# Supplementary material for: Fe/Cu diatomic catalysts for electrochemical nitrate reduction to ammonia
Source: Nat Commun. 2023 Jun 19;14:3634. doi: 10.1038/s41467-023-39366-9 (PMC10279643; doi:10.1038/s41467-023-39366-9)
Supplement: Supplementary file 2 — Source Data [file 41467_2023_39366_MOESM2_ESM.zip]

Archive with 5 entries (5 files):
- Source data of Fig. 2 in manuscript.xlsx
- Source data of Fig. 3 in manuscript.xlsx
- Source data of Fig. 4 in manuscript.xlsx
- Source data of Fig. 5 in manuscript.xlsx
- Source data of Fig. 6 in manuscript.xlsx
