# Supplementary material for: Fe/Cu diatomic catalysts for electrochemical nitrate reduction to ammonia
Source: Nat Commun. 2023 Jun 19;14:3634. doi: 10.1038/s41467-023-39366-9 (PMC10279643; doi:10.1038/s41467-023-39366-9)
Supplement: Supplementary file 2 — Source Data [file 41467_2023_39366_MOESM2_ESM.zip › Source data of Fig. 2 in manuscript.xlsx]

## Sheet: Fig. 2c
Fig. 2 |	Materials characterization of Fe/Cu dual atoms catalyst.
Distance	Intensity
0	73.2286
0.0353	71.0857
0.0706	77.3714
0.1058	92.7571
0.1411	105.5
0.1764	148.543
0.2117	192.243
0.2469	218.643
0.2822	208.5
0.3175	175.114
0.3528	152.9
0.3881	166.143
0.4233	205.643
0.4586	213.986
0.4939	213.629
0.5292	192.129
0.5644	150.929
0.5997	114.614
0.635	75.3714

## Sheet: Fig. 2f
Fig. 2 |	Materials characterization of Fe/Cu dual atoms catalyst.
Distance	Frequency
0.19	7.7
0.21	25.3
0.23	33.3
0.25	26.3
0.27	3.4
0.29	4

## Sheet: Fig. 2g
Fig. 2 |	Materials characterization of Fe/Cu dual atoms catalyst.
Energy loss	Count
482	4233960
482.25	4228392
482.5	4216431
482.75	4208184
483	4203384
483.25	4196524
483.5	4197807
483.75	4192678
484	4182132
484.25	4178562
484.5	4170903
484.75	4166875
485	4158813
485.25	4148000
485.5	4146313
485.75	4146727
486	4142126
486.25	4133843
486.5	4133446
486.75	4123920
487	4117826
487.25	4113435
487.5	4101402
487.75	4100012
488	4098129
488.25	4093804
488.5	4087957
488.75	4084546
489	4075028
489.25	4076730
489.5	4070402
489.75	4065594
490	4056691
490.25	4049257
490.5	4044310
490.75	4040952
491	4036676
491.25	4032811
491.5	4030651
491.75	4020097
492	4018553
492.25	4013449
492.5	4008866
492.75	4007916
493	3997867
493.25	3995169
493.5	3986916
493.75	3983634
494	3978049
494.25	3970790
494.5	3966275
494.75	3961285
495	3956218
495.25	3953221
495.5	3945054
495.75	3936941
496	3936764
496.25	3936216
496.5	3927781
496.75	3925769
497	3919344
497.25	3911750
497.5	3908173
497.75	3906772
498	3898011
498.25	3891312
498.5	3892490
498.75	3881677
499	3878006
499.25	3869887
499.5	3867740
499.75	3863549
500	3859220
500.25	3850696
500.5	3847835
500.75	3840380
501	3834275
501.25	3836423
501.5	3829171
501.75	3821448
502	3811354
502.25	3810928
502.5	3809931
502.75	3807787
503	3801017
503.25	3795844
503.5	3791450
503.75	3788679
504	3783640
504.25	3780524
504.5	3768947
504.75	3768881
505	3765765
505.25	3758795
505.5	3762525
505.75	3753157
506	3740113
506.25	3738774
506.5	3728214
506.75	3727479
507	3728174
507.25	3722462
507.5	3717954
507.75	3714642
508	3710036
508.25	3709305
508.5	3700714
508.75	3699338
509	3693202
509.25	3686595
509.5	3681941
509.75	3680765
510	3670694
510.25	3666854
510.5	3656314
510.75	3655007
511	3654984
511.25	3653535
511.5	3651167
511.75	3647786
512	3643303
512.25	3632772
512.5	3634418
512.75	3626741
513	3624321
513.25	3614694
513.5	3612035
513.75	3606717
514	3604109
514.25	3595819
514.5	3594541
514.75	3593608
515	3589128
515.25	3584234
515.5	3574720
515.75	3573130
516	3570949
516.25	3569935
516.5	3561763
516.75	3556678
517	3552819
517.25	3544961
517.5	3542103
517.75	3546257
518	3540145
518.25	3538552
518.5	3532584
518.75	3528264
519	3524802
519.25	3522295
519.5	3515744
519.75	3512840
520	3511287
520.25	3506577
520.5	3494432
520.75	3493746
521	3487886
521.25	3485664
521.5	3485156
521.75	3476712
522	3473307
522.25	3472703
522.5	3467214
522.75	3466330
523	3463884
523.25	3457090
523.5	3454543
523.75	3448796
524	3439509
524.25	3439164
524.5	3440225
524.75	3441214
525	3436834
525.25	3431304
525.5	3422294
525.75	3421975
526	3420260
526.25	3416651
526.5	3417650
526.75	3413710
527	3416358
527.25	3418218
527.5	3421156
527.75	3424599
528	3423861
528.25	3423173
528.5	3429686
528.75	3433045
529	3431332
529.25	3426373
529.5	3413706
529.75	3406249
530	3393422
530.25	3380113
530.5	3365351
530.75	3354834
531	3343272
531.25	3329616
531.5	3321598
531.75	3312488
532	3296157
532.25	3288544
532.5	3290134
532.75	3281803
533	3278966
533.25	3285106
533.5	3284503
533.75	3288895
534	3297228
534.25	3297795
534.5	3296426
534.75	3299375
535	3300636
535.25	3303360
535.5	3311875
535.75	3308615
536	3307639
536.25	3310028
536.5	3304870
536.75	3299257
537	3297943
537.25	3295989
537.5	3292739
537.75	3287448
538	3283427
538.25	3283570
538.5	3280942
538.75	3276395
539	3275170
539.25	3270839
539.5	3269577
539.75	3271093
540	3262468
540.25	3258765
540.5	3248774
540.75	3244715
541	3243231
541.25	3237829
541.5	3231779
541.75	3223672
542	3217089
542.25	3219911
542.5	3208825
542.75	3202540
543	3198277
543.25	3198628
543.5	3196146
543.75	3193600
544	3186403
544.25	3180394
544.5	3174541
544.75	3175049
545	3171280
545.25	3170375
545.5	3168225
545.75	3167560
546	3163450
546.25	3159283
546.5	3156310
546.75	3158280
547	3151353
547.25	3152912
547.5	3147394
547.75	3138485
548	3134130
548.25	3132204
548.5	3132900
548.75	3130664
549	3126207
549.25	3125045
549.5	3122573
549.75	3112941
550	3111782
550.25	3108171
550.5	3110098
550.75	3104041
551	3103337
551.25	3097734
551.5	3097840
551.75	3096643
552	3096766
552.25	3089258
552.5	3088264
552.75	3085283
553	3078992
553.25	3073713
553.5	3070768
553.75	3071433
554	3068735
554.25	3066198
554.5	3064412
554.75	3066938
555	3061286
555.25	3057210
555.5	3056126
555.75	3051978
556	3046380
556.25	3039507
556.5	3041919
556.75	3030213
557	3030391
557.25	3031529
557.5	3028025
557.75	3029821
558	3024164
558.25	3024323
558.5	3021643
558.75	3016654
559	3016376
559.25	3015436
559.5	3014069
559.75	3009167
560	3006132
560.25	3001213
560.5	2999429
560.75	2999294
561	2991234
561.25	2989949
561.5	2993155
561.75	2985514
562	2980787
562.25	2972860
562.5	2970543
562.75	2968220
563	2963818
563.25	2955346
563.5	2957232
563.75	2950857
564	2951361
564.25	2948054
564.5	2946333
564.75	2946651
565	2941184
565.25	2939797
565.5	2937466
565.75	2932221
566	2929737
566.25	2928965
566.5	2922537
566.75	2922963
567	2919416
567.25	2920733
567.5	2918077
567.75	2912170
568	2906333
568.25	2906349
568.5	2899116
568.75	2898592
569	2888644
569.25	2880880
569.5	2876703
569.75	2876659
570	2874756
570.25	2875844
570.5	2875120
570.75	2877188
571	2871977
571.25	2862941
571.5	2862992
571.75	2858756
572	2856432
572.25	2854837
572.5	2845987
572.75	2843228
573	2846220
573.25	2843364
573.5	2838325
573.75	2833312
574	2832092
574.25	2831598
574.5	2829744
574.75	2826082
575	2823930
575.25	2818355
575.5	2812680
575.75	2812838
576	2810688
576.25	2806886
576.5	2805800
576.75	2798755
577	2794062
577.25	2796048
577.5	2791648
577.75	2786487
578	2784387
578.25	2783178
578.5	2777381
578.75	2771772
579	2771126
579.25	2769711
579.5	2768770
579.75	2768361
580	2767577
580.25	2757895
580.5	2757648
580.75	2754346
581	2749827
581.25	2744092
581.5	2738710
581.75	2735294
582	2732739
582.25	2734636
582.5	2737226
582.75	2732313
583	2731058
583.25	2724914
583.5	2726518
583.75	2722407
584	2720169
584.25	2720549
584.5	2713903
584.75	2714475
585	2711450
585.25	2703182
585.5	2702413
585.75	2696362
586	2694108
586.25	2688849
586.5	2686063
586.75	2682531
587	2683890
587.25	2686649
587.5	2683270
587.75	2678075
588	2674043
588.25	2672043
588.5	2675366
588.75	2668004
589	2661100
589.25	2660158
589.5	2659633
589.75	2657293
590	2653416
590.25	2651933
590.5	2648020
590.75	2643802
591	2640479
591.25	2635251
591.5	2638243
591.75	2637451
592	2631812
592.25	2625786
592.5	2625170
592.75	2615010
593	2615547
593.25	2612466
593.5	2610093
593.75	2607445
594	2604993
594.25	2601312
594.5	2601873
594.75	2595952
595	2596099
595.25	2592092
595.5	2593610
595.75	2586603
596	2586006
596.25	2588770
596.5	2588431
596.75	2581393
597	2575435
597.25	2574531
597.5	2571619
597.75	2566362
598	2562730
598.25	2560287
598.5	2557763
598.75	2549947
599	2554448
599.25	2547550
599.5	2545882
599.75	2542470
600	2541493
600.25	2537667
600.5	2533680
600.75	2525912
601	2527085
601.25	2526747
601.5	2524235
601.75	2520816
602	2516839
602.25	2518175
602.5	2516016
602.75	2511825
603	2509805
603.25	2509234
603.5	2501535
603.75	2496120
604	2499035
604.25	2499411
604.5	2496169
604.75	2491190
605	2489186
605.25	2482726
605.5	2480276
605.75	2480211
606	2480082
606.25	2469758
606.5	2466734
606.75	2467695
607	2462715
607.25	2462324
607.5	2458854
607.75	2457970
608	2453200
608.25	2451793
608.5	2445116
608.75	2439386
609	2443245
609.25	2439690
609.5	2438316
609.75	2432106
610	2432442
610.25	2429510
610.5	2429612
610.75	2427809
611	2428467
611.25	2419666
611.5	2415982
611.75	2416669
612	2407393
612.25	2409587
612.5	2408247
612.75	2404196
613	2404854
613.25	2401417
613.5	2398439
613.75	2398016
614	2395353
614.25	2392583
614.5	2387920
614.75	2389231
615	2381199
615.25	2378019
615.5	2373912
615.75	2371379
616	2370727
616.25	2368241
616.5	2366943
616.75	2367202
617	2366309
617.25	2360299
617.5	2351677
617.75	2352992
618	2352033
618.25	2348503
618.5	2345352
618.75	2343173
619	2341539
619.25	2343397
619.5	2340723
619.75	2334125
620	2327878
620.25	2324159
620.5	2325471
620.75	2328161
621	2324582
621.25	2319610
621.5	2316719
621.75	2315743
622	2314548
622.25	2313736
622.5	2311820
622.75	2308039
623	2305356
623.25	2302103
623.5	2302238
623.75	2300552
624	2299581
624.25	2294168
624.5	2288543
624.75	2284230
625	2281453
625.25	2285022
625.5	2285778
625.75	2287299
626	2277770
626.25	2272354
626.5	2267325
626.75	2268837
627	2265340
627.25	2265504
627.5	2256175
627.75	2256772
628	2253041
628.25	2252629
628.5	2247377
628.75	2243455
629	2239430
629.25	2242056
629.5	2243428
629.75	2237064
630	2232234
630.25	2231401
630.5	2231235
630.75	2229484
631	2227812
631.25	2223856
631.5	2223557
631.75	2220522
632	2220982
632.25	2213693
632.5	2210748
632.75	2208001
633	2209048
633.25	2207947
633.5	2208872
633.75	2201548
634	2199066
634.25	2199295
634.5	2191406
634.75	2191115
635	2188569
635.25	2185076
635.5	2180001
635.75	2179963
636	2176561
636.25	2176572
636.5	2175599
636.75	2176498
637	2175200
637.25	2167053
637.5	2162488
637.75	2162143
638	2160296
638.25	2160562
638.5	2156431
638.75	2152939
639	2152745
639.25	2151385
639.5	2146314
639.75	2138135
640	2137853
640.25	2135605
640.5	2134100
640.75	2130380
641	2132230
641.25	2125478
641.5	2126518
641.75	2124932
642	2119726
642.25	2117952
642.5	2118993
642.75	2114790
643	2113444
643.25	2108477
643.5	2107455
643.75	2105961
644	2098889
644.25	2098108
644.5	2098844
644.75	2095391
645	2090272
645.25	2092827
645.5	2091721
645.75	2092951
646	2088847
646.25	2088510
646.5	2085964
646.75	2082518
647	2081762
647.25	2078424
647.5	2075049
647.75	2073212
648	2067545
648.25	2062305
648.5	2060327
648.75	2064738
649	2060718
649.25	2058889
649.5	2050782
649.75	2051802
650	2048944
650.25	2048854
650.5	2048204
650.75	2046529
651	2047524
651.25	2043570
651.5	2043043
651.75	2035717
652	2036387
652.25	2038236
652.5	2034722
652.75	2037146
653	2032227
653.25	2025972
653.5	2027377
653.75	2022296
654	2014370
654.25	2014203
654.5	2013830
654.75	2018154
655	2014503
655.25	2010238
655.5	2002531
655.75	2003676
656	2004969
656.25	2000271
656.5	1998583
656.75	1998500
657	1996081
657.25	1995520
657.5	1992137
657.75	1984976
658	1986074
658.25	1984652
658.5	1984783
658.75	1981491
659	1984371
659.25	1984058
659.5	1975418
659.75	1972090
660	1972743
660.25	1973967
660.5	1967440
660.75	1962882
661	1963939
661.25	1961399
661.5	1961840
661.75	1955439
662	1957317
662.25	1955883
662.5	1952543
662.75	1946975
663	1946328
663.25	1942521
663.5	1943324
663.75	1938661
664	1938447
664.25	1937311
664.5	1933038
664.75	1930932
665	1932044
665.25	1927858
665.5	1923899
665.75	1919981
666	1915702
666.25	1914608
666.5	1916344
666.75	1916671
667	1910235
667.25	1909946
667.5	1908274
667.75	1909518
668	1906198
668.25	1907215
668.5	1903359
668.75	1902153
669	1900727
669.25	1897365
669.5	1895214
669.75	1895489
670	1889455
670.25	1887807
670.5	1884885
670.75	1883779
671	1884534
671.25	1881372
671.5	1878904
671.75	1879084
672	1879246
672.25	1878017
672.5	1877765
672.75	1872774
673	1871087
673.25	1864446
673.5	1865333
673.75	1864354
674	1864146
674.25	1863516
674.5	1857243
674.75	1856111
675	1856801
675.25	1851552
675.5	1850991
675.75	1848614
676	1843304
676.25	1843928
676.5	1840491
676.75	1837807
677	1838772
677.25	1838681
677.5	1836202
677.75	1834255
678	1830171
678.25	1831875
678.5	1829545
678.75	1825031
679	1821912
679.25	1822135
679.5	1819543
679.75	1815787
680	1816177
680.25	1815363
680.5	1809461
680.75	1812322
681	1810613
681.25	1806648
681.5	1810609
681.75	1807215
682	1806066
682.25	1802958
682.5	1800452
682.75	1799439
683	1794323
683.25	1795020
683.5	1794780
683.75	1796359
684	1793879
684.25	1793175
684.5	1790685
684.75	1785013
685	1786795
685.25	1780891
685.5	1780175
685.75	1777216
686	1777842
686.25	1773501
686.5	1770876
686.75	1768697
687	1769259
687.25	1764812
687.5	1765526
687.75	1762750
688	1759771
688.25	1757288
688.5	1756826
688.75	1752894
689	1751957
689.25	1752821
689.5	1750733
689.75	1745592
690	1746250
690.25	1743174
690.5	1734233
690.75	1737464
691	1739536
691.25	1738173
691.5	1736847
691.75	1732254
692	1731420
692.25	1729342
692.5	1730231
692.75	1725531
693	1726961
693.25	1725589
693.5	1721971
693.75	1717350
694	1718947
694.25	1718996
694.5	1713908
694.75	1714637
695	1710036
695.25	1710045
695.5	1708617
695.75	1706679
696	1705600
696.25	1698553
696.5	1701797
696.75	1699972
697	1698731
697.25	1695263
697.5	1697257
697.75	1695223
698	1689876
698.25	1686982
698.5	1684600
698.75	1684929
699	1686313
699.25	1681011
699.5	1678125
699.75	1676271
700	1673966
700.25	1678469
700.5	1672005
700.75	1671389
701	1671934
701.25	1669597
701.5	1659560
701.75	1658868
702	1656688
702.25	1663207
702.5	1665189
702.75	1663607
703	1661326
703.25	1659016
703.5	1655418
703.75	1658088
704	1659148
704.25	1656989
704.5	1656308
704.75	1659194
705	1656248
705.25	1656880
705.5	1656646
705.75	1660726
706	1661010
706.25	1665809
706.5	1670644
706.75	1675160
707	1681431
707.25	1688285
707.5	1692558
707.75	1691880
708	1702363
708.25	1703645
708.5	1706284
708.75	1707290
709	1704225
709.25	1694034
709.5	1691234
709.75	1684217
710	1679286
710.25	1668569
710.5	1665925
710.75	1661636
711	1655601
711.25	1651798
711.5	1648496
711.75	1646406
712	1641378
712.25	1638415
712.5	1634036
712.75	1624555
713	1623337
713.25	1621749
713.5	1616499
713.75	1615387
714	1612240
714.25	1616606
714.5	1612281
714.75	1609166
715	1606133
715.25	1603780
715.5	1600799
715.75	1598271
716	1597784
716.25	1597837
716.5	1599550
716.75	1594433
717	1590966
717.25	1592464
717.5	1587779
717.75	1586834
718	1585863
718.25	1583039
718.5	1583522
718.75	1577865
719	1575866
719.25	1572894
719.5	1573258
719.75	1573802
720	1565368
720.25	1566402
720.5	1566036
720.75	1562844
721	1560772
721.25	1555522
721.5	1561326
721.75	1558217
722	1556866
722.25	1551411
722.5	1549324
722.75	1549298
723	1550357
723.25	1546746
723.5	1546349
723.75	1543934
724	1541794
724.25	1538389
724.5	1539591
724.75	1536441
725	1533546
725.25	1528521
725.5	1529432
725.75	1529022
726	1528585
726.25	1524574
726.5	1526257
726.75	1524865
727	1523996
727.25	1522461
727.5	1517961
727.75	1512553
728	1511195
728.25	1513808
728.5	1510423
728.75	1511453
729	1509118
729.25	1506322
729.5	1505999
729.75	1501290
730	1500336
730.25	1500428
730.5	1496459
730.75	1496578
731	1497315
731.25	1494608
731.5	1493023
731.75	1490882
732	1487147
732.25	1492774
732.5	1488291
732.75	1490143
733	1491973
733.25	1483408
733.5	1480407
733.75	1478078
734	1471192
734.25	1473419
734.5	1470174
734.75	1469649
735	1469612
735.25	1468893
735.5	1469669
735.75	1461432
736	1461352
736.25	1457479
736.5	1458612
736.75	1457730
737	1451629
737.25	1456180
737.5	1453414
737.75	1451396
738	1457140
738.25	1453870
738.5	1450923
738.75	1450782
739	1450481
739.25	1448176
739.5	1443190
739.75	1441648
740	1439026
740.25	1440627
740.5	1435777
740.75	1434731
741	1439004
741.25	1435153
741.5	1431665
741.75	1431773
742	1428795
742.25	1431480
742.5	1427154
742.75	1425975
743	1420521
743.25	1420542
743.5	1419732
743.75	1416509
744	1415695
744.25	1409157
744.5	1414764
744.75	1408107
745	1405109
745.25	1409744
745.5	1407022
745.75	1403401
746	1399846
746.25	1402646
746.5	1398960
746.75	1394081
747	1394330
747.25	1392716
747.5	1395868
747.75	1393809
748	1391565
748.25	1387875
748.5	1388729
748.75	1385032
749	1382700
749.25	1382324
749.5	1382971
749.75	1383434
750	1376061
750.25	1378672
750.5	1376116
750.75	1375387
751	1370637
751.25	1373482
751.5	1370109
751.75	1370125
752	1361761
752.25	1366782
752.5	1362899
752.75	1363236
753	1358958
753.25	1355230
753.5	1358720
753.75	1352235
754	1356090
754.25	1353229
754.5	1351445
754.75	1354061
755	1346899
755.25	1349544
755.5	1345858
755.75	1345183
756	1341071
756.25	1343005
756.5	1344149
756.75	1341656
757	1339448
757.25	1338058
757.5	1335831
757.75	1333175
758	1332010
758.25	1334169
758.5	1328627
758.75	1327610
759	1326733
759.25	1320373
759.5	1323199
759.75	1318880
760	1318771
760.25	1318796
760.5	1319291
760.75	1316880
761	1318514
761.25	1314752
761.5	1317158
761.75	1313185
762	1309373
762.25	1311039
762.5	1306607
762.75	1302951
763	1304695
763.25	1301752
763.5	1301117
763.75	1297993
764	1298622
764.25	1294217
764.5	1297788
764.75	1288524
765	1291371
765.25	1292131
765.5	1285900
765.75	1289089
766	1287852
766.25	1287338
766.5	1283725
766.75	1288040
767	1284412
767.25	1281621
767.5	1287665
767.75	1282231
768	1276356
768.25	1274772
768.5	1273008
768.75	1271025
769	1268280
769.25	1268972
769.5	1269612
769.75	1268516
770	1266519
770.25	1264010
770.5	1261559
770.75	1259603
771	1256286
771.25	1261034
771.5	1258961
771.75	1260841
772	1257008
772.25	1258450
772.5	1253260
772.75	1251467
773	1248298
773.25	1245483
773.5	1244656
773.75	1244182
774	1249327
774.25	1243894
774.5	1242215
774.75	1242986
775	1236561
775.25	1237748
775.5	1234899
775.75	1239063
776	1235381
776.25	1234208
776.5	1232112
776.75	1231312
777	1229304
777.25	1225190
777.5	1227000
777.75	1221787
778	1222198
778.25	1217831
778.5	1216558
778.75	1219968
779	1219687
779.25	1215948
779.5	1210739
779.75	1208345
780	1212279
780.25	1212976
780.5	1206677
780.75	1208270
781	1208504
781.25	1208546
781.5	1205786
781.75	1199376
782	1198476
782.25	1199023
782.5	1196721
782.75	1194026
783	1196321
783.25	1193214
783.5	1193081
783.75	1195243
784	1192221
784.25	1188130
784.5	1191775
784.75	1191304
785	1190112
785.25	1188489
785.5	1185782
785.75	1180268
786	1183946
786.25	1181397
786.5	1180941
786.75	1178278
787	1178735
787.25	1174849
787.5	1176228
787.75	1172146
788	1172606
788.25	1170772
788.5	1170871
788.75	1171167
789	1168612
789.25	1164850
789.5	1162687
789.75	1161440
790	1161910
790.25	1160009
790.5	1162672
790.75	1157830
791	1158733
791.25	1159827
791.5	1156352
791.75	1157284
792	1154212
792.25	1149767
792.5	1151128
792.75	1150269
793	1145335
793.25	1148025
793.5	1148990
793.75	1148297
794	1147137
794.25	1145356
794.5	1143911
794.75	1137271
795	1136981
795.25	1138677
795.5	1136933
795.75	1134649
796	1136812
796.25	1136048
796.5	1131105
796.75	1130792
797	1132944
797.25	1128579
797.5	1126964
797.75	1126375
798	1127158
798.25	1123134
798.5	1125578
798.75	1123555
799	1123284
799.25	1118081
799.5	1116037
799.75	1115198
800	1116370
800.25	1115566
800.5	1113145
800.75	1111866
801	1113300
801.25	1110813
801.5	1109270
801.75	1109689
802	1108890
802.25	1104431
802.5	1103482
802.75	1103175
803	1101355
803.25	1101510
803.5	1103781
803.75	1104000
804	1099203
804.25	1094833
804.5	1096212
804.75	1096942
805	1093267
805.25	1090508
805.5	1092914
805.75	1086977
806	1086738
806.25	1086191
806.5	1085145
806.75	1082516
807	1082741
807.25	1085100
807.5	1084551
807.75	1081218
808	1082702
808.25	1082764
808.5	1078326
808.75	1076339
809	1075862
809.25	1074767
809.5	1073052
809.75	1077238
810	1069277
810.25	1070567
810.5	1071301
810.75	1066625
811	1068555
811.25	1063978
811.5	1066250
811.75	1065959
812	1063445
812.25	1059641
812.5	1062698
812.75	1062445
813	1059799
813.25	1058514
813.5	1062155
813.75	1056113
814	1056961
814.25	1053300
814.5	1052467
814.75	1049321
815	1050523
815.25	1048638
815.5	1047056
815.75	1048510
816	1046149
816.25	1045014
816.5	1043984
816.75	1043771
817	1044438
817.25	1043451
817.5	1039709
817.75	1035476
818	1039726
818.25	1035514
818.5	1031865
818.75	1033045
819	1029421
819.25	1027360
819.5	1032627
819.75	1026589
820	1027242
820.25	1026733
820.5	1025654
820.75	1022921
821	1027188
821.25	1021870
821.5	1021879
821.75	1021813
822	1018532
822.25	1019643
822.5	1016466
822.75	1015811
823	1017076
823.25	1013691
823.5	1010881
823.75	1011822
824	1008354
824.25	1011086
824.5	1009065
824.75	1010013
825	1010060
825.25	1008753
825.5	1005813
825.75	1005626
826	1004784
826.25	997999
826.5	1003934
826.75	1001008
827	1000548
827.25	998507
827.5	993271
827.75	992455
828	995887
828.25	996315
828.5	991799
828.75	996487
829	993881
829.25	987075
829.5	989158
829.75	984934
830	984583
830.25	988566
830.5	984533
830.75	984544
831	981974
831.25	980737
831.5	978729
831.75	981381
832	982735
832.25	979974
832.5	976325
832.75	974654
833	974787
833.25	970714
833.5	970903
833.75	968660
834	969020
834.25	966710
834.5	969572
834.75	966200
835	967048
835.25	961652
835.5	964879
835.75	960805
836	958350
836.25	960320
836.5	963420
836.75	958733
837	960240
837.25	956715
837.5	955921
837.75	954836
838	953804
838.25	953857
838.5	954569
838.75	953409
839	954038
839.25	952830
839.5	952351
839.75	946396
840	947812
840.25	948266
840.5	948891
840.75	945197
841	940492
841.25	942516
841.5	942571
841.75	940238
842	937594
842.25	939064
842.5	937698
842.75	937096
843	936422
843.25	936211
843.5	935773
843.75	932399
844	933604
844.25	932039
844.5	931248
844.75	927719
845	929047
845.25	926922
845.5	925460
845.75	926574
846	922145
846.25	923574
846.5	922395
846.75	924663
847	918086
847.25	922426
847.5	921121
847.75	921884
848	920015
848.25	913697
848.5	915063
848.75	915376
849	913403
849.25	916109
849.5	913387
849.75	913882
850	910888
850.25	907934
850.5	904025
850.75	907810
851	906557
851.25	907079
851.5	904713
851.75	905362
852	905832
852.25	907042
852.5	900107
852.75	901394
853	899368
853.25	897285
853.5	892192
853.75	896306
854	895447
854.25	892697
854.5	894387
854.75	900011
855	891612
855.25	890270
855.5	889255
855.75	888871
856	885528
856.25	885470
856.5	885167
856.75	885748
857	885909
857.25	886606
857.5	882282
857.75	882427
858	879176
858.25	881955
858.5	876314
858.75	873294
859	876885
859.25	876787
859.5	878379
859.75	877855
860	880637
860.25	879630
860.5	874028
860.75	871792
861	865503
861.25	869417
861.5	872000
861.75	867210
862	869964
862.25	869526
862.5	869485
862.75	871895
863	866142
863.25	863275
863.5	865268
863.75	865269
864	865072
864.25	864072
864.5	858547
864.75	860626
865	861613
865.25	856252
865.5	856044
865.75	859617
866	855204
866.25	858440
866.5	853330
866.75	850342
867	848988
867.25	850226
867.5	851243
867.75	848902
868	849742
868.25	847773
868.5	843202
868.75	840384
869	841230
869.25	844104
869.5	840913
869.75	843686
870	838538
870.25	838941
870.5	837161
870.75	837347
871	837714
871.25	838610
871.5	836102
871.75	833756
872	832077
872.25	830980
872.5	835254
872.75	830516
873	829007
873.25	830332
873.5	833094
873.75	829545
874	828566
874.25	824805
874.5	825829
874.75	823852
875	824607
875.25	824094
875.5	823311
875.75	822415
876	818319
876.25	819204
876.5	816670
876.75	817968
877	815754
877.25	818470
877.5	816500
877.75	816476
878	811577
878.25	815104
878.5	809810
878.75	813947
879	809392
879.25	809061
879.5	808533
879.75	806393
880	808752
880.25	805724
880.5	805288
880.75	808735
881	806628
881.25	806239
881.5	803420
881.75	801937
882	799204
882.25	799750
882.5	796921
882.75	799663
883	795734
883.25	796768
883.5	800158
883.75	794202
884	795259
884.25	796438
884.5	793796
884.75	791620
885	793020
885.25	791499
885.5	789132
885.75	787240
886	783433
886.25	788444
886.5	785853
886.75	787814
887	785725
887.25	785910
887.5	785997
887.75	784221
888	782217
888.25	781947
888.5	780326
888.75	780582
889	777542
889.25	775747
889.5	775972
889.75	777128
890	775196
890.25	776531
890.5	773371
890.75	774940
891	774463
891.25	774543
891.5	775846
891.75	773752
892	773358
892.25	771687
892.5	768715
892.75	765064
893	769480
893.25	767115
893.5	763008
893.75	766266
894	763222
894.25	763741
894.5	765373
894.75	765530
895	763013
895.25	763518
895.5	761992
895.75	759371
896	762370
896.25	760411
896.5	757066
896.75	756557
897	758677
897.25	755568
897.5	758001
897.75	754114
898	753164
898.25	754644
898.5	750746
898.75	753021
899	751047
899.25	750572
899.5	749648
899.75	748153
900	751400
900.25	750293
900.5	747705
900.75	749127
901	745499
901.25	745633
901.5	743313
901.75	743736
902	744175
902.25	743529
902.5	742842
902.75	741618
903	740342
903.25	737747
903.5	739679
903.75	738049
904	737484
904.25	735687
904.5	734327
904.75	732934
905	732860
905.25	732810
905.5	732621
905.75	728596
906	731186
906.25	731227
906.5	730999
906.75	731690
907	727241
907.25	725990
907.5	724091
907.75	721811
908	723942
908.25	722476
908.5	725567
908.75	722055
909	723067
909.25	724380
909.5	722400
909.75	717766
910	716005
910.25	714297
910.5	713019
910.75	718405
911	716818
911.25	717900
911.5	717652
911.75	713300
912	711157
912.25	712608
912.5	710214
912.75	710204
913	709761
913.25	707894
913.5	708952
913.75	707225
914	704466
914.25	706428
914.5	706607
914.75	706805
915	704208
915.25	705052
915.5	704683
915.75	701980
916	702395
916.25	702712
916.5	700740
916.75	699035
917	702002
917.25	702848
917.5	701242
917.75	698711
918	699850
918.25	698356
918.5	696044
918.75	696451
919	697976
919.25	695650
919.5	693384
919.75	690208
920	692989
920.25	692614
920.5	688692
920.75	694647
921	690118
921.25	690397
921.5	690670
921.75	690337
922	689261
922.25	687529
922.5	688257
922.75	688956
923	686391
923.25	686792
923.5	686057
923.75	684988
924	688156
924.25	688064
924.5	681956
924.75	682242
925	683694
925.25	683330
925.5	685373
925.75	681614
926	680135
926.25	679800
926.5	678096
926.75	677652
927	678522
927.25	676902
927.5	678257
927.75	677897
928	677295
928.25	677569
928.5	674770
928.75	674561
929	676583
929.25	674611
929.5	676220
929.75	675056
930	673322
930.25	672218
930.5	674730
930.75	670216
931	668967
931.25	670828
931.5	672667
931.75	671711
932	670994
932.25	666184
932.5	670997
932.75	672632
933	674434
933.25	677127
933.5	682880
933.75	681088
934	685732
934.25	692314
934.5	698541
934.75	702284
935	712383
935.25	721917
935.5	732182
935.75	733958
936	741608
936.25	743528
936.5	746905
936.75	742700
937	741704
937.25	745269
937.5	743299
937.75	744487
938	743623
938.25	737537
938.5	737549
938.75	732580
939	735275
939.25	736661
939.5	734016
939.75	733284
940	738660
940.25	733902
940.5	736928
940.75	734337
941	734429
941.25	732185
941.5	731210
941.75	726687
942	726061
942.25	725327
942.5	724044
942.75	721216
943	725212
943.25	722129
943.5	723727
943.75	720686
944	720292
944.25	723085
944.5	722684
944.75	723510
945	725227
945.25	725263
945.5	719462
945.75	721480
946	720731
946.25	718930
946.5	720398
946.75	717726
947	713979
947.25	717888
947.5	713954
947.75	716164
948	714606
948.25	718140
948.5	714929
948.75	711660
949	713093
949.25	714763
949.5	712137
949.75	712245
950	716939
950.25	717435
950.5	715462
950.75	715490
951	713779
951.25	713488
951.5	716276
951.75	716752
952	721221
952.25	717912
952.5	721270
952.75	720297
953	722932
953.25	720133
953.5	721543
953.75	724719
954	727754
954.25	733317
954.5	738642
954.75	739422
955	745134
955.25	748164
955.5	746673
955.75	755962
956	757616
956.25	754673
956.5	758795
956.75	760639
957	762284
957.25	762908
957.5	767720
957.75	769772
958	764521
958.25	765858
958.5	768054
958.75	768125
959	766388
959.25	767538
959.5	764320
959.75	769131
960	767914
960.25	768431
960.5	771583
960.75	769717
961	766694
961.25	767242
961.5	769093
961.75	769448
962	770316
962.25	769681
962.5	769399
962.75	771138
963	775384
963.25	774129
963.5	773402
963.75	774403
964	776670
964.25	774762
964.5	776920
964.75	777118
965	781013
965.25	778498
965.5	775717
965.75	777592
966	776109
966.25	780989
966.5	777603
966.75	779937
967	784896
967.25	778659
967.5	779623
967.75	777996
968	781815
968.25	782554
968.5	780140
968.75	784666
969	784693
969.25	782505
969.5	781494
969.75	779494
970	781579
970.25	784736
970.5	783767
970.75	781438
971	779688
971.25	782947
971.5	783857
971.75	782210
972	787126
972.25	785722
972.5	785902
972.75	784498
973	781135
973.25	785726
973.5	785328
973.75	782889
974	786254
974.25	785900
974.5	785202
974.75	787365
975	787816
975.25	791336
975.5	793033
975.75	795210
976	793686
976.25	791915
976.5	792867
976.75	794436
977	793654
977.25	796303
977.5	798122
977.75	792970
978	793757
978.25	793977
978.5	790447
978.75	794721
979	795557
979.25	797304
979.5	795928
979.75	799149
980	799708
980.25	795470
980.5	799585
980.75	798528
981	795526
981.25	799078
[truncated: 50 more rows]

## Sheet: Fig. 2h
Fig. 2 |	Materials characterization of Fe/Cu dual atoms catalyst.
Relative Pressure	Volume @ STP	Relative Pressure	Volume @ STP			Inset
0.01665	103.981	0.99899	661.987			Pore diameter	dV/dlog
0.05886	121.167	0.99819	534.582			17.37	0.00544
0.116	135.523	0.97099	329.833			12.48	0.0088
0.1743	147.493	0.89845	289.262			9.57	0.01366
0.22734	157.261	0.8528	275.258			7.77	0.01884
0.28388	167.374	0.80086	262.444			6.51	0.0242
0.34434	177.753	0.74966	250.762			5.58	0.02948
0.39808	186.749	0.69888	240.079			4.85	0.04081
0.45403	196.286	0.64797	230.282			4.29	0.04489
0.50752	205.198	0.59751	221.271			3.83	0.05499
0.56082	214.689	0.54592	212.036			3.43	0.06805
0.61688	224.746	0.50095	204.103			3.11	0.07165
0.66947	234.111	0.45092	195.755			2.84	0.08789
0.7288	245.822	0.40475	187.886			2.61	0.07838
0.78252	257.382	0.36381	181.013			2.37	0.12685
0.83836	271.048	0.32151	173.834			2.15	0.09204
0.88908	285.963	0.28482	167.536			--	--
0.94378	308.409	0.23435	158.515			--	--
0.98806	357.45	0.20342	152.857			--	--
0.99899	661.987	0.15653	143.844			--	--
--	--					--	--
--	--					--	--
--	--					--	--
--	--					--	--
--	--					--	--
--	--					--	--
--	--					--	--
--	--					--	--
--	--					--	--
--	--					--	--
--	--					--	--
--	--					--	--
--	--					--	--
--	--					--	--
--	--					--	--
--	--					--	--
--	--					--	--
--	--					--	--
--	--					--	--
--	--					--	--
--	--					--	--
--	--					--	--
--	--					--	--
--	--					--	--
--	--					--	--
--	--					--	--
--	--					--	--
--	--					--	--
--	--					--	--
--	--					--	--
--	--					--	--
--	--					--	--
--	--					--	--
--	--					--	--
--	--					--	--
--	--					--	--
--	--					--	--
--	--					--	--
						--	--
						--	--
						--	--
						--	--
						--	--
						--	--
						--	--
						--	--
						--	--
						--	--
						--	--
						--	--
						--	--
						--	--
						--	--
						--	--
						--	--
						--	--
						--	--
						--	--
						--	--
						--	--
						--	--
						--	--
						--	--
						--	--
						--	--
						--	--
						--	--
						--	--
						--	--
						--	--
						--	--
						--	--
						--	--
						--	--
						--	--
						--	--
						--	--
						--	--
						--	--
						--	--
						--	--
						--	--
						--	--
						--	--
						--	--
						--	--
						--	--
						--	--
						--	--
						--	--
						--	--
						--	--
						--	--
						--	--
						--	--
						--	--
						--	--
						--	--
						--	--
						--	--
						--	--
						--	--
						--	--
						--	--
						--	--
						--	--
						--	--
						--	--
						--	--
						--	--
						--	--
						--	--
						--	--
						--	--
						--	--
						--	--
						--	--
						--	--
						--	--
						--	--
						--	--
						--	--
						--	--
						--	--
						--	--
						--	--
						--	--
						--	--
						--	--
						--	--
						--	--
						--	--
						--	--
						--	--
						--	--
						--	--
						--	--
						--	--
						--	--
						--	--
						--	--
						--	--
						--	--
						--	--
						--	--
						--	--
						--	--
						--	--
						--	--
						--	--
						--	--
						--	--
						--	--
						--	--
						--	--
						--	--
						--	--
						--	--
						--	--
						--	--
						--	--
						--	--
						--	--
						--	--
						--	--
						--	--
						--	--
						--	--
						--	--
						--	--
						--	--
						--	--
						--	--
						--	--
						--	--
						--	--
						--	--
						--	--
						--	--
						--	--
						--	--
						--	--
						--	--
						--	--
						--	--
						--	--
						--	--
						--	--
						--	--
						--	--
						--	--
						--	--
						--	--
						--	--
						--	--
						--	--
						--	--
						--	--
						--	--
						--	--
						--	--
						--	--
						--	--
						--	--
						--	--
						--	--
						--	--
						--	--
						--	--
						--	--
						--	--
						--	--
						--	--
						--	--
						--	--
						--	--
						--	--
						--	--
						--	--
						--	--
						--	--
						--	--
						--	--
						--	--
						--	--
						--	--
						--	--
						--	--
						--	--
						--	--
						--	--
						--	--
						--	--
						--	--
						--	--
						--	--
						--	--
						--	--
						--	--
						--	--
						--	--
						--	--
						--	--
						--	--
						--	--
						--	--
						--	--
						--	--
						--	--
						--	--
						--	--
						--	--
						--	--
						--	--
						--	--
						--	--
						--	--
						--	--
						--	--
						--	--
						--	--
						--	--
						--	--
						--	--
						--	--
						--	--
						--	--
						--	--
						--	--
						--	--
						--	--
						--	--
						--	--
						--	--
						--	--
						--	--
						--	--
						--	--
						--	--
						--	--
						--	--
						--	--
						--	--
						--	--
						--	--
						--	--
						--	--
						--	--
						--	--
						--	--
						--	--
						--	--
						--	--
						--	--
						--	--
						--	--
						--	--
						--	--
						--	--
						--	--
						--	--
						--	--
						--	--
						--	--
						--	--
						--	--
						--	--
						--	--
						--	--
						--	--
						--	--
						--	--
						--	--
						--	--
						--	--
						--	--
						--	--
						--	--
						--	--
						--	--
						--	--
						--	--
						--	--
						--	--
						--	--
						--	--
						--	--
						--	--
						--	--
						--	--
						--	--
						--	--
						--	--
						--	--
						--	--
						--	--
						--	--
						--	--
						--	--
						--	--
						--	--
						--	--
						--	--
						--	--
						--	--
						--	--
						--	--
						--	--
						--	--
						--	--
						--	--
						--	--
						--	--
						--	--
						--	--
						--	--

## Sheet: Fig. 2i
Fig. 2 |	Materials characterization of Fe/Cu dual atoms catalyst.
2θ (degree)	Intensity
5	87491.7
5.02	86750
5.04	87941.7
5.06	86708.3
5.08	86591.7
5.1	85491.7
5.12	85908.3
5.14	85100
5.16	83483.3
5.18	84341.7
5.2	82658.3
5.22	83158.3
5.24	81791.7
5.26	80850
5.28	81733.3
5.3	83241.7
5.32	80833.3
5.34	79500
5.36	80700
5.38	80658.3
5.4	79700
5.42	78350
5.44	79158.3
5.46	78733.3
5.48	77216.7
5.5	77541.7
5.52	78741.7
5.54	76100
5.56	76083.3
5.58	76816.7
5.6	75933.3
5.62	76216.7
5.64	75325
5.66	75825
5.68	75025
5.7	74783.3
5.72	73750
5.74	74316.7
5.76	74150
5.78	73275
5.8	72866.7
5.82	72700
5.84	73116.7
5.86	72883.3
5.88	71875
5.9	71100
5.92	71066.7
5.94	71158.3
5.96	70758.3
5.98	70166.7
6	70058.3
6.02	70708.3
6.04	70283.3
6.06	67758.3
6.08	69841.7
6.1	68658.3
6.12	68541.7
6.14	67016.7
6.16	68050
6.18	67383.3
6.2	66275
6.22	67483.3
6.24	66808.3
6.26	65291.7
6.28	64858.3
6.3	65375
6.32	65416.7
6.34	65733.3
6.36	64325
6.38	64908.3
6.4	64333.3
6.42	65766.7
6.44	63350
6.46	62650
6.48	62583.3
6.5	62725
6.52	62733.3
6.54	63558.3
6.56	62800
6.58	60958.3
6.6	62258.3
6.62	61516.7
6.64	61933.3
6.66	61500
6.68	61400
6.7	60716.7
6.72	60366.7
6.74	62050
6.76	60700
6.78	60525
6.8	59650
6.82	60083.3
6.84	59083.3
6.86	60125
6.88	60033.3
6.9	59891.7
6.92	58291.7
6.94	57566.7
6.96	57758.3
6.98	57316.7
7	58850
7.02	57900
7.04	57258.3
7.06	57408.3
7.08	57150
7.1	58141.7
7.12	57583.3
7.14	56975
7.16	57100
7.18	56175
7.2	56575
7.22	56783.3
7.24	56066.7
7.26	55441.7
7.28	56483.3
7.3	55925
7.32	55258.3
7.34	54408.3
7.36	54525
7.38	54466.7
7.4	55000
7.42	55341.7
7.44	54950
7.46	54800
7.48	54508.3
7.5	53450
7.52	52716.7
7.54	52500
7.56	52983.3
7.58	52816.7
7.6	53333.3
7.62	53733.3
7.64	52325
7.66	53858.3
7.68	52383.3
7.7	52841.7
7.72	51966.7
7.74	51300
7.76	51416.7
7.78	51933.3
7.8	51508.3
7.82	51791.7
7.84	51266.7
7.86	51308.3
7.88	50641.7
7.9	50658.3
7.92	50125
7.94	50916.7
7.96	51108.3
7.98	51291.7
8	51183.3
8.02	49558.3
8.04	49741.7
8.06	49525
8.08	49208.3
8.1	49158.3
8.12	48891.7
8.14	48466.7
8.16	48725
8.18	49566.7
8.2	47716.7
8.22	48083.3
8.24	47158.3
8.26	50066.7
8.28	48258.3
8.3	47750
8.32	47633.3
8.34	48116.7
8.36	47916.7
8.38	47500
8.4	47475
8.42	47300
8.44	46858.3
8.46	46583.3
8.48	46808.3
8.5	47333.3
8.52	47066.7
8.54	45725
8.56	46491.7
8.58	47058.3
8.6	45725
8.62	45958.3
8.64	45283.3
8.66	46450
8.68	46625
8.7	45641.7
8.72	46775
8.74	45425
8.76	44241.7
8.78	45591.7
8.8	45158.3
8.82	45591.7
8.84	44441.7
8.86	44708.3
8.88	44325
8.9	44050
8.92	45366.7
8.94	44225
8.96	43800
8.98	43866.7
9	43225
9.02	44283.3
9.04	44183.3
9.06	44233.3
9.08	42933.3
9.1	43500
9.12	42933.3
9.14	43008.3
9.16	42266.7
9.18	42658.3
9.2	44025
9.22	42266.7
9.24	42491.7
9.26	41958.3
9.28	41466.7
9.3	43133.3
9.32	41866.7
9.34	42541.7
9.36	41850
9.38	41991.7
9.4	42325
9.42	41758.3
9.44	41066.7
9.46	42166.7
9.48	41158.3
9.5	40716.7
9.52	40483.3
9.54	41083.3
9.56	40683.3
9.58	41125
9.6	40133.3
9.62	41000
9.64	40966.7
9.66	40116.7
9.68	40616.7
9.7	40641.7
9.72	41025
9.74	40941.7
9.76	40791.7
9.78	39841.7
9.8	39766.7
9.82	40175
9.84	40200
9.86	38291.7
9.88	39283.3
9.9	39125
9.92	39083.3
9.94	39091.7
9.96	40275
9.98	39458.3
10	39491.7
10.02	38791.7
10.04	37941.7
10.06	38658.3
10.08	38241.7
10.1	38091.7
10.12	38208.3
10.14	37725
10.16	39150
10.18	39283.3
10.2	37833.3
10.22	38350
10.24	37250
10.26	38416.7
10.28	37516.7
10.3	37866.7
10.32	37650
10.34	37666.7
10.36	37600
10.38	37125
10.4	37458.3
10.42	37883.3
10.44	37416.7
10.46	36783.3
10.48	36458.3
10.5	36566.7
10.52	37066.7
10.54	37566.7
10.56	37200
10.58	37291.7
10.6	36550
10.62	36400
10.64	36566.7
10.66	36916.7
10.68	36375
10.7	36775
10.72	37400
10.74	35975
10.76	37200
10.78	36408.3
10.8	36333.3
10.82	35408.3
10.84	35891.7
10.86	35433.3
10.88	36141.7
10.9	37316.7
10.92	36058.3
10.94	34808.3
10.96	35450
10.98	35325
11	35475
11.02	35408.3
11.04	36016.7
11.06	34233.3
11.08	34991.7
11.1	35900
11.12	35500
11.14	36216.7
11.16	35808.3
11.18	35208.3
11.2	35775
11.22	34933.3
11.24	34833.3
11.26	34125
11.28	34400
11.3	34733.3
11.32	35758.3
11.34	34275
11.36	34383.3
11.38	35383.3
11.4	34141.7
11.42	35041.7
11.44	34200
11.46	34525
11.48	34441.7
11.5	33975
11.52	33925
11.54	33366.7
11.56	34166.7
11.58	33958.3
11.6	34258.3
11.62	33866.7
11.64	33700
11.66	34233.3
11.68	33416.7
11.7	33616.7
11.72	33925
11.74	33900
11.76	34183.3
11.78	33016.7
11.8	34300
11.82	33600
11.84	32891.7
11.86	34425
11.88	33850
11.9	33483.3
11.92	33258.3
11.94	33375
11.96	32750
11.98	32566.7
12	33450
12.02	32716.7
12.04	33441.7
12.06	33133.3
12.08	32675
12.1	33550
12.12	33000
12.14	33708.3
12.16	32625
12.18	31933.3
12.2	32841.7
12.22	32925
12.24	32558.3
12.26	32941.7
12.28	32500
12.3	33416.7
12.32	32616.7
12.34	32308.3
12.36	32950
12.38	32800
12.4	32350
12.42	31933.3
12.44	31875
12.46	31783.3
12.48	31750
12.5	31975
12.52	32391.7
12.54	32258.3
12.56	32716.7
12.58	31708.3
12.6	32291.7
12.62	32758.3
12.64	32441.7
12.66	32058.3
12.68	32016.7
12.7	32200
12.72	32158.3
12.74	32016.7
12.76	32141.7
12.78	31533.3
12.8	32683.3
12.82	31508.3
12.84	31575
12.86	32833.3
12.88	32133.3
12.9	31991.7
12.92	32250
12.94	31466.7
12.96	31225
12.98	31383.3
13	31350
13.02	30708.3
13.04	31808.3
13.06	31391.7
13.08	32050
13.1	31225
13.12	31233.3
13.14	31500
13.16	31333.3
13.18	30566.7
13.2	30491.7
13.22	30641.7
13.24	30408.3
13.26	31733.3
13.28	31766.7
13.3	31258.3
13.32	31000
13.34	31575
13.36	32241.7
13.38	31908.3
13.4	31575
13.42	30958.3
13.44	31175
13.46	31316.7
13.48	30491.7
13.5	30791.7
13.52	31475
13.54	31350
13.56	30958.3
13.58	30966.7
13.6	30691.7
13.62	31583.3
13.64	30608.3
13.66	30891.7
13.68	31241.7
13.7	31708.3
13.72	31216.7
13.74	30575
13.76	30308.3
13.78	30616.7
13.8	30866.7
13.82	31300
13.84	30933.3
13.86	30966.7
13.88	30058.3
13.9	30958.3
13.92	30641.7
13.94	30450
13.96	31083.3
13.98	30466.7
14	29466.7
14.02	31183.3
14.04	31308.3
14.06	31608.3
14.08	31066.7
14.1	30783.3
14.12	30850
14.14	31616.7
14.16	32008.3
14.18	30808.3
14.2	30958.3
14.22	30816.7
14.24	31200
14.26	29825
14.28	30391.7
14.3	30900
14.32	30508.3
14.34	31216.7
14.36	30825
14.38	31158.3
14.4	30308.3
14.42	30483.3
14.44	30975
14.46	30825
14.48	30508.3
14.5	30841.7
14.52	31233.3
14.54	30291.7
14.56	30591.7
14.58	30750
14.6	30925
14.62	30358.3
14.64	30475
14.66	30283.3
14.68	30750
14.7	30500
14.72	29941.7
14.74	30633.3
14.76	30000
14.78	29716.7
14.8	30866.7
14.82	29808.3
14.84	30000
14.86	30783.3
14.88	30075
14.9	31108.3
14.92	31141.7
14.94	31483.3
14.96	30516.7
14.98	30683.3
15	30808.3
15.02	30441.7
15.04	30066.7
15.06	30241.7
15.08	31183.3
15.1	30791.7
15.12	30491.7
15.14	30266.7
15.16	30591.7
15.18	30091.7
15.2	30125
15.22	30700
15.24	29975
15.26	29700
15.28	30600
15.3	30933.3
15.32	31233.3
15.34	30425
15.36	30225
15.38	30516.7
15.4	30483.3
15.42	30741.7
15.44	29900
15.46	31325
15.48	30725
15.5	31250
15.52	30983.3
15.54	30866.7
15.56	30775
15.58	30583.3
15.6	30475
15.62	30725
15.64	30408.3
15.66	30633.3
15.68	30191.7
15.7	30275
15.72	30675
15.74	31700
15.76	30700
15.78	30333.3
15.8	30483.3
15.82	30291.7
15.84	30616.7
15.86	31233.3
15.88	30916.7
15.9	30266.7
15.92	30866.7
15.94	31025
15.96	30733.3
15.98	31225
16	30716.7
16.02	30616.7
16.04	31041.7
16.06	30416.7
16.08	31108.3
16.1	31208.3
16.12	30266.7
16.14	30933.3
16.16	31341.7
16.18	30825
16.2	31758.3
16.22	30041.7
16.24	30541.7
16.26	31133.3
16.28	30475
16.3	29833.3
16.32	30933.3
16.34	30883.3
16.36	31091.7
16.38	30550
16.4	31450
16.42	31200
16.44	31250
16.46	31325
16.48	30941.7
16.5	30391.7
16.52	31066.7
16.54	31391.7
16.56	32058.3
16.58	30675
16.6	30841.7
16.62	31866.7
16.64	31766.7
16.66	31266.7
16.68	31200
16.7	31158.3
16.72	31525
16.74	30450
16.76	31108.3
16.78	30925
16.8	30691.7
16.82	31491.7
16.84	31825
16.86	31458.3
16.88	32025
16.9	31075
16.92	30808.3
16.94	31100
16.96	31541.7
16.98	31683.3
17	31850
17.02	31975
17.04	31200
17.06	31191.7
17.08	31025
17.1	31675
17.12	30825
17.14	30625
17.16	31958.3
17.18	31491.7
17.2	32175
17.22	31016.7
17.24	31875
17.26	32258.3
17.28	32041.7
17.3	31091.7
17.32	30833.3
17.34	32100
17.36	30775
17.38	31908.3
17.4	30816.7
17.42	32791.7
17.44	32366.7
17.46	31841.7
17.48	32341.7
17.5	33166.7
17.52	31925
17.54	32250
17.56	32008.3
17.58	33675
17.6	32408.3
17.62	32533.3
17.64	30566.7
17.66	32391.7
17.68	31708.3
17.7	32200
17.72	31800
17.74	31958.3
17.76	32166.7
17.78	31725
17.8	32775
17.82	31600
17.84	32408.3
17.86	32258.3
17.88	32266.7
17.9	32666.7
17.92	32441.7
17.94	32791.7
17.96	32200
17.98	31883.3
18	32750
18.02	33008.3
18.04	33491.7
18.06	33650
18.08	33058.3
18.1	32983.3
18.12	32950
18.14	33191.7
18.16	32166.7
18.18	32158.3
18.2	33225
18.22	32466.7
18.24	32816.7
18.26	33241.7
18.28	33425
18.3	32341.7
18.32	32916.7
18.34	33250
18.36	33308.3
18.38	33283.3
18.4	32875
18.42	32883.3
18.44	34050
18.46	33000
18.48	33858.3
18.5	33508.3
18.52	34325
18.54	33758.3
18.56	33725
18.58	33150
18.6	32866.7
18.62	33508.3
18.64	34275
18.66	33216.7
18.68	34191.7
18.7	33483.3
18.72	33691.7
18.74	33708.3
18.76	34333.3
18.78	34283.3
18.8	33816.7
18.82	33925
18.84	34250
18.86	32958.3
18.88	34641.7
18.9	34100
18.92	33633.3
18.94	34900
18.96	33933.3
18.98	34708.3
19	34050
19.02	34741.7
19.04	33700
19.06	34925
19.08	34891.7
19.1	35125
19.12	35241.7
19.14	34950
19.16	34533.3
19.18	34591.7
19.2	34400
19.22	35375
19.24	34366.7
19.26	35258.3
19.28	34958.3
19.3	34816.7
19.32	34991.7
19.34	35075
19.36	35300
19.38	35216.7
19.4	35366.7
19.42	35000
19.44	35333.3
19.46	36283.3
19.48	34975
19.5	35500
19.52	35708.3
19.54	36366.7
19.56	35516.7
19.58	35875
19.6	35825
19.62	34966.7
19.64	35841.7
19.66	36116.7
19.68	36241.7
19.7	36058.3
19.72	36391.7
19.74	36733.3
19.76	35825
19.78	35191.7
19.8	36591.7
19.82	36041.7
19.84	36475
19.86	35725
19.88	36516.7
19.9	36066.7
19.92	35866.7
19.94	36075
19.96	36716.7
19.98	36908.3
20	35633.3
20.02	36041.7
20.04	35941.7
20.06	37058.3
20.08	37050
20.1	36300
20.12	36216.7
20.14	36450
20.16	37275
20.18	36841.7
20.2	36158.3
20.22	36708.3
20.24	36566.7
20.26	36050
20.28	36175
20.3	35491.7
20.32	36458.3
20.34	37741.7
20.36	37441.7
20.38	37725
20.4	37133.3
20.42	37983.3
20.44	36991.7
20.46	37491.7
20.48	37925
20.5	37708.3
20.52	37116.7
20.54	37483.3
20.56	38283.3
20.58	37550
20.6	39016.7
20.62	37233.3
20.64	38691.7
20.66	36925
20.68	38025
20.7	37600
20.72	38416.7
20.74	37833.3
20.76	37908.3
20.78	37641.7
20.8	37416.7
20.82	38400
20.84	39208.3
20.86	38841.7
20.88	38725
20.9	36741.7
20.92	37941.7
20.94	37866.7
20.96	38175
20.98	37858.3
21	40450
21.02	38483.3
21.04	38841.7
21.06	38658.3
21.08	38191.7
21.1	38541.7
21.12	37983.3
21.14	37933.3
21.16	39516.7
21.18	40033.3
21.2	39825
21.22	38716.7
21.24	38833.3
21.26	38375
21.28	37900
21.3	38908.3
21.32	39741.7
21.34	38550
21.36	39166.7
21.38	38933.3
21.4	39608.3
21.42	40141.7
21.44	38841.7
21.46	39108.3
21.48	39200
21.5	39675
21.52	39525
21.54	40033.3
21.56	40083.3
21.58	39758.3
21.6	39675
21.62	39750
21.64	39933.3
21.66	40125
21.68	40183.3
21.7	40300
21.72	39516.7
21.74	39866.7
21.76	40100
21.78	40900
21.8	40641.7
21.82	39708.3
21.84	39308.3
21.86	40200
21.88	40258.3
21.9	39975
21.92	39700
21.94	41000
21.96	41400
21.98	40191.7
22	40291.7
22.02	42308.3
22.04	40425
22.06	40791.7
22.08	41383.3
22.1	41091.7
22.12	41266.7
22.14	40983.3
22.16	41816.7
22.18	41291.7
22.2	41616.7
22.22	41333.3
22.24	41275
22.26	40950
22.28	41683.3
22.3	41575
22.32	41116.7
22.34	42258.3
22.36	42058.3
22.38	40433.3
22.4	41508.3
22.42	42400
22.44	41516.7
22.46	41333.3
22.48	41091.7
22.5	42758.3
22.52	41375
22.54	42466.7
22.56	41658.3
22.58	41766.7
22.6	42741.7
22.62	42700
22.64	42533.3
22.66	42108.3
22.68	42875
22.7	42858.3
22.72	41933.3
22.74	41991.7
22.76	42208.3
22.78	42591.7
22.8	42716.7
22.82	41616.7
22.84	42025
22.86	42466.7
22.88	43016.7
22.9	42983.3
22.92	41883.3
22.94	42558.3
22.96	41966.7
22.98	43183.3
23	43991.7
23.02	43333.3
23.04	42200
23.06	42400
23.08	42958.3
23.1	42491.7
23.12	43425
23.14	44266.7
23.16	43733.3
23.18	42191.7
23.2	42858.3
23.22	42708.3
23.24	43266.7
23.26	44216.7
23.28	43441.7
23.3	43608.3
23.32	42500
23.34	43425
23.36	44716.7
23.38	44833.3
23.4	44941.7
23.42	44158.3
23.44	44900
23.46	43550
23.48	43766.7
23.5	44766.7
23.52	44533.3
23.54	44583.3
23.56	44750
23.58	45325
23.6	43750
23.62	45358.3
23.64	44741.7
23.66	45700
23.68	45258.3
23.7	45691.7
23.72	45383.3
23.74	44700
23.76	44925
23.78	44775
23.8	45841.7
23.82	45091.7
23.84	46108.3
23.86	45633.3
23.88	46233.3
23.9	45533.3
23.92	44683.3
23.94	45341.7
23.96	44775
23.98	45833.3
24	44483.3
24.02	45350
24.04	45050
24.06	45783.3
24.08	45066.7
24.1	46700
24.12	45808.3
24.14	46041.7
24.16	46866.7
24.18	46358.3
24.2	46808.3
24.22	46866.7
24.24	47741.7
24.26	46058.3
24.28	46558.3
24.3	47525
24.32	47291.7
24.34	46233.3
24.36	46866.7
24.38	47308.3
24.4	47575
24.42	47416.7
24.44	47983.3
24.46	47575
24.48	46983.3
24.5	47766.7
24.52	47483.3
24.54	47616.7
24.56	47750
24.58	48275
24.6	48325
24.62	47408.3
24.64	48458.3
24.66	49908.3
24.68	48750
24.7	49366.7
24.72	48775
24.74	49016.7
24.76	49541.7
24.78	49333.3
24.8	49741.7
24.82	49375
24.84	48875
24.86	49658.3
24.88	49383.3
24.9	49991.7
24.92	50000
24.94	48191.7
24.96	49641.7
24.98	49375
25	51200
25.02	50216.7
25.04	49991.7
25.06	49708.3
25.08	50225
25.1	51750
25.12	50816.7
25.14	50825
25.16	51441.7
25.18	50675
25.2	51241.7
25.22	50575
25.24	51958.3
25.26	52316.7
25.28	51525
25.3	50600
25.32	50608.3
25.34	51975
25.36	51633.3
25.38	51800
25.4	51641.7
25.42	52225
25.44	52050
25.46	52475
25.48	52391.7
25.5	52616.7
25.52	52866.7
25.54	51941.7
25.56	52233.3
25.58	52750
25.6	51291.7
25.62	53308.3
25.64	52191.7
25.66	52133.3
25.68	52383.3
25.7	51891.7
25.72	52908.3
25.74	52908.3
25.76	52725
25.78	53083.3
25.8	54166.7
25.82	52308.3
25.84	53291.7
25.86	53775
25.88	53416.7
25.9	54008.3
25.92	54325
25.94	53358.3
25.96	52366.7
25.98	54133.3
26	55000
26.02	52741.7
26.04	54150
26.06	52733.3
26.08	54083.3
26.1	53508.3
26.12	52983.3
26.14	53050
26.16	53066.7
26.18	54383.3
26.2	53241.7
26.22	53416.7
26.24	54108.3
26.26	53750
26.28	54058.3
26.3	53891.7
26.32	53283.3
26.34	52675
26.36	53425
26.38	53783.3
26.4	52516.7
26.42	52750
26.44	52641.7
26.46	52775
26.48	52375
26.5	52200
26.52	52691.7
26.54	52700
26.56	53266.7
26.58	52725
26.6	52941.7
26.62	51891.7
26.64	52875
26.66	52525
26.68	52816.7
26.7	51966.7
26.72	52025
26.74	52600
26.76	52383.3
26.78	51366.7
26.8	52425
26.82	52316.7
26.84	51358.3
26.86	52250
26.88	51775
26.9	50125
26.92	51275
26.94	51583.3
26.96	51250
26.98	51366.7
27	51233.3
27.02	50766.7
27.04	51475
27.06	51050
27.08	52016.7
27.1	49891.7
27.12	49633.3
27.14	50475
27.16	49850
27.18	49758.3
27.2	50058.3
27.22	49475
27.24	49100
27.26	48216.7
27.28	48475
27.3	48033.3
27.32	48075
27.34	47658.3
27.36	47150
27.38	47466.7
27.4	47200
27.42	46600
27.44	47100
27.46	46500
27.48	46358.3
27.5	45775
27.52	44941.7
27.54	45033.3
27.56	44850
27.58	44658.3
27.6	44291.7
27.62	44425
27.64	44716.7
27.66	44583.3
27.68	44750
27.7	44858.3
27.72	44483.3
27.74	43725
27.76	44658.3
27.78	43550
27.8	43375
27.82	43141.7
27.84	43975
27.86	43791.7
27.88	42866.7
27.9	42150
27.92	42775
27.94	42341.7
27.96	42733.3
27.98	42116.7
28	42183.3
28.02	42166.7
28.04	42675
28.06	40541.7
28.08	41358.3
28.1	42033.3
28.12	41775
28.14	41300
28.16	41316.7
28.18	40583.3
28.2	40491.7
28.22	39858.3
28.24	41225
28.26	40016.7
28.28	40650
28.3	39633.3
28.32	40016.7
28.34	40116.7
28.36	39400
28.38	39283.3
28.4	38725
28.42	39725
28.44	38716.7
28.46	40441.7
28.48	38766.7
28.5	38675
28.52	39083.3
28.54	39658.3
28.56	39125
28.58	38791.7
28.6	38416.7
28.62	37850
28.64	38416.7
28.66	38800
28.68	38575
28.7	37691.7
28.72	38083.3
28.74	38566.7
28.76	38016.7
28.78	38375
28.8	38983.3
28.82	38633.3
28.84	38283.3
28.86	36983.3
28.88	37241.7
28.9	36833.3
28.92	37508.3
28.94	37008.3
28.96	37208.3
28.98	37066.7
29	36775
29.02	37350
29.04	37233.3
29.06	37758.3
29.08	37566.7
29.1	36433.3
29.12	36108.3
29.14	37025
29.16	36933.3
29.18	36241.7
29.2	36441.7
29.22	36066.7
29.24	35816.7
29.26	36550
29.28	36158.3
29.3	36075
29.32	35566.7
29.34	35241.7
29.36	34650
29.38	35166.7
29.4	34975
29.42	35833.3
29.44	36575
29.46	34991.7
29.48	35050
29.5	35441.7
29.52	34950
29.54	35858.3
29.56	35333.3
29.58	35575
29.6	34625
29.62	35891.7
29.64	36041.7
29.66	34633.3
29.68	34541.7
29.7	34800
29.72	34150
29.74	34383.3
29.76	34766.7
29.78	34566.7
29.8	35041.7
29.82	34958.3
29.84	34300
29.86	33916.7
29.88	34775
29.9	33741.7
29.92	34291.7
29.94	33916.7
29.96	34525
29.98	34533.3
30	33891.7
30.02	33900
30.04	34958.3
30.06	33583.3
30.08	34333.3
30.1	34025
30.12	33250
30.14	32525
30.16	33391.7
30.18	33316.7
30.2	33375
30.22	33675
30.24	33066.7
30.26	32750
30.28	34158.3
30.3	32616.7
30.32	32308.3
30.34	33766.7
30.36	32500
30.38	32925
30.4	32966.7
30.42	32025
30.44	32900
30.46	33550
30.48	32300
30.5	33108.3
30.52	33066.7
30.54	33533.3
30.56	32025
30.58	31891.7
30.6	33291.7
30.62	31958.3
30.64	33125
30.66	32416.7
30.68	32858.3
30.7	32116.7
30.72	32316.7
30.74	32100
30.76	31850
30.78	32125
30.8	31641.7
30.82	31416.7
30.84	32491.7
30.86	32941.7
30.88	32533.3
30.9	31633.3
30.92	32225
30.94	31858.3
30.96	31616.7
30.98	31750
31	30958.3
31.02	30125
31.04	31350
31.06	31041.7
31.08	31583.3
31.1	30625
31.12	30325
31.14	30708.3
31.16	31391.7
31.18	31016.7
31.2	30691.7
31.22	29983.3
31.24	30450
31.26	30966.7
31.28	30658.3
31.3	30750
31.32	31225
31.34	30308.3
31.36	30508.3
31.38	30241.7
31.4	31041.7
31.42	31200
31.44	30800
31.46	29750
31.48	29858.3
31.5	30266.7
31.52	29633.3
31.54	30883.3
31.56	29958.3
31.58	29233.3
31.6	30183.3
31.62	29333.3
31.64	29983.3
31.66	30433.3
31.68	30741.7
31.7	30116.7
31.72	29916.7
31.74	30075
31.76	30208.3
31.78	29866.7
31.8	29950
31.82	29825
31.84	29216.7
31.86	30050
31.88	29658.3
31.9	30533.3
31.92	29008.3
31.94	28908.3
31.96	28950
31.98	28600
32	28758.3
32.02	29175
32.04	28883.3
32.06	28933.3
32.08	28733.3
32.1	30141.7
32.12	28608.3
32.14	28558.3
32.16	29533.3
32.18	28933.3
32.2	28658.3
32.22	29058.3
32.24	29133.3
32.26	28616.7
32.28	28600
32.3	28791.7
32.32	28433.3
32.34	27883.3
32.36	28458.3
32.38	28891.7
32.4	28350
32.42	27775
32.44	28550
32.46	28358.3
32.48	28116.7
32.5	28816.7
32.52	28191.7
32.54	28458.3
32.56	27158.3
32.58	27725
32.6	27825
32.62	28008.3
32.64	27341.7
32.66	26158.3
32.68	27325
32.7	27858.3
32.72	27558.3
32.74	27733.3
32.76	26691.7
32.78	27183.3
32.8	27783.3
32.82	27208.3
32.84	27591.7
32.86	27633.3
32.88	27983.3
32.9	27433.3
32.92	27650
32.94	27050
32.96	27358.3
32.98	27541.7
33	28325
33.02	27333.3
33.04	26233.3
33.06	26133.3
33.08	26358.3
33.1	25916.7
33.12	27083.3
33.14	27283.3
33.16	26275
33.18	27291.7
33.2	27516.7
33.22	26525
33.24	26966.7
33.26	26933.3
33.28	26616.7
33.3	26575
33.32	25358.3
33.34	25750
33.36	26600
33.38	26583.3
33.4	26125
33.42	27375
33.44	25791.7
33.46	25933.3
33.48	26191.7
33.5	25991.7
33.52	25608.3
33.54	25741.7
33.56	26991.7
33.58	26641.7
33.6	25491.7
33.62	25650
33.64	25425
33.66	25766.7
33.68	25625
33.7	25350
33.72	26375
33.74	25450
33.76	26008.3
33.78	25175
33.8	25358.3
33.82	25475
33.84	25425
33.86	24900
33.88	25441.7
33.9	24933.3
33.92	24658.3
33.94	24900
33.96	24783.3
33.98	24791.7
34	24816.7
34.02	24858.3
34.04	24150
34.06	25675
34.08	25266.7
34.1	24683.3
34.12	24658.3
34.14	24608.3
34.16	24966.7
34.18	25150
34.2	24866.7
34.22	24441.7
34.24	23941.7
34.26	24533.3
34.28	24141.7
34.3	24075
34.32	24191.7
34.34	23891.7
34.36	24441.7
34.38	23658.3
34.4	23741.7
34.42	24091.7
34.44	23825
34.46	24475
34.48	23541.7
34.5	23933.3
34.52	24383.3
34.54	23983.3
34.56	24225
34.58	24525
34.6	23633.3
34.62	23733.3
34.64	23833.3
34.66	23708.3
34.68	23833.3
34.7	24125
34.72	23250
34.74	23408.3
34.76	23350
34.78	22941.7
34.8	23333.3
34.82	23358.3
34.84	23316.7
34.86	23591.7
34.88	23050
34.9	23225
34.92	23450
34.94	22400
34.96	22291.7
34.98	22058.3
35	22583.3
35.02	21925
35.04	23375
35.06	23000
35.08	22158.3
35.1	22133.3
35.12	22258.3
35.14	22950
35.16	22691.7
35.18	22741.7
35.2	23000
35.22	22391.7
35.24	22283.3
35.26	22325
35.28	22083.3
35.3	21841.7
35.32	22150
35.34	22600
35.36	22083.3
35.38	22375
35.4	22058.3
35.42	22466.7
35.44	22383.3
35.46	22591.7
35.48	22941.7
35.5	21858.3
35.52	21866.7
35.54	22691.7
35.56	21483.3
35.58	21808.3
35.6	22225
35.62	22133.3
35.64	22108.3
35.66	21766.7
35.68	22075
35.7	21108.3
35.72	21491.7
35.74	22158.3
35.76	21358.3
35.78	21483.3
35.8	21566.7
35.82	21341.7
35.84	21075
35.86	21175
35.88	21350
35.9	21450
35.92	21408.3
35.94	21241.7
35.96	21241.7
35.98	20833.3
36	20858.3
36.02	20275
36.04	20791.7
36.06	20791.7
36.08	20808.3
36.1	20641.7
36.12	21266.7
36.14	20225
36.16	20325
36.18	20983.3
36.2	20866.7
36.22	20533.3
36.24	20758.3
36.26	20058.3
36.28	20416.7
36.3	20675
36.32	20708.3
36.34	20691.7
36.36	20966.7
36.38	20375
36.4	20775
36.42	20350
36.44	20250
36.46	20216.7
36.48	20600
36.5	19558.3
36.52	20325
36.54	19875
36.56	20900
36.58	19658.3
36.6	20250
36.62	20508.3
36.64	20416.7
36.66	20308.3
36.68	19891.7
36.7	20008.3
36.72	20008.3
36.74	19816.7
36.76	20016.7
36.78	19600
36.8	19591.7
36.82	20041.7
36.84	19750
36.86	19916.7
36.88	19716.7
36.9	19908.3
36.92	19466.7
36.94	19891.7
36.96	19650
36.98	18991.7
37	18700
37.02	19116.7
37.04	19625
37.06	19725
37.08	19591.7
37.1	19266.7
37.12	19491.7
37.14	18925
37.16	19241.7
37.18	19625
37.2	18925
37.22	18766.7
37.24	19033.3
37.26	19300
37.28	19183.3
37.3	19075
37.32	18875
37.34	19333.3
37.36	18566.7
37.38	19033.3
37.4	19266.7
37.42	19075
37.44	18233.3
37.46	19108.3
37.48	18708.3
37.5	18991.7
37.52	19200
37.54	18775
37.56	19441.7
37.58	19050
37.6	18816.7
37.62	18916.7
37.64	18808.3
37.66	19458.3
37.68	19050
37.7	19683.3
37.72	19333.3
37.74	18225
37.76	18983.3
37.78	18266.7
37.8	18616.7
37.82	19350
37.84	18525
37.86	18783.3
37.88	18775
37.9	19075
37.92	19158.3
37.94	18700
37.96	18900
37.98	19233.3
38	18366.7
38.02	18525
38.04	17783.3
38.06	18066.7
38.08	17858.3
38.1	18550
38.12	17966.7
38.14	18300
38.16	18558.3
38.18	19066.7
38.2	18625
38.22	18350
38.24	17366.7
38.26	17691.7
38.28	17891.7
38.3	18275
38.32	18933.3
38.34	18066.7
38.36	18175
38.38	18025
38.4	18391.7
38.42	17783.3
38.44	18066.7
38.46	17900
38.48	17433.3
38.5	18616.7
38.52	18025
38.54	18150
38.56	17458.3
38.58	18391.7
38.6	18475
38.62	18000
38.64	17891.7
38.66	18258.3
38.68	17833.3
38.7	18100
38.72	18016.7
38.74	18100
38.76	18508.3
38.78	18191.7
38.8	18266.7
38.82	17666.7
38.84	18575
38.86	17333.3
38.88	17841.7
38.9	17458.3
38.92	18058.3
38.94	17516.7
38.96	17775
38.98	18391.7
39	17491.7
39.02	17783.3
39.04	17583.3
39.06	17608.3
39.08	17616.7
39.1	18083.3
39.12	17741.7
39.14	17775
39.16	17858.3
39.18	17716.7
39.2	17816.7
39.22	17575
39.24	18258.3
39.26	17716.7
39.28	17325
39.3	17325
39.32	17758.3
39.34	17583.3
39.36	18033.3
39.38	17500
39.4	17758.3
39.42	17600
39.44	18650
39.46	17933.3
39.48	18116.7
39.5	18333.3
39.52	17916.7
39.54	17641.7
39.56	18366.7
39.58	17975
39.6	18175
39.62	18025
39.64	17758.3
39.66	18233.3
39.68	17658.3
39.7	17650
39.72	18116.7
39.74	18216.7
39.76	17666.7
39.78	17808.3
39.8	17500
39.82	18133.3
39.84	17641.7
39.86	17175
39.88	17725
39.9	17533.3
39.92	17508.3
39.94	17750
39.96	17783.3
39.98	17883.3
40	18091.7
40.02	16966.7
40.04	17416.7
40.06	17475
40.08	17241.7
40.1	17716.7
40.12	17558.3
40.14	17366.7
40.16	17233.3
40.18	17766.7
40.2	17291.7
40.22	17333.3
40.24	17141.7
40.26	17433.3
40.28	17425
40.3	17058.3
40.32	17408.3
40.34	17433.3
40.36	17241.7
40.38	17366.7
40.4	18000
40.42	17991.7
40.44	17533.3
40.46	17216.7
40.48	16866.7
40.5	17458.3
40.52	17508.3
40.54	17500
40.56	17891.7
40.58	17058.3
40.6	17608.3
40.62	16916.7
40.64	17516.7
40.66	17608.3
40.68	17050
40.7	16741.7
40.72	17958.3
40.74	17233.3
40.76	17891.7
40.78	17258.3
40.8	17375
40.82	16975
40.84	17266.7
40.86	17291.7
40.88	17691.7
40.9	17041.7
40.92	17191.7
40.94	17258.3
40.96	16775
40.98	17600
41	17075
41.02	17016.7
41.04	17166.7
41.06	17175
41.08	17191.7
41.1	16391.7
41.12	17050
41.14	17075
41.16	17491.7
41.18	17150
41.2	17400
41.22	16375
41.24	17408.3
41.26	17275
41.28	16766.7
41.3	17341.7
41.32	17525
41.34	17566.7
41.36	17441.7
41.38	17233.3
41.4	17550
41.42	17600
41.44	16975
41.46	17458.3
41.48	17625
41.5	17625
41.52	17241.7
41.54	17075
41.56	17316.7
41.58	17700
41.6	17625
41.62	17666.7
41.64	17166.7
41.66	17483.3
41.68	17041.7
41.7	17191.7
41.72	16916.7
41.74	17033.3
41.76	17391.7
41.78	17225
41.8	17441.7
41.82	17375
41.84	17791.7
41.86	17308.3
41.88	17916.7
41.9	17825
41.92	17375
41.94	17616.7
41.96	17933.3
41.98	17150
42	17283.3
42.02	17875
42.04	17141.7
42.06	17891.7
42.08	17900
42.1	17133.3
42.12	16583.3
42.14	17675
42.16	18100
42.18	17766.7
42.2	17558.3
42.22	18383.3
42.24	18008.3
42.26	17525
42.28	17883.3
42.3	17725
42.32	17500
42.34	17066.7
42.36	17883.3
42.38	17833.3
42.4	17341.7
42.42	17875
42.44	17608.3
42.46	16950
42.48	17658.3
42.5	18033.3
42.52	17675
42.54	17541.7
42.56	17425
42.58	17675
42.6	18308.3
42.62	17508.3
42.64	17650
42.66	17566.7
42.68	17366.7
42.7	17625
42.72	18041.7
42.74	17550
42.76	18008.3
42.78	17966.7
42.8	17441.7
42.82	17891.7
42.84	18416.7
42.86	17083.3
42.88	17683.3
42.9	18333.3
42.92	17691.7
42.94	17625
42.96	18308.3
42.98	17933.3
43	17450
43.02	17741.7
43.04	18158.3
43.06	18150
43.08	17875
43.1	17966.7
43.12	17258.3
43.14	17858.3
43.16	17833.3
43.18	17833.3
43.2	18133.3
43.22	17350
43.24	17641.7
43.26	17716.7
43.28	17766.7
43.3	18050
43.32	18350
43.34	17333.3
43.36	17591.7
43.38	17341.7
43.4	17641.7
43.42	17325
43.44	17541.7
43.46	18241.7
43.48	17900
43.5	17525
43.52	16733.3
43.54	17483.3
43.56	17600
43.58	17375
43.6	17566.7
43.62	17825
43.64	17183.3
43.66	18125
43.68	17641.7
43.7	17608.3
43.72	17141.7
43.74	18075
43.76	17183.3
43.78	17483.3
43.8	17491.7
43.82	17008.3
43.84	16800
43.86	17050
43.88	16708.3
43.9	17841.7
43.92	17575
43.94	17325
43.96	17475
43.98	17350
44	17158.3
44.02	17608.3
44.04	17350
44.06	17766.7
44.08	17233.3
44.1	17058.3
44.12	16941.7
44.14	16433.3
44.16	16783.3
44.18	17383.3
44.2	16758.3
44.22	17283.3
44.24	17016.7
44.26	17108.3
44.28	16841.7
44.3	17075
44.32	16800
44.34	17166.7
44.36	17341.7
44.38	16758.3
44.4	16808.3
44.42	16866.7
44.44	16575
44.46	17241.7
44.48	17100
44.5	17075
44.52	16808.3
44.54	16958.3
44.56	16775
44.58	16275
44.6	16616.7
44.62	16458.3
44.64	16675
44.66	16750
44.68	16375
44.7	17083.3
44.72	17325
44.74	16783.3
44.76	16883.3
44.78	17300
44.8	16200
44.82	16200
44.84	16108.3
44.86	17150
44.88	16366.7
44.9	16541.7
44.92	16725
44.94	16083.3
[truncated: 1,753 more rows]
