# Supplementary material for: Fe/Cu diatomic catalysts for electrochemical nitrate reduction to ammonia
Source: Nat Commun. 2023 Jun 19;14:3634. doi: 10.1038/s41467-023-39366-9 (PMC10279643; doi:10.1038/s41467-023-39366-9)
Supplement: Supplementary file 2 — Source Data [file 41467_2023_39366_MOESM2_ESM.zip › Source data of Fig. 3 in manuscript.xlsx]

## Sheet: Fig. 3a
Fig. 3 |	Atomic structural and chemical states analyses of Fe/Cu dual atom catalyst.
Binding energy	Raw	Fit	Back ground	Pyridinic N	Pyrrolic N	Graphitic N	Fe/Cu-N
411.05	9159.75	9159.85	9159.75	9159.75	9159.75	9159.85	9159.75
411	9254.81	9159.86	9159.75	9159.75	9159.75	9159.86	9159.75
410.95	9320.11	9159.74	9159.62	9159.62	9159.62	9159.74	9159.62
410.9	9114.15	9159.53	9159.4	9159.4	9159.4	9159.53	9159.4
410.85	9187.76	9159.6	9159.46	9159.46	9159.46	9159.6	9159.46
410.8	9316.67	9159.57	9159.42	9159.42	9159.42	9159.57	9159.42
410.75	9087.64	9159.36	9159.2	9159.2	9159.2	9159.36	9159.2
410.7	8986.58	9159.48	9159.3	9159.3	9159.3	9159.48	9159.3
410.65	9421.57	9159.73	9159.54	9159.54	9159.54	9159.73	9159.54
410.6	9357.8	9159.38	9159.18	9159.18	9159.18	9159.38	9159.18
410.55	9183.42	9159.12	9158.9	9158.9	9158.9	9159.12	9158.9
410.5	9171.88	9159.1	9158.87	9158.87	9158.87	9159.1	9158.87
410.45	9214.43	9159.1	9158.85	9158.85	9158.85	9159.1	9158.85
410.4	9263.5	9159.05	9158.77	9158.77	9158.77	9159.05	9158.77
410.35	9272.78	9158.92	9158.62	9158.62	9158.62	9158.92	9158.62
410.3	9119.67	9158.78	9158.47	9158.47	9158.47	9158.78	9158.47
410.25	8968.31	9158.86	9158.52	9158.52	9158.52	9158.86	9158.52
410.2	9433.67	9159.15	9158.78	9158.78	9158.78	9159.15	9158.78
410.15	9242.01	9158.8	9158.4	9158.4	9158.4	9158.8	9158.4
410.1	9446.9	9158.71	9158.29	9158.29	9158.29	9158.71	9158.29
410.05	9215.7	9158.34	9157.89	9157.89	9157.89	9158.34	9157.89
410	9215.46	9158.29	9157.81	9157.81	9157.81	9158.29	9157.81
409.95	9270.63	9158.25	9157.73	9157.73	9157.73	9158.25	9157.73
409.9	9208.23	9158.13	9157.57	9157.57	9157.57	9158.13	9157.57
409.85	9177.3	9158.1	9157.5	9157.5	9157.5	9158.1	9157.5
409.8	9048.56	9158.11	9157.47	9157.47	9157.47	9158.11	9157.47
409.75	9040.19	9158.31	9157.62	9157.62	9157.62	9158.31	9157.62
409.7	9162.1	9158.52	9157.78	9157.78	9157.78	9158.52	9157.78
409.65	9331.87	9158.57	9157.78	9157.78	9157.78	9158.57	9157.78
409.6	9199.89	9158.38	9157.54	9157.54	9157.54	9158.38	9157.54
409.55	9371.42	9158.38	9157.48	9157.48	9157.48	9158.38	9157.48
409.5	9138.94	9158.14	9157.18	9157.18	9157.18	9158.14	9157.18
409.45	8921.71	9158.24	9157.21	9157.21	9157.21	9158.24	9157.21
409.4	9420.14	9158.64	9157.53	9157.53	9157.53	9158.64	9157.53
409.35	9329.12	9158.35	9157.17	9157.17	9157.17	9158.35	9157.17
409.3	9313.38	9158.19	9156.93	9156.93	9156.93	9158.19	9156.93
409.25	9278.33	9158.06	9156.71	9156.71	9156.71	9158.06	9156.71
409.2	9221.8	9157.98	9156.55	9156.55	9156.55	9157.98	9156.55
409.15	9266	9157.98	9156.45	9156.45	9156.45	9157.98	9156.45
409.1	9099.91	9157.94	9156.3	9156.3	9156.3	9157.94	9156.3
409.05	9310.59	9158.12	9156.38	9156.38	9156.38	9158.12	9156.38
409	9265.45	9158.02	9156.17	9156.17	9156.17	9158.02	9156.17
408.95	9308.17	9158	9156.01	9156.01	9156.01	9158	9156.01
408.9	9345.93	9157.92	9155.8	9155.8	9155.8	9157.92	9155.8
408.85	9562.13	9157.79	9155.54	9155.54	9155.54	9157.79	9155.54
408.8	9285.01	9157.37	9154.98	9154.98	9154.98	9157.37	9154.98
408.75	9425.87	9157.35	9154.8	9154.8	9154.8	9157.35	9154.8
408.7	9477.03	9157.14	9154.42	9154.42	9154.42	9157.14	9154.42
408.65	9317.41	9156.87	9153.97	9153.97	9153.97	9156.87	9153.97
408.6	9361.74	9156.83	9153.74	9153.74	9153.74	9156.83	9153.74
408.55	9190.44	9156.73	9153.45	9153.45	9153.45	9156.73	9153.45
408.5	9251.93	9156.89	9153.4	9153.4	9153.4	9156.89	9153.4
408.45	9232.12	9156.98	9153.27	9153.27	9153.27	9156.98	9153.27
408.4	9152.24	9157.1	9153.16	9153.16	9153.16	9157.1	9153.16
408.35	9322.26	9157.35	9153.16	9153.16	9153.16	9157.35	9153.16
408.3	9409.07	9157.38	9152.92	9152.92	9152.92	9157.38	9152.92
408.25	9138.92	9157.3	9152.57	9152.57	9152.57	9157.3	9152.57
408.2	9358.35	9157.61	9152.59	9152.59	9152.59	9157.61	9152.59
408.15	9511.78	9157.64	9152.3	9152.3	9152.3	9157.64	9152.3
408.1	9249.51	9157.47	9151.8	9151.8	9151.8	9157.47	9151.8
408.05	9250.67	9157.68	9151.67	9151.67	9151.67	9157.68	9151.67
408	9392.7	9157.91	9151.53	9151.53	9151.53	9157.91	9151.53
407.95	9429.35	9157.96	9151.19	9151.19	9151.19	9157.96	9151.19
407.9	9409.53	9157.99	9150.81	9150.81	9150.81	9157.99	9150.81
407.85	9185.12	9158.06	9150.45	9150.45	9150.45	9158.06	9150.45
407.8	9358.8	9158.47	9150.4	9150.4	9150.4	9158.47	9150.4
407.75	9320.01	9158.66	9150.11	9150.11	9150.11	9158.66	9150.11
407.7	9421.14	9158.93	9149.88	9149.88	9149.88	9158.93	9149.88
407.65	9661.43	9159.09	9149.5	9149.5	9149.5	9159.09	9149.5
407.6	9388.58	9158.95	9148.79	9148.79	9148.79	9158.95	9148.79
407.55	9247.44	9159.21	9148.45	9148.45	9148.45	9159.21	9148.45
407.5	9423.86	9159.7	9148.32	9148.32	9148.32	9159.7	9148.32
407.45	9518.86	9159.98	9147.94	9147.94	9147.94	9159.98	9147.94
407.4	9306.47	9160.17	9147.42	9147.42	9147.42	9160.17	9147.42
407.35	9757.67	9160.68	9147.2	9147.2	9147.2	9160.68	9147.2
407.3	9287.08	9160.61	9146.35	9146.35	9146.35	9160.61	9146.35
407.25	9437.36	9161.23	9146.16	9146.16	9146.16	9161.23	9146.16
407.2	9513.8	9161.68	9145.75	9145.75	9145.75	9161.68	9145.75
407.15	9500.82	9162.08	9145.24	9145.24	9145.24	9162.08	9145.24
407.1	9555.78	9162.54	9144.75	9144.75	9144.75	9162.54	9144.75
407.05	9631.2	9162.97	9144.18	9144.18	9144.18	9162.97	9144.18
407	9600.28	9163.35	9143.5	9143.5	9143.5	9163.35	9143.5
406.95	9411.06	9163.82	9142.87	9142.87	9142.87	9163.82	9142.87
406.9	9436.51	9164.62	9142.49	9142.49	9142.5	9164.62	9142.49
406.85	9541.15	9165.44	9142.09	9142.09	9142.09	9165.44	9142.09
406.8	9551.67	9166.17	9141.53	9141.53	9141.53	9166.17	9141.53
406.75	9441.78	9166.96	9140.96	9140.96	9140.97	9166.96	9140.96
406.7	9491.6	9167.97	9140.55	9140.55	9140.55	9167.97	9140.55
406.65	9433.54	9168.98	9140.06	9140.06	9140.06	9168.98	9140.06
406.6	9736.8	9170.14	9139.65	9139.65	9139.65	9170.14	9139.65
406.55	9518.25	9170.97	9138.82	9138.82	9138.83	9170.97	9138.82
406.5	9422.05	9172.18	9138.3	9138.3	9138.3	9172.17	9138.3
406.45	9482.29	9173.61	9137.9	9137.9	9137.91	9173.6	9137.9
406.4	9535.62	9175.05	9137.42	9137.42	9137.43	9175.04	9137.42
406.35	9441.61	9176.5	9136.87	9136.87	9136.88	9176.5	9136.87
406.3	9538.86	9178.19	9136.45	9136.45	9136.46	9178.18	9136.45
406.25	9440.04	9179.85	9135.89	9135.89	9135.9	9179.84	9135.89
406.2	9467.41	9181.75	9135.47	9135.47	9135.48	9181.74	9135.47
406.15	9833.43	9183.73	9135	9135	9135.02	9183.72	9135
406.1	9625.24	9185.32	9134.03	9134.03	9134.05	9185.3	9134.03
406.05	9623.97	9187.33	9133.35	9133.35	9133.38	9187.31	9133.35
406	9477.36	9189.46	9132.67	9132.67	9132.7	9189.44	9132.67
405.95	9458.83	9191.94	9132.19	9132.19	9132.22	9191.91	9132.19
405.9	9506.97	9194.59	9131.74	9131.74	9131.77	9194.55	9131.74
405.85	9654.18	9197.32	9131.22	9131.22	9131.26	9197.28	9131.22
405.8	9540.28	9200	9130.49	9130.49	9130.54	9199.95	9130.49
405.75	9471.26	9203.01	9129.92	9129.92	9129.98	9202.95	9129.93
405.7	9616.55	9206.29	9129.45	9129.45	9129.52	9206.22	9129.45
405.65	9712.51	9209.54	9128.77	9128.77	9128.85	9209.46	9128.78
405.6	9841.9	9212.85	9127.96	9127.96	9128.05	9212.76	9127.97
405.55	9663.78	9216.18	9126.97	9126.97	9127.08	9216.08	9126.98
405.5	9665.76	9219.97	9126.23	9126.23	9126.35	9219.84	9126.23
405.45	9780.55	9223.97	9125.48	9125.48	9125.62	9223.82	9125.48
405.4	10030.4	9228.03	9124.57	9124.57	9124.73	9227.86	9124.57
405.35	9647.16	9231.99	9123.31	9123.31	9123.5	9231.8	9123.32
405.3	9723.64	9236.74	9122.58	9122.58	9122.81	9236.51	9122.59
405.25	9751.33	9241.63	9121.75	9121.75	9122	9241.36	9121.76
405.2	9838.14	9246.76	9120.88	9120.88	9121.17	9246.45	9120.89
405.15	9867.38	9252.06	9119.88	9119.88	9120.22	9251.71	9119.89
405.1	9751.47	9257.62	9118.84	9118.84	9119.23	9257.21	9118.86
405.05	9592.2	9263.66	9117.96	9117.97	9118.42	9263.19	9117.98
405	9705.44	9270.24	9117.31	9117.31	9117.83	9269.7	9117.33
404.95	9570.06	9277.02	9116.49	9116.49	9117.09	9276.39	9116.51
404.9	9642.07	9284.35	9115.86	9115.86	9116.55	9283.63	9115.89
404.85	9680.12	9291.95	9115.13	9115.13	9115.92	9291.13	9115.16
404.8	9780.32	9299.91	9114.34	9114.35	9115.25	9298.97	9114.39
404.75	10023.7	9308.14	9113.42	9113.42	9114.45	9307.06	9113.47
404.7	9654.7	9316.47	9112.16	9112.16	9113.33	9315.23	9112.21
404.65	9522.16	9325.78	9111.4	9111.41	9112.75	9324.36	9111.47
404.6	10045.1	9335.74	9110.83	9110.84	9112.37	9334.12	9110.91
404.55	9994.57	9345.49	9109.53	9109.54	9111.28	9343.64	9109.63
404.5	9929.82	9355.83	9108.31	9108.32	9110.3	9353.72	9108.42
404.45	9803.6	9366.81	9107.17	9107.18	9109.43	9364.4	9107.29
404.4	9702.2	9378.54	9106.2	9106.21	9108.77	9375.81	9106.35
404.35	9915.82	9391.01	9105.37	9105.39	9108.29	9387.91	9105.54
404.3	9979.98	9403.83	9104.25	9104.27	9107.55	9400.3	9104.45
404.25	9695.37	9417.2	9103.03	9103.05	9106.77	9413.2	9103.26
404.2	9708.21	9431.66	9102.21	9102.24	9106.44	9427.12	9102.48
404.15	9850.32	9446.82	9101.37	9101.4	9106.15	9441.69	9101.68
404.1	9674.46	9462.53	9100.33	9100.36	9105.73	9456.73	9100.69
404.05	9837.77	9479.27	9099.53	9099.58	9105.62	9472.72	9099.95
404	9874.1	9496.58	9098.5	9098.56	9105.36	9489.18	9098.99
403.95	9869.45	9514.69	9097.43	9097.49	9105.15	9506.34	9097.99
403.9	9911.58	9533.68	9096.36	9096.43	9105.04	9524.28	9097
403.85	9954.28	9553.51	9095.23	9095.31	9104.98	9542.93	9095.97
403.8	9762.81	9574.23	9094.03	9094.13	9104.97	9562.33	9094.89
403.75	9794.53	9596.17	9093.1	9093.22	9105.37	9582.8	9094.09
403.7	9758.02	9619.05	9092.13	9092.27	9105.87	9604.05	9093.26
403.65	9344.64	9643.03	9091.2	9091.37	9106.58	9626.19	9092.5
403.6	10129.2	9668.6	9090.85	9091.04	9108.05	9649.74	9092.34
403.55	9949.51	9694.17	9089.41	9089.63	9108.62	9673.05	9091.11
403.5	9845.15	9721.06	9088.22	9088.47	9109.65	9697.43	9090.16
403.45	10001.4	9749.19	9087.17	9087.46	9111.07	9722.77	9089.38
403.4	9796.56	9778.22	9085.9	9086.24	9112.53	9748.71	9088.42
403.35	10134.7	9808.62	9084.91	9085.31	9114.56	9775.69	9087.79
403.3	9569.18	9839.68	9083.45	9083.92	9116.44	9802.95	9086.73
403.25	9888.34	9872.58	9082.78	9083.31	9119.44	9831.66	9086.5
403.2	10082.8	9906.11	9081.66	9082.28	9122.38	9860.55	9085.89
403.15	10194.8	9940.42	9080.27	9080.98	9125.46	9889.73	9085.07
403.1	9867.35	9975.55	9078.72	9079.55	9128.83	9919.19	9084.16
403.05	9811.64	10012.1	9077.63	9078.58	9133.15	9949.46	9083.78
403	10087.2	10049.5	9076.61	9077.7	9138.09	9980.02	9083.57
402.95	10038.5	10087.4	9075.21	9076.46	9143.23	10010.3	9083.07
402.9	10234.5	10126.1	9073.87	9075.31	9149.09	10040.6	9082.74
402.85	10069.9	10165.1	9072.26	9073.91	9155.37	10070.3	9082.26
402.8	10197.4	10204.8	9070.87	9072.76	9162.66	10099.9	9082.14
402.75	10095.5	10244.7	9069.31	9071.47	9170.59	10128.6	9081.98
402.7	10101.5	10285	9067.89	9070.36	9179.59	10156.6	9082.13
402.65	10369.7	10325.5	9066.45	9069.27	9189.58	10183.5	9082.45
402.6	10154.2	10365.5	9064.64	9067.86	9200.28	10208.7	9082.6
402.55	10308.1	10405.8	9063.13	9066.8	9212.48	10232.7	9083.26
402.5	10435.6	10445.6	9061.4	9065.58	9225.75	10254.6	9083.94
402.45	10315.6	10485	9059.49	9064.25	9240.25	10274.2	9084.72
402.4	10189.2	10524.1	9057.75	9063.15	9256.47	10291.8	9085.95
402.35	10421.6	10562.9	9056.18	9062.31	9274.54	10306.9	9087.67
402.3	10339.1	10601.1	9054.28	9061.23	9294.13	10319.1	9089.43
402.25	10728.4	10638.9	9052.5	9060.37	9315.81	10328.5	9091.69
402.2	10732.2	10675.9	9050.17	9059.08	9339.13	10334.4	9093.83
402.15	10698.9	10712.8	9047.83	9057.91	9364.83	10337.1	9096.44
402.1	10758.8	10749.8	9045.54	9056.92	9393.14	10336.8	9099.6
402.05	10971.2	10787	9043.16	9056	9424.19	10333.1	9103.24
402	11157.1	10824.6	9040.49	9054.96	9457.98	10325.9	9107.2
401.95	10908.3	10863	9037.55	9053.84	9494.83	10315.4	9111.58
401.9	11084.3	10903.3	9034.95	9053.28	9535.64	10302.2	9117.03
401.85	11041.4	10945.3	9032.11	9052.71	9580.06	10285.8	9123.05
401.8	11050.9	10990.1	9029.32	9052.45	9628.78	10266.8	9130.01
401.75	11366.1	11038	9026.51	9052.46	9681.98	10245.2	9137.92
401.7	11217.4	11089.4	9023.26	9052.34	9739.59	10220.8	9146.44
401.65	11478.2	11145.5	9020.22	9052.78	9802.61	10194.5	9156.33
401.6	11516.7	11206.6	9016.8	9053.24	9870.73	10166	9167.1
401.55	11576.1	11273.6	9013.33	9054.06	9944.6	10135.8	9179.2
401.5	11685.2	11347.1	9009.77	9055.25	10024.4	10104.1	9192.71
401.45	11554.5	11427.6	9006.06	9056.8	10110.1	10071.1	9207.7
401.4	11762	11516	9002.52	9059.1	10202.3	10037.5	9224.68
401.35	11812.9	11612	8998.69	9061.71	10300.3	10002.8	9243.3
401.3	11844.7	11716.3	8994.78	9064.92	10404.1	9967.58	9264
401.25	12229.4	11828.4	8990.83	9068.82	10513.1	9932.06	9286.96
401.2	12409.6	11947.8	8986.33	9073	10626	9895.89	9311.92
401.15	12130.8	12073.8	8981.58	9077.81	10741.8	9859.51	9339.41
401.1	12318.2	12205.8	8977.21	9083.96	10859.5	9823.73	9370.28
401.05	12198.3	12341.8	8972.57	9090.92	10976.3	9787.99	9404.21
401	12510.6	12479.7	8968.09	9099.19	11090.1	9752.87	9441.87
400.95	12523.7	12616.7	8963.17	9108.29	11197.1	9717.83	9483
400.9	12847.2	12750.5	8958.23	9118.75	11294.7	9683.36	9528.38
400.85	12811.9	12877.5	8952.83	9130.26	11378.7	9649.13	9577.91
400.8	12716.8	12995.7	8947.47	9143.48	11446.4	9615.64	9632.55
400.75	12761.9	13102.5	8942.24	9158.6	11494.8	9583.06	9692.73
400.7	13150.9	13196.1	8936.94	9175.62	11521.4	9551.21	9758.73
400.65	13069.5	13275.3	8931.09	9194.23	11524.2	9519.61	9830.59
400.6	13086.1	13341	8925.34	9215.27	11503.5	9488.96	9909.35
400.55	13430.9	13394.5	8919.56	9238.84	11459.8	9459.11	9995.46
400.5	13385.7	13437.6	8913.3	9264.66	11394.4	9429.63	10088.8
400.45	13410.8	13474.2	8907.09	9293.55	11310.5	9401.04	10190.5
400.4	13622.1	13508.1	8900.84	9325.7	11210.9	9373.22	10300.8
400.35	13714.4	13542.8	8894.28	9361.1	11099	9345.92	10419.6
400.3	13824.4	13582.6	8887.59	9400.28	10978.3	9319.28	10547.5
400.25	13591	13630.8	8880.74	9443.5	10852.1	9293.28	10684.1
400.2	13548.6	13691	8874.2	9491.66	10723.7	9268.36	10829.9
400.15	13963.4	13765.2	8867.71	9544.92	10595.3	9244.22	10983.9
400.1	14329	13854.1	8860.64	9603.03	10468.4	9220.24	11144.3
400.05	14056.8	13958.1	8853.04	9666.61	10344.5	9196.43	11309.7
400	14066.6	14077.6	8845.82	9736.98	10225.7	9173.67	11478.8
399.95	14281.9	14210.7	8838.57	9814.37	10112.3	9151.55	11648.2
399.9	14590.2	14354.7	8831.01	9899.15	10004.5	9129.75	11814.4
399.85	14636.7	14506	8823.02	9991.73	9902.47	9108.13	11972.7
399.8	15109.5	14661	8814.95	10093.3	9806.54	9087.01	12119
399.75	14976.7	14814.7	8806.21	10203.9	9716.13	9065.8	12247.5
399.7	14982.3	14963.4	8797.64	10325.2	9631.84	9045.31	12353.9
399.65	14863.1	15102.9	8789.06	10458	9553.19	9025.31	12433.5
399.6	15174.5	15230	8780.62	10603.2	9480.15	9005.97	12482.6
399.55	15269.3	15342.1	8771.75	10761.1	9411.71	8986.67	12497.8
399.5	15257.8	15438.7	8762.73	10932.8	9347.93	8967.68	12478.5
399.45	15124	15521.2	8753.71	11119.5	9288.6	8949.15	12425.1
399.4	15232.9	15592.3	8744.86	11322.2	9233.52	8931.2	12340
399.35	15617.5	15655.3	8735.86	11541.1	9182.13	8913.5	12226.2
399.3	15526.4	15714.6	8726.3	11776.5	9133.69	8895.64	12087.6
399.25	16120.5	15775.8	8716.86	12029.3	9088.62	8878.26	11930.2
399.2	16110.8	15842.6	8706.58	12298.4	9045.71	8860.41	11757.8
399.15	16507.1	15920.2	8696.3	12584.5	9005.53	8842.89	11576.2
399.1	16230.6	16011	8685.46	12885.5	8967.32	8825.13	11389.4
399.05	16418.9	16117.7	8674.98	13200.8	8931.79	8808.06	11202
399	16650.6	16239.7	8664.23	13526.6	8898.12	8791	11016.7
398.95	16548.6	16375.4	8653.15	13859.1	8866.07	8773.9	10835.7
398.9	16688.7	16521.9	8642.18	14194.1	8835.93	8757.19	10661.3
398.85	17068.2	16673.5	8631.01	14524.4	8807.23	8740.53	10494.5
398.8	16753.9	16823.2	8619.3	14842.4	8779.49	8723.58	10335.6
398.75	17098.4	16963.3	8608.01	15140.3	8753.56	8707.29	10186.2
398.7	17122.7	17083.8	8596.22	15407.9	8728.4	8690.73	10045.4
398.65	17140.6	17175.4	8584.38	15636.4	8704.34	8674.34	9913.43
398.6	16935	17228.7	8572.5	15816.5	8681.32	8658.12	9790.28
398.55	17116.4	17235.8	8560.89	15940.9	8659.54	8642.36	9675.73
398.5	17075.9	17189.8	8549.01	16003	8638.39	8626.53	9568.95
398.45	16775.1	17087.2	8537.18	16000	8618.1	8610.92	9469.73
398.4	16493.4	16927.2	8525.74	15931.7	8598.96	8595.88	9377.89
398.35	16482.3	16712.1	8514.68	15800.8	8580.89	8581.38	9293.03
398.3	16131.6	16445.8	8503.62	15612	8563.44	8567.05	9214.21
398.25	16340.2	16136	8493.03	15373.2	8547.05	8553.33	9141.53
398.2	15549.3	15790.1	8482.13	15092.4	8530.87	8539.46	9073.74
398.15	15557.8	15418.2	8472.32	14780.3	8516.26	8526.81	9011.79
398.1	15176.4	15028.6	8462.48	14445.5	8502.08	8514.26	8954.24
398.05	14938.3	14629.8	8453.16	14096.9	8488.8	8502.36	8901.23
398	14387.6	14229.6	8444.16	13742.6	8476.22	8490.9	8852.28
397.95	13471.7	13834.4	8435.91	13389.6	8464.72	8480.3	8807.5
397.9	13390.4	13449.8	8428.92	13043.5	8454.79	8471.07	8767.08
397.85	13168.2	13078.7	8422.03	12707.8	8445.25	8462.06	8729.65
397.8	13177.1	12723.9	8415.44	12385.4	8436.25	8453.44	8695.14
397.75	12793.3	12387.2	8408.83	12078.3	8427.47	8444.89	8663.03
397.7	12512.1	12070	8402.74	11788.2	8419.43	8436.97	8633.66
397.65	11965	11772.6	8397.04	11515.5	8411.96	8429.51	8606.68
397.6	11591.5	11495.5	8392.08	11261.1	8405.41	8422.89	8582.32
397.55	11454	11237.8	8387.64	11024.1	8399.54	8416.86	8560.16
397.5	11378.8	10998.8	8383.38	10804.1	8393.99	8411.09	8539.75
397.45	11011.8	10777.5	8379.23	10600.2	8388.68	8405.49	8520.87
397.4	10525.3	10573.3	8375.57	10411.7	8383.98	8400.47	8503.79
397.35	10293	10385.5	8372.59	10238.4	8380.07	8396.18	8488.58
397.3	9983.18	10212.5	8369.92	10078.6	8376.56	8392.27	8474.78
397.25	9859.55	10053.7	8367.68	9931.92	8373.58	8388.86	8462.42
397.2	9759.06	9907.81	8365.61	9796.99	8370.84	8385.67	8451.15
397.15	9760.73	9773.68	8363.67	9672.89	8368.3	8382.67	8440.84
397.1	9317.89	9650.48	8361.73	9558.84	8365.83	8379.72	8431.3
397.05	9176.85	9537.83	8360.41	9454.53	8364.03	8377.43	8423.07
397	9420.55	9434.67	8359.27	9358.97	8362.47	8375.38	8415.67
396.95	9347.51	9339.67	8357.8	9270.88	8360.62	8373.04	8408.53
396.9	9261.95	9252.52	8356.43	9190.04	8358.91	8370.84	8402.01
396.85	9229.03	9172.73	8355.17	9115.98	8357.36	8368.8	8396.1
396.8	8869.36	9099.53	8353.96	9048	8355.88	8366.84	8390.68
396.75	8966.83	9032.95	8353.24	8986.16	8354.93	8365.42	8386.16
396.7	8759.01	8971.79	8352.39	8929.31	8353.87	8363.9	8381.87
396.65	8971.39	8916	8351.82	8877.44	8353.12	8362.7	8378.2
396.6	8718.97	8864.64	8350.96	8829.64	8352.1	8361.24	8374.55
396.55	8743.45	8817.91	8350.45	8786.14	8351.45	8360.15	8371.52
396.5	8814.5	8775.12	8349.91	8746.29	8350.78	8359.07	8368.71
396.45	8485.23	8735.87	8349.26	8709.7	8350.02	8357.91	8366.02
396.4	8554.87	8700.38	8349.07	8676.62	8349.74	8357.23	8364
396.35	8604.66	8667.86	8348.79	8646.3	8349.36	8356.49	8362.07
396.3	8561.71	8638.06	8348.43	8618.49	8348.93	8355.69	8360.24
396.25	8491.12	8610.91	8348.14	8593.14	8348.57	8354.98	8358.63
396.2	8552.13	8586.21	8347.94	8570.07	8348.32	8354.39	8357.25
396.15	8508.93	8563.57	8347.65	8548.91	8347.98	8353.74	8355.9
396.1	8399.47	8542.98	8347.43	8529.66	8347.72	8353.16	8354.74
396.05	8330.47	8524.35	8347.36	8512.24	8347.6	8352.76	8353.82
396	8553.25	8507.48	8347.38	8496.47	8347.59	8352.47	8353.09
395.95	8559.29	8491.83	8347.1	8481.81	8347.28	8351.89	8352.14
395.9	8510.54	8477.55	8346.8	8468.43	8346.96	8351.31	8351.25
395.85	8516.31	8464.61	8346.57	8456.32	8346.71	8350.82	8350.49
395.8	8617.05	8452.83	8346.34	8445.27	8346.46	8350.33	8349.79
395.75	8411.86	8441.98	8345.96	8435.09	8346.06	8349.72	8348.99
395.7	8799.43	8432.38	8345.87	8426.1	8345.96	8349.4	8348.53
395.65	8687.64	8423.13	8345.24	8417.4	8345.32	8348.56	8347.58
395.6	8373.27	8414.84	8344.77	8409.62	8344.83	8347.89	8346.81
395.55	8482.93	8407.73	8344.73	8402.95	8344.78	8347.66	8346.52
395.5	8622.42	8401.14	8344.53	8396.78	8344.58	8347.29	8346.1
395.45	8662.52	8394.98	8344.15	8390.98	8344.19	8346.74	8345.52
395.4	8273.42	8389.31	8343.71	8385.65	8343.74	8346.14	8344.9
395.35	8459.66	8384.69	8343.81	8381.34	8343.83	8346.08	8344.84
395.3	8604.22	8380.27	8343.64	8377.2	8343.67	8345.78	8344.55
395.25	8390.82	8376.07	8343.28	8373.26	8343.3	8345.29	8344.07
395.2	8617.02	8372.55	8343.22	8369.97	8343.23	8345.1	8343.9
395.15	8332.75	8369.06	8342.84	8366.69	8342.85	8344.6	8343.43
395.1	8412	8366.28	8342.85	8364.1	8342.86	8344.5	8343.36
395.05	8440.37	8363.67	8342.75	8361.67	8342.76	8344.3	8343.2
395	8451.04	8361.28	8342.62	8359.43	8342.63	8344.07	8343
394.95	8294.87	8359.1	8342.47	8357.41	8342.48	8343.83	8342.8
394.9	8216.62	8357.35	8342.53	8355.79	8342.54	8343.81	8342.82
394.85	8561.17	8355.91	8342.71	8354.46	8342.71	8343.9	8342.96
394.8	8318.94	8354.15	8342.41	8352.81	8342.41	8343.52	8342.62
394.75	8483.58	8352.88	8342.44	8351.65	8342.44	8343.48	8342.62
394.7	8416.76	8351.52	8342.24	8350.38	8342.25	8343.22	8342.4
394.65	8518.11	8350.38	8342.14	8349.33	8342.14	8343.05	8342.27
394.6	8513.72	8349.21	8341.9	8348.24	8341.9	8342.75	8342.01
394.55	8355.98	8348.14	8341.66	8347.25	8341.66	8342.45	8341.75
394.5	8629.13	8347.39	8341.64	8346.56	8341.64	8342.38	8341.72
394.45	8380.55	8346.33	8341.24	8345.56	8341.24	8341.93	8341.31
394.4	8233.79	8345.69	8341.18	8344.98	8341.18	8341.83	8341.24
394.35	8261.41	8345.33	8341.33	8344.67	8341.33	8341.94	8341.38
394.3	8256.85	8344.98	8341.44	8344.37	8341.44	8342.01	8341.49
394.25	8671.31	8344.69	8341.56	8344.12	8341.56	8342.09	8341.6
394.2	8298.22	8343.87	8341.1	8343.34	8341.1	8341.59	8341.13
394.15	8362.97	8343.61	8341.16	8343.12	8341.16	8341.62	8341.19
394.1	8395.27	8343.29	8341.13	8342.84	8341.13	8341.56	8341.15
394.05	8607.55	8342.97	8341.06	8342.55	8341.06	8341.45	8341.08
394	8451.78	8342.37	8340.69	8341.99	8340.69	8341.06	8340.7
393.95	8522.05	8342.02	8340.53	8341.66	8340.53	8340.88	8340.55
393.9	8271.65	8341.6	8340.28	8341.26	8340.28	8340.6	8340.29
393.85	8381.76	8341.54	8340.38	8341.23	8340.38	8340.67	8340.39
393.8	8514.64	8341.34	8340.32	8341.06	8340.32	8340.59	8340.33
393.75	8341.35	8340.98	8340.08	8340.72	8340.08	8340.33	8340.08
393.7	8446.17	8340.88	8340.07	8340.63	8340.07	8340.31	8340.08
393.65	8470.94	8340.64	8339.93	8340.41	8339.93	8340.15	8339.93
393.6	8484.47	8340.37	8339.74	8340.16	8339.74	8339.95	8339.75
393.55	8236.47	8340.1	8339.54	8339.9	8339.54	8339.74	8339.55
393.5	8354.76	8340.18	8339.69	8340	8339.69	8339.86	8339.69
393.45	8474.48	8340.1	8339.67	8339.93	8339.67	8339.83	8339.67
393.4	8748.2	8339.86	8339.48	8339.71	8339.48	8339.63	8339.48
393.35	8410.04	8339.25	8338.91	8339.11	8338.91	8339.05	8338.91
393.3	8582.35	8339.11	8338.81	8338.98	8338.81	8338.94	8338.81
393.25	8398.63	8338.74	8338.48	8338.62	8338.48	8338.6	8338.48
393.2	8612.54	8338.63	8338.39	8338.51	8338.39	8338.5	8338.39
393.15	8512.93	8338.22	8338.01	8338.11	8338.01	8338.11	8338.01
393.1	8530.34	8337.96	8337.77	8337.86	8337.77	8337.86	8337.77
393.05	8337.5	8337.67	8337.5	8337.58	8337.5	8337.59	8337.5

## Sheet: Fig. 3b
Fig. 3 |	Atomic structural and chemical states analyses of Fe/Cu dual atom catalyst.
rGO			HNG			Fe/Cu-HNG
Raman shift	Intensity		Raman shift	Intensity		Raman shift	Intensity
800	3.41383		800	3.09044		800	4.01727
800.652	3.39747		800.652	3.04153		800.652	3.9889
801.304	3.40067		801.304	3.06927		801.304	3.98233
801.957	3.42209		801.957	2.9712		801.957	3.99584
802.609	3.45612		802.609	2.86997		802.609	4.02474
803.261	3.49437		803.261	3.04516		803.261	4.06211
803.913	3.52783		803.913	2.92814		803.913	4.09999
804.565	3.54914		804.565	2.9971		804.565	4.1307
805.217	3.55433		805.217	3.02779		805.217	4.1482
805.87	3.54364		805.87	2.9957		805.87	4.14917
806.522	3.52116		806.522	3.00457		806.522	4.1338
807.174	3.49348		807.174	2.98441		807.174	4.1059
807.826	3.46772		807.826	2.98853		807.826	4.07245
808.478	3.44949		808.478	2.98938		808.478	4.04254
809.13	3.44138		809.13	3.0127		809.13	4.02574
809.783	3.44233		809.783	3.11921		809.783	4.0303
810.435	3.4481		810.435	3.01019		810.435	4.06136
811.087	3.45251		811.087	2.86441		811.087	4.11959
811.739	3.44935		811.739	2.87523		811.739	4.20057
812.391	3.43417		812.391	3.04368		812.391	4.29514
813.043	3.40559		813.043	3.20115		813.043	4.39067
813.696	3.36585		813.696	2.96706		813.696	4.47324
814.348	3.32034		814.348	3.01713		814.348	4.53019
815	3.27644		815	3.03574		815	4.55264
815.652	3.24181		815.652	2.94633		815.652	4.5374
816.304	3.22271		816.304	2.88577		816.304	4.48786
816.957	3.22271		816.957	2.94641		816.957	4.4135
817.609	3.24204		817.609	2.9775		817.609	4.32824
818.261	3.27768		818.261	2.97465		818.261	4.24774
818.913	3.32412		818.913	2.9632		818.913	4.18637
819.565	3.37457		819.565	2.99615		819.565	4.15447
820.217	3.42229		820.217	3.03898		820.217	4.15644
820.87	3.46172		820.87	2.97708		820.87	4.19021
821.522	3.48932		821.522	2.86603		821.522	4.24805
822.174	3.50385		822.174	2.82142		822.174	4.31862
822.826	3.50629		822.826	3.01218		822.826	4.38964
823.478	3.4993		823.478	2.89176		823.478	4.45056
824.13	3.48655		824.13	2.98405		824.13	4.49457
824.783	3.47191		824.783	2.95933		824.783	4.51948
825.435	3.45877		825.435	2.81513		825.435	4.52741
826.087	3.44949		826.087	2.83895		826.087	4.52331
826.739	3.4451		826.739	2.97352		826.739	4.51304
827.391	3.44523		827.391	2.97931		827.391	4.5014
828.043	3.44839		828.043	2.91865		828.043	4.49079
828.696	3.45233		828.696	2.86205		828.696	4.4809
829.348	3.45471		829.348	2.88803		829.348	4.46936
830	3.45365		830	3.07463		830	4.4531
830.652	3.4483		830.652	3.00134		830.652	4.43006
831.304	3.43914		831.304	2.9084		831.304	4.40042
831.957	3.42797		831.957	2.87186		831.957	4.3671
832.609	3.41754		832.609	2.84706		832.609	4.33522
833.261	3.4109		833.261	2.96149		833.261	4.31066
833.913	3.41062		833.913	2.89185		833.913	4.29821
834.565	3.41802		834.565	2.86856		834.565	4.2998
835.217	3.43268		835.217	2.8743		835.217	4.31353
835.87	3.45245		835.87	2.75161		835.87	4.33379
836.522	3.47386		836.522	3.03263		836.522	4.35258
837.174	3.493		837.174	3.06888		837.174	4.36163
837.826	3.50654		837.826	3.04799		837.826	4.35488
838.478	3.51277		838.478	2.97578		838.478	4.33039
839.13	3.51219		839.13	2.78644		839.13	4.29131
839.783	3.50758		839.783	2.84759		839.783	4.24539
840.435	3.50341		840.435	2.90134		840.435	4.20314
841.087	3.50474		841.087	2.97081		841.087	4.17522
841.739	3.51583		841.739	3.00904		841.739	4.16956
842.391	3.53885		842.391	2.95937		842.391	4.18916
843.043	3.57299		843.043	3.01651		843.043	4.23119
843.696	3.61429		843.696	3.16472		843.696	4.28753
844.348	3.65615		844.348	3.12753		844.348	4.34676
845	3.69058		845	3.0857		845	4.39699
845.652	3.70977		845.652	3.27688		845.652	4.42877
846.304	3.70773		846.304	2.99189		846.304	4.43731
846.957	3.68157		846.957	2.91507		846.957	4.42343
847.609	3.63214		847.609	2.99216		847.609	4.39295
848.261	3.56401		848.261	3.0384		848.261	4.35486
848.913	3.4847		848.913	2.92829		848.913	4.31866
849.565	3.40345		849.565	3.10414		849.565	4.29175
850.217	3.32974		850.217	3.08996		850.217	4.27755
850.87	3.27192		850.87	3.03431		850.87	4.27475
851.522	3.23609		851.522	3.06776		851.522	4.27804
852.174	3.22544		852.174	3.2164		852.174	4.27989
852.826	3.24004		852.826	3.10598		852.826	4.27293
853.478	3.27704		853.478	3.17917		853.478	4.25228
854.13	3.33122		854.13	3.09586		854.13	4.21712
854.783	3.39573		854.783	2.97415		854.783	4.1712
855.435	3.46296		855.435	2.91493		855.435	4.12213
856.087	3.52546		856.087	2.76613		856.087	4.07975
856.739	3.57688		856.739	3.08235		856.739	4.05394
857.391	3.61275		857.391	3.10997		857.391	4.05252
858.043	3.63106		858.043	3.02643		858.043	4.07965
858.696	3.6326		858.696	3.00428		858.696	4.13512
859.348	3.62078		859.348	3.02046		859.348	4.21449
860	3.60104		860	3.01001		860	4.31002
860.652	3.57983		860.652	3.05391		860.652	4.4121
861.304	3.56334		861.304	3.09813		861.304	4.51078
861.957	3.55618		861.957	3.09285		861.957	4.59713
862.609	3.56033		862.609	3.00363		862.609	4.66428
863.261	3.57468		863.261	2.87853		863.261	4.70807
863.913	3.59517		863.913	3.00836		863.913	4.72724
864.565	3.61564		864.565	3.09991		864.565	4.72332
865.217	3.62927		865.217	3.03681		865.217	4.70026
865.87	3.63016		865.87	2.88829		865.87	4.66379
866.522	3.61475		866.522	3.05493		866.522	4.6206
867.174	3.58276		867.174	3.0149		867.174	4.57726
867.826	3.53734		867.826	3.01576		867.826	4.53918
868.478	3.48448		868.478	3.0629		868.478	4.50958
869.13	3.43176		869.13	3.03338		869.13	4.48878
869.783	3.38678		869.783	3.04129		869.783	4.47411
870.435	3.35572		870.435	3.06048		870.435	4.46039
871.087	3.3422		871.087	3.10815		871.087	4.44122
871.739	3.34693		871.739	3.16947		871.739	4.4107
872.391	3.36788		872.391	3.20807		872.391	4.36525
873.043	3.40111		873.043	3.13086		873.043	4.30511
873.696	3.44188		873.696	3.037		873.696	4.23503
874.348	3.48564		874.348	2.98176		874.348	4.16378
875	3.52878		875	3.00214		875	4.10262
875.652	3.56898		875.652	3.0752		875.652	4.06285
876.304	3.60502		876.304	2.99406		876.304	4.05314
876.957	3.63637		876.957	2.92049		876.957	4.07715
877.609	3.66268		877.609	2.98814		877.609	4.13231
878.261	3.68339		878.261	3.01225		878.261	4.20995
878.913	3.6976		878.913	2.95166		878.913	4.29698
879.565	3.7043		879.565	3.12785		879.565	4.37868
880.217	3.70277		880.217	3.16109		880.217	4.44196
880.87	3.69299		880.87	3.06168		880.87	4.47825
881.522	3.67599		881.522	2.975		881.522	4.48528
882.174	3.6538		882.174	3.01521		882.174	4.46724
882.826	3.62914		882.826	3.23784		882.826	4.43328
883.478	3.60484		883.478	2.94507		883.478	4.39484
884.13	3.58314		884.13	2.99676		884.13	4.36244
884.783	3.56514		884.783	3.02627		884.783	4.34281
885.435	3.55055		885.435	2.9693		885.435	4.3373
886.087	3.53774		886.087	2.96981		886.087	4.34178
886.739	3.5243		886.739	3.11502		886.739	4.34826
887.391	3.50773		887.391	3.18339		887.391	4.34756
888.043	3.48624		888.043	3.25932		888.043	4.33233
888.696	3.45939		888.696	3.22962		888.696	4.29951
889.348	3.42836		889.348	3.01071		889.348	4.25152
890	3.39589		890	3.03569		890	4.19578
890.652	3.36581		890.652	3.05594		890.652	4.14269
891.304	3.34224		891.304	3.00757		891.304	4.10268
891.957	3.32884		891.957	3.00062		891.957	4.08313
892.609	3.32803		892.609	3.09583		892.609	4.08608
893.261	3.34053		893.261	3.14467		893.261	4.10746
893.913	3.36519		893.913	2.9915		893.913	4.13794
894.565	3.39911		894.565	3.02823		894.565	4.16542
895.217	3.43817		895.217	3.09951		895.217	4.1782
895.87	3.47757		895.87	3.15336		895.87	4.16823
896.522	3.51257		896.522	3.32732		896.522	4.1334
897.174	3.53913		897.174	3.07823		897.174	4.07824
897.826	3.55446		897.826	3.06262		897.826	4.01296
898.478	3.55734		898.478	3.01705		898.478	3.95101
899.13	3.54826		899.13	3.02994		899.13	3.90592
899.783	3.52931		899.783	3.34781		899.783	3.8881
900.435	3.50382		900.435	3.23299		900.435	3.90264
901.087	3.47584		901.087	3.01581		901.087	3.94839
901.739	3.44947		901.739	3.04243		901.739	4.0185
902.391	3.42822		902.391	3.15965		902.391	4.10227
903.043	3.41438		903.043	3.13156		903.043	4.18747
903.696	3.40871		903.696	3.11204		903.696	4.26272
904.348	3.41033		904.348	3.03677		904.348	4.31918
905	3.417		905	3.11899		905	4.35131
905.652	3.42566		905.652	3.11772		905.652	4.35676
906.304	3.43317		906.304	2.97449		906.304	4.33568
906.957	3.43701		906.957	3.10859		906.957	4.28989
907.609	3.43593		907.609	3.21154		907.609	4.22238
908.261	3.4302		908.261	3.16596		908.261	4.13724
908.913	3.42152		908.913	3.14744		908.913	4.04013
909.565	3.41261		909.565	3.19193		909.565	3.93878
910.217	3.40651		910.217	3.20181		910.217	3.84322
910.87	3.40577		910.87	3.22105		910.87	3.76524
911.522	3.41184		911.522	3.15911		911.522	3.71683
912.174	3.42466		912.174	3.18083		912.174	3.70795
912.826	3.44265		912.826	3.15637		912.826	3.74387
913.478	3.46308		913.478	2.95416		913.478	3.82294
914.13	3.48272		914.13	3.08934		914.13	3.93556
914.783	3.49859		914.783	3.10339		914.783	4.06481
915.435	3.50865		915.435	3.14855		915.435	4.18883
916.087	3.51225		916.087	3.23254		916.087	4.28483
916.739	3.51025		916.739	3.27138		916.739	4.33364
917.391	3.50476		917.391	3.04506		917.391	4.32396
918.043	3.4986		918.043	3.08657		918.043	4.25513
918.696	3.49458		918.696	3.15463		918.696	4.13777
919.348	3.49483		919.348	3.18525		919.348	3.99193
920	3.50018		920	3.21715		920	3.84321
920.652	3.51		920.652	3.35138		920.652	3.71756
921.304	3.52218		921.304	3.27814		921.304	3.63615
921.957	3.53354		921.957	3.23784		921.957	3.61134
922.609	3.54048		922.609	3.18344		922.609	3.64464
923.261	3.53969		923.261	3.18024		923.261	3.72723
923.913	3.52891		923.913	3.25962		923.913	3.84252
924.565	3.50746		924.565	3.09997		924.565	3.97032
925.217	3.47654		925.217	3.26223		925.217	4.09126
925.87	3.43922		925.87	3.22401		925.87	4.19053
926.522	3.4		926.522	3.17018		926.522	4.26009
927.174	3.36422		927.174	3.21377		927.174	4.29889
927.826	3.33713		927.826	3.16307		927.826	4.31135
928.478	3.32307		928.478	3.31484		928.478	4.30464
929.13	3.32469		929.13	3.26611		929.13	4.28571
929.783	3.34249		929.783	3.34003		929.783	4.25897
930.435	3.37467		930.435	3.40816		930.435	4.2252
931.087	3.41748		931.087	3.1264		931.087	4.18192
931.739	3.46584		931.739	3.18996		931.739	4.12508
932.391	3.51421		932.391	3.21854		932.391	4.05143
933.043	3.55759		933.043	3.29332		933.043	3.96076
933.696	3.59229		933.696	3.36996		933.696	3.85736
934.348	3.61648		934.348	3.38072		934.348	3.75013
935	3.63032		935	3.29028		935	3.65133
935.652	3.63568		935.652	3.23448		935.652	3.57417
936.304	3.63558		936.304	3.1975		936.304	3.53001
936.957	3.63344		936.957	3.2327		936.957	3.52565
937.609	3.63228		937.609	3.3193		937.609	3.56165
938.261	3.63422		938.261	3.35915		938.261	3.63195
938.913	3.64011		938.913	3.3415		938.913	3.72494
939.565	3.64957		939.565	3.27415		939.565	3.82571
940.217	3.6612		940.217	3.29912		940.217	3.91901
940.87	3.67305		940.87	3.34199		940.87	3.99209
941.522	3.68299		941.522	3.27303		941.522	4.03707
942.174	3.68905		942.174	3.1057		942.174	4.0521
942.826	3.68964		942.826	3.29074		942.826	4.04126
943.478	3.68357		943.478	3.33748		943.478	4.01337
944.13	3.67005		944.13	3.30272		944.13	3.97989
944.783	3.64865		944.783	3.28014		944.783	3.95245
945.435	3.61934		945.435	3.30742		945.435	3.94066
946.087	3.58261		946.087	3.07704		946.087	3.9503
946.739	3.53968		946.739	3.20801		946.739	3.98261
947.391	3.49263		947.391	3.30338		947.391	4.03431
948.043	3.44448		948.043	3.34327		948.043	4.09861
948.696	3.39898		948.696	3.45792		948.696	4.16669
949.348	3.36018		949.348	3.46124		949.348	4.22957
950	3.33176		950	3.19798		950	4.2798
950.652	3.31635		950.652	3.11573		950.652	4.31277
951.304	3.31491		951.304	3.29139		951.304	4.32741
951.957	3.32635		951.957	3.55835		951.957	4.32626
952.609	3.34767		952.609	3.48469		952.609	4.31474
953.261	3.37446		953.261	3.33638		953.261	4.29999
953.913	3.40185		953.913	3.37067		953.913	4.28945
954.565	3.42553		954.565	3.43713		954.565	4.28935
955.217	3.44277		955.217	3.45612		955.217	4.30363
955.87	3.45304		955.87	3.39279		955.87	4.3333
956.522	3.45813		956.522	3.18131		956.522	4.37644
957.174	3.46161		957.174	3.29584		957.174	4.42882
957.826	3.4679		957.826	3.1878		957.826	4.48491
958.478	3.48095		958.478	3.20899		958.478	4.53907
959.13	3.50311		959.13	3.42209		959.13	4.58669
959.783	3.53424		959.783	3.17324		959.783	4.62481
960.435	3.57155		960.435	3.30783		960.435	4.65238
961.087	3.61009		961.087	3.45429		961.087	4.66992
961.739	3.64384		961.739	3.52613		961.739	4.67882
962.391	3.66722		962.391	3.44839		962.391	4.68054
963.043	3.6765		963.043	3.24269		963.043	4.676
963.696	3.67086		963.696	3.36904		963.696	4.66528
964.348	3.65284		964.348	3.3798		964.348	4.64781
965	3.62782		965	3.32625		965	4.623
965.652	3.60296		965.652	3.32515		965.652	4.59094
966.304	3.58552		966.304	3.36688		966.304	4.55301
966.957	3.5812		966.957	3.25433		966.957	4.51212
967.609	3.59282		967.609	3.25608		967.609	4.4723
968.261	3.61963		968.261	3.36771		968.261	4.43787
968.913	3.6576		968.913	3.49344		968.913	4.4122
969.565	3.70039		969.565	3.5007		969.565	4.39665
970.217	3.74102		970.217	3.32906		970.217	4.38986
970.87	3.77352		970.87	3.25391		970.87	4.38787
971.522	3.79442		971.522	3.30527		971.522	4.38504
972.174	3.8035		972.174	3.34592		972.174	4.37565
972.826	3.80366		972.826	3.34419		972.826	4.3557
973.478	3.79996		973.478	3.32711		973.478	4.32449
974.13	3.79815		974.13	3.36798		974.13	4.28528
974.783	3.80294		974.783	3.41832		974.783	4.24487
975.435	3.81666		975.435	3.47842		975.435	4.21205
976.087	3.83851		976.087	3.51489		976.087	4.19515
976.739	3.86476		976.739	3.49054		976.739	4.19949
977.391	3.88973		977.391	3.41915		977.391	4.22533
978.043	3.90737		978.043	3.45882		978.043	4.26703
978.696	3.91292		978.696	3.42087		978.696	4.31381
979.348	3.9043		979.348	3.36079		979.348	4.35203
980	3.88273		980	3.42622		980	4.3685
980.652	3.85252		980.652	3.55373		980.652	4.35401
981.304	3.81999		981.304	3.53617		981.304	4.30618
981.957	3.79185		981.957	3.50686		981.957	4.23075
982.609	3.77347		982.609	3.64521		982.609	4.14094
983.261	3.7675		983.261	3.60544		983.261	4.05493
983.913	3.77322		983.913	3.55948		983.913	3.99193
984.565	3.78677		984.565	3.582		984.565	3.96792
985.217	3.80219		985.217	3.35014		985.217	3.992
985.87	3.81295		985.87	3.31873		985.87	4.0642
986.522	3.81367		986.522	3.45503		986.522	4.17548
987.174	3.80135		987.174	3.49861		987.174	4.30961
987.826	3.77605		987.826	3.44653		987.826	4.44667
988.478	3.74071		988.478	3.43757		988.478	4.56714
989.13	3.70022		989.13	3.57388		989.13	4.65574
989.783	3.66006		989.783	3.65471		989.783	4.70391
990.435	3.62496		990.435	3.6192		990.435	4.71082
991.087	3.59775		991.087	3.59309		991.087	4.68252
991.739	3.57897		991.739	3.59851		991.739	4.62988
992.391	3.56707		992.391	3.5451		992.391	4.56581
993.043	3.55924		993.043	3.69036		993.043	4.50271
993.696	3.5525		993.696	3.61731		993.696	4.45042
994.348	3.54479		994.348	3.61587		994.348	4.41535
995	3.53571		995	3.63837		995	4.40038
995.652	3.5266		995.652	3.61607		995.652	4.40547
996.304	3.52018		996.304	3.64935		996.304	4.42844
996.957	3.51966		996.957	3.46884		996.957	4.46565
997.609	3.52769		997.609	3.40971		997.609	4.51225
998.261	3.54545		998.261	3.48623		998.261	4.56222
998.913	3.57218		998.913	3.58681		998.913	4.60839
999.565	3.60514		999.565	3.58351		999.565	4.64269
1000.22	3.64021		1000.22	3.56335		1000.22	4.65698
1000.87	3.67271		1000.87	3.57832		1000.87	4.64434
1001.52	3.69849		1001.52	3.6235		1001.52	4.60072
1002.17	3.71473		1002.17	3.69006		1002.17	4.52636
1002.83	3.72047		1002.83	3.73066		1002.83	4.42666
1003.48	3.71666		1003.48	3.6815		1003.48	4.31182
1004.13	3.70578		1004.13	3.6825		1004.13	4.19546
1004.78	3.69111		1004.78	3.73417		1004.78	4.09214
1005.43	3.67603		1005.43	3.82433		1005.43	4.01448
1006.09	3.66328		1006.09	3.88308		1006.09	3.9706
1006.74	3.65455		1006.74	3.84255		1006.74	3.96254
1007.39	3.65031		1007.39	3.67298		1007.39	3.98608
1008.04	3.65009		1008.04	3.70743		1008.04	4.03209
1008.7	3.65274		1008.7	3.54028		1008.7	4.08911
1009.35	3.657		1009.35	3.46876		1009.35	4.14623
1010	3.66183		1010	3.56986		1010	4.19578
1010.65	3.66675		1010.65	3.74823		1010.65	4.23479
1011.3	3.67188		1011.3	3.73846		1011.3	4.26511
1011.96	3.67791		1011.96	3.63986		1011.96	4.29201
1012.61	3.68588		1012.61	3.70716		1012.61	4.32185
1013.26	3.69689		1013.26	3.8473		1013.26	4.35962
1013.91	3.71185		1013.91	3.89428		1013.91	4.40695
1014.57	3.73129		1014.57	3.73423		1014.57	4.46132
1015.22	3.75513		1015.22	3.7105		1015.22	4.51672
1015.87	3.78267		1015.87	3.7476		1015.87	4.56532
1016.52	3.81262		1016.52	3.9223		1016.52	4.59983
1017.17	3.84315		1017.17	3.87607		1017.17	4.61561
1017.83	3.87216		1017.83	3.67267		1017.83	4.61192
1018.48	3.8975		1018.48	3.86883		1018.48	4.592
1019.13	3.91724		1019.13	3.93571		1019.13	4.56185
1019.78	3.93		1019.78	3.74565		1019.78	4.52837
1020.43	3.93513		1020.43	3.77047		1020.43	4.4972
1021.09	3.93283		1021.09	3.80821		1021.09	4.4713
1021.74	3.92407		1021.74	3.70262		1021.74	4.45055
1022.39	3.91043		1022.39	3.70928		1022.39	4.43244
1023.04	3.89374		1023.04	3.89541		1023.04	4.41382
1023.7	3.87577		1023.7	3.9343		1023.7	4.39279
1024.35	3.85791		1024.35	3.86615		1024.35	4.37033
1025	3.84103		1025	3.76456		1025	4.35074
1025.65	3.82552		1025.65	3.69711		1025.65	4.34098
1026.3	3.81155		1026.3	3.67751		1026.3	4.3488
1026.96	3.79943		1026.96	3.67367		1026.96	4.38027
1027.61	3.78994		1027.61	3.77175		1027.61	4.43751
1028.26	3.78459		1028.26	3.7599		1028.26	4.5173
1028.91	3.78555		1028.91	3.76772		1028.91	4.61106
1029.57	3.79531		1029.57	3.95941		1029.57	4.70631
1030.22	3.81605		1030.22	3.7909		1030.22	4.78918
1030.87	3.84884		1030.87	3.92879		1030.87	4.84739
1031.52	3.89294		1031.52	3.97154		1031.52	4.87283
1032.17	3.94532		1032.17	3.80624		1032.17	4.86304
1032.83	4.00074		1032.83	3.704		1032.83	4.8213
1033.48	4.05229		1033.48	4.02367		1033.48	4.75535
1034.13	4.09252		1034.13	4.00456		1034.13	4.67525
1034.78	4.11485		1034.78	3.87315		1034.78	4.59093
1035.43	4.11507		1035.43	3.79278		1035.43	4.51034
1036.09	4.09247		1036.09	3.82986		1036.09	4.4385
1036.74	4.05042		1036.74	3.87146		1036.74	4.37772
1037.39	3.99614		1037.39	3.71025		1037.39	4.32864
1038.04	3.93962		1038.04	3.79046		1038.04	4.29168
1038.7	3.89194		1038.7	3.78007		1038.7	4.26824
1039.35	3.86319		1039.35	4.02458		1039.35	4.2611
1040	3.86058		1040	4.05165		1040	4.27398
1040.65	3.88695		1040.65	3.84198		1040.65	4.31028
1041.3	3.94023		1041.3	4.0981		1041.3	4.37151
1041.96	4.01372		1041.96	3.85901		1041.96	4.45593
1042.61	4.09744		1042.61	3.91715		1042.61	4.55813
1043.26	4.17997		1043.26	4.11618		1043.26	4.66947
1043.91	4.25063		1043.91	4.10247		1043.91	4.77971
1044.57	4.30142		1044.57	3.91857		1044.57	4.87906
1045.22	4.32828		1045.22	4.2498		1045.22	4.96023
1045.87	4.33163		1045.87	4.2214		1045.87	5.0198
1046.52	4.31592		1046.52	4.14366		1046.52	5.05847
1047.17	4.28841		1047.17	4.10673		1047.17	5.08015
1047.83	4.25757		1047.83	4.06321		1047.83	5.09018
1048.48	4.23133		1048.48	4.01137		1048.48	5.09333
1049.13	4.21568		1049.13	4.11663		1049.13	5.09211
1049.78	4.21383		1049.78	4.12353		1049.78	5.0862
1050.43	4.226		1050.43	4.02006		1050.43	5.07296
1051.09	4.2499		1051.09	4.08206		1051.09	5.04903
1051.74	4.28162		1051.74	4.20469		1051.74	5.01237
1052.39	4.31669		1052.39	4.19442		1052.39	4.9641
1053.04	4.35107		1053.04	4.0256		1053.04	4.9093
1053.7	4.3818		1053.7	4.19513		1053.7	4.85648
1054.35	4.40723		1054.35	4.20456		1054.35	4.81568
1055	4.42689		1055	4.04932		1055	4.79567
1055.65	4.44106		1055.65	3.9328		1055.65	4.80105
1056.3	4.45026		1056.3	4.0282		1056.3	4.83023
1056.96	4.45479		1056.96	4.21988		1056.96	4.87486
1057.61	4.45449		1057.61	4.12601		1057.61	4.92124
1058.26	4.44875		1058.26	4.11497		1058.26	4.95334
1058.91	4.43676		1058.91	4.13872		1058.91	4.95678
1059.57	4.41791		1059.57	4.17415		1059.57	4.92273
1060.22	4.39214		1060.22	4.21473		1060.22	4.85072
1060.87	4.36023		1060.87	4.25472		1060.87	4.74938
1061.52	4.32388		1061.52	4.08575		1061.52	4.63507
1062.17	4.28556		1062.17	4.03074		1062.17	4.52842
1062.83	4.24822		1062.83	4.15426		1062.83	4.44975
1063.48	4.21478		1063.48	4.25942		1063.48	4.41445
1064.13	4.18774		1064.13	4.18863		1064.13	4.42951
1064.78	4.16876		1064.78	4.2197		1064.78	4.49191
1065.43	4.15844		1065.43	4.17649		1065.43	4.5895
1066.09	4.15628		1066.09	4.16403		1066.09	4.70382
1066.74	4.16079		1066.74	4.26834		1066.74	4.81436
1067.39	4.16982		1067.39	4.30983		1067.39	4.90308
1068.04	4.18096		1068.04	4.14263		1068.04	4.95815
1068.7	4.19199		1068.7	4.05482		1068.7	4.97608
1069.35	4.20132		1069.35	4.12203		1069.35	4.96185
1070	4.2083		1070	4.1676		1070	4.92716
1070.65	4.21339		1070.65	4.12506		1070.65	4.88735
1071.3	4.21806		1071.3	4.13025		1071.3	4.85777
1071.96	4.22456		1071.96	4.25768		1071.96	4.85056
1072.61	4.23543		1072.61	4.19018		1072.61	4.87232
1073.26	4.2529		1073.26	4.2943		1073.26	4.92331
1073.91	4.27835		1073.91	4.19061		1073.91	4.99789
1074.57	4.31181		1074.57	4.17668		1074.57	5.08608
1075.22	4.35179		1075.22	4.28123		1075.22	5.1757
1075.87	4.39542		1075.87	4.38825		1075.87	5.25458
1076.52	4.43886		1076.52	4.38379		1076.52	5.31244
1077.17	4.47804		1077.17	4.02986		1077.17	5.34211
1077.83	4.50947		1077.83	3.99223		1077.83	5.34023
1078.48	4.53098		1078.48	4.23623		1078.48	5.3073
1079.13	4.54223		1079.13	4.41261		1079.13	5.24738
1079.78	4.54475		1079.78	4.30763		1079.78	5.16755
1080.43	4.54163		1080.43	4.24175		1080.43	5.0771
1081.09	4.53679		1081.09	4.04878		1081.09	4.9867
1081.74	4.53404		1081.74	4.19778		1081.74	4.9073
1082.39	4.53623		1082.39	4.33135		1082.39	4.84903
1083.04	4.54454		1083.04	4.41305		1083.04	4.81997
1083.7	4.55827		1083.7	4.49491		1083.7	4.82508
1084.35	4.57505		1084.35	4.54508		1084.35	4.86545
1085	4.59153		1085	4.19875		1085	4.938
1085.65	4.60425		1085.65	4.14759		1085.65	5.03586
1086.3	4.61061		1086.3	4.17546		1086.3	5.14927
1086.96	4.60954		1086.96	4.285		1086.96	5.26697
1087.61	4.60182		1087.61	4.4306		1087.61	5.37781
1088.26	4.58995		1088.26	4.42796		1088.26	5.47224
1088.91	4.57749		1088.91	4.50258		1088.91	5.54339
1089.57	4.56824		1089.57	4.42129		1089.57	5.58765
1090.22	4.56531		1090.22	4.43162		1090.22	5.60471
1090.87	4.57038		1090.87	4.35184		1090.87	5.59704
1091.52	4.58334		1091.52	4.1805		1091.52	5.56915
1092.17	4.6023		1092.17	4.22353		1092.17	5.52679
1092.83	4.62409		1092.83	4.42348		1092.83	5.47622
1093.48	4.64495		1093.48	4.34481		1093.48	5.42363
1094.13	4.66129		1094.13	4.35449		1094.13	5.37475
1094.78	4.67046		1094.78	4.28712		1094.78	5.33453
1095.43	4.67108		1095.43	4.19039		1095.43	5.30673
1096.09	4.66319		1096.09	4.33066		1096.09	5.29353
1096.74	4.64806		1096.74	4.47164		1096.74	5.29511
1097.39	4.62772		1097.39	4.43418		1097.39	5.30936
1098.04	4.60449		1098.04	4.38903		1098.04	5.33191
1098.7	4.5805		1098.7	4.36947		1098.7	5.35658
1099.35	4.55745		1099.35	4.45605		1099.35	5.37637
1100	4.53646		1100	4.63409		1100	5.38477
1100.65	4.51821		1100.65	4.35414		1100.65	5.37728
1101.3	4.50309		1101.3	4.25943		1101.3	5.35256
1101.96	4.4915		1101.96	4.39367		1101.96	5.31309
1102.61	4.48401		1102.61	4.43029		1102.61	5.265
1103.26	4.48141		1103.26	4.39011		1103.26	5.21691
1103.91	4.48469		1103.91	4.46899		1103.91	5.17817
1104.57	4.49482		1104.57	4.6962		1104.57	5.15674
1105.22	4.51255		1105.22	4.64444		1105.22	5.15731
1105.87	4.53814		1105.87	4.49721		1105.87	5.18003
1106.52	4.57121		1106.52	4.45787		1106.52	5.22037
1107.17	4.61069		1107.17	4.50686		1107.17	5.27005
1107.83	4.65489		1107.83	4.5609		1107.83	5.31888
1108.48	4.70168		1108.48	4.60444		1108.48	5.35715
1109.13	4.74883		1109.13	4.35757		1109.13	5.37791
1109.78	4.79428		1109.78	4.44178		1109.78	5.37862
1110.43	4.83648		1110.43	4.43163		1110.43	5.36178
1111.09	4.87459		1111.09	4.40135		1111.09	5.33433
1111.74	4.90856		1111.74	4.48634		1111.74	5.30605
1112.39	4.93901		1112.39	4.64856		1112.39	5.28724
1113.04	4.96705		1113.04	4.41352		1113.04	5.28636
1113.7	4.99381		1113.7	4.46208		1113.7	5.30802
1114.35	5.02008		1114.35	4.63445		1114.35	5.35198
1115	5.04589		1115	4.67943		1115	5.41307
1115.65	5.07025		1115.65	4.60195		1115.65	5.48241
1116.3	5.0911		1116.3	4.59033		1116.3	5.5492
1116.96	5.10557		1116.96	4.52364		1116.96	5.60304
1117.61	5.11045		1117.61	4.65166		1117.61	5.63601
1118.26	5.1029		1118.26	4.64577		1118.26	5.64427
1118.91	5.08117		1118.91	4.55462		1118.91	5.62875
1119.57	5.04533		1119.57	4.53384		1119.57	5.59488
1120.22	4.99766		1120.22	4.6337		1120.22	5.55148
1120.87	4.9427		1120.87	4.53778		1120.87	5.50898
1121.52	4.88686		1121.52	4.61712		1121.52	5.47741
1122.17	4.83762		1122.17	4.65874		1122.17	5.46455
1122.83	4.80242		1122.83	4.64213		1122.83	5.4745
1123.48	4.78742		1123.48	4.65431		1123.48	5.50701
1124.13	4.79641		1124.13	4.73838		1124.13	5.55766
1124.78	4.83001		1124.78	4.7988		1124.78	5.61872
1125.43	4.88544		1125.43	4.72845		1125.43	5.68072
1126.09	4.9568		1126.09	4.71151		1126.09	5.73421
1126.74	5.03593		1126.74	4.68219		1126.74	5.77148
1127.39	5.11371		1127.39	4.84056		1127.39	5.78796
1128.04	5.18148		1128.04	4.93107		1128.04	5.78287
1128.7	5.23244		1128.7	4.53576		1128.7	5.75915
1129.35	5.2628		1129.35	4.99708		1129.35	5.72271
1130	5.27225		1130	4.53479		1130	5.68108
1130.65	5.26407		1130.65	4.6222		1130.65	5.6418
1131.3	5.24447		1131.3	4.83227		1131.3	5.61096
1131.96	5.2215		1131.96	4.92376		1131.96	5.59212
1132.61	5.20377		1132.61	4.91061		1132.61	5.58581
1133.26	5.19894		1133.26	4.82932		1133.26	5.58981
1133.91	5.21248		1133.91	4.92003		1133.91	5.5999
1134.57	5.24676		1134.57	4.88143		1134.57	5.61105
1135.22	5.30059		1135.22	4.87857		1135.22	5.61871
1135.87	5.36932		1135.87	4.9429		1135.87	5.61977
1136.52	5.44539		1136.52	4.98604		1136.52	5.61331
1137.17	5.51937		1137.17	4.87461		1137.17	5.60062
1137.83	5.58129		1137.83	4.86762		1137.83	5.58491
1138.48	5.62199		1138.48	4.92686		1138.48	5.57051
1139.13	5.63456		1139.13	4.93257		1139.13	5.56206
1139.78	5.61548		1139.78	4.95923		1139.78	5.56353
1140.43	5.56539		1140.43	4.90849		1140.43	5.57755
1141.09	5.48931		1141.09	4.69687		1141.09	5.60495
1141.74	5.39634		1141.74	4.9014		1141.74	5.64453
1142.39	5.29867		1142.39	4.93905		1142.39	5.69321
1143.04	5.21007		1143.04	4.99327		1143.04	5.74638
1143.7	5.14394		1143.7	4.92723		1143.7	5.79851
1144.35	5.11134		1144.35	4.9418		1144.35	5.84387
1145	5.11908		1145	5.11887		1145	5.8775
1145.65	5.16838		1145.65	5.06442		1145.65	5.89607
1146.3	5.25437		1146.3	5.00559		1146.3	5.89872
1146.96	5.36653		1146.96	4.95266		1146.96	5.88752
1147.61	5.49018		1147.61	5.0813		1147.61	5.86752
1148.26	5.60876		1148.26	5.19224		1148.26	5.84612
1148.91	5.70661		1148.91	5.1897		1148.91	5.83196
1149.57	5.77171		1149.57	5.18713		1149.57	5.83325
1150.22	5.79774		1150.22	5.34817		1150.22	5.85603
1150.87	5.78527		1150.87	5.00594		1150.87	5.90265
1151.52	5.74157		1151.52	5.08043		1151.52	5.97085
1152.17	5.67906		1152.17	5.17619		1152.17	6.05384
1152.83	5.61288		1152.83	5.15059		1152.83	6.14135
1153.48	5.55785		1153.48	5.09747		1153.48	6.22152
1154.13	5.52558		1154.13	5.16884		1154.13	6.28336
1154.78	5.52237		1154.78	5.36347		1154.78	6.31906
1155.43	5.54825		1155.43	5.18856		1155.43	6.32577
1156.09	5.59751		1156.09	5.27837		1156.09	6.30633
1156.74	5.66033		1156.74	5.35664		1156.74	6.26874
1157.39	5.72531		1157.39	5.25679		1157.39	6.22466
1158.04	5.7821		1158.04	5.14616		1158.04	6.18698
1158.7	5.82357		1158.7	5.10875		1158.7	6.16739
1159.35	5.84704		1159.35	4.90768		1159.35	6.17416
1160	5.85419		1160	5.30025		1160	6.21081
1160.65	5.85001		1160.65	5.3969		1160.65	6.27574
1161.3	5.84088		1161.3	5.31842		1161.3	6.36286
1161.96	5.83251		1161.96	5.3507		1161.96	6.46288
1162.61	5.82841		1162.61	5.07827		1162.61	6.56494
1163.26	5.82912		1163.26	5.44864		1163.26	6.65812
1163.91	5.83249		1163.91	5.51862		1163.91	6.73264
1164.57	5.83491		1164.57	5.54229		1164.57	6.78062
1165.22	5.83297		1165.22	5.52792		1165.22	6.79643
1165.87	5.8251		1165.87	5.47578		1165.87	6.77687
1166.52	5.81253		1166.52	5.40316		1166.52	6.72135
1167.17	5.79935		1167.17	5.24834		1167.17	6.63212
1167.83	5.79164		1167.83	5.10796		1167.83	6.5145
1168.48	5.79571		1168.48	5.36196		1168.48	6.37705
1169.13	5.81625		1169.13	5.35147		1169.13	6.23125
1169.78	5.85471		1169.78	5.33778		1169.78	6.09075
1170.43	5.90857		1170.43	5.55093		1170.43	5.96989
1171.09	5.97169		1171.09	5.60568		1171.09	5.88182
1171.74	6.03571		1171.74	5.69196		1171.74	5.83641
1172.39	6.09215		1172.39	5.31943		1172.39	5.83846
1173.04	6.13455		1173.04	5.41649		1173.04	5.88661
1173.7	6.16016		1173.7	5.62256		1173.7	5.97327
1174.35	6.17066		1174.35	5.63226		1174.35	6.08571
1175	6.17163		1175	5.44201		1175	6.20802
1175.65	6.171		1175.65	5.31083		1175.65	6.32377
1176.3	6.17688		1176.3	5.49156		1176.3	6.41865
1176.96	6.19534		1176.96	5.56563		1176.96	6.48268
1177.61	6.22877		1177.61	5.55418		1177.61	6.51162
1178.26	6.27522		1178.26	5.51553		1178.26	6.50726
1178.91	6.329		1178.91	5.52517		1178.91	6.47676
1179.57	6.38208		1179.57	5.63178		1179.57	6.43106
1180.22	6.42628		1180.22	5.75841		1180.22	6.38286
1180.87	6.4552		1180.87	5.78286		1180.87	6.34441
1181.52	6.46579		1181.52	5.70778		1181.52	6.32554
1182.17	6.45891		1182.17	5.66453		1182.17	6.33209
1182.83	6.43891		1182.83	5.63037		1182.83	6.36503
1183.48	6.41245		1183.48	5.59775		1183.48	6.42029
1184.13	6.38686		1184.13	5.67121		1184.13	6.48937
1184.78	6.36857		1184.78	5.54407		1184.78	6.56069
1185.43	6.36196		1185.43	5.95274		1185.43	6.62154
1186.09	6.36898		1186.09	5.60083		1186.09	6.66038
1186.74	6.3893		1186.74	5.46501		1186.74	6.66911
1187.39	6.42105		1187.39	5.69039		1187.39	6.645
1188.04	6.46167		1188.04	5.8026		1188.04	6.59163
1188.7	6.50862		1188.7	5.90495		1188.7	6.51874
1189.35	6.55976		1189.35	6.03575		1189.35	6.44071
1190	6.61327		1190	5.95307		1190	6.37383
1190.65	6.66734		1190.65	5.72474		1190.65	6.33303
1191.3	6.71984		1191.3	5.70989		1191.3	6.32856
1191.96	6.76812		1191.96	5.86151		1191.96	6.36351
1192.61	6.80918		1192.61	5.84949		1192.61	6.43289
1193.26	6.84027		1193.26	6.00579		1193.26	6.5245
1193.91	6.85959		1193.91	6.1121		1193.91	6.62157
1194.57	6.86706		1194.57	5.9234		1194.57	6.70657
1195.22	6.86465		1195.22	5.76794		1195.22	6.76523
1195.87	6.85632		1195.87	5.8147		1195.87	6.78985
1196.52	6.84726		1196.52	5.9425		1196.52	6.78094
1197.17	6.84283		1197.17	5.86787		1197.17	6.74677
1197.83	6.84727		1197.83	5.84227		1197.83	6.70096
1198.48	6.8627		1198.48	5.86599		1198.48	6.65871
1199.13	6.88863		1199.13	5.84413		1199.13	6.63268
1199.78	6.9222		1199.78	5.85202		1199.78	6.62967
1200.43	6.95904		1200.43	5.95991		1200.43	6.64897
1201.09	6.99461		1201.09	6.1306		1201.09	6.68291
1201.74	7.02548		1201.74	6.19554		1201.74	6.71921
1202.39	7.05043		1202.39	6.13589		1202.39	6.74478
1203.04	7.07071		1203.04	6.2145		1203.04	6.7495
1203.7	7.08969		1203.7	6.33697		1203.7	6.72934
1204.35	7.11174		1204.35	6.28394		1204.35	6.68754
1205	7.14083		1205	6.14381		1205	6.63395
1205.65	7.17914		1205.65	6.11429		1205.65	6.58251
1206.3	7.22618		1206.3	6.16981		1206.3	6.54765
1206.96	7.27859		1206.96	6.08864		1206.96	6.54084
1207.61	7.33079		1207.61	6.17588		1207.61	6.56786
1208.26	7.37628		1208.26	6.21639		1208.26	6.62786
1208.91	7.40925		1208.91	6.27239		1208.91	6.71399
1209.57	7.42606		1209.57	6.32418		1209.57	6.81558
1210.22	7.42629		1210.22	6.32722		1210.22	6.92092
1210.87	7.41293		1210.87	6.40833		1210.87	7.01992
1211.52	7.39178		1211.52	6.44718		1211.52	7.10584
1212.17	7.37021		1212.17	6.53367		1212.17	7.1758
1212.83	7.35547		1212.83	6.36922		1212.83	7.22994
1213.48	7.35312		1213.48	6.21036		1213.48	7.26992
1214.13	7.36578		1214.13	6.2273		1214.13	7.29705
1214.78	7.39268		1214.78	6.35001		1214.78	7.31109
1215.43	7.42985		1215.43	6.41703		1215.43	7.30993
1216.09	7.47114		1216.09	6.64359		1216.09	7.29033
1216.74	7.50959		1216.74	6.51254		1216.74	7.24951
1217.39	7.53903		1217.39	6.62639		1217.39	7.18699
1218.04	7.55541		1218.04	6.62076		1218.04	7.10614
1218.7	7.55766		1218.7	6.47734		1218.7	7.01474
1219.35	7.54793		1219.35	6.59211		1219.35	6.92445
1220	7.53106		1220	6.80451		1220	6.84905
1220.65	7.5136		1220.65	6.67761		1220.65	6.80198
1221.3	7.50239		1221.3	6.52885		1221.3	6.79362
1221.96	7.50314		1221.96	6.77527		1221.96	6.82902
1222.61	7.51925		1222.61	6.85212		1222.61	6.9066
1223.26	7.55113		1223.26	6.68779		1223.26	7.01811
1223.91	7.59611		1223.91	6.80389		1223.91	7.1499
1224.57	7.6491		1224.57	7.06697		1224.57	7.28524
1225.22	7.70378		1225.22	6.8156		1225.22	7.40719
1225.87	7.75404		1225.87	6.68155		1225.87	7.50151
1226.52	7.79547		1226.52	6.75309		1226.52	7.55916
1227.17	7.82647		1227.17	6.86		1227.17	7.57778
1227.83	7.84869		1227.83	6.92646		1227.83	7.56204
1228.48	7.86669		1228.48	7.02132		1228.48	7.5228
1229.13	7.88679		1229.13	7.07977		1229.13	7.47518
1229.78	7.91544		1229.78	7.0709		1229.78	7.43584
1230.43	7.95731		1230.43	7.09766		1230.43	7.41999
1231.09	8.01375		1231.09	7.28214		1231.09	7.43868
1231.74	8.08188		1231.74	7.25407		1231.74	7.49668
1232.39	8.15473		1232.39	6.99987		1232.39	7.59159
1233.04	8.22243		1233.04	6.9231		1233.04	7.71421
1233.7	8.27424		1233.7	7.10349		1233.7	7.85026
1234.35	8.30105		1234.35	7.11612		1234.35	7.98301
1235	8.29771		1235	7.19752		1235	8.09647
1235.65	8.26467		1235.65	7.23056		1235.65	8.17831
1236.3	8.20846		1236.3	7.31841		1236.3	8.22208
1236.96	8.14081		1236.96	7.48056		1236.96	8.2281
1237.61	8.0766		1237.61	7.59856		1237.61	8.20296
1238.26	8.03098		1238.26	7.58542		1238.26	8.1577
1238.91	8.01636		1238.91	7.69329		1238.91	8.10525
1239.57	8.03995		1239.57	7.31616		1239.57	8.05768
1240.22	8.10232		1240.22	7.48764		1240.22	8.02399
1240.87	8.19744		1240.87	7.67585		1240.87	8.00883
1241.52	8.31403		1241.52	7.69544		1241.52	8.01255
1242.17	8.43802		1242.17	7.81725		1242.17	8.0322
1242.83	8.55545		1242.83	7.76128		1242.83	8.06326
1243.48	8.65518		1243.48	7.64868		1243.48	8.10138
1244.13	8.7309		1244.13	8.01817		1244.13	8.14366
1244.78	8.78183		1244.78	7.87862		1244.78	8.18904
1245.43	8.81226		1245.43	7.71878		1245.43	8.23789
1246.09	8.82998		1246.09	7.85025		1246.09	8.29096
1246.74	8.84403		1246.74	7.9826		1246.74	8.34813
1247.39	8.86246		1247.39	7.54341		1247.39	8.40763
1248.04	8.89043		1248.04	7.77959		1248.04	8.46593
1248.7	8.92924		1248.7	8.17396		1248.7	8.51855
1249.35	8.97628		1249.35	7.86571		1249.35	8.56141
1250	9.02601		1250	7.76487		1250	8.59245
1250.65	9.07151		1250.65	7.97706		1250.65	8.61282
1251.3	9.10625		1251.3	8.08608		1251.3	8.62719
1251.96	9.12579		1251.96	8.10925		1251.96	8.64296
1252.61	9.1288		1252.61	8.1394		1252.61	8.66854
1253.26	9.11738		1253.26	8.473		1253.26	8.71108
1253.91	9.09671		1253.91	8.56778		1253.91	8.77436
1254.57	9.07388		1254.57	8.36853		1254.57	8.85744
1255.22	9.05649		1255.22	8.31316		1255.22	8.95457
1255.87	9.05117		1255.87	8.5197		1255.87	9.05637
1256.52	9.06235		1256.52	8.4133		1256.52	9.15215
1257.17	9.09155		1257.17	8.01679		1257.17	9.23249
1257.83	9.13729		1257.83	8.27886		1257.83	9.29165
1258.48	9.19563		1258.48	8.71773		1258.48	9.32889
1259.13	9.26115		1259.13	8.66423		1259.13	9.3484
1259.78	9.32822		1259.78	8.52029		1259.78	9.35786
1260.43	9.39219		1260.43	8.67159		1260.43	9.36609
1261.09	9.45021		1261.09	8.8981		1261.09	9.38031
1261.74	9.50167		1261.74	8.83946		1261.74	9.40399
1262.39	9.54791		1262.39	8.58965		1262.39	9.43582
1263.04	9.59152		1263.04	8.80622		1263.04	9.47023
1263.7	9.63525		1263.7	8.9937		1263.7	9.49914
1264.35	9.68091		1264.35	8.99771		1264.35	9.51477
1265	9.72859		1265	9.02192		1265	9.51243
1265.65	9.77635		1265.65	9.19477		1265.65	9.49276
1266.3	9.82062		1266.3	8.99673		1266.3	9.46245
1266.96	9.85718		1266.96	9.05591		1266.96	9.43347
1267.61	9.88253		1267.61	8.85779		1267.61	9.42067
1268.26	9.8953		1268.26	9.12637		1268.26	9.43831
1268.91	9.89718		1268.91	9.23721		1268.91	9.49644
1269.57	9.89327		1269.57	9.10671		1269.57	9.59792
1270.22	9.89141		1270.22	9.09377		1270.22	9.73685
1270.87	9.90075		1270.87	9.33263		1270.87	9.89896
1271.52	9.92972		1271.52	9.62759		1271.52	10.0639
1272.17	9.984		1272.17	9.59113		1272.17	10.2089
1272.83	10.0648		1272.83	9.57166		1272.83	10.3137
1273.48	10.1685		1273.48	9.46857		1273.48	10.3643
1274.13	10.2865		1274.13	9.57176		1274.13	10.3567
1274.78	10.4074		1274.78	9.76261		1274.78	10.2976
1275.43	10.5192		1275.43	9.59933		1275.43	10.2039
1276.09	10.6119		1276.09	10.1842		1276.09	10.0993
1276.74	10.6796		1276.74	10.1645		1276.74	10.0097
1277.39	10.722		1277.39	10.0232		1277.39	9.95832
1278.04	10.7443		1278.04	9.89136		1278.04	9.96122
1278.7	10.7557		1278.7	10.0427		1278.7	10.024
1279.35	10.767		1279.35	10.2525		1279.35	10.141
1280	10.7881		1280	10.1835		1280	10.2972
1280.65	10.825		1280.65	10.2386		1280.65	10.4711
1281.3	10.8789		1281.3	10.1386		1281.3	10.6401
1281.96	10.9457		1281.96	10.2322		1281.96	10.7845
1282.61	11.0171		1282.61	10.4171		1282.61	10.892
1283.26	11.0833		1283.26	10.5168		1283.26	10.9591
1283.91	11.1357		1283.91	10.4319		1283.91	10.991
1284.57	11.1692		1284.57	10.3039		1284.57	10.9999
1285.22	11.1843		1285.22	10.4053		1285.22	11.0004
1285.87	11.187		1285.87	10.3735		1285.87	11.0067
1286.52	11.1878		1286.52	10.5877		1286.52	11.0288
1287.17	11.1989		1287.17	10.7446		1287.17	11.0707
1287.83	11.2313		1287.83	10.8012		1287.83	11.1312
1288.48	11.292		1288.48	11.0209		1288.48	11.2046
1289.13	11.3819		1289.13	11.1729		1289.13	11.2843
1289.78	11.4954		1289.78	10.9154		1289.78	11.3651
1290.43	11.6213		1290.43	10.9587		1290.43	11.4449
1291.09	11.7457		1291.09	11.1718		1291.09	11.5261
1291.74	11.8551		1291.74	11.0422		1291.74	11.6138
1292.39	11.9393		1292.39	10.9696		1292.39	11.7139
1293.04	11.9947		1293.04	11.2428		1293.04	11.8307
1293.7	12.0245		1293.7	11.5267		1293.7	11.9644
1294.35	12.0385		1294.35	11.4723		1294.35	12.1099
1295	12.0505		1295	11.3217		1295	12.2578
1295.65	12.0752		1295.65	11.6855		1295.65	12.3955
1296.3	12.1245		1296.3	11.3099		1296.3	12.5109
1296.96	12.2045		1296.96	11.6018		1296.96	12.5948
1297.61	12.314		1297.61	12.0152		1297.61	12.6435
1298.26	12.4448		1298.26	12.055		1298.26	12.6597
1298.91	12.583		1298.91	11.8969		1298.91	12.652
1299.57	12.7129		1299.57	11.9921		1299.57	12.6328
1300.22	12.8202		1300.22	12.1513		1300.22	12.6158
1300.87	12.8954		1300.87	12.1206		1300.87	12.613
1301.52	12.9364		1301.52	11.8854		1301.52	12.6328
1302.17	12.9484		1302.17	12.2815		1302.17	12.6786
1302.83	12.9434		1302.83	12.383		1302.83	12.7488
1303.48	12.9367		1303.48	12.2279		1303.48	12.8379
1304.13	12.9439		1304.13	12.2691		1304.13	12.9382
1304.78	12.977		1304.78	12.5346		1304.78	13.0409
1305.43	13.0419		1305.43	12.4802		1305.43	13.1375
1306.09	13.1375		1306.09	12.5628		1306.09	13.221
1306.74	13.2554		1306.74	12.6808		1306.74	13.2866
1307.39	13.383		1307.39	12.745		1307.39	13.3319
1308.04	13.5058		1308.04	12.9117		1308.04	13.3578
1308.7	13.6108		1308.7	12.9314		1308.7	13.3692
1309.35	13.6893		1309.35	12.8117		1309.35	13.3748
1310	13.7386		1310	13.242		1310	13.3872
1310.65	13.7617		1310.65	12.9718		1310.65	13.4218
1311.3	13.7664		1311.3	13.1441		1311.3	13.4939
1311.96	13.7628		1311.96	12.9857		1311.96	13.6161
1312.61	13.7612		1312.61	13.0314		1312.61	13.795
1313.26	13.7698		1313.26	13.0367		1313.26	14.028
1313.91	13.7934		1313.91	13.1095		1313.91	14.3027
1314.57	13.8331		1314.57	13.4528		1314.57	14.5976
1315.22	13.8871		1315.22	13.2298		1315.22	14.8852
1315.87	13.9521		1315.87	13.2439		1315.87	15.1377
1316.52	14.0247		1316.52	13.5644		1316.52	15.3324
1317.17	14.1025		1317.17	13.4104		1317.17	15.4567
1317.83	14.1847		1317.83	13.6748		1317.83	15.5116
1318.48	14.2716		1318.48	14.0289		1318.48	15.5113
1319.13	14.3638		1319.13	14.0068		1319.13	15.4803
1319.78	14.4613		1319.78	13.8043		1319.78	15.4476
1320.43	14.5624		1320.43	13.6528		1320.43	15.4401
1321.09	14.6635		1321.09	13.753		1321.09	15.4756
1321.74	14.7595		1321.74	13.7526		1321.74	15.5593
1322.39	14.8451		1322.39	14.0291		1322.39	15.6826
1323.04	14.916		1323.04	14.339		1323.04	15.8256
1323.7	14.9705		1323.7	14.3364		1323.7	15.9626
1324.35	15.0101		1324.35	14.1536		1324.35	16.0686
1325	15.0398		1325	14.2663		1325	16.1257
1325.65	15.0665		1325.65	14.0289		1325.65	16.1272
1326.3	15.0982		1326.3	14.0895		1326.3	16.079
1326.96	15.1412		1326.96	13.8912		1326.96	15.9977
1327.61	15.1983		1327.61	13.8752		1327.61	15.906
1328.26	15.2684		1328.26	14.1871		1328.26	15.8271
1328.91	15.3454		1328.91	14.4531		1328.91	15.7796
1329.57	15.4203		1329.57	14.4065		1329.57	15.7739
1330.22	15.4824		1330.22	14.395		1330.22	15.8107
1330.87	15.5222		1330.87	14.5721		1330.87	15.883
1331.52	15.534		1331.52	14.4152		1331.52	15.9785
1332.17	15.5171		1332.17	14.4877		1332.17	16.0836
1332.83	15.4766		1332.83	14.5996		1332.83	16.1866
1333.48	15.423		1333.48	14.7313		1333.48	16.2797
1334.13	15.3695		1334.13	14.732		1334.13	16.3593
1334.78	15.3302		1334.78	14.6641		1334.78	16.4249
1335.43	15.3163		1335.43	15.0005		1335.43	16.477
1336.09	15.3342		1336.09	15.0579		1336.09	16.516
1336.74	15.384		1336.74	14.8959		1336.74	16.5408
1337.39	15.4587		1337.39	14.8397		1337.39	16.5494
1338.04	15.5459		1338.04	14.9086		1338.04	16.5397
1338.7	15.6302		1338.7	14.8733		1338.7	16.5115
1339.35	15.6955		1339.35	14.7373		1339.35	16.4674
1340	15.729		1340	14.7456		1340	16.4133
1340.65	15.7231		1340.65	15.0179		1340.65	16.3571
1341.3	15.6773		1341.3	14.9952		1341.3	16.3073
1341.96	15.5984		1341.96	14.6394		1341.96	16.2702
1342.61	15.4994		1342.61	14.7481		1342.61	16.2478
1343.26	15.3971		1343.26	14.5512		1343.26	16.2366
1343.91	15.3091		1343.91	14.6836		1343.91	16.2286
1344.57	15.2506		1344.57	15.0767		1344.57	16.2126
1345.22	15.2321		1345.22	15.133		1345.22	16.1778
1345.87	15.2574		1345.87	15.0594		1345.87	16.1167
1346.52	15.3229		1346.52	15.1795		1346.52	16.0277
1347.17	15.4189		1347.17	15.133		1347.17	15.9158
1347.83	15.5312		1347.83	15.137		1347.83	15.7921
1348.48	15.6438		1348.48	14.9632		1348.48	15.6708
1349.13	15.7415		1349.13	14.8501		1349.13	15.566
1349.78	15.8126		1349.78	14.8929		1349.78	15.4882
1350.43	15.8502		1350.43	14.9653		1350.43	15.4413
1351.09	15.8529		1351.09	14.9823		1351.09	15.4222
1351.74	15.824		1351.74	14.9619		1351.74	15.4212
1352.39	15.7709		1352.39	14.7486		1352.39	15.4245
1353.04	15.7024		1353.04	14.4591		1353.04	15.4184
1353.7	15.6272		1353.7	14.7063		1353.7	15.3918
1354.35	15.5525		1354.35	14.6741		1354.35	15.3394
1355	15.4829		1355	14.5877		1355	15.2632
1355.65	15.4202		1355.65	14.8015		1355.65	15.171
1356.3	15.3643		1356.3	14.577		1356.3	15.0751
1356.96	15.3136		1356.96	14.8779		1356.96	14.9891
1357.61	15.2665		1357.61	14.607		1357.61	14.9244
1358.26	15.2221		1358.26	14.6686		1358.26	14.8877
1358.91	15.1807		1358.91	14.7615		1358.91	14.8798
1359.57	15.1433		1359.57	14.7752		1359.57	14.8948
1360.22	15.1115		1360.22	14.7386		1360.22	14.9221
1360.87	15.0862		1360.87	14.6626		1360.87	14.9483
1361.52	15.0669		1361.52	14.5365		1361.52	14.9601
1362.17	15.0514		1362.17	14.6318		1362.17	14.9467
1362.83	15.0352		1362.83	14.5156		1362.83	14.9021
1363.48	15.0126		1363.48	14.3306		1363.48	14.8256
1364.13	14.9776		1364.13	14.6124		1364.13	14.722
1364.78	14.925		1364.78	14.3059		1364.78	14.6001
1365.43	14.8522		1365.43	14.0317		1365.43	14.4711
1366.09	14.7596		1366.09	14.2074		1366.09	14.3461
1366.74	14.6517		1366.74	14.1135		1366.74	14.2343
1367.39	14.5358		1367.39	14.0589		1367.39	14.1411
1368.04	14.4217		1368.04	14.1722		1368.04	14.0676
1368.7	14.3195		1368.7	14.0075		1368.7	14.0111
1369.35	14.2378		1369.35	13.799		1369.35	13.9659
1370	14.1821		1370	13.7442		1370	13.925
1370.65	14.1535		1370.65	13.9398		1370.65	13.8822
1371.3	14.1481		1371.3	14.074		1371.3	13.8338
1371.96	14.158		1371.96	13.8641		1371.96	13.7789
1372.61	14.1721		1372.61	13.7459		1372.61	13.7199
1373.26	14.1786		1373.26	13.5971		1373.26	13.6614
1373.91	14.1669		1373.91	13.8697		1373.91	13.6088
1374.57	14.1295		1374.57	13.6721		1374.57	13.5657
1375.22	14.0639		1375.22	13.2855		1375.22	13.5335
1375.87	13.9724		1375.87	13.2486		1375.87	13.5093
1376.52	13.862		1376.52	13.4541		1376.52	13.487
1377.17	13.7432		1377.17	13.4795		1377.17	13.4583
1377.83	13.6274		1377.83	13.3104		1377.83	13.4147
1378.48	13.5251		1378.48	13.1643		1378.48	13.3495
1379.13	13.4437		1379.13	13.3217		1379.13	13.2599
1379.78	13.3864		1379.78	13.2222		1379.78	13.1479
1380.43	13.3514		1380.43	13.2373		1380.43	13.0198
1381.09	13.3329		1381.09	13.1269		1381.09	12.8853
1381.74	13.3219		1381.74	13.0181		1381.74	12.7545
1382.39	13.3084		1382.39	13.0435		1382.39	12.6361
1383.04	13.2833		1383.04	13.0269		1383.04	12.5351
1383.7	13.2402		1383.7	12.8639		1383.7	12.4519
1384.35	13.1762		1384.35	12.8136		1384.35	12.3827
1385	13.0927		1385	13.252		1385	12.3206
1385.65	12.9943		1385.65	12.6778		1385.65	12.2583
1386.3	12.8888		1386.3	12.5728		1386.3	12.1899
1386.96	12.7847		1386.96	12.6583		1386.96	12.1125
1387.61	12.6905		1387.61	12.5424		1387.61	12.0271
1388.26	12.6132		1388.26	12.4841		1388.26	11.9377
1388.91	12.5574		1388.91	12.687		1388.91	11.8499
1389.57	12.525		1389.57	12.4699		1389.57	11.7683
1390.22	12.5146		1390.22	12.565		1390.22	11.6953
1390.87	12.5226		1390.87	12.342		1390.87	11.63
1391.52	12.5431		1391.52	12.2133		1391.52	11.5681
1392.17	12.5687		1392.17	12.1709		1392.17	11.5039
1392.83	12.5912		1392.83	11.9888		1392.83	11.4324
1393.48	12.6025		1393.48	11.8311		1393.48	11.3514
1394.13	12.5955		1394.13	12.0622		1394.13	11.2635
1394.78	12.5648		1394.78	12.1307		1394.78	11.1764
1395.43	12.5076		1395.43	11.614		1395.43	11.1018
1396.09	12.4241		1396.09	11.7299		1396.09	11.0526
1396.74	12.3181		1396.74	11.5877		1396.74	11.0395
1397.39	12.1964		1397.39	11.8462		1397.39	11.0682
1398.04	12.0681		1398.04	11.9043		1398.04	11.1365
1398.7	11.9433		1398.7	11.6354		1398.7	11.2341
1399.35	11.8314		1399.35	11.5337		1399.35	11.3438
1400	11.7393		1400	11.6161		1400	11.4444
1400.65	11.6704		1400.65	11.072		1400.65	11.5153
1401.3	11.6237		1401.3	11.2127		1401.3	11.5404
1401.96	11.5939		1401.96	10.9963		1401.96	11.5114
1402.61	11.5729		1402.61	11.2197		1402.61	11.4297
1403.26	11.5512		1403.26	11.2517		1403.26	11.3056
1403.91	11.5202		1403.91	11.2019		1403.91	11.1557
1404.57	11.474		1404.57	11.0817		1404.57	10.9997
1405.22	11.4107		1405.22	10.8097		1405.22	10.8552
1405.87	11.3331		1405.87	11.0726		1405.87	10.7351
1406.52	11.2475		1406.52	10.8079		1406.52	10.6447
1407.17	11.1625		1407.17	11.2269		1407.17	10.5819
1407.83	11.0868		1407.83	11.0158		1407.83	10.5384
1408.48	11.0271		1408.48	10.6532		1408.48	10.5031
1409.13	10.9862		1409.13	10.5352		1409.13	10.4655
1409.78	10.9625		1409.78	10.4893		1409.78	10.4184
1410.43	10.9502		1410.43	10.4019		1410.43	10.3603
1411.09	10.9407		1411.09	10.4849		1411.09	10.2954
1411.74	10.9248		1411.74	10.5615		1411.74	10.2322
1412.39	10.8946		1412.39	10.5251		1412.39	10.1806
1413.04	10.8453		1413.04	10.5563		1413.04	10.1493
1413.7	10.7767		1413.7	10.6545		1413.7	10.1424
1414.35	10.6931		1414.35	10.4087		1414.35	10.158
1415	10.6021		1415	10.3072		1415	10.1884
1415.65	10.513		1415.65	10.3548		1415.65	10.2215
1416.3	10.4352		1416.3	10.2738		1416.3	10.2432
1416.96	10.3756		1416.96	10.2108		1416.96	10.2416
1417.61	10.3376		1417.61	10.3651		1417.61	10.209
1418.26	10.3206		1418.26	9.78931		1418.26	10.1443
1418.91	10.3201		1418.91	9.98008		1418.91	10.0533
1419.57	10.3289		1419.57	9.93538		1419.57	9.94695
1420.22	10.3387		1420.22	9.96597		1420.22	9.83883
1420.87	10.3415		1420.87	10.0855		1420.87	9.74194
1421.52	10.3314		1421.52	9.99349		1421.52	9.66546
1422.17	10.305		1422.17	9.6682		1422.17	9.61276
1422.83	10.2622		1422.83	9.6104		1422.83	9.5808
1423.48	10.2057		1423.48	9.92454		1423.48	9.56124
1424.13	10.1402		1424.13	9.67247		1424.13	9.54288
1424.78	10.0721		1424.78	9.64962		1424.78	9.51479
1425.43	10.0074		1425.43	9.58666		1425.43	9.46935
1426.09	9.95204		1426.09	9.58686		1426.09	9.40434
1426.74	9.91006		1426.74	9.7407		1426.74	9.32362
1427.39	9.8838		1427.39	9.71646		1427.39	9.23615
1428.04	9.87351		1428.04	9.44134		1428.04	9.15364
1428.7	9.8774		1428.7	9.49537		1428.7	9.0875
1429.35	9.89201		1429.35	9.44882		1429.35	9.04572
1430	9.91262		1430	9.41176		1430	9.03074
1430.65	9.93398		1430.65	9.29911		1430.65	9.03862
1431.3	9.95096		1431.3	9.42867		1431.3	9.05989
1431.96	9.95926		1431.96	9.43485		1431.96	9.08189
1432.61	9.95594		1432.61	9.32057		1432.61	9.09188
1433.26	9.93974		1433.26	9.03994		1433.26	9.08032
1433.91	9.9111		1433.91	8.81401		1433.91	9.04339
1434.57	9.87192		1434.57	9.14434		1434.57	8.98415
1435.22	9.82501		1435.22	9.1128		1435.22	8.91206
1435.87	9.77352		1435.87	8.92015		1435.87	8.84092
1436.52	9.72033		1436.52	9.04572		1436.52	8.78571
1437.17	9.66765		1437.17	9.01679		1437.17	8.75904
1437.83	9.61686		1437.83	9.13963		1437.83	8.76814
1438.48	9.5686		1438.48	9.07758		1438.48	8.81284
1439.13	9.52308		1439.13	8.94392		1439.13	8.88529
1439.78	9.48046		1439.78	8.92262		1439.78	8.97126
1440.43	9.44113		1440.43	8.74077		1440.43	9.05286
1441.09	9.40584		1441.09	8.81272		1441.09	9.11208
1441.74	9.37557		1441.74	9.08		1441.74	9.13443
1442.39	9.35118		1442.39	8.86123		1442.39	9.11179
1443.04	9.33306		1443.04	8.821		1443.04	9.04415
1443.7	9.32081		1443.7	8.87099		1443.7	8.93957
1444.35	9.31312		1444.35	8.92703		1444.35	8.81265
1445	9.30797		1445	8.90027		1445	8.68167
1445.65	9.30306		1445.65	8.86351		1445.65	8.56508
1446.3	9.29637		1446.3	8.91215		1446.3	8.47792
1446.96	9.28666		1446.96	8.69142		1446.96	8.42907
1447.61	9.27379		1447.61	8.62842		1447.61	8.41969
1448.26	9.25858		1448.26	9.01643		1448.26	8.44334
1448.91	9.24244		1448.91	8.80992		1448.91	8.48762
1449.57	9.22666		1449.57	8.66119		1449.57	8.53705
1450.22	9.21172		1450.22	8.56579		1450.22	8.57655
1450.87	9.19685		1450.87	8.52713		1450.87	8.59487
1451.52	9.1799		1451.52	8.46769		1451.52	8.58703
1452.17	9.15786		1452.17	8.42603		1452.17	8.5554
1452.83	9.12766		1452.83	8.86247		1452.83	8.50911
1453.48	9.08721		1453.48	8.88723		1453.48	8.46173
1454.13	9.0364		1454.13	8.46449		1454.13	8.42799
1454.78	8.97752		1454.78	8.57472		1454.78	8.42003
1455.43	8.91518		1455.43	8.99624		1455.43	8.44412
1456.09	8.85546		1456.09	8.86045		1456.09	8.49872
1456.74	8.80458		1456.74	8.62905		1456.74	8.5742
1457.39	8.76737		1457.39	8.52325		1457.39	8.65451
1458.04	8.74598		1458.04	8.39213		1458.04	8.72031
1458.7	8.73923		1458.7	8.53501		1458.7	8.75305
1459.35	8.74275		1459.35	8.58866		1459.35	8.73887
1460	8.75004		1460	8.19498		1460	8.67168
1460.65	8.75415		1460.65	8.36604		1460.65	8.55449
1461.3	8.74958		1461.3	8.54782		1461.3	8.39892
1461.96	8.73389		1461.96	8.51795		1461.96	8.22295
1462.61	8.70862		1462.61	8.4853		1462.61	8.04747
1463.26	8.67915		1463.26	8.54337		1463.26	7.89244
1463.91	8.6536		1463.91	8.63498		1463.91	7.77362
1464.57	8.64098		1464.57	8.65539		1464.57	7.70038
1465.22	8.64895		1465.22	8.44064		1465.22	7.67505
1465.87	8.68192		1465.87	8.36126		1465.87	7.69377
1466.52	8.73977		1466.52	8.48296		1466.52	7.74827
1467.17	8.81765		1467.17	8.61725		1467.17	7.82826
1467.83	8.90684		1467.83	8.67198		1467.83	7.92339
1468.48	8.9964		1468.48	8.62241		1468.48	8.02477
1469.13	9.07536		1469.13	8.52743		1469.13	8.12544
1469.78	9.13477		1469.78	8.47916		1469.78	8.22021
1470.43	9.16924		1470.43	8.55671		1470.43	8.30506
1471.09	9.17764		1471.09	8.67569		1471.09	8.37661
1471.74	9.16289		1471.74	8.39426		1471.74	8.43195
1472.39	9.13094		1472.39	8.75243		1472.39	8.46907
1473.04	9.08935		1473.04	8.47602		1473.04	8.48762
1473.7	9.04572		1473.7	8.56463		1473.7	8.48982
1474.35	9.00645		1474.35	8.83606		1474.35	8.48095
1475	8.97594		1475	8.64731		1475	8.46909
1475.65	8.95645		1475.65	8.51027		1475.65	8.46394
1476.3	8.94831		1476.3	8.69738		1476.3	8.47494
1476.96	8.95052		1476.96	8.71171		1476.96	8.509
1477.61	8.96132		1477.61	8.65917		1477.61	8.56853
1478.26	8.9786		1478.26	8.39391		1478.26	8.65043
1478.91	9.00012		1478.91	8.33512		1478.91	8.7463
1479.57	9.02353		1479.57	8.5143		1479.57	8.84395
1480.22	9.04627		1480.22	8.60473		1480.22	8.93003
1480.87	9.06556		1480.87	8.7302		1480.87	8.99292
1481.52	9.07859		1481.52	8.5082		1481.52	9.02521
1482.17	9.08288		1482.17	8.16423		1482.17	9.02515
1482.83	9.07685		1482.83	8.20384		1482.83	8.99659
1483.48	9.0603		1483.48	8.47735		1483.48	8.94743
1484.13	9.03481		1484.13	8.4279		1484.13	8.8872
1484.78	9.00363		1484.78	8.88393		1484.78	8.82432
1485.43	8.97134		1485.43	8.46601		1485.43	8.76402
1486.09	8.94295		1486.09	8.38791		1486.09	8.70742
1486.74	8.92298		1486.74	8.46553		1486.74	8.65223
1487.39	8.91449		1487.39	8.64105		1487.39	8.59458
1488.04	8.91843		1488.04	8.71519		1488.04	8.53159
1488.7	8.93353		1488.7	8.6872		1488.7	8.46376
1489.35	8.95667		1489.35	8.66156		1489.35	8.39623
1490	8.98371		1490	8.53661		1490	8.33852
1490.65	9.01057		1490.65	8.20963		1490.65	8.30257
1491.3	9.03421		1491.3	8.72113		1491.3	8.29953
1491.96	9.05325		1491.96	8.97365		1491.96	8.33629
1492.61	9.0682		1492.61	8.7241		1492.61	8.41257
1493.26	9.08097		1493.26	8.76641		1493.26	8.51972
1493.91	9.09417		1493.91	8.68685		1493.91	8.64153
1494.57	9.11006		1494.57	8.58873		1494.57	8.75723
1495.22	9.12978		1495.22	8.65227		1495.22	8.84582
1495.87	9.15285		1495.87	8.72356		1495.87	8.89085
1496.52	9.17729		1496.52	8.57063		1496.52	8.88434
1497.17	9.20014		1497.17	8.32145		1497.17	8.82878
1497.83	9.21838		1497.83	8.75692		1497.83	8.73671
1498.48	9.22986		1498.48	8.88944		1498.48	8.62787
1499.13	9.23399		1499.13	8.80504		1499.13	8.52461
1499.78	9.23199		1499.78	8.63566		1499.78	8.44676
1500.43	9.22655		1500.43	8.76291		1500.43	8.40719
1501.09	9.221		1501.09	8.6203		1501.09	8.40915
1501.74	9.21836		1501.74	8.49208		1501.74	8.44611
1502.39	9.22034		1502.39	8.76394		1502.39	8.50403
1503.04	9.2268		1503.04	8.84876		1503.04	8.56538
1503.7	9.23578		1503.7	8.93491		1503.7	8.6139
1504.35	9.24409		1504.35	8.65075		1504.35	8.63881
1505	9.24838		1505	8.70877		1505	8.63734
1505.65	9.24632		1505.65	8.74244		1505.65	8.6151
1506.3	9.23762		1506.3	8.59563		1506.3	8.58417
1506.96	9.22446		1506.96	8.60109		1506.96	8.55945
1507.61	9.21129		1507.61	8.64352		1507.61	8.55451
1508.26	9.20383		1508.26	8.80349		1508.26	8.57784
1508.91	9.20779		1508.91	8.99732		1508.91	8.63058
1509.57	9.2273		1509.57	8.91578		1509.57	8.70631
1510.22	9.26372		1510.22	8.86608		1510.22	8.79285
1510.87	9.31506		1510.87	9.18934		1510.87	8.87555
1511.52	9.37619		1511.52	8.92429		1511.52	8.94114
1512.17	9.43979		1512.17	8.69761		1512.17	8.98103
1512.83	9.49788		1512.83	8.98054		1512.83	8.99337
1513.48	9.54352		1513.48	8.90464		1513.48	8.98319
1514.13	9.5722		1514.13	8.92078		1514.13	8.96073
1514.78	9.58277		1514.78	8.95456		1514.78	8.93855
1515.43	9.57756		1515.43	8.96593		1515.43	8.92807
1516.09	9.56168		1516.09	9.07196		1516.09	8.93661
1516.74	9.54186		1516.74	8.85074		1516.74	8.96566
1517.39	9.52497		1517.39	8.95097		1517.39	9.01071
1518.04	9.51663		1518.04	9.1253		1518.04	9.06266
1518.7	9.52029		1518.7	9.16615		1518.7	9.1104
1519.35	9.5368		1519.35	9.0307		1519.35	9.14369
1520	9.56467		1520	8.99673		1520	9.15571
1520.65	9.6007		1520.65	9.03256		1520.65	9.14457
1521.3	9.64102		1521.3	9.11593		1521.3	9.11341
1521.96	9.68201		1521.96	9.26393		1521.96	9.06933
1522.61	9.72113		1522.61	9.28883		1522.61	9.02133
1523.26	9.75733		1523.26	9.0657		1523.26	8.97803
1523.91	9.7911		1523.91	9.08479		1523.91	8.94582
1524.57	9.82419		1524.57	9.45992		1524.57	8.9277
1525.22	9.85904		1525.22	9.22061		1525.22	8.92334
1525.87	9.89817		1525.87	9.21427		1525.87	8.92995
1526.52	9.94351		1526.52	9.45389		1526.52	8.94378
1527.17	9.99592		1527.17	9.48754		1527.17	8.96168
1527.83	10.0549		1527.83	9.54305		1527.83	8.98215
1528.48	10.1184		1528.48	9.64185		1528.48	9.00579
1529.13	10.1835		1529.13	9.54744		1529.13	9.03482
1529.78	10.2461		1529.78	9.33025		1529.78	9.07206
1530.43	10.3025		1530.43	9.45741		1530.43	9.11966
1531.09	10.3496		1531.09	9.71735		1531.09	9.17799
1531.74	10.3858		1531.74	9.51407		1531.74	9.24516
1532.39	10.4118		1532.39	9.62195		1532.39	9.31721
1533.04	10.4304		1533.04	9.618		1533.04	9.38897
1533.7	10.4465		1533.7	9.7424		1533.7	9.45539
1534.35	10.4666		1534.35	9.64335		1534.35	9.5128
1535	10.497		1535	9.67543		1535	9.55987
1535.65	10.5431		1535.65	9.81989		1535.65	9.59787
1536.3	10.6081		1536.3	9.84805		1536.3	9.63021
1536.96	10.6919		1536.96	9.85178		1536.96	9.66145
1537.61	10.7918		1537.61	10.0917		1537.61	9.69597
1538.26	10.9023		1538.26	10.0088		1538.26	9.73675
1538.91	11.017		1538.91	10.2423		1538.91	9.78459
1539.57	11.13		1539.57	10.215		1539.57	9.8379
1540.22	11.2372		1540.22	10.19		1540.22	9.89321
1540.87	11.3376		1540.87	10.0574		1540.87	9.94607
1541.52	11.4328		1541.52	10.2345		1541.52	9.9922
1542.17	11.5269		1542.17	10.2856		1542.17	10.0285
1542.83	11.6248		1542.83	10.2461		1542.83	10.0535
1543.48	11.7302		1543.48	10.2047		1543.48	10.0681
1544.13	11.8444		1544.13	10.3576		1544.13	10.0745
1544.78	11.9654		1544.78	10.483		1544.78	10.0763
1545.43	12.088		1545.43	10.3376		1545.43	10.0773
1546.09	12.2054		1546.09	10.5186		1546.09	10.0814
1546.74	12.3112		1546.74	10.5243		1546.74	10.0918
1547.39	12.4014		1547.39	10.7411		1547.39	10.1109
1548.04	12.4764		1548.04	10.6849		1548.04	10.1403
1548.7	12.542		1548.7	10.6342		1548.7	10.1806
1549.35	12.6081		1549.35	10.7766		1549.35	10.231
1550	12.6873		1550	10.9417		1550	10.2898
1550.65	12.7916		1550.65	10.9209		1550.65	10.3538
1551.3	12.9296		1551.3	10.8468		1551.3	10.4185
1551.96	13.1042		1551.96	11.3334		1551.96	10.4786
1552.61	13.311		1552.61	11.2338		1552.61	10.5289
1553.26	13.5393		1553.26	11.3924		1553.26	10.5653
1553.91	13.7744		1553.91	11.541		1553.91	10.5861
1554.57	14.0007		1554.57	11.4624		1554.57	10.5925
1555.22	14.2056		1555.22	11.474		1555.22	10.5895
1555.87	14.3825		1555.87	11.4335		1555.87	10.5849
1556.52	14.5325		1556.52	11.4474		1556.52	10.5879
1557.17	14.6643		1557.17	11.8113		1557.17	10.6076
1557.83	14.7925		1557.83	11.8822		1557.83	10.6501
1558.48	14.9339		1558.48	12.002		1558.48	10.7173
1559.13	15.1042		1559.13	11.9522		1559.13	10.8059
1559.78	15.3144		1559.78	12.1227		1559.78	10.9076
1560.43	15.5684		1560.43	12.1656		1560.43	11.0109
1561.09	15.8628		1561.09	12.3389		1561.09	11.1038
1561.74	16.1878		1561.74	12.512		1561.74	11.1764
1562.39	16.5297		1562.39	12.5612		1562.39	11.2239
1563.04	16.8744		1563.04	12.3746		1563.04	11.2477
1563.7	17.2102		1563.7	12.1366		1563.7	11.2557
1564.35	17.5299		1564.35	12.9072		1564.35	11.2603
1565	17.8321		1565	12.6726		1565	11.2758
1565.65	18.1203		1565.65	12.6496		1565.65	11.3149
1566.3	18.4012		1566.3	12.9993		1566.3	11.3855
1566.96	18.6823		1566.96	13.0551		1566.96	11.4885
1567.61	18.9692		1567.61	13.0523		1567.61	11.6177
1568.26	19.2635		1568.26	13.1645		1568.26	11.7608
1568.91	19.5614		1568.91	13.3569		1568.91	11.9025
1569.57	19.854		1569.57	13.1724		1569.57	12.0276
1570.22	20.1284		1570.22	12.9794		1570.22	12.1247
1570.87	20.3693		1570.87	13.3535		1570.87	12.1885
1571.52	20.5615		1571.52	13.5731		1571.52	12.2209
1572.17	20.6924		1572.17	13.5056		1572.17	12.2304
1572.83	20.7536		1572.83	13.6007		1572.83	12.2298
1573.48	20.7423		1573.48	13.8478		1573.48	12.2333
1574.13	20.6614		1574.13	14.0271		1574.13	12.2534
1574.78	20.5192		1574.78	13.9695		1574.78	12.2982
1575.43	20.3281		1575.43	14.0649		1575.43	12.3703
1576.09	20.1023		1576.09	13.9234		1576.09	12.4664
1576.74	19.8565		1576.74	13.9624		1576.74	12.5786
1577.39	19.6038		1577.39	13.9152		1577.39	12.696
1578.04	19.3542		1578.04	13.9075		1578.04	12.8074
1578.7	19.1143		1578.7	14.1598		1578.7	12.9024
1579.35	18.8867		1579.35	14.3205		1579.35	12.9733
1580	18.6712		1580	14.2081		1580	13.0154
1580.65	18.4655		1580.65	14.1194		1580.65	13.0267
1581.3	18.2666		1581.3	14.2036		1581.3	13.008
1581.96	18.072		1581.96	14.1399		1581.96	12.9616
1582.61	17.8802		1582.61	14.1097		1582.61	12.8916
1583.26	17.6908		1583.26	14.4523		1583.26	12.8033
1583.91	17.5044		1583.91	14.5894		1583.91	12.7035
1584.57	17.3216		1584.57	14.5241		1584.57	12.6004
1585.22	17.1424		1585.22	14.653		1585.22	12.5035
1585.87	16.9653		1585.87	14.6682		1585.87	12.4227
1586.52	16.788		1586.52	14.3402		1586.52	12.3677
1587.17	16.6072		1587.17	14.3251		1587.17	12.346
1587.83	16.4197		1587.83	14.3557		1587.83	12.3618
1588.48	16.2242		1588.48	14.4353		1588.48	12.4146
1589.13	16.0215		1589.13	14.7399		1589.13	12.4988
1589.78	15.8151		1589.78	14.5758		1589.78	12.604
1590.43	15.6113		1590.43	14.8383		1590.43	12.716
1591.09	15.4176		1591.09	14.9303		1591.09	12.8192
1591.74	15.2412		1591.74	14.7708		1591.74	12.8987
1592.39	15.0875		1592.39	14.6323		1592.39	12.943
1593.04	14.9583		1593.04	14.4635		1593.04	12.9455
1593.7	14.8513		1593.7	14.3342		1593.7	12.9058
1594.35	14.7605		1594.35	14.5088		1594.35	12.8299
1595	14.6772		1595	14.2382		1595	12.7288
1595.65	14.5921		1595.65	14.4201		1595.65	12.617
1596.3	14.4969		1596.3	14.4876		1596.3	12.5095
1596.96	14.3866		1596.96	14.48		1596.96	12.4201
1597.61	14.2597		1597.61	14.4945		1597.61	12.3587
1598.26	14.1184		1598.26	14.2814		1598.26	12.3295
1598.91	13.968		1598.91	13.9791		1598.91	12.3309
1599.57	13.8147		1599.57	14.2668		1599.57	12.3555
1600.22	13.6646		1600.22	13.8723		1600.22	12.3912
1600.87	13.5221		1600.87	13.9398		1600.87	12.423
1601.52	13.3892		1601.52	13.4206		1601.52	12.436
1602.17	13.2653		1602.17	13.498		1602.17	12.4171
1602.83	13.1486		1602.83	13.4627		1602.83	12.3579
1603.48	13.0364		1603.48	13.493		1603.48	12.2557
1604.13	12.9266		1604.13	13.3381		1604.13	12.1146
1604.78	12.818		1604.78	13.1962		1604.78	11.9446
1605.43	12.711		1605.43	13.4681		1605.43	11.7602
1606.09	12.6065		1606.09	12.956		1606.09	11.5778
1606.74	12.5061		1606.74	12.792		1606.74	11.4133
1607.39	12.4105		1607.39	12.1313		1607.39	11.279
1608.04	12.3198		1608.04	12.352		1608.04	11.1812
1608.7	12.2326		1608.7	12.6442		1608.7	11.1195
1609.35	12.1466		1609.35	12.6519		1609.35	11.0871
1610	12.0588		1610	12.4628		1610	11.0718
1610.65	11.9665		1610.65	12.1707		1610.65	11.0593
1611.3	11.8673		1611.3	11.8894		1611.3	11.0358
1611.96	11.7593		1611.96	11.8363		1611.96	10.9911
1612.61	11.6415		1612.61	11.8789		1612.61	10.9204
1613.26	11.5131		1613.26	11.3637		1613.26	10.8256
1613.91	11.3734		1613.91	11.6927		1613.91	10.7137
1614.57	11.2218		1614.57	11.1081		1614.57	10.5955
1615.22	11.0574		1615.22	10.9493		1615.22	10.4821
1615.87	10.8801		1615.87	10.6393		1615.87	10.3823
1616.52	10.6903		1616.52	10.6119		1616.52	10.2999
1617.17	10.4901		1617.17	10.6415		1617.17	10.2331
1617.83	10.2827		1617.83	10.2661		1617.83	10.1745
1618.48	10.0727		1618.48	10.3226		1618.48	10.1133
1619.13	9.86541		1619.13	9.98993		1619.13	10.0383
1619.78	9.66595		1619.78	9.95671		1619.78	9.94055
1620.43	9.47861		1620.43	9.94806		1620.43	9.81631
1621.09	9.30608		1621.09	9.34911		1621.09	9.66792
1621.74	9.14926		1621.74	9.25484		1621.74	9.50356
1622.39	9.00735		1622.39	9.39449		1622.39	9.33527
1623.04	8.87831		1623.04	9.40139		1623.04	9.176
1623.7	8.75949		1623.7	9.12168		1623.7	9.03643
1624.35	8.64818		1624.35	8.70459		1624.35	8.92236
1625	8.54199		1625	8.60847		1625	8.83335
1625.65	8.43895		1625.65	8.57712		1625.65	8.76302
1626.3	8.33739		1626.3	8.81758		1626.3	8.70092
1626.96	8.23581		1626.96	8.35753		1626.96	8.63537
1627.61	8.13273		1627.61	8.23026		1627.61	8.55666
1628.26	8.02689		1628.26	8.27079		1628.26	8.45965
1628.91	7.91752		1628.91	8.14049		1628.91	8.34505
1629.57	7.80483		1629.57	7.804		1629.57	8.21916
1630.22	7.69033		1630.22	7.4314		1630.22	8.09212
1630.87	7.57685		1630.87	7.24357		1630.87	7.97506
1631.52	7.46813		1631.52	7.39762		1631.52	7.87706
1632.17	7.36795		1632.17	7.55107		1632.17	7.80261
1632.83	7.27906		1632.83	7.37783		1632.83	7.75034
1633.48	7.20211		1633.48	7.1498		1633.48	7.7132
1634.13	7.13502		1634.13	6.90412		1634.13	7.68013
1634.78	7.07307		1634.78	6.98113		1634.78	7.63863
1635.43	7.00969		1635.43	6.8576		1635.43	7.57774
1636.09	6.93798		1636.09	6.7226		1636.09	7.49047
1636.74	6.85247		1636.74	6.65842		1636.74	7.37521
1637.39	6.75068		1637.39	6.47033		1637.39	7.23592
1638.04	6.63409		1638.04	6.5011		1638.04	7.08096
1638.7	6.50801		1638.7	6.3628		1638.7	6.92111
1639.35	6.3805		1639.35	6.25255		1639.35	6.76729
1640	6.26043		1640	6.19209		1640	6.6284
1640.65	6.15527		1640.65	6.2077		1640.65	6.51004
1641.3	6.06911		1641.3	5.9643		1641.3	6.41396
1641.96	6.00152		1641.96	5.94267		1641.96	6.33847
1642.61	5.94756		1642.61	5.9925		1642.61	6.27947
1643.26	5.89895		1643.26	5.89557		1643.26	6.23172
1643.91	5.84615		1643.91	5.82441		1643.91	6.18996
1644.57	5.7808		1644.57	5.85655		1644.57	6.14976
1645.22	5.69789		1645.22	5.68434		1645.22	6.10792
1645.87	5.59706		1645.87	5.83084		1645.87	6.06243
1646.52	5.48283		1646.52	5.41372		1646.52	6.0123
1647.17	5.3636		1647.17	5.27107		1647.17	5.95727
1647.83	5.2498		1647.83	5.49627		1647.83	5.89768
1648.48	5.15161		1648.48	5.55237		1648.48	5.83437
1649.13	5.07686		1649.13	5.5317		1649.13	5.76873
1649.78	5.02956		1649.78	5.51288		1649.78	5.70273
1650.43	5.00939		1650.43	5.42399		1650.43	5.63879
1651.09	5.01206		1651.09	5.37646		1651.09	5.57942
1651.74	5.03051		1651.74	5.38723		1651.74	5.52681
1652.39	5.05643		1652.39	5.07529		1652.39	5.48234
1653.04	5.08188		1653.04	4.97441		1653.04	5.44621
1653.7	5.10041		1653.7	5.06515		1653.7	5.41733
1654.35	5.10785		1654.35	5.02876		1654.35	5.39354
1655	5.10236		1655	5.05935		1655	5.37218
1655.65	5.08418		1655.65	4.97259		1655.65	5.35076
1656.3	5.05506		1656.3	4.85394		1656.3	5.3276
1656.96	5.01762		1656.96	4.77018		1656.96	5.30235
1657.61	4.97484		1657.61	4.67006		1657.61	5.27599
1658.26	4.92958		1658.26	4.79755		1658.26	5.25051
1658.91	4.88431		1658.91	4.85996		1658.91	5.22826
1659.57	4.8409		1659.57	4.81094		1659.57	5.21111
1660.22	4.80043		1660.22	4.77501		1660.22	5.19972
1660.87	4.76309		1660.87	4.55051		1660.87	5.19308
1661.52	4.72809		1661.52	4.56524		1661.52	5.18854
1662.17	4.69382		1662.17	4.64885		1662.17	5.18214
1662.83	4.65808		1662.83	4.5914		1662.83	5.16948
1663.48	4.61862		1663.48	4.55796		1663.48	5.1466
1664.13	4.57366		1664.13	4.6721		1664.13	5.11093
1664.78	4.52252		1664.78	4.64045		1664.78	5.06187
1665.43	4.46599		1665.43	4.37605		1665.43	5.00111
1666.09	4.40642		1666.09	4.34844		1666.09	4.93242
1666.74	4.34742		1666.74	4.17203		1666.74	4.86102
1667.39	4.29322		1667.39	4.51308		1667.39	4.79278
1668.04	4.24776		1668.04	4.43336		1668.04	4.73325
1668.7	4.21385		1668.7	4.27677		1668.7	4.68679
1669.35	4.19248		1669.35	3.98766		1669.35	4.65598
1670	4.18251		1670	3.87399		1670	4.64126
1670.65	4.18095		1670.65	4.04652		1670.65	4.64104
1671.3	4.18353		1671.3	4.17535		1671.3	4.65204
1671.96	4.18567		1671.96	4.18416		1671.96	4.66993
1672.61	4.1835		1672.61	4.13905		1672.61	4.69003
1673.26	4.1747		1673.26	4.12613		1673.26	4.70794
1673.91	4.15893		1673.91	3.82678		1673.91	4.7201
1674.57	4.13789		1674.57	3.83808		1674.57	4.72403
1675.22	4.11483		1675.22	3.91051		1675.22	4.71835
1675.87	4.09378		1675.87	4.05637		1675.87	4.70258
1676.52	4.07862		1676.52	4.03079		1676.52	4.67688
1677.17	4.07217		1677.17	3.80941		1677.17	4.64172
1677.83	4.07552		1677.83	3.75269		1677.83	4.59781
1678.48	4.08776		1678.48	3.9158		1678.48	4.5461
1679.13	4.10607		1679.13	3.78791		1679.13	4.48806
1679.78	4.1261		1679.78	4.17841		1679.78	4.426
1680.43	4.14278		1680.43	4.05131		1680.43	4.36325
1681.09	4.15106		1681.09	3.78663		1681.09	4.30417
1681.74	4.14678		1681.74	3.83518		1681.74	4.25369
1682.39	4.1274		1682.39	3.79244		1682.39	4.2165
1683.04	4.09239		1683.04	3.73267		1683.04	4.19592
1683.7	4.04349		1683.7	3.61684		1683.7	4.1928
1684.35	3.98444		1684.35	3.69904		1684.35	4.20466
1685	3.92061		1685	3.84148		1685	4.22555
1685.65	3.85821		1685.65	3.65332		1685.65	4.2466
1686.3	3.80343		1686.3	3.71483		1686.3	4.25749
1686.96	3.76153		1686.96	3.68258		1686.96	4.24848
1687.61	3.73607		1687.61	3.54695		1687.61	4.21259
1688.26	3.72842		1688.26	3.76117		1688.26	4.14744
1688.91	3.73754		1688.91	3.72589		1688.91	4.05629
1689.57	3.76027		1689.57	3.81899		1689.57	3.94794
1690.22	3.79194		1690.22	3.74558		1690.22	3.83533
1690.87	3.82717		1690.87	3.6063		1690.87	3.73333
1691.52	3.86087		1691.52	3.38274		1691.52	3.65597
1692.17	3.88902		1692.17	3.31242		1692.17	3.61381
1692.83	3.90923		1692.83	3.67282		1692.83	3.61205
1693.48	3.92092		1693.48	3.75962		1693.48	3.64983
1694.13	3.92513		1694.13	3.49843		1694.13	3.72061
1694.78	3.92386		1694.78	3.38522		1694.78	3.81381
1695.43	3.91946		1695.43	3.56009		1695.43	3.91687
1696.09	3.91377		1696.09	3.34452		1696.09	4.01757
1696.74	3.90765		1696.74	3.72907		1696.74	4.10582
1697.39	3.90072		1697.39	3.4898		1697.39	4.17477
1698.04	3.89149		1698.04	3.387		1698.04	4.22102
1698.7	3.87783		1698.7	3.51557		1698.7	4.24417
1699.35	3.8576		1699.35	3.48881		1699.35	4.246
1700	3.82941		1700	3.4152		1700	4.22952
1700.65	3.7931		1700.65	3.32041		1700.65	4.19835
1701.3	3.75006		1701.3	3.4987		1701.3	4.1564
1701.96	3.70311		1701.96	3.26259		1701.96	4.1078
1702.61	3.65605		1702.61	3.43395		1702.61	4.05707
1703.26	3.61303		1703.26	3.39211		1703.26	4.009
1703.91	3.57772		1703.91	3.28062		1703.91	3.96837
1704.57	3.55267		1704.57	3.30918		1704.57	3.9393
1705.22	3.53882		1705.22	3.37093		1705.22	3.9245
1705.87	3.5354		1705.87	3.53229		1705.87	3.92452
1706.52	3.54013		1706.52	3.63019		1706.52	3.93738
1707.17	3.54974		1707.17	3.47832		1707.17	3.95879
1707.83	3.56065		1707.83	3.32109		1707.83	3.9829
1708.48	3.56964		1708.48	3.25322		1708.48	4.00349
1709.13	3.57444		1709.13	3.26428		1709.13	4.01534
1709.78	3.574		1709.78	3.0798		1709.78	4.01533
1710.43	3.56848		1710.43	3.02544		1710.43	4.00302
1711.09	3.55902		1711.09	3.36286		1711.09	3.98048
1711.74	3.54723		1711.74	3.31793		1711.74	3.95158
1712.39	3.53478		1712.39	3.38267		1712.39	3.92068
1713.04	3.52291		1713.04	3.40391		1713.04	3.89143
1713.7	3.51223		1713.7	3.3128		1713.7	3.86574
1714.35	3.50271		1714.35	3.202		1714.35	3.84333
1715	3.4939		1715	3.11723		1715	3.82196
1715.65	3.48523		1715.65	3.25472		1715.65	3.79813
1716.3	3.47635		1716.3	3.28791		1716.3	3.7682
1716.96	3.46734		1716.96	3.19682		1716.96	3.7294
1717.61	3.45877		1717.61	3.15149		1717.61	3.68066
1718.26	3.45149		1718.26	3.28206		1718.26	3.62298
1718.91	3.44637		1718.91	3.19789		1718.91	3.55941
1719.57	3.44388		1719.57	3.20781		1719.57	3.49463
1720.22	3.44383		1720.22	3.11658		1720.22	3.43434
1720.87	3.44533		1720.87	3.11957		1720.87	3.38459
1721.52	3.44689		1721.52	3.17475		1721.52	3.35115
1722.17	3.44686		1722.17	3.02127		1722.17	3.33886
1722.83	3.44396		1722.83	2.9431		1722.83	3.35102
1723.48	3.43777		1723.48	3.37594		1723.48	3.38879
1724.13	3.42903		1724.13	3.3987		1724.13	3.45068
1724.78	3.41967		1724.78	3.09591		1724.78	3.53218
1725.43	3.41237		1725.43	3.30309		1725.43	3.62586
1726.09	3.40993		1726.09	3.08665		1726.09	3.72202
1726.74	3.41442		1726.74	3.12398		1726.74	3.80991
1727.39	3.42642		1727.39	3.15022		1727.39	3.87959
1728.04	3.44455		1728.04	3.07631		1728.04	3.92379
1728.7	3.46548		1728.7	3.06975		1728.7	3.93963
1729.35	3.48446		1729.35	3.2145		1729.35	3.92947
1730	3.49631		1730	3.2359		1730	3.90059
1730.65	3.49663		1730.65	3.03537		1730.65	3.86368
1731.3	3.48298		1731.3	3.23811		1731.3	3.8303
1731.96	3.45568		1731.96	3.15326		1731.96	3.80993
1732.61	3.41804		1732.61	3.1853		1732.61	3.80744
1733.26	3.37589		1733.26	2.92944		1733.26	3.82158
1733.91	3.33641		1733.91	3.03102		1733.91	3.84523
1734.57	3.30663		1734.57	3.12323		1734.57	3.86719
1735.22	3.29179		1735.22	3.06734		1735.22	3.87539
1735.87	3.29406		1735.87	2.97638		1735.87	3.86048
1736.52	3.31188		1736.52	3.06015		1736.52	3.81892
1737.17	3.34019		1737.17	3.05824		1737.17	3.75462
1737.83	3.3714		1737.83	2.96801		1737.83	3.67858
1738.48	3.39706		1738.48	3.21242		1738.48	3.60654
1739.13	3.40979		1739.13	3.19499		1739.13	3.55525
1739.78	3.40498		1739.78	2.85789		1739.78	3.53819
1740.43	3.38192		1740.43	3.08489		1740.43	3.56217
1741.09	3.34413		1741.09	2.96054		1741.09	3.62547
1741.74	3.29861		1741.74	3.10035		1741.74	3.71828
1742.39	3.25439		1742.39	3.05731		1742.39	3.82508
1743.04	3.22055		1743.04	2.94203		1743.04	3.92858
1743.7	3.20422		1743.7	2.94789		1743.7	4.01381
1744.35	3.20905		1744.35	3.0029		1744.35	4.07145
1745	3.23442		1745	2.97383		1745	4.09941
1745.65	3.2756		1745.65	2.89158		1745.65	4.10233
1746.3	3.32485		1746.3	2.90977		1746.3	4.08928
1746.96	3.37309		1746.96	3.04861		1746.96	4.07034
1747.61	3.41185		1747.61	3.02122		1747.61	4.05335
1748.26	3.43491		1748.26	3.04477		1748.26	4.04158
1748.91	3.43943		1748.91	3.00287		1748.91	4.0332
1749.57	3.42619		1749.57	3.00338		1749.57	4.02249
1750.22	3.39909		1750.22	3.03293		1750.22	4.00247
1750.87	3.36399		1750.87	2.94728		1750.87	3.96787
1751.52	3.32717		1751.52	2.89176		1751.52	3.91763
1752.17	3.29402		1752.17	3.01538		1752.17	3.85593
1752.83	3.26799		1752.83	3.05982		1752.83	3.79141
1753.48	3.25018		1753.48	2.85151		1753.48	3.73486
1754.13	3.23954		1754.13	2.69252		1754.13	3.69602
1754.78	3.23357		1754.78	2.84243		1754.78	3.68043
1755.43	3.22926		1755.43	2.99045		1755.43	3.68745
1756.09	3.22395		1756.09	3.06238		1756.09	3.71
1756.74	3.21601		1756.74	2.98658		1756.74	3.73627
1757.39	3.20508		1757.39	2.7857		1757.39	3.75274
1758.04	3.19198		1758.04	2.81802		1758.04	3.74802
1758.7	3.1783		1758.7	2.87549		1758.7	3.71601
1759.35	3.16591		1759.35	2.7978		1759.35	3.65786
1760	3.15651		1760	2.94072		1760	3.58192
1760.65	3.15138		1760.65	2.93787		1760.65	3.50186
1761.3	3.15122		1761.3	2.86692		1761.3	3.43336
1761.96	3.15629		1761.96	2.9411		1761.96	3.39041
1762.61	3.16641		1762.61	2.91234		1762.61	3.38212
1763.26	3.18109		1763.26	2.86169		1763.26	3.41081
1763.91	3.19944		1763.91	2.9772		1763.91	3.47186
1764.57	3.2201		1764.57	2.72945		1764.57	3.55518
1765.22	3.24113		1765.22	2.86505		1765.22	3.64772
1765.87	3.26003		1765.87	3.0252		1765.87	3.73643
1766.52	3.27399		1766.52	3.13656		1766.52	3.81068
1767.17	3.28031		1767.17	2.86139		1767.17	3.86369
1767.83	3.27696		1767.83	2.71583		1767.83	3.89279
1768.48	3.26318		1768.48	2.83347		1768.48	3.89857
1769.13	3.23987		1769.13	2.83867		1769.13	3.88357
1769.78	3.20959		1769.78	2.75954		1769.78	3.85081
1770.43	3.17617		1770.43	2.78485		1770.43	3.80296
1771.09	3.144		1771.09	2.80873		1771.09	3.74218
1771.74	3.117		1771.74	2.86034		1771.74	3.67064
1772.39	3.09777		1772.39	2.97402		1772.39	3.59148
1773.04	3.08695		1773.04	2.80671		1773.04	3.50959
1773.7	3.08311		1773.7	2.70372		1773.7	3.43192
1774.35	3.08319		1774.35	3.02646		1774.35	3.36696
1775	3.08335		1775	2.74887		1775	3.32345
1775.65	3.08003		1775.65	2.80744		1775.65	3.30861
1776.3	3.07091		1776.3	2.72894		1776.3	3.32623
1776.96	3.05546		1776.96	2.80928		1776.96	3.37544
1777.61	3.035		1777.61	2.895		1777.61	3.45024
1778.26	3.01213		1778.26	2.93348		1778.26	3.54025
1778.91	2.98983		1778.91	3.02002		1778.91	3.6324
1779.57	2.9705		1779.57	2.97741		1779.57	3.71332
1780.22	2.95511		1780.22	2.75266		1780.22	3.77182
1780.87	2.94297		1780.87	2.69544		1780.87	3.80088
1781.52	2.93199		1781.52	2.78848		1781.52	3.79887
1782.17	2.91946		1782.17	2.83253		1782.17	3.76956
1782.83	2.90309		1782.83	2.77792		1782.83	3.7211
1783.48	2.88207		1783.48	2.66404		1783.48	3.66428
1784.13	2.85764		1784.13	2.68851		1784.13	3.61027
1784.78	2.83316		1784.78	2.70042		1784.78	3.56865
1785.43	2.81358		1785.43	2.67015		1785.43	3.54575
1786.09	2.80431		1786.09	2.77841		1786.09	3.54389
1786.74	2.81		1786.74	2.84482		1786.74	3.56139
1787.39	2.83344		1787.39	2.77156		1787.39	3.59324
1788.04	2.87478		1788.04	2.75229		1788.04	3.63237
1788.7	2.93144		1788.7	2.77766		1788.7	3.67108
1789.35	2.99861		1789.35	2.66654		1789.35	3.70246
1790	3.07009		1790	2.59373		1790	3.72145
1790.65	3.13947		1790.65	2.59811		1790.65	3.72558
1791.3	3.20113		1791.3	2.72601		1791.3	3.71515
1791.96	3.25095		1791.96	2.73217		1791.96	3.69296
1792.61	3.2867		1792.61	2.77204		1792.61	3.66375
1793.26	3.30799		1793.26	2.61812		1793.26	3.63323
1793.91	3.3159		1793.91	2.81194		1793.91	3.60718
1794.57	3.31264		1794.57	2.80921		1794.57	3.59043
1795.22	3.30106		1795.22	2.86159		1795.22	3.58614
1795.87	3.28435		1795.87	2.79199		1795.87	3.59537
1796.52	3.26575		1796.52	2.65381		1796.52	3.61695
1797.17	3.24837		1797.17	2.84069		1797.17	3.64781
1797.83	3.23482		1797.83	2.87539		1797.83	3.68361
1798.48	3.22691		1798.48	2.7552		1798.48	3.71957
1799.13	3.22521		1799.13	2.70875		1799.13	3.75135
1799.78	3.22876		1799.78	2.57475		1799.78	3.7758
1800.43	3.23498		1800.43	2.75719		1800.43	3.79145
1801.09	3.23993		1801.09	2.88627		1801.09	3.79858
1801.74	3.23897		1801.74	2.71165		1801.74	3.799
1802.39	3.22781		1802.39	2.78652		1802.39	3.79544
1803.04	3.20358		1803.04	2.66669		1803.04	3.79081
1803.7	3.16586		1803.7	2.69038		1803.7	3.78746
1804.35	3.11717		1804.35	2.75938		1804.35	3.78657
1805	3.0629		1805	2.81336		1805	3.7879
1805.65	3.01053		1805.65	2.80487		1805.65	3.78982
1806.3	2.96823		1806.3	2.71047		1806.3	3.78974
1806.96	2.94324		1806.96	2.73575		1806.96	3.78474
1807.61	2.94035		1807.61	2.64615		1807.61	3.77235
1808.26	2.96082		1808.26	2.7296		1808.26	3.75121
1808.91	3.00204		1808.91	2.71819		1808.91	3.7216
1809.57	3.05802		1809.57	2.76001		1809.57	3.68559
1810.22	3.12056		1810.22	2.61886		1810.22	3.64682
1810.87	3.18082		1810.87	2.64309		1810.87	3.61001
1811.52	3.23096		1811.52	2.72822		1811.52	3.58008
1812.17	3.26539		1812.17	2.56582		1812.17	3.56126
1812.83	3.2815		1812.83	2.7235		1812.83	3.5562
1813.48	3.27967		1813.48	2.82283		1813.48	3.56531
1814.13	3.26276		1814.13	2.70504		1814.13	3.58647
1814.78	3.23514		1814.78	2.70288		1814.78	3.61524
1815.43	3.2017		1815.43	2.78516		1815.43	3.6455
1816.09	3.167		1816.09	2.68373		1816.09	3.67054
1816.74	3.13466		1816.74	2.55641		1816.74	3.68423
1817.39	3.10723		1817.39	2.5043		1817.39	3.68231
1818.04	3.08619		1818.04	2.61565		1818.04	3.66322
1818.7	3.07224		1818.7	2.80215		1818.7	3.62853
1819.35	3.06545		1819.35	2.66373		1819.35	3.58273
1820	3.06539		1820	2.63031		1820	3.5323
1820.65	3.07113		1820.65	2.48666		1820.65	3.48448
1821.3	3.08111		1821.3	2.6177		1821.3	3.44568
1821.96	3.09314		1821.96	2.6566		1821.96	3.42015
1822.61	3.10445		1822.61	2.65581		1822.61	3.40908
1823.26	3.112		1823.26	2.57324		1823.26	3.4104
1823.91	3.11292		1823.91	2.54514		1823.91	3.4193
1824.57	3.10505		1824.57	2.63352		1824.57	3.42951
1825.22	3.08738		1825.22	2.62502		1825.22	3.4348
1825.87	3.06038		1825.87	2.52546		1825.87	3.43066
1826.52	3.02595		1826.52	2.50347		1826.52	3.41539
1827.17	2.98715		1827.17	2.52061		1827.17	3.39071
1827.83	2.94764		1827.83	2.714		1827.83	3.36133
1828.48	2.91112		1828.48	2.51805		1828.48	3.33392
1829.13	2.88069		1829.13	2.51586		1829.13	3.31548
1829.78	2.85853		1829.78	2.45281		1829.78	3.31155
1830.43	2.8457		1830.43	2.54895		1830.43	3.32482
1831.09	2.84228		1831.09	2.58617		1831.09	3.35428
1831.74	2.84761		1831.74	2.61315		1831.74	3.39523
1832.39	2.86058		1832.39	2.50866		1832.39	3.44023
1833.04	2.87991		1833.04	2.61976		1833.04	3.48061
1833.7	2.90427		1833.7	2.75982		1833.7	3.5083
1834.35	2.93234		1834.35	2.66904		1834.35	3.51765
1835	2.96268		1835	2.59536		1835	3.50659
1835.65	2.9937		1835.65	2.55947		1835.65	3.4772
1836.3	3.02363		1836.3	2.48227		1836.3	3.43529
1836.96	3.05056		1836.96	2.62222		1836.96	3.38921
1837.61	3.07264		1837.61	2.44479		1837.61	3.34823
1838.26	3.08834		1838.26	2.4902		1838.26	3.32061
1838.91	3.09659		1838.91	2.61406		1838.91	3.31197
1839.57	3.097		1839.57	2.41574		1839.57	3.32418
1840.22	3.08987		1840.22	2.5521		1840.22	3.35504
1840.87	3.07613		1840.87	2.73632		1840.87	3.39874
1841.52	3.05723		1841.52	2.52817		1841.52	3.44709
1842.17	3.03495		1842.17	2.60411		1842.17	3.49129
1842.83	3.01132		1842.83	2.50408		1842.83	3.5237
1843.48	2.98845		1843.48	2.49835		1843.48	3.53958
1844.13	2.96853		1844.13	2.69477		1844.13	3.53807
1844.78	2.95365		1844.78	2.65198		1844.78	3.52247
1845.43	2.94569		1845.43	2.5115		1845.43	3.49956
1846.09	2.94603		1846.09	2.42105		1846.09	3.47816
1846.74	2.95521		1846.74	2.40629		1846.74	3.46702
1847.39	2.9727		1847.39	2.64956		1847.39	3.47279
1848.04	2.99664		1848.04	2.56806		1848.04	3.49813
1848.7	3.02391		1848.7	2.69406		1848.7	3.54071
1849.35	3.05046		1849.35	2.56135		1849.35	3.59321
1850	3.07188		1850	2.5699		1850	3.64455
1850.65	3.0842		1850.65	2.45669		1850.65	3.68204
1851.3	3.08466		1851.3	2.66694		1851.3	3.69412
1851.96	3.07235		1851.96	2.42024		1851.96	3.67306
1852.61	3.04849		1852.61	2.37033		1852.61	3.61714
1853.26	3.01625		1853.26	2.48994		1853.26	3.53154
1853.91	2.98017		1853.91	2.51941		1853.91	3.42794
1854.57	2.94528		1854.57	2.55194		1854.57	3.32255
1855.22	2.9161		1855.22	2.56056		1855.22	3.23318
1855.87	2.89578		1855.87	2.47313		1855.87	3.17578
1856.52	2.88564		1856.52	2.45761		1856.52	3.16122
1857.17	2.88506		1857.17	2.40665		1857.17	3.19302
1857.83	2.89193		1857.83	2.29947		1857.83	3.26664
1858.48	2.90333		1858.48	2.33309		1858.48	3.37022
1859.13	2.91638		1859.13	2.37803		1859.13	3.48697
1859.78	2.92894		1859.78	2.19764		1859.78	3.5983
1860.43	2.94005		1860.43	2.41559		1860.43	3.68737
1861.09	2.94996		1861.09	2.36318		1861.09	3.74198
1861.74	2.9598		1861.74	2.44286		1861.74	3.75644
1862.39	2.97096		1862.39	2.42749		1862.39	3.73198
1863.04	2.98447		1863.04	2.42852		1863.04	3.67573
1863.7	3.00045		1863.7	2.48195		1863.7	3.5987
1864.35	3.01786		1864.35	2.52976		1864.35	3.5132
1865	3.03457		1865	2.44952		1865	3.43039
1865.65	3.04774		1865.65	2.42134		1865.65	3.35849
1866.3	3.05444		1866.3	2.5198		1866.3	3.30203
1866.96	3.05227		1866.96	2.37143		1866.96	3.26205
1867.61	3.03994		1867.61	2.24954		1867.61	3.23713
1868.26	3.01759		1868.26	2.25847		1868.26	3.22487
1868.91	2.9869		1868.91	2.43642		1868.91	3.2232
1869.57	2.95082		1869.57	2.48016		1869.57	3.23124
1870.22	2.9132		1870.22	2.47056		1870.22	3.24951
1870.87	2.8782		1870.87	2.4831		1870.87	3.2793
1871.52	2.84967		1871.52	2.548		1871.52	3.3217
1872.17	2.83064		1872.17	2.38338		1872.17	3.37643
1872.83	2.82278		1872.83	2.43459		1872.83	3.44095
1873.48	2.82622		1873.48	2.51233		1873.48	3.51022
1874.13	2.83947		1874.13	2.47532		1874.13	3.57714
1874.78	2.85961		1874.78	2.33914		1874.78	3.63378
1875.43	2.88277		1875.43	2.37496		1875.43	3.67292
1876.09	2.90477		1876.09	2.50463		1876.09	3.68968
1876.74	2.92186		1876.74	2.47139		1876.74	3.6828
1877.39	2.93147		1877.39	2.42333		1877.39	3.65504
1878.04	2.93271		1878.04	2.48163		1878.04	3.61285
1878.7	2.92665		1878.7	2.43428		1878.7	3.56506
1879.35	2.91605		1879.35	2.4353		1879.35	3.521
1880	2.90479		1880	2.54166		1880	3.48852
1880.65	2.89688		1880.65	2.57689		1880.65	3.47223
1881.3	2.89535		1881.3	2.6685		1881.3	3.47254
1881.96	2.90139		1881.96	2.47937		1881.96	3.48557
1882.61	2.91373		1882.61	2.38991		1882.61	3.50417
1883.26	2.92874		1883.26	2.1438		1883.26	3.51962
1883.91	2.94112		1883.91	2.32854		1883.91	3.52374
1884.57	2.94512		1884.57	2.2967		1884.57	3.51091
1885.22	2.93604		1885.22	2.26518		1885.22	3.47941
1885.87	2.91163		1885.87	2.31787		1885.87	3.43192
1886.52	2.87299		1886.52	2.38227		1886.52	3.37492
1887.17	2.82481		1887.17	2.40116		1887.17	3.31728
1887.83	2.77459		1887.83	2.36326		1887.83	3.26825
1888.48	2.7313		1888.48	2.39302		1888.48	3.23546
1889.13	2.70343		1889.13	2.46789		1889.13	3.22336
1889.78	2.69716		1889.78	2.3339		1889.78	3.23247
1890.43	2.71487		1890.43	2.26785		1890.43	3.25957
1891.09	2.75454		1891.09	2.47737		1891.09	3.29879
1891.74	2.81008		1891.74	2.38309		1891.74	3.34322
1892.39	2.87261		1892.39	2.49199		1892.39	3.38662
1893.04	2.93234		1893.04	2.35687		1893.04	3.4248
1893.7	2.98062		1893.7	2.3119		1893.7	3.45628
1894.35	3.01171		1894.35	2.49088		1894.35	3.48212
1895	3.02384		1895	2.20443		1895	3.50511
1895.65	3.01925		1895.65	2.1558		1895.65	3.52848
1896.3	3.00343		1896.3	2.2573		1896.3	3.55456
1896.96	2.98352		1896.96	2.39231		1896.96	3.58398
1897.61	2.96655		1897.61	2.37324		1897.61	3.61529
1898.26	2.95772		1898.26	2.41111		1898.26	3.64544
1898.91	2.95925		1898.91	2.43383		1898.91	3.67071
1899.57	2.97009		1899.57	2.36242		1899.57	3.68783
1900.22	2.98629		1900.22	2.39252		1900.22	3.69499
1900.87	3.00223		1900.87	2.43352		1900.87	3.6923
1901.52	3.012		1901.52	2.30021		1901.52	3.6817
1902.17	3.01091		1902.17	2.23848		1902.17	3.66617
1902.83	2.9965		1902.83	2.44234		1902.83	3.64875
1903.48	2.96908		1903.48	2.47157		1903.48	3.63146
1904.13	2.93152		1904.13	2.35412		1904.13	3.61466
1904.78	2.88856		1904.78	2.37738		1904.78	3.59695
1905.43	2.84571		1905.43	2.42279		1905.43	3.57581
1906.09	2.80817		1906.09	2.44629		1906.09	3.54861
1906.74	2.77991		1906.74	2.28229		1906.74	3.51382
1907.39	2.76313		1907.39	2.29134		1907.39	3.47192
1908.04	2.75819		1908.04	2.45714		1908.04	3.42578
1908.7	2.76393		1908.7	2.5291		1908.7	3.38014
1909.35	2.77821		1909.35	2.40342		1909.35	3.34059
1910	2.79857		1910	2.3772		1910	3.31196
1910.65	2.82275		1910.65	2.37442		1910.65	3.29683
1911.3	2.84897		1911.3	2.34182		1911.3	3.2945
1911.96	2.87604		1911.96	2.38665		1911.96	3.30076
1912.61	2.90309		1912.61	2.31		1912.61	3.30864
1913.26	2.92938		1913.26	2.19932		1913.26	3.30996
1913.91	2.95398		1913.91	2.44768		1913.91	3.2974
1914.57	2.9757		1914.57	2.44917		1914.57	3.26645
1915.22	2.99304		1915.22	2.29757		1915.22	3.21693
1915.87	3.00456		1915.87	2.28976		1915.87	3.15346
1916.52	3.00914		1916.52	2.51582		1916.52	3.08489
1917.17	3.0064		1917.17	2.46776		1917.17	3.02268
1917.83	2.99695		1917.83	2.29228		1917.83	2.97864
1918.48	2.98244		1918.48	2.19564		1918.48	2.9625
1919.13	2.96537		1919.13	2.48855		1919.13	2.97981
1919.78	2.94868		1919.78	2.43284		1919.78	3.03074
1920.43	2.93518		1920.43	2.21322		1920.43	3.10991
1921.09	2.92704		1921.09	2.26082		1921.09	3.20737
1921.74	2.92531		1921.74	2.38521		1921.74	3.3104
1922.39	2.92977		1922.39	2.47136		1922.39	3.40586
1923.04	2.939		1923.04	2.38652		1923.04	3.4825
1923.7	2.95073		1923.7	2.24375		1923.7	3.53279
1924.35	2.96235		1924.35	2.26199		1924.35	3.55397
1925	2.97146		1925	2.25483		1925	3.54814
1925.65	2.97636		1925.65	2.2133		1925.65	3.52147
1926.3	2.97626		1926.3	2.27055		1926.3	3.48259
1926.96	2.97138		1926.96	2.20094		1926.96	3.44083
1927.61	2.96263		1927.61	2.38038		1927.61	3.40433
1928.26	2.95136		1928.26	2.2108		1928.26	3.3787
1928.91	2.93893		1928.91	2.31951		1928.91	3.36619
1929.57	2.92645		1929.57	2.55293		1929.57	3.36575
1930.22	2.91465		1930.22	2.25028		1930.22	3.37368
1930.87	2.90397		1930.87	2.34641		1930.87	3.38486
1931.52	2.89475		1931.52	2.52231		1931.52	3.39417
1932.17	2.88744		1932.17	2.33539		1932.17	3.39778
1932.83	2.88278		1932.83	2.36185		1932.83	3.39415
1933.48	2.88176		1933.48	2.40184		1933.48	3.38436
1934.13	2.88536		1934.13	2.29977		1934.13	3.37193
1934.78	2.8942		1934.78	2.41793		1934.78	3.36195
1935.43	2.90805		1935.43	2.25963		1935.43	3.35995
1936.09	2.92552		1936.09	2.09979		1936.09	3.37057
1936.74	2.94399		1936.74	2.31694		1936.74	3.39645
1937.39	2.9598		1937.39	2.31468		1937.39	3.43742
1938.04	2.96886		1938.04	2.22376		1938.04	3.49032
1938.7	2.96746		1938.7	2.28046		1938.7	3.54933
1939.35	2.95308		1939.35	2.18611		1939.35	3.60685
1940	2.92511		1940	2.17472		1940	3.65472
1940.65	2.8852		1940.65	2.28732		1940.65	3.68559
1941.3	2.83714		1941.3	2.47522		1941.3	3.69417
1941.96	2.78627		1941.96	2.35374		1941.96	3.67823
1942.61	2.73857		1942.61	2.37873		1942.61	3.6391
1943.26	2.69959		1943.26	2.24302		1943.26	3.58158
1943.91	2.67348		1943.91	2.49223		1943.91	3.51344
1944.57	2.66238		1944.57	2.29129		1944.57	3.44427
1945.22	2.66616		1945.22	2.43429		1945.22	3.38418
1945.87	2.68275		1945.87	2.30375		1945.87	3.34225
1946.52	2.70874		1946.52	2.26887		1946.52	3.32518
1947.17	2.74026		1947.17	2.15581		1947.17	3.3362
1947.83	2.77377		1947.83	2.3801		1947.83	3.37459
1948.48	2.80666		1948.48	2.34262		1948.48	3.43575
1949.13	2.83748		1949.13	2.37041		1949.13	3.51199
1949.78	2.86584		1949.78	2.43098		1949.78	3.59377
1950.43	2.89203		1950.43	2.40217		1950.43	3.6713
1951.09	2.91642		1951.09	2.26964		1951.09	3.73611
1951.74	2.93904		1951.74	2.25578		1951.74	3.78238
1952.39	2.95923		1952.39	2.35051		1952.39	3.80761
1953.04	2.97563		1953.04	2.29009		1953.04	3.81275
1953.7	2.98637		1953.7	2.23174		1953.7	3.80151
1954.35	2.98958		1954.35	2.30388		1954.35	3.77931
1955	2.98383		1955	2.15947		1955	3.75191
1955.65	2.9686		1955.65	2.12541		1955.65	3.72423
1956.3	2.94451		1956.3	2.39717		1956.3	3.69958
1956.96	2.91335		1956.96	2.21393		1956.96	3.67934
1957.61	2.87789		1957.61	2.0753		1957.61	3.66337
1958.26	2.84141		1958.26	2.3886		1958.26	3.65058
1958.91	2.80733		1958.91	2.44514		1958.91	3.63984
1959.57	2.77868		1959.57	2.32825		1959.57	3.6305
1960.22	2.75774		1960.22	2.30409		1960.22	3.62266
1960.87	2.74587		1960.87	2.29241		1960.87	3.61694
1961.52	2.7434		1961.52	2.20654		1961.52	3.61391
1962.17	2.74972		1962.17	2.26295		1962.17	3.61341
1962.83	2.76341		1962.83	2.41294		1962.83	3.61409
1963.48	2.78253		1963.48	2.19797		1963.48	3.61334
1964.13	2.80479		1964.13	2.06918		1964.13	3.60782
1964.78	2.82788		1964.78	2.07084		1964.78	3.59443
1965.43	2.84963		1965.43	2.33732		1965.43	3.57136
1966.09	2.86828		1966.09	2.31185		1966.09	3.53915
1966.74	2.88258		1966.74	2.16667		1966.74	3.50099
1967.39	2.89192		1967.39	2.30324		1967.39	3.46244
1968.04	2.89632		1968.04	2.45364		1968.04	3.43035
1968.7	2.89634		1968.7	2.4006		1968.7	3.41122
1969.35	2.89295		1969.35	2.31546		1969.35	3.40952
1970	2.88731		1970	2.33412		1970	3.42642
1970.65	2.88057		1970.65	2.35741		1970.65	3.45924
1971.3	2.87371		1971.3	2.48654		1971.3	3.50193
1971.96	2.86741		1971.96	2.63502		1971.96	3.54635
1972.61	2.86209		1972.61	2.63017		1972.61	3.58416
1973.26	2.85798		1973.26	2.68806		1973.26	3.60871
1973.91	2.85518		1973.91	2.46719		1973.91	3.61643
1974.57	2.85386		1974.57	2.31006		1974.57	3.60741
1975.22	2.85424		1975.22	2.32353		1975.22	3.58492
1975.87	2.85661		1975.87	2.34766		1975.87	3.55428
1976.52	2.8612		1976.52	2.3711		1976.52	3.52119
1977.17	2.86799		1977.17	2.42748		1977.17	3.49022
1977.83	2.87662		1977.83	2.30054		1977.83	3.4639
1978.48	2.88623		1978.48	2.44298		1978.48	3.44253
1979.13	2.89553		1979.13	2.40924		1979.13	3.42484
1979.78	2.90299		1979.78	2.36831		1979.78	3.4091
1980.43	2.90706		1980.43	2.30271		1980.43	3.39432
1981.09	2.90652		1981.09	2.21802		1981.09	3.38107
1981.74	2.90077		1981.74	2.31926		1981.74	3.37155
1982.39	2.88999		1982.39	2.39233		1982.39	3.36891
1983.04	2.87512		1983.04	2.3134		1983.04	3.37602
1983.7	2.85767		1983.7	2.16825		1983.7	3.3941
1984.35	2.83942		1984.35	2.11259		1984.35	3.42172
1985	2.82203		1985	2.29238		1985	3.45452
1985.65	2.80673		1985.65	2.48382		1985.65	3.48592
1986.3	2.79415		1986.3	2.39581		1986.3	3.50856
1986.96	2.7843		1986.96	2.25574		1986.96	3.51626
1987.61	2.77684		1987.61	2.27754		1987.61	3.50579
1988.26	2.77136		1988.26	2.26543		1988.26	3.478
1988.91	2.76775		1988.91	2.28633		1988.91	3.43794
1989.57	2.76642		1989.57	2.40906		1989.57	3.39389
1990.22	2.76838		1990.22	2.33257		1990.22	3.35551
1990.87	2.77501		1990.87	2.24826		1990.87	3.33164
1991.52	2.78768		1991.52	2.28781		1991.52	3.32826
1992.17	2.80728		1992.17	2.155		1992.17	3.34721
1992.83	2.83368		1992.83	2.23938		1992.83	3.38592
1993.48	2.86552		1993.48	2.27783		1993.48	3.43818
1994.13	2.90017		1994.13	2.19761		1994.13	3.49574
1994.78	2.93407		1994.78	2.13523		1994.78	3.5502
1995.43	2.96337		1995.43	2.24797		1995.43	3.59475
1996.09	2.98471		1996.09	2.20672		1996.09	3.62528
1996.74	2.99592		1996.74	2.30799		1996.74	3.64073
1997.39	2.99656		1997.39	2.15617		1997.39	3.64265
1998.04	2.9881		1998.04	2.14476		1998.04	3.63424
1998.7	2.9736		1998.7	2.32783		1998.7	3.61928
1999.35	2.9571		1999.35	2.22709		1999.35	3.60117
2000	2.94272		2000	2.20139		2000	3.58243
2000.65	2.93373		2000.65	2.29554		2000.65	3.56472
2001.3	2.93181		2001.3	2.3925		2001.3	3.54912
2001.96	2.93671		2001.96	2.20427		2001.96	3.53654
2002.61	2.9463		2002.61	2.13448		2002.61	3.52809
2003.26	2.95712		2003.26	2.41416		2003.26	3.52494
2003.91	2.96522		2003.91	2.33924		2003.91	3.52804
2004.57	2.96706		2004.57	2.27409		2004.57	3.53747
2005.22	2.96043		2005.22	2.15794		2005.22	3.55192
2005.87	2.94489		2005.87	2.26496		2005.87	3.56841
2006.52	2.92195		2006.52	2.25561		2006.52	3.58248
2007.17	2.89472		2007.17	2.23313		2007.17	3.58896
2007.83	2.8673		2007.83	2.28806		2007.83	3.5831
2008.48	2.84388		2008.48	2.42081		2008.48	3.56188
2009.13	2.828		2009.13	2.4324		2009.13	3.52498
2009.78	2.8219		2009.78	2.3432		2009.78	3.47536
2010.43	2.82622		2010.43	2.3218		2010.43	3.419
2011.09	2.84002		2011.09	2.49935		2011.09	3.36384
2011.74	2.86108		2011.74	2.14706		2011.74	3.31828
2012.39	2.88638		2012.39	2.2221		2012.39	3.28928
2013.04	2.91263		2013.04	1.99581		2013.04	3.28084
2013.7	2.93676		2013.7	2.24499		2013.7	3.29297
2014.35	2.95623		2014.35	2.28784		2014.35	3.32161
2015	2.96921		2015	2.30939		2015	3.35944
2015.65	2.97469		2015.65	2.3442		2015.65	3.39753
2016.3	2.97244		2016.3	2.24542		2016.3	3.42742
2016.96	2.96295		2016.96	2.0486		2016.96	3.44312
2017.61	2.94742		2017.61	2.27806		2017.61	3.44271
2018.26	2.92761		2018.26	2.32819		2018.26	3.42886
2018.91	2.90576		2018.91	2.36716		2018.91	3.40847
2019.57	2.88437		2019.57	2.40091		2019.57	3.3911
2020.22	2.86585		2020.22	2.3189		2020.22	3.38676
2020.87	2.85215		2020.87	2.24841		2020.87	3.4034
2021.52	2.84438		2021.52	2.25154		2021.52	3.44468
2022.17	2.8425		2022.17	2.21333		2022.17	3.50862
2022.83	2.84524		2022.83	2.21187		2022.83	3.58746
2023.48	2.85026		2023.48	2.31871		2023.48	3.66879
2024.13	2.85457		2024.13	2.24387		2024.13	3.73784
2024.78	2.85518		2024.78	2.19012		2024.78	3.78049
2025.43	2.84983		2025.43	2.25119		2025.43	3.78629
2026.09	2.83756		2026.09	2.10325		2026.09	3.7509
2026.74	2.81907		2026.74	2.08498		2026.74	3.67726
2027.39	2.79676		2027.39	2.30405		2027.39	3.57536
2028.04	2.77428		2028.04	2.21914		2028.04	3.46047
2028.7	2.75583		2028.7	2.39149		2028.7	3.35021
2029.35	2.74531		2029.35	2.39724		2029.35	3.26121
2030	2.74544		2030	2.18094		2030	3.2059
2030.65	2.7572		2030.65	2.26415		2030.65	3.19031
2031.3	2.77957		2031.3	2.11041		2031.3	3.21324
2031.96	2.80968		2031.96	2.26405		2031.96	3.26697
2032.61	2.84343		2032.61	2.16158		2032.61	3.33927
2033.26	2.87616		2033.26	2.29828		2033.26	3.41624
2033.91	2.90355		2033.91	2.21792		2033.91	3.48529
2034.57	2.9223		2034.57	2.27282		2034.57	3.53746
2035.22	2.93053		2035.22	2.17529		2035.22	3.56878
2035.87	2.92796		2035.87	2.31994		2035.87	3.58038
2036.52	2.9157		2036.52	2.35824		2036.52	3.57736
2037.17	2.89593		2037.17	2.30942		2037.17	3.56699
2037.83	2.8714		2037.83	2.2695		2037.83	3.55668
2038.48	2.84503		2038.48	2.25977		2038.48	3.55222
2039.13	2.81958		2039.13	2.35198		2039.13	3.5567
2039.78	2.79737		2039.78	2.29043		2039.78	3.57028
2040.43	2.78021		2040.43	2.21787		2040.43	3.59075
2041.09	2.7693		2041.09	2.2604		2041.09	3.61444
2041.74	2.76514		2041.74	2.27308		2041.74	3.63734
2042.39	2.7675		2042.39	2.25425		2042.39	3.65597
2043.04	2.77532		2043.04	2.31556		2043.04	3.66784
2043.7	2.78673		2043.7	2.29409		2043.7	3.67149
2044.35	2.7992		2044.35	2.19334		2044.35	3.6662
2045	2.80976		2045	2.1871		2045	3.65167
2045.65	2.81549		2045.65	2.22239		2045.65	3.62772
2046.3	2.814		2046.3	2.18206		2046.3	3.59431
2046.96	2.80395		2046.96	2.11244		2046.96	3.55178
2047.61	2.78539		2047.61	2.26211		2047.61	3.50114
2048.26	2.75991		2048.26	2.42269		2048.26	3.44445
2048.91	2.73044		2048.91	2.41738		2048.91	3.38489
2049.57	2.70077		2049.57	2.28144		2049.57	3.32653
2050.22	2.6749		2050.22	2.24531		2050.22	3.27381
2050.87	2.65628		2050.87	2.25048		2050.87	3.23088
2051.52	2.64727		2051.52	2.36732		2051.52	3.20086
2052.17	2.64872		2052.17	2.2358		2052.17	3.18541
2052.83	2.66003		2052.83	2.09247		2052.83	3.1845
2053.48	2.6794		2053.48	2.15556		2053.48	3.19663
2054.13	2.70444		2054.13	2.24841		2054.13	3.21925
2054.78	2.7327		2054.78	2.2925		2054.78	3.24931
2055.43	2.76227		2055.43	2.25765		2055.43	3.28382
2056.09	2.79201		2056.09	2.27983		2056.09	3.32019
2056.74	2.82154		2056.74	2.3893		2056.74	3.35642
2057.39	2.85098		2057.39	2.41503		2057.39	3.39106
2058.04	2.88045		2058.04	2.25528		2058.04	3.42315
2058.7	2.90962		2058.7	2.19589		2058.7	3.45208
2059.35	2.93739		2059.35	1.96086		2059.35	3.47756
2060	2.96181		2060	1.95012		2060	3.49961
2060.65	2.98038		2060.65	2.36708		2060.65	3.51852
2061.3	2.9906		2061.3	2.26952		2061.3	3.53472
2061.96	2.99055		2061.96	2.20426		2061.96	3.54854
2062.61	2.97958		2062.61	2.24713		2062.61	3.55992
2063.26	2.95865		2063.26	2.35479		2063.26	3.56803
2063.91	2.93037		2063.91	2.29073		2063.91	3.57119
2064.57	2.89858		2064.57	2.08856		2064.57	3.56698
2065.22	2.86772		2065.22	2.20579		2065.22	3.55287
2065.87	2.8419		2065.87	2.30498		2065.87	3.52701
2066.52	2.82407		2066.52	2.29279		2066.52	3.48924
2067.17	2.81545		2067.17	2.37285		2067.17	3.44175
2067.83	2.81525		2067.83	2.39584		2067.83	3.38936
2068.48	2.82096		2068.48	2.36253		2068.48	3.33896
2069.13	2.82894		2069.13	2.27726		2069.13	3.29824
2069.78	2.83535		2069.78	2.24057		2069.78	3.27393
2070.43	2.83708		2070.43	2.24095		2070.43	3.26999
2071.09	2.83248		2071.09	2.23297		2071.09	3.28623
2071.74	2.82179		2071.74	2.21379		2071.74	3.3179
2072.39	2.80708		2072.39	2.2581		2072.39	3.35644
2073.04	2.79179		2073.04	2.36531		2073.04	3.39139
2073.7	2.77988		2073.7	2.30296		2073.7	3.413
2074.35	2.775		2074.35	2.26908		2074.35	3.41488
2075	2.77959		2075	2.30088		2075	3.39602
2075.65	2.79439		2075.65	2.28804		2075.65	3.36144
2076.3	2.81828		2076.3	2.22183		2076.3	3.32137
2076.96	2.84855		2076.96	2.30146		2076.96	3.28888
2077.61	2.88147		2077.61	2.14902		2077.61	3.2767
2078.26	2.91309		2078.26	2.1294		2078.26	3.29388
2078.91	2.93991		2078.91	2.12294		2078.91	3.34326
2079.57	2.9594		2079.57	2.24889		2079.57	3.42043
2080.22	2.97032		2080.22	2.27741		2080.22	3.51446
2080.87	2.97257		2080.87	2.10213		2080.87	3.61026
2081.52	2.96692		2081.52	2.35634		2081.52	3.69197
2082.17	2.95463		2082.17	2.38812		2082.17	3.74648
2082.83	2.93705		2082.83	2.32863		2082.83	3.76633
2083.48	2.91546		2083.48	2.3529		2083.48	3.75105
2084.13	2.89102		2084.13	2.23795		2084.13	3.70688
2084.78	2.86495		2084.78	2.04647		2084.78	3.64497
2085.43	2.83879		2085.43	1.93823		2085.43	3.57854
2086.09	2.81445		2086.09	2.3097		2086.09	3.51984
2086.74	2.79427		2086.74	2.32261		2086.74	3.47776
2087.39	2.78064		2087.39	2.32467		2087.39	3.45644
2088.04	2.77554		2088.04	2.25574		2088.04	3.45532
2088.7	2.77994		2088.7	2.25316		2088.7	3.47024
2089.35	2.79324		2089.35	2.28658		2089.35	3.49526
2090	2.81309		2090	2.14395		2090	3.52453
2090.65	2.83552		2090.65	2.10562		2090.65	3.55368
2091.3	2.85555		2091.3	2.29511		2091.3	3.58045
2091.96	2.86812		2091.96	2.38117		2091.96	3.60448
2092.61	2.86922		2092.61	2.32002		2092.61	3.62658
2093.26	2.85674		2093.26	2.32802		2093.26	3.6477
2093.91	2.83113		2093.91	2.18406		2093.91	3.66825
2094.57	2.7954		2094.57	2.33594		2094.57	3.68776
2095.22	2.75453		2095.22	2.20841		2095.22	3.70511
2095.87	2.71452		2095.87	2.22482		2095.87	3.71908
2096.52	2.6811		2096.52	2.24182		2096.52	3.72899
2097.17	2.65865		2097.17	2.24953		2097.17	3.73493
2097.83	2.6494		2097.83	2.2637		2097.83	3.73772
2098.48	2.65321		2098.48	2.43559		2098.48	3.73822
2099.13	2.66794		2099.13	2.21088		2099.13	3.73655
2099.78	2.69019		2099.78	2.24954		2099.78	3.73135
2100.43	2.71637		2100.43	2.43253		2100.43	3.71947
2101.09	2.74348		2101.09	2.41796		2101.09	3.69649
2101.74	2.76975		2101.74	2.32149		2101.74	3.65777
[truncated: 2,144 more rows]

## Sheet: Fig. 3c
Fig. 3 |	Atomic structural and chemical states analyses of Fe/Cu dual atom catalyst.
Energy	Cu-foil	Cu2O	CuO	Cu-HNG	Fe/Cu-HNG	Cu/Cu-HNG
8782.74	0.00276	0.00274	0.00566	0.00206	0.00738	0.00602
8786.74	0.00253	0.00259	0.00539	0.00212	0.00627	0.00446
8790.73	0.00179	0.00244	0.00509	0.00217	0.00515	0.0042
8794.68	0.00151	0.00229	0.0048	0.00223	0.00405	0.00407
8798.64	0.00131	0.00214	0.0045	0.00205	0.00333	0.00378
8802.62	0.00112	0.002	0.00427	0.0018	0.00342	0.00339
8806.64	0.000879605	0.00184	0.00407	0.00185	0.00324	0.00285
8810.64	0.00080655	0.00168	0.00388	0.0012	0.00243	0.00301
8814.67	0.000725593	0.00155	0.00345	0.000818519	0.00249	0.00279
8818.66	0.00057643	0.0014	0.00314	0.000941512	0.00253	0.00184
8822.64	0.000494308	0.00124	0.00284	0.00073313	0.00174	0.000764658
8826.64	0.000375022	0.0011	0.00253	0.000384061	0.000723616	0.000665584
8830.63	0.000300322	0.000965282	0.00208	0.000402893	0.000134396	0.000906555
8834.62	0.000228778	0.000804424	0.00189	0.000428918	0.000515113	0.000940309
8838.63	0.000144886	0.000665811	0.0018	0.000347072	0.000478427	0.000565203
8842.69	3.15693e-05	0.000484853	0.00176	0.000485146	0.000918933	-0.000261166
8846.71	-4.26951e-05	0.000356688	0.00141	0.000490578	0.000532543	0.000241481
8850.73	-0.00013493	0.000313388	0.00115	0.00032464	0.000201312	0.000332171
8854.72	-0.000164413	0.000244305	0.00104	0.000165496	0.000474676	0.000198137
8858.69	0.000222147	0.000165281	0.000841706	0.000103923	0.000257829	-5.00037e-05
8862.67	0.00167	3.60374e-05	0.000643034	0.000219569	0.000275758	-0.000245733
8866.62	0.00192	-7.49409e-05	0.000499289	0.000265603	0.000403505	-0.000434296
8870.66	-6.24074e-05	-0.000130706	0.000367751	0.000161523	-7.93485e-05	-0.000242993
8874.67	-0.000528885	-0.000223947	0.000222991	-0.000311596	-0.000142195	3.11625e-05
8878.68	-0.000544181	-0.000325084	-0.000154427	-0.000388621	8.97971e-06	0.000197217
8882.72	-0.000543543	-0.000360431	-0.000440932	-0.000213248	4.96301e-05	-2.59626e-05
8886.66	-0.000525587	-0.000454421	-0.000624159	-0.000286276	0.000213214	-0.00045325
8890.7	-0.000570678	-0.000570847	-0.000748733	-0.000672829	-0.000145863	-0.000324734
8894.64	-0.000609788	-0.000599029	-0.000918987	-0.000260079	3.77082e-05	-0.000107418
8898.63	-0.000646708	-0.000627289	-0.000956782	-0.000442628	-0.000130717	-3.13408e-05
8902.61	-0.000681777	-0.000656481	-0.00102	-0.000669112	-0.000794865	-0.000219296
8906.57	-0.000626063	-0.000664757	-0.00119	-0.000931363	-0.00118	-0.000249813
8910.57	-0.000636926	-0.00067346	-0.00133	-0.000568261	-0.00115	-0.000742024
8914.58	-0.000497511	-0.000665967	-0.00138	-0.000305653	-0.000281419	-0.00126
8918.61	-0.000405392	-0.00056725	-0.00138	-0.000911676	-0.000872789	-0.00108
8922.61	-0.000344866	-0.000452175	-0.00145	-0.00084602	-0.00104	-7.12191e-05
8926.59	-0.000228821	-0.00035018	-0.0015	-0.00095103	-0.00137	-0.000301238
8930.56	-9.39882e-05	-0.000228836	-0.00137	-0.000434712	-0.00176	6.66626e-05
8934.5	8.06068e-05	-4.51513e-05	-0.00127	-6.6637e-06	-0.000668022	-0.000333387
8938.46	0.000291935	0.000113997	-0.00114	0.000268864	-0.000397235	-0.000610516
8942.45	0.000593652	0.000414757	-0.00102	0.000522272	0.00043282	0.000599048
8946.45	0.000935793	0.000856662	-0.000585927	0.000848433	0.000468835	-0.000633921
8950.47	0.00147	0.00145	-0.000231797	0.00158	0.000124539	0.00073474
8954.42	0.00219	0.00219	0.000312074	0.00222	0.000472866	0.00175
8958.43	0.00314	0.00312	0.00104	0.00309	0.00257	0.00358
8959.05	0.00338	0.00332	0.00116	0.00332	0.00269	0.00451
8959.8	0.00361	0.00357	0.00126	0.00359	0.00283	0.00473
8960.45	0.00383	0.00379	0.00139	0.00384	0.00296	0.00455
8961.12	0.00427	0.00401	0.0016	0.00409	0.00309	0.00525
8961.79	0.00481	0.0043	0.00172	0.00441	0.00331	0.00519
8962.5	0.00473	0.00466	0.00181	0.00479	0.00356	0.00519
8963.19	0.00517	0.00501	0.00211	0.00516	0.0038	0.00548
8963.89	0.00544	0.00536	0.00232	0.00553	0.00404	0.00588
8964.56	0.00648	0.0057	0.0026	0.00589	0.00428	0.00619
8965.29	0.00718	0.00606	0.00292	0.00629	0.00456	0.00685
8965.94	0.00687	0.0066	0.00318	0.00641	0.00497	0.00747
8966.66	0.00707	0.00722	0.00346	0.00697	0.00542	0.00846
8967.35	0.00747	0.00781	0.00647	0.00691	0.00585	0.00872
8968	0.00808	0.00838	0.00573	0.00793	0.00626	0.00941
8968.73	0.00886	0.00901	0.00464	0.00849	0.00672	0.00989
8969.41	0.01002	0.00961	0.00805	0.00902	0.00748	0.01087
8970.12	0.01084	0.01044	0.00749	0.0099	0.0087	0.01136
8970.81	0.01144	0.01131	0.00797	0.01032	0.00941	0.01236
8971.56	0.01266	0.01246	0.00746	0.01151	0.00987	0.01339
8972.22	0.01399	0.01364	0.00768	0.01256	0.01091	0.01493
8972.89	0.01566	0.01505	0.00827	0.01338	0.0119	0.01584
8973.58	0.01757	0.0168	0.00926	0.01471	0.01297	0.01755
8974.3	0.02005	0.01902	0.01028	0.01633	0.0145	0.01909
8974.97	0.0234	0.02155	0.01138	0.01734	0.01613	0.02166
8975.7	0.028	0.02528	0.01282	0.02062	0.01875	0.02533
8976.4	0.03414	0.02969	0.01433	0.02291	0.02241	0.03053
8976.42	0.03441	0.02985	0.01438	0.02302	0.02253	0.03069
8977.07	0.0429	0.03549	0.01644	0.02668	0.02711	0.03689
8977.82	0.05676	0.04447	0.0195	0.03338	0.03491	0.04655
8978.5	0.07998	0.05654	0.02346	0.04225	0.04587	0.05569
8979.25	0.12728	0.07814	0.02997	0.05412	0.06317	0.07158
8979.91	0.20591	0.10879	0.03581	0.06715	0.08455	0.09485
8980.64	0.31173	0.17367	0.03991	0.08873	0.11788	0.13554
8981.32	0.38934	0.27597	0.04505	0.12469	0.15426	0.19782
8982.01	0.4271	0.42652	0.05547	0.17591	0.19557	0.24855
8982.68	0.43698	0.54783	0.07065	0.24232	0.23628	0.28783
8983.46	0.43149	0.54735	0.09546	0.30655	0.27449	0.34207
8984.13	0.42826	0.50184	0.1278	0.34015	0.29989	0.41858
8984.85	0.43885	0.4705	0.18058	0.36494	0.32678	0.51407
8985.54	0.46161	0.47345	0.25518	0.39715	0.36236	0.57207
8986.22	0.48942	0.49967	0.33898	0.4407	0.40657	0.58224
8986.9	0.51441	0.53505	0.40825	0.48203	0.45154	0.58089
8987.61	0.54168	0.57296	0.44276	0.51577	0.49397	0.59064
8988.31	0.5744	0.61092	0.45201	0.54539	0.5321	0.62893
8989.04	0.61535	0.65536	0.46242	0.57808	0.57381	0.68848
8989.7	0.66068	0.69708	0.48746	0.61188	0.6154	0.75057
8990.39	0.7135	0.74295	0.53802	0.65693	0.66588	0.81324
8991.11	0.7716	0.79125	0.60944	0.7086	0.7237	0.87377
8991.81	0.82778	0.84655	0.6875	0.76709	0.78443	0.93362
8992.52	0.88155	0.91392	0.77662	0.83246	0.85392	0.98074
8993.2	0.92814	0.98026	0.86452	0.89642	0.92324	1.02029
8993.88	0.96114	1.03516	0.9462	0.95696	0.9821	1.06883
8994.57	0.97862	1.07093	1.00568	1.01016	1.03335	1.1186
8995.27	0.97936	1.09373	1.04806	1.05409	1.07663	1.15492
8995.95	0.96822	1.1097	1.08683	1.0898	1.10883	1.17698
8996.68	0.95013	1.11915	1.12837	1.12181	1.13325	1.18023
8997.34	0.93167	1.1162	1.16914	1.14219	1.14551	1.16867
8998.06	0.91594	1.09663	1.2162	1.14834	1.14911	1.15281
8998.75	0.90472	1.06692	1.25077	1.14607	1.14521	1.12936
8999.47	0.90049	1.03456	1.26565	1.1389	1.1394	1.11149
9000.13	0.90457	1.00647	1.26009	1.1297	1.13402	1.10067
9000.81	0.91767	0.98035	1.24323	1.12174	1.12798	1.09057
9001.51	0.939	0.95802	1.22195	1.11474	1.12311	1.08161
9002.2	0.9639	0.93916	1.19836	1.10507	1.11826	1.07201
9002.88	0.98712	0.92657	1.16686	1.09953	1.1115	1.06324
9003.58	1.00207	0.91947	1.12688	1.08893	1.10285	1.05601
9004.26	1.00369	0.91847	1.08813	1.07924	1.09147	1.04803
9004.98	0.99364	0.92273	1.0545	1.06774	1.07676	1.03746
9005.68	0.97602	0.92982	1.02846	1.05468	1.0605	1.02605
9006.38	0.9568	0.93824	1.00776	1.04271	1.04368	1.01449
9007.07	0.93851	0.94741	0.98886	1.0296	1.02655	1.00362
9007.75	0.92335	0.95615	0.97224	1.01705	1.01198	0.99627
9008.47	0.91105	0.96611	0.95715	1.00474	0.99866	0.9875
9009.19	0.89916	0.97714	0.94788	0.99255	0.98615	0.97754
9009.87	0.88722	0.98874	0.94376	0.98296	0.97525	0.96751
9010.57	0.8765	0.99905	0.94354	0.975	0.96434	0.9589
9011.27	0.8683	1.00666	0.94602	0.96563	0.9544	0.95072
9011.99	0.86368	1.01007	0.94955	0.95826	0.94649	0.94288
9012.71	0.86267	1.00972	0.95277	0.95039	0.9398	0.93454
9013.42	0.86411	1.00716	0.95451	0.94292	0.93322	0.92638
9014.09	0.8671	1.00471	0.95487	0.93641	0.92756	0.92028
9014.79	0.8711	1.00339	0.95365	0.93222	0.92261	0.91424
9015.52	0.87648	1.00234	0.95166	0.92576	0.91722	0.90801
9016.23	0.88309	0.99961	0.94907	0.91378	0.91156	0.9021
9016.91	0.89077	0.99388	0.94548	0.90486	0.90717	0.89688
9017.59	0.90017	0.98432	0.9419	0.90381	0.9051	0.89267
9018.29	0.91102	0.97228	0.9377	0.89872	0.90263	0.8896
9019.01	0.92218	0.95862	0.93285	0.89548	0.89958	0.88748
9019.73	0.93378	0.94522	0.92616	0.89223	0.89758	0.88528
9020.45	0.94525	0.93419	0.91808	0.88777	0.89665	0.88527
9021.11	0.95584	0.92588	0.9092	0.88638	0.8961	0.88558
9021.81	0.96641	0.91903	0.89777	0.88465	0.89545	0.88705
9022.53	0.977	0.91324	0.88483	0.88154	0.89534	0.88908
9023.21	0.98706	0.90826	0.87354	0.87726	0.89574	0.89145
9023.91	0.9965	0.90319	0.86247	0.87939	0.89651	0.89334
9024.6	1.00511	0.89878	0.8532	0.87951	0.89743	0.89533
9025.3	1.01203	0.895	0.84468	0.87976	0.89907	0.89841
9026.02	1.01654	0.89205	0.83753	0.88023	0.90117	0.90062
9026.74	1.01797	0.88971	0.83206	0.8807	0.90256	0.90504
9027.44	1.01609	0.88792	0.82845	0.88295	0.90362	0.90805
9028.42	1.00788	0.88621	0.82494	0.88527	0.90486	0.91107
9029.45	0.99474	0.8852	0.82451	0.89125	0.90724	0.91455
9030.43	0.98075	0.88505	0.82828	0.89341	0.90914	0.91957
9031.42	0.96488	0.88611	0.83484	0.89969	0.91147	0.92489
9032.36	0.95058	0.88878	0.84391	0.90611	0.91468	0.92953
9033.41	0.93703	0.89396	0.85588	0.91349	0.91799	0.93574
9034.39	0.92755	0.90013	0.86854	0.92093	0.9237	0.94166
9034.43	0.92737	0.90043	0.86907	0.92128	0.9239	0.94185
9035.41	0.92049	0.90829	0.88224	0.92748	0.92931	0.94637
9036.36	0.91638	0.91585	0.89629	0.9352	0.93529	0.95046
9037.42	0.91455	0.92413	0.91128	0.94147	0.94186	0.95658
9038.34	0.91499	0.93133	0.92456	0.95096	0.949	0.96194
9039.35	0.91757	0.93914	0.94011	0.95777	0.95581	0.96652
9040.37	0.92163	0.94693	0.95516	0.96687	0.9633	0.97151
9041.37	0.92643	0.95508	0.96951	0.9726	0.96922	0.97675
9042.39	0.93085	0.96407	0.98296	0.97587	0.97608	0.98035
9043.34	0.9335	0.97308	0.99447	0.98237	0.98071	0.98324
9044.34	0.93429	0.98257	1.0043	0.98716	0.98553	0.98718
9045.36	0.9336	0.99154	1.013	0.99133	0.9889	0.99076
9046.34	0.93295	0.99826	1.02031	0.99482	0.9925	0.99348
9047.38	0.93367	1.0027	1.0274	0.99675	0.99453	0.99628
9048.43	0.93678	1.00417	1.03407	0.99668	0.99736	0.99936
9049.38	0.94125	1.00274	1.0398	1.00232	0.99983	1.00134
9050.41	0.94667	0.99899	1.04528	1.00659	1.00393	1.00305
9051.39	0.95129	0.9945	1.04877	1.00894	1.00639	1.00506
9052.37	0.95461	0.99017	1.05045	1.00889	1.00735	1.00663
9053.38	0.95631	0.98679	1.05022	1.01074	1.00806	1.00778
9054.43	0.95711	0.98481	1.04812	1.01045	1.00874	1.00886
9055.42	0.95807	0.9842	1.04494	1.01236	1.00925	1.00973
9056.36	0.96012	0.98409	1.04113	1.01213	1.00988	1.01062
9057.4	0.96388	0.98439	1.03637	1.01348	1.01102	1.01155
9058.38	0.96899	0.98473	1.03203	1.01286	1.01227	1.01199
9059.36	0.97534	0.98462	1.02772	1.01323	1.01267	1.01207
9059.38	0.97563	0.98462	1.02763	1.01324	1.01269	1.01207
9060.38	0.98201	0.98395	1.02322	1.01283	1.01346	1.01181
9061.39	0.98782	0.98287	1.01906	1.01294	1.01384	1.01145
9062.37	0.99273	0.98179	1.01481	1.01265	1.01423	1.01054
9063.35	0.997	0.98085	1.01079	1.01225	1.0141	1.00975
9064.37	1.00115	0.98052	1.00681	1.01145	1.01352	1.00921
9065.38	1.0051	0.98113	1.00387	1.00978	1.01382	1.00788
9066.34	1.00938	0.9824	1.00287	1.01006	1.01219	1.00584
9067.28	1.01413	0.9841	0.9987	1.00782	1.01181	1.00397
9068.35	1.01991	0.98656	0.99457	1.00651	1.01124	1.00176
9069.33	1.02578	0.98916	0.99204	1.00489	1.01135	0.99943
9070.32	1.03185	0.99212	0.98969	1.00295	1.01006	0.99805
9071.3	1.03724	0.99529	0.98717	1.00017	1.00931	0.99727
9072.26	1.04106	0.99834	0.98493	0.99707	1.0077	0.99599
9073.25	1.04329	1.00118	0.98279	0.99586	1.00629	0.99456
9074.25	1.04297	1.00387	0.98067	0.99208	1.00476	0.99353
9075.26	1.04034	1.00632	0.97896	0.99061	1.00175	0.99263
9076.26	1.03572	1.00857	0.97739	0.98821	0.9996	0.9911
9077.25	1.02951	1.0105	0.97601	0.98687	0.99633	0.99023
9078.22	1.02132	1.01223	0.97487	0.98488	0.99297	0.99003
9079.22	1.01255	1.01369	0.97387	0.98291	0.98914	0.98933
9080.27	1.00346	1.01505	0.97292	0.98171	0.98536	0.98787
9081.24	0.99522	1.01606	0.97225	0.97855	0.98308	0.98681
9082.24	0.98793	1.01686	0.97159	0.97687	0.97979	0.98595
9083.27	0.98099	1.01747	0.97114	0.9755	0.97692	0.9843
9084.26	0.97467	1.01775	0.97077	0.9734	0.97441	0.98298
9085.23	0.96863	1.01749	0.97024	0.97205	0.97273	0.98237
9086.25	0.96342	1.01643	0.96955	0.97162	0.96994	0.98174
9087.26	0.95936	1.01456	0.96885	0.97109	0.96875	0.9799
9088.23	0.95657	1.01197	0.96805	0.96973	0.96753	0.97876
9089.22	0.95465	1.00866	0.96738	0.96971	0.96683	0.97828
9090.29	0.95256	1.0045	0.96686	0.96918	0.96615	0.97702
9091.27	0.94961	1.00029	0.96653	0.96874	0.9654	0.97648
9092.26	0.94518	0.99568	0.96651	0.97234	0.96537	0.97651
9093.27	0.93976	0.99095	0.96677	0.97363	0.96448	0.97646
9094.24	0.93361	0.98641	0.96681	0.97056	0.96364	0.97594
9095.21	0.92735	0.98191	0.96655	0.96925	0.96233	0.97572
9096.22	0.92137	0.97744	0.96631	0.96939	0.96179	0.97616
9097.25	0.9164	0.97322	0.96633	0.97171	0.9621	0.97613
9098.26	0.91288	0.96919	0.96621	0.97379	0.96167	0.97636
9099.22	0.91109	0.96568	0.96623	0.97375	0.96214	0.97716
9100.23	0.91125	0.96247	0.96633	0.9768	0.96344	0.97795
9101.24	0.91318	0.95971	0.96664	0.98045	0.9651	0.97815
9102.21	0.91672	0.95755	0.96697	0.98592	0.96836	0.97892
9103.2	0.92161	0.95583	0.96742	0.99151	0.9728	0.97958
9104.21	0.9275	0.95451	0.96802	0.99526	0.97557	0.98008
9105.18	0.9341	0.95359	0.96832	0.9905	0.97468	0.98091
9106.18	0.9412	0.95318	0.96792	0.97909	0.9725	0.98156
9107.17	0.94832	0.95348	0.96737	0.96889	0.97121	0.98236
9108.18	0.955	0.95444	0.96743	0.96467	0.97194	0.98313
9109.14	0.96112	0.95589	0.96794	0.96844	0.97542	0.98357
9110.13	0.96681	0.95788	0.96857	0.97378	0.98039	0.9847
9111.1	0.97184	0.96025	0.96902	0.97762	0.98124	0.98537
9112.14	0.97617	0.96336	0.96952	0.98239	0.98251	0.98605
9113.13	0.97961	0.9668	0.96972	0.984	0.98341	0.98717
9114.1	0.98205	0.97024	0.96987	0.9847	0.9843	0.98805
9115.12	0.9837	0.97369	0.97006	0.98515	0.98462	0.98849
9116.13	0.98457	0.97685	0.97033	0.98534	0.98589	0.98872
9117.15	0.98499	0.97953	0.97084	0.98611	0.9865	0.98961
9118.16	0.98525	0.98172	0.97156	0.98559	0.98683	0.9901
9119.18	0.98577	0.98354	0.97259	0.98631	0.98751	0.9903
9120.19	0.98691	0.98509	0.97369	0.98729	0.98803	0.99112
9121.13	0.98904	0.98619	0.97513	0.98746	0.9887	0.99184
9122.17	0.99269	0.98721	0.97699	0.98848	0.99017	0.99247
9123.16	0.99792	0.98808	0.97901	0.98872	0.9916	0.99317
9124.16	1.00487	0.98887	0.98145	0.98881	0.9936	0.99377
9125.17	1.01355	0.98966	0.98408	0.9901	0.99586	0.99444
9125.21	1.0139	0.98969	0.98418	0.99016	0.99595	0.99446
9127.21	1.03409	0.99112	0.99029	0.99207	1.00214	0.9954
9129.2	1.05388	0.99233	0.99642	0.99311	1.00689	0.99689
9131.16	1.0671	0.99356	1.00199	0.99463	1.01062	0.99827
9133.22	1.07243	0.995	1.00694	0.99606	1.01441	0.99917
9135.19	1.07168	0.99683	1.01068	0.99848	1.01631	0.9998
9137.17	1.06769	0.99926	1.01334	0.99963	1.01723	1.00068
9139.15	1.0612	1.00242	1.015	1.00153	1.017	1.00133
9141.15	1.05318	1.0056	1.01587	1.00252	1.01648	1.00127
9143.11	1.04198	1.00811	1.01629	1.00448	1.0155	1.00179
9145.07	1.02823	1.00919	1.01646	1.00572	1.01356	1.00196
9147.06	1.01165	1.0089	1.01631	1.00283	1.01068	1.00207
9149.1	0.99392	1.00766	1.01619	1.01012	1.00771	1.00163
9151.08	0.97495	1.00578	1.01613	1.00658	1.00467	1.00212
9153.05	0.95664	1.00365	1.01507	1.00521	0.99997	1.00231
9155.12	0.9387	1.00152	1.01407	1.00476	0.99598	1.00183
9157.12	0.92471	0.99959	1.01286	1.00416	0.99282	1.00223
9159.11	0.91618	0.99828	1.01121	1.00311	0.99071	1.00239
9161.14	0.91454	0.99731	1.0092	1.00343	0.98992	1.00223
9163.15	0.9201	0.99635	1.00652	1.00276	0.99053	1.00177
9165.12	0.93139	0.99615	1.00318	1.00284	0.99244	1.00244
9167.07	0.94726	0.99666	0.99939	1.00457	0.99518	1.0021
9169.13	0.96322	0.9978	0.99534	1.01116	1.00258	1.00167
9171.08	0.97938	0.99893	0.99239	1.0505	1.00716	1.00182
9173.09	0.99084	0.99976	0.98754	0.95014	0.99859	1.00191
9175.03	0.99758	1.00022	0.98076	0.98901	0.9986	1.00131
9177.07	1.00198	1.00095	0.98018	0.99478	0.99767	1.00024
9179	1.00359	1.00182	0.97924	0.99688	0.99888	1.00084
9181.02	1.00312	1.0028	0.98034	0.99681	0.99888	1.00046
9183	1.00166	1.00368	0.98266	0.99666	0.99833	0.99962
9185.02	1.00036	1.00425	0.98577	0.99586	0.99732	0.99908
9187.02	0.99988	1.00476	0.98908	0.99508	0.99679	0.99958
9189	0.99995	1.00493	0.99207	0.99419	0.99649	0.99895
9191.04	0.99971	1.00487	0.99443	0.99321	0.99595	0.99809
9193.05	0.99862	1.00481	0.99578	0.99512	0.99562	0.99829
9195.05	0.99691	1.00461	0.99613	0.99362	0.99485	0.99793
9197.01	0.99548	1.00434	0.99582	0.9941	0.99422	0.9972
9199.04	0.99632	1.00418	0.99528	0.99457	0.99478	0.9964
9201.05	1.00099	1.00342	0.99448	0.99396	0.99534	0.9968
9203.04	1.00913	1.00223	0.99373	0.99467	0.99692	0.99613
9205.02	1.01964	1.00108	0.99304	0.99546	0.99909	0.99579
9207.01	1.02963	0.99992	0.99225	0.99515	1.00152	0.99557
9209.02	1.03717	0.99868	0.99131	0.99654	1.0034	0.99583
9210.93	1.04095	0.99745	0.99042	0.9962	1.00415	0.99596
9212.99	1.04241	0.99622	0.98999	0.9959	1.00499	0.99574
9214.92	1.04219	0.9951	0.99054	0.99722	1.00531	0.99615
9216.93	1.0406	0.99395	0.99213	0.99806	1.00547	0.99653
9218.91	1.03747	0.993	0.9946	0.99841	1.00493	0.99705
9220.9	1.03285	0.99227	0.99852	0.99957	1.00461	0.99727
9222.88	1.02644	0.99177	1.00063	0.99899	1.00392	0.9979
9224.92	1.01835	0.99154	1.00176	0.99817	1.00316	0.99837
9226.91	1.00926	0.99153	1.00408	0.99775	1.00192	0.99886
9228.97	0.99992	0.99172	1.00571	0.99681	0.99968	0.99891
9230.95	0.99143	0.99198	1.00657	1.00434	0.9988	0.99933
9232.95	0.9829	0.99226	1.00665	1.00172	0.99915	0.99944
9234.98	0.97627	0.99267	1.00491	1.00054	0.99585	0.99916
9236.96	0.9713	0.99315	1.00348	1.00071	0.99519	0.99965
9238.94	0.96855	0.99375	1.002	0.99985	0.99483	0.99975
9240.97	0.96787	0.99442	1.00069	1.00004	0.99477	0.9999
9242.97	0.96892	0.99532	0.9998	0.99981	0.99562	0.99987
9244.94	0.97096	0.99619	0.99949	1.00093	0.9961	1.00041
9246.9	0.97329	0.99712	0.99973	1.00111	0.99686	1.00068
9248.87	0.97507	0.99801	1.00045	1.0015	0.99702	1.00092
9250.94	0.97635	0.99881	1.00155	1.00113	0.99855	1.00107
9252.87	0.97756	0.99959	1.00258	1.00171	0.99771	1.00143
9254.84	0.97903	1.00028	1.00358	1.00141	0.99787	1.00145
9256.85	0.98068	1.00101	1.00451	1.00154	0.99897	1.00138
9258.84	0.98314	1.00182	1.00532	1.00247	0.99953	1.00173
9260.85	0.9844	1.00232	1.00597	1.0011	0.99976	1.00171
9262.8	0.98673	1.00257	1.00645	0.99738	0.99998	1.00166
9264.88	0.98966	1.00292	1.00645	0.9892	0.99927	1.00138
9266.88	0.99314	1.00329	1.00666	1.01247	1.00244	1.00156
9268.89	0.99608	1.00351	1.00713	1.01932	1.00979	1.00135
9270.91	0.99891	1.00361	1.00543	1.00618	1.0019	1.00111
9272.91	1.00154	1.0038	1.00395	1.00259	1.00229	1.00049
9275.9	1.00487	1.00391	1.00159	1.00291	1.00254	1.00011
9278.91	1.00772	1.00392	0.99975	1.00244	1.00297	0.99924
9281.9	1.01031	1.00367	0.99848	1.00294	1.00352	0.99959
9284.83	1.0127	1.00343	0.99816	1.00178	1.00316	1.00007
9287.87	1.01496	1.00297	0.9986	1.00075	1.00347	1.00022
9290.81	1.01705	1.00247	0.99942	1.0004	1.00384	1.00039
9293.83	1.01906	1.00207	1.00014	1.00024	1.00369	1.00038
9296.79	1.02078	1.00172	1.00075	0.99986	1.00386	1.00045
9299.77	1.02117	1.0014	1.00102	0.99938	1.00367	1.00053
9299.81	1.02115	1.0014	1.00103	0.99937	1.00365	1.00052
9302.8	1.01938	1.00117	1.00108	0.9994	1.0029	1.00046
9305.8	1.01617	1.00099	1.00108	0.99918	1.00216	1.00051
9308.79	1.01243	1.00089	1.00072	0.99868	1.00159	1.0002
9311.78	1.00838	1.0009	0.99998	0.99901	1.00115	1.00007
9314.74	1.00422	1.00045	0.99903	1.0005	0.9997	1.00014
9317.79	1.00041	0.99998	0.99774	0.99894	0.99855	1.00021
9320.77	0.99779	0.9998	0.9969	0.99888	0.99794	1.00031
9323.75	0.99681	0.9996	0.99746	0.99758	0.99768	1.0001
9326.71	0.99723	0.9996	0.9966	0.99741	0.99782	1.00017
9329.69	0.9973	0.99989	0.99671	0.99739	0.99785	1.00029
9332.69	0.99683	0.99949	0.9974	0.99997	0.99825	1.00035
9335.68	0.99494	0.99917	0.99799	1.00078	0.99809	1.00045
9338.71	0.99192	0.99916	0.99841	0.99996	0.99696	0.99998
9341.7	0.98873	0.9992	0.99854	0.99951	0.99632	0.99982
9344.71	0.98679	0.99922	0.99838	0.99896	0.99616	0.99981
9347.73	0.98715	0.99924	0.99786	0.99895	0.99616	0.99976
9350.74	0.98896	0.99926	0.99718	0.99897	0.99668	0.9998
9353.7	0.99061	0.99923	0.99644	0.99911	0.99706	0.99949
9356.66	0.99178	0.99904	0.9963	0.99892	0.99746	0.99948
9359.62	0.99319	0.99885	0.99653	0.99857	0.9979	0.99956
9362.66	0.99507	0.99867	0.9967	0.99923	0.99834	0.99966
9365.63	0.99716	0.99852	0.99762	0.99924	0.9989	0.99989
9368.59	0.99852	0.99846	0.99896	0.99955	0.99933	0.99953
9371.58	1.00029	0.99846	1.00061	1.00101	0.99949	0.9996
9374.59	1.00201	0.99842	1.00232	1.00067	0.99984	0.99988
9377.63	1.00371	0.99842	1.00376	1.00006	1.00065	0.99986
9380.64	1.00536	0.99845	1.00474	0.99894	1.00122	0.99997
9383.58	1.00684	0.99864	1.00536	0.99895	1.00163	0.99967
9386.59	1.0081	0.99884	1.0057	0.99881	1.00154	0.99959
9389.59	1.00912	0.99896	1.00586	0.99906	1.00181	0.99985
9392.66	1.01006	0.99913	1.00568	0.998	1.00222	0.99984
9395.6	1.01081	0.99926	1.00527	0.99737	1.00204	0.99991
9398.57	1.01129	0.99943	1.00455	0.99505	1.00199	0.99982
9401.51	1.01119	0.99968	1.00338	0.98791	1.00186	0.99991
9404.5	1.0106	1.00001	1.00222	0.98038	1.00017	1.00023
9407.51	1.00956	1.00021	1.0016	0.98152	0.99599	1.0002
9410.55	1.00792	1.00006	1.00159	1.002	1.00041	1.00019
9413.54	1.00582	1.00024	1.00295	1.03391	1.01037	1.00001
9416.58	1.00359	1.0007	1.00412	1.04067	1.01484	0.99998
9419.56	1.00161	1.00102	1.00283	1.01744	1.00742	1.0002
9422.56	1.00021	1.00117	1.00152	0.99877	0.99902	1.00012
9425.6	0.99978	1.00122	1.00104	0.99576	0.9984	0.99993
9428.59	0.99982	1.00135	1.00057	0.99821	0.99853	0.9998
9431.61	1.00014	1.00154	0.99985	0.9992	0.99858	1.00008
9434.58	1.00049	1.00169	0.99916	0.99927	0.99899	1.0005
9437.57	1.00065	1.00181	0.99855	0.99924	0.99946	1.00063
9440.5	1.00052	1.0019	0.99797	0.99924	0.99956	1.00063
9443.49	1.00014	1.00193	0.99773	0.99905	0.99947	1.00066
9446.53	0.99954	1.00192	0.99768	0.99902	0.99914	1.00056
9449.52	0.99862	1.00189	0.99737	0.99933	0.99882	1.00067
9452.5	0.99759	1.00181	0.99728	0.99936	0.99877	1.0008
9455.54	0.99681	1.00199	0.99759	0.99915	0.99851	1.00076
9458.52	0.99637	1.00154	0.99776	0.99873	0.99846	1.0007
9461.57	0.99635	1.00137	0.99795	0.99896	0.9982	1.00067
9464.54	0.99647	1.00127	0.99838	0.99917	0.9983	1.0006
9467.55	0.99651	1.00119	0.99886	0.99949	0.99837	1.00034
9470.56	0.99645	1.00106	0.99959	0.99992	0.99799	1.00044
9473.5	0.99645	1.00086	1.00026	0.99941	0.99823	1.00029
9476.52	0.99674	1.00062	1.0009	0.99988	0.99805	1.00008
9479.49	0.99726	1.00047	1.00143	0.99991	0.9983	1.00016
9482.42	0.99788	1.00039	1.00166	1.00028	0.99881	1.00013
9485.44	0.99877	1.00028	1.00173	0.99965	0.99873	1.00026
9488.47	0.9998	1.00012	1.0016	1.00046	0.9991	1.00044
9491.47	1.00086	1.00007	1.00134	1.00013	0.99936	1.00044
9494.47	1.00188	1.00001	1.00106	1.00041	0.99934	1.00068
9497.56	1.00297	0.99979	1.00077	1.00076	0.99921	1.00059
9500.55	1.00395	0.99965	1.0012	1.00012	0.99979	1.00048
9503.52	1.00491	0.99955	1.00084	0.99998	0.99975	1.00074
9506.49	1.00569	0.99952	1.00063	1.0002	1.00023	1.00055
9506.53	1.00568	0.99952	1.00063	1.00019	1.00023	1.00055
9509.5	1.00626	0.99951	1.00065	0.99989	1.00069	1.00047
9512.45	1.0065	0.99957	1.00077	1.00049	1.00069	1.0004
9515.49	1.00641	0.99951	1.00082	1.0008	1.00101	1.00019
9518.42	1.00598	0.99946	1.00073	1.0005	1.00067	1.00037
9521.4	1.00516	0.9995	1.00048	1.00043	1.00081	1.00029
9524.43	1.00411	0.99952	1.00026	1.00046	1.00079	1.00016
9527.45	1.00296	0.99957	0.99997	1.00036	1.00055	1.00029
9530.44	1.00194	0.99953	0.99969	1.00058	1.00038	0.99999
9533.44	1.0011	0.99952	0.9995	1.0005	1.00034	1.00005
9536.45	1.00052	0.99961	0.99935	1.00037	1.00045	1.00011
9539.51	1.00008	0.99965	0.99928	1.00073	1.00057	0.99991
9542.5	0.99972	0.99967	0.99932	1.00039	1.00055	1.00018
9545.45	0.99949	0.99965	0.99936	1.00038	1.00025	1.00016
9548.49	0.9993	0.99955	0.99944	1.00046	1.00051	1.00012
9551.47	0.99917	0.99955	0.9997	1.00014	1.00032	1.00028
9554.47	0.99906	0.99998	0.99939	1.00053	1.00005	1.00015
9557.42	0.99891	1.00023	0.9994	1.00105	1.00017	1.00036
9560.34	0.99881	0.99967	0.99942	1.00107	1.00048	1.00047
9563.39	0.99868	0.99961	0.99956	1.00058	1.00029	1.00018
9566.4	0.99841	0.99966	0.99972	1.00067	1.0001	1.00038
9570.44	0.99814	0.99971	0.99981	1.0007	1.00029	1.00032
9574.48	0.99789	0.99974	1.00008	0.99669	1.00003	1.00042
9578.47	0.99764	0.99984	1.00007	0.99794	0.99985	0.99984
9582.48	0.99726	0.9999	1.00031	0.9989	0.99983	1.00015
9586.44	0.99665	0.99993	1.0007	0.99906	0.99974	1.00057
9590.44	0.99643	0.99989	1.00055	0.99848	0.99993	1.00076
9594.41	0.9964	0.99988	1.00034	0.99845	0.99976	1.00034
9598.39	0.99662	0.99986	1.0001	0.99807	0.99964	1.00036
9602.35	0.99678	0.99982	0.99947	0.99834	1.00001	1.00032
9606.35	0.99679	0.99981	0.99896	0.9991	1.00009	1.00024
9610.36	0.99682	0.99986	0.99853	0.99999	1.00041	1.00017
9614.4	0.9969	0.99992	0.99834	0.9996	1.00082	1.00021
9618.39	0.99699	0.99988	0.99809	0.99979	1.00119	0.99977
9622.39	0.99708	0.99979	0.99796	1.00042	1.00116	0.99971
9626.39	0.9974	0.99973	0.99752	1.00117	1.00118	0.99975
9630.38	0.99759	0.99973	0.99732	1.00271	1.00026	0.9997
9634.32	0.99761	0.99969	0.99684	1.00425	0.99972	0.9992
9638.28	0.99752	0.99951	0.9966	1.0061	0.99904	0.99908
9642.25	0.99737	0.99935	0.99615	1.00786	0.99821	0.99898
9646.21	0.99713	0.99921	0.99585	1.01094	0.99804	0.99896
9650.25	0.99675	0.999	0.99596	1.01683	0.99859	0.99903
9654.28	0.99675	0.99884	0.99582	1.02935	0.99996	0.99916
9658.26	0.99613	0.99872	0.99595	1.06911	1.00539	0.99909
9662.27	0.99559	0.99856	0.99616	1.39697	1.04826	0.9992
9666.26	0.99552	0.99862	0.99663	2.11375	1.13987	0.99946
9670.21	0.99475	0.9985	0.99681	2.28106	1.16731	0.99975
9674.18	0.99431	0.99802	0.99658	2.21756	1.15676	0.99973
9678.18	0.99388	0.99783	0.99637	2.11333	1.14245	0.99954
9682.1	0.99396	0.99772	0.99647	2.03595	1.13052	0.99926
9686.11	0.993	0.99753	0.99608	1.95448	1.11837	0.99912
9690.07	0.99252	0.99745	0.99608	1.87599	1.10676	0.99913
9694.09	0.99207	0.9974	0.99631	1.8356	1.10028	0.99894
9698.08	0.99175	0.99719	0.9964	1.84599	1.10084	0.99838
9702.1	0.99139	0.99705	0.99648	1.89044	1.10611	0.99821
9706.06	0.99095	0.9969	0.99638	1.94025	1.11262	0.99814
9710.02	0.99064	0.99658	0.99641	1.97724	1.11815	0.998
9713.98	0.99022	0.99648	0.99628	2.00662	1.12198	0.99777
9717.97	0.98984	0.99641	0.9961	2.0244	1.12455	0.99763
9721.92	0.9895	0.99629	0.99578	2.03311	1.12585	0.99726
9725.84	0.98914	0.99617	0.99547	2.04027	1.12508	0.99703

## Sheet: Fig. 3d
Fig. 3 |	Atomic structural and chemical states analyses of Fe/Cu dual atom catalyst.
Energy	Fe-foil	Fe2O3	FeO	Fe-HNG	Fe/Cu-HNG	Fe/Fe-HNG
6911.97	0.00118	0.00464	0.00776	0.00548	0.00586	0.00107
6915.9	0.00171	0.00417	0.00731	0.00557	0.00556	0.00368
6919.88	0.0015	0.00369	0.00703	0.00561	0.00551	0.00632
6923.85	0.00134	0.00361	0.0065	0.00562	0.0054	0.00593
6927.82	0.00121	0.0039	0.00597	0.00528	0.00522	0.00665
6931.84	0.00111	0.00398	0.0056	0.00512	0.00509	0.00674
6935.84	0.00104	0.00381	0.00518	0.00469	0.00491	0.00334
6939.83	0.00091497	0.00369	0.00489	0.00452	0.00455	0.00312
6943.79	0.000810265	0.00322	0.00444	0.00404	0.00402	0.00272
6943.83	0.00019	0.00322	0.00444	0.00403	0.00402	0.00271
6947.76	0.000765374	0.00284	0.00408	0.00393	0.00362	0.00237
6951.75	0.0014	0.00175	0.0038	0.00379	0.00342	0.00095151
6955.78	0.00256	0.00115	0.00323	0.00333	0.0031	0.00312
6959.74	0.000911776	0.000784975	0.00272	0.00255	0.00271	0.00199
6963.73	0.000727523	0.000420734	0.00241	0.00214	0.00217	-0.000489762
6967.67	0.000528337	-0.00017222	0.00222	0.00155	0.00182	0.00183
6971.67	0.000434593	0.00058788	0.0017	0.00135	0.00161	0.000311736
6975.69	0.000299874	0.000584229	0.00156	0.00118	0.00156	-0.00025418
6979.68	0.000248977	9.93164e-05	0.00139	0.000924953	0.0012	-0.00116
6983.66	-0.000421594	-0.000494422	0.00112	0.00083506	0.00107	0.000541823
6987.61	9.244e-05	0.000147343	0.000639486	0.000912036	0.000759247	-0.00133
6991.59	8.08854e-06	-0.000236889	0.000164925	0.000652485	0.00053127	0.000832198
6995.61	-4.53629e-05	-0.000410962	6.02584e-06	0.000629959	0.000489571	0.00144
6999.6	-0.000147397	-0.000901328	-0.000142693	0.000729649	0.000544303	-0.000587085
7003.56	-0.000928635	-0.00108	-0.000220519	0.000454441	0.000497843	-0.000531274
7007.5	-0.00036257	-0.000518453	-0.000329668	0.000225576	0.00027407	-0.000857796
7011.47	-0.000396164	-0.000260395	-0.000431876	7.9896e-06	0.00019678	-0.000462086
7015.49	-0.000969764	0.000493746	-0.000568833	3.24914e-05	0.000152509	0.000846898
7019.48	-0.000378035	0.000588057	-0.000694798	-6.75488e-05	-0.00016261	0.000270937
7023.46	-0.000386843	0.000798326	-0.000882899	-0.000181128	-0.000261361	-0.000698571
7027.41	-0.000376341	0.00133	-0.00113	-0.000309916	-0.00033089	0.000331562
7031.36	-0.00027863	0.000794634	-0.000963312	-0.000143794	-0.000590019	-0.00106
7035.37	-0.000263924	0.0014	-0.000826802	-0.000634999	-0.000663148	-0.00169
7039.36	-0.000840389	0.0013	-0.000738471	-0.000774471	-0.000608768	-0.000667176
7043.34	-0.000180943	0.00152	-0.000953709	-0.000853134	-0.000887626	0.000805981
7047.31	-0.000194099	0.00144	-0.00136	-0.00123	-0.00123	-0.000691573
7051.26	-0.000142773	-0.000323901	-0.00111	-0.00175	-0.00142	-0.00167
7055.23	-2.56459e-05	-0.000512162	-0.000636543	-0.00165	-0.00159	9.62173e-05
7059.23	6.17215e-05	-0.000902584	-0.000609212	-0.00173	-0.00183	0.00109
7063.22	0.000207426	-0.00114	-0.000559064	-0.00159	-0.00158	0.00133
7067.19	0.000345735	-0.00132	-0.000453509	-0.00155	-0.0014	-0.000591535
7071.15	0.000552954	-0.00137	-8.76963e-05	-0.00152	-0.00134	-0.000189
7075.14	0.000773432	-0.00127	0.00028874	-0.00132	-0.00128	0.00131
7079.14	0.00115	-0.00105	0.000444227	-0.00129	-0.00116	0.000869863
7083.16	0.00158	-0.000778265	0.000860254	-0.000920398	-0.000785441	0.00138
7083.64	0.00123	-0.000737085	0.00093402	-0.000839498	-0.000727324	0.00157
7084.1	0.0013	-0.000683994	0.001	-0.000762441	-0.000671969	0.00176
7084.6	0.00141	-0.000626758	0.00108	-0.000679368	-0.000612291	0.00196
7085.11	0.00145	-0.000568255	0.00118	-0.000455158	-0.000696236	0.00202
7085.59	0.00154	-0.0005124	0.00128	-0.000247159	-0.000313059	0.00192
7086.13	0.00165	-0.000451133	0.00138	-0.000409491	-3.8475e-05	0.0018
7086.6	0.00175	-0.00039666	0.00148	-0.000211031	-0.000342261	0.0017
7087.08	0.00177	-0.000340806	0.00157	-3.72031e-05	-0.000355279	0.00159
7087.6	0.00188	-0.000277028	0.00168	-0.000341448	-0.000213477	0.00148
7088.08	0.00198	-0.000210599	0.00177	0.000571232	-0.000256211	0.00138
7088.56	0.00204	-0.000142485	0.00187	0.000238283	-0.000112268	0.00127
7089.06	0.00215	-7.2686e-05	0.00199	0.000801559	9.9656e-05	0.00113
7089.57	0.00225	-1.20143e-06	0.00213	0.000667672	0.000180643	0.000939185
7090.05	0.00235	6.7053e-05	0.00225	0.00074494	0.000352382	0.000759332
7090.56	0.00251	0.000138538	0.00239	0.000479742	7.68914e-05	0.000570967
7091.04	0.00264	0.000204966	0.00251	0.000592048	0.000541701	0.000395924
7091.53	0.00298	0.000193179	0.00264	0.00116	8.47162e-05	0.00021163
7092.04	0.0036	-5.43737e-05	0.00277	0.000807939	0.000619266	2.32648e-05
7092.52	0.00355	6.95135e-06	0.0029	0.000865165	0.000533765	-0.000152148
7093	0.00338	8.53179e-05	0.00212	0.000935974	0.000834864	5.69232e-05
7093.52	0.00335	0.000160517	0.00215	0.00113	0.000913491	0.000456602
7094.01	0.0035	0.000250269	0.00256	0.00127	0.000963026	0.00149
7094.53	0.00362	0.000377205	0.00238	0.00146	0.000917265	0.00286
7095.03	0.00383	0.000469268	0.0026	0.00145	0.000983836	0.00297
7095.5	0.00399	0.000558676	0.00273	0.00176	0.00101	0.00271
7096.02	0.00418	0.000650239	0.00289	0.00183	0.00137	0.00349
7096.52	0.00438	0.000767361	0.00307	0.00208	0.00146	0.00472
7097	0.00458	0.000898252	0.00327	0.00203	0.00163	0.00451
7097.51	0.00479	0.00103	0.00324	0.00237	0.00169	0.0038
7098.03	0.00511	0.00117	0.00383	0.00229	0.002	0.0041
7098.52	0.0054	0.00132	0.00403	0.00249	0.00214	0.00479
7099.03	0.00572	0.00148	0.0041	0.0028	0.00238	0.00544
7099.54	0.00604	0.00165	0.00421	0.00322	0.00237	0.00607
7100.01	0.00632	0.00183	0.00481	0.00322	0.00277	0.00418
7100.53	0.00674	0.00203	0.00487	0.00343	0.00293	0.00373
7101.03	0.00721	0.00222	0.00514	0.00375	0.00305	0.00279
7101.51	0.00764	0.00241	0.00556	0.00391	0.00354	0.00393
7102.02	0.00815	0.00265	0.00582	0.00427	0.00362	0.00566
7102.54	0.00872	0.00292	0.00678	0.00463	0.00393	0.00719
7103.03	0.00932	0.00315	0.00703	0.00485	0.00419	0.00674
7103.54	0.01005	0.0034	0.0071	0.00546	0.00425	0.00656
7104.03	0.01078	0.00366	0.00742	0.00556	0.00484	0.00786
7104.52	0.01164	0.00391	0.00799	0.00603	0.00533	0.00716
7105.04	0.01269	0.00427	0.00865	0.0065	0.00586	0.00819
7105.54	0.01396	0.00463	0.00936	0.00692	0.0062	0.00796
7106	0.0154	0.00497	0.01008	0.00772	0.00683	0.00858
7106.5	0.01724	0.00537	0.01077	0.00861	0.00743	0.01007
7107.04	0.01979	0.00588	0.01218	0.00943	0.00815	0.01091
7107.52	0.02303	0.00668	0.01348	0.01038	0.00901	0.01279
7108	0.02746	0.00788	0.01501	0.01155	0.01026	0.01289
7108.52	0.0342	0.009	0.0177	0.01354	0.01211	0.01378
7109.01	0.0436	0.00951	0.02138	0.01563	0.01404	0.01475
7109.5	0.05851	0.01038	0.02783	0.01908	0.0169	0.01705
7109.99	0.08333	0.01189	0.03613	0.02438	0.02139	0.01844
7110.49	0.12213	0.01394	0.04591	0.03239	0.02809	0.02142
7110.99	0.16415	0.01625	0.05513	0.0425	0.03698	0.02594
7111.5	0.20337	0.01897	0.06667	0.05577	0.04811	0.03055
7111.98	0.23303	0.02291	0.07583	0.0684	0.06038	0.0385
7112.45	0.25824	0.03045	0.07833	0.08069	0.07178	0.04983
7112.48	0.25942	0.03094	0.07843	0.0812	0.07218	0.05047
7112.97	0.28113	0.04087	0.07247	0.08953	0.07984	0.05665
7113.47	0.3006	0.05029	0.06392	0.09141	0.08166	0.06589
7113.96	0.31702	0.05671	0.05981	0.08832	0.07724	0.06719
7114.47	0.32895	0.06183	0.06146	0.08601	0.07265	0.06908
7114.96	0.33778	0.06322	0.06855	0.08691	0.0724	0.06742
7115.45	0.34523	0.06061	0.08056	0.09141	0.0759	0.06807
7115.97	0.35599	0.05919	0.09943	0.10009	0.0843	0.074
7116.46	0.37075	0.05958	0.12346	0.11229	0.09517	0.0817
7116.94	0.39219	0.06129	0.15332	0.12718	0.10857	0.09085
7117.45	0.42108	0.06379	0.19512	0.14605	0.1252	0.10466
7117.95	0.45316	0.06598	0.2435	0.16834	0.14482	0.11863
7118.44	0.48702	0.0687	0.29356	0.19049	0.16655	0.1377
7118.95	0.52397	0.07347	0.34356	0.21714	0.19506	0.15976
7119.46	0.56093	0.08155	0.38766	0.2475	0.22256	0.18764
7119.96	0.59723	0.09448	0.42796	0.28177	0.25831	0.22543
7120.46	0.63405	0.11208	0.47131	0.32182	0.29627	0.27146
7120.97	0.66616	0.13503	0.52138	0.36848	0.34335	0.32495
7121.46	0.69351	0.16667	0.57577	0.41402	0.39053	0.37958
7121.98	0.71848	0.21302	0.6355	0.46716	0.44469	0.44322
7122.47	0.74069	0.26842	0.69092	0.52127	0.49746	0.50651
7122.94	0.76021	0.33233	0.74148	0.57343	0.55556	0.56803
7123.47	0.77929	0.40731	0.7887	0.6313	0.6198	0.63979
7124	0.79575	0.47812	0.83439	0.69002	0.67685	0.71254
7124.48	0.81104	0.53631	0.87744	0.74429	0.73266	0.77858
7124.97	0.82636	0.59565	0.92164	0.80486	0.79528	0.83754
7125.46	0.84232	0.66044	0.96914	0.86543	0.86188	0.89095
7125.96	0.85905	0.73768	1.02226	0.92619	0.92345	0.94088
7126.47	0.87655	0.82228	1.07932	0.98935	0.98767	0.98691
7126.98	0.89677	0.9033	1.13681	1.04832	1.05319	1.0309
7127.45	0.9176	0.98221	1.18911	1.10214	1.10717	1.06674
7127.94	0.93933	1.0597	1.23672	1.14457	1.15644	1.10134
7128.47	0.96131	1.13992	1.27847	1.18913	1.19966	1.13628
7128.98	0.98092	1.20936	1.30595	1.22103	1.23398	1.16232
7129.44	0.99586	1.2613	1.31923	1.24293	1.25987	1.1802
7129.93	1.00539	1.29796	1.32611	1.26153	1.27919	1.19411
7130.46	1.0071	1.31909	1.32746	1.27198	1.29156	1.20699
7130.94	1.00143	1.32992	1.32332	1.27648	1.29823	1.21397
7131.43	0.98943	1.3422	1.31315	1.27735	1.30378	1.21743
7131.92	0.97363	1.36131	1.29759	1.27649	1.30339	1.22
7132.43	0.95648	1.38547	1.27712	1.27245	1.30208	1.21748
7132.93	0.94086	1.40781	1.25352	1.26665	1.3012	1.21232
7133.42	0.92539	1.42215	1.23055	1.26438	1.29822	1.20825
7133.9	0.91294	1.42529	1.21069	1.25721	1.29474	1.20492
7134.38	0.90303	1.4157	1.19149	1.25266	1.2884	1.20171
7134.91	0.89528	1.39213	1.17295	1.24619	1.28372	1.19708
7135.4	0.8906	1.36483	1.15837	1.24124	1.27636	1.19364
7135.88	0.88837	1.33586	1.14487	1.236	1.27136	1.19122
7136.38	0.88865	1.30761	1.13136	1.22831	1.26474	1.18783
7136.9	0.89101	1.2839	1.11813	1.22145	1.25805	1.18327
7137.38	0.89508	1.26583	1.10627	1.21189	1.24607	1.17866
7137.87	0.90055	1.24902	1.09555	1.20113	1.2329	1.17386
7138.38	0.90677	1.23109	1.08565	1.19014	1.21847	1.16671
7138.87	0.91288	1.21066	1.07725	1.17728	1.20385	1.15794
7139.36	0.91861	1.18817	1.06957	1.16508	1.19121	1.14888
7139.86	0.9233	1.16467	1.06314	1.15035	1.17605	1.1382
7140.36	0.92666	1.14031	1.05823	1.137	1.16218	1.12724
7140.85	0.92936	1.11747	1.05371	1.12661	1.14961	1.11677
7141.39	0.92827	1.0941	1.04923	1.11117	1.13407	1.1045
7141.91	0.92742	1.07404	1.04555	1.10098	1.12134	1.09242
7142.39	0.92612	1.05736	1.04211	1.09169	1.11077	1.08181
7142.89	0.92474	1.0418	1.03845	1.08117	1.09676	1.06968
7143.4	0.92405	1.02895	1.03477	1.07391	1.08619	1.05686
7143.88	0.92429	1.01969	1.03004	1.067	1.07831	1.04581
7144.37	0.92597	1.01366	1.02403	1.05714	1.06465	1.03367
7144.89	0.92922	1.01006	1.01739	1.04679	1.05281	1.02132
7145.38	0.93378	1.00909	1.00972	1.03825	1.03966	1.01123
7145.89	0.93987	1.00978	0.99999	1.0305	1.03251	0.99977
7146.39	0.94714	1.01126	0.98938	1.02135	1.02263	0.98774
7146.88	0.95521	1.01261	0.97822	1.01395	1.0133	0.97738
7147.36	0.96273	1.01289	0.96609	1.00647	1.00113	0.96739
7147.87	0.97036	1.01074	0.95299	0.99488	0.99331	0.95705
7148.37	0.97728	1.00627	0.94059	0.98495	0.98241	0.94593
7148.84	0.98302	0.99945	0.92982	0.97854	0.97455	0.93753
7149.35	0.98793	0.98953	0.91876	0.96477	0.96425	0.92985
7149.87	0.99191	0.9783	0.90856	0.95852	0.95446	0.92067
7150.35	0.99517	0.96737	0.89961	0.95128	0.94446	0.91146
7150.85	0.99816	0.95615	0.89164	0.94364	0.93646	0.90414
7151.34	1.00087	0.94522	0.88507	0.93298	0.92611	0.89668
7151.84	1.00299	0.93471	0.87929	0.92501	0.92081	0.88951
7152.34	1.00466	0.92484	0.87452	0.91694	0.91114	0.88282
7153.33	1.00593	0.90875	0.86769	0.90257	0.89724	0.87201
7154.35	1.00456	0.89272	0.86336	0.89093	0.88421	0.86305
7155.34	1.00188	0.87731	0.86099	0.88178	0.87555	0.85746
7156.3	0.99937	0.86088	0.85979	0.8726	0.86714	0.85443
7157.28	0.99791	0.84408	0.85959	0.86584	0.86198	0.85435
7158.28	0.99771	0.83052	0.86039	0.8621	0.85895	0.85501
7159.31	0.99777	0.82101	0.86209	0.86004	0.85756	0.85895
7160.27	0.99724	0.81621	0.86461	0.85984	0.85647	0.86392
7161.29	0.99564	0.8155	0.86816	0.86169	0.86101	0.8711
7162.28	0.99308	0.81944	0.87255	0.86383	0.86434	0.88055
7163.3	0.99004	0.82356	0.8781	0.86807	0.86926	0.88929
7164.28	0.98727	0.82953	0.88491	0.8732	0.87711	0.89653
7165.3	0.98519	0.83753	0.89341	0.87991	0.88371	0.90596
7166.3	0.98359	0.8459	0.90267	0.88716	0.89157	0.91522
7167.31	0.98227	0.85507	0.91336	0.89708	0.9018	0.92496
7168.3	0.98062	0.86547	0.92427	0.9071	0.91226	0.93382
7169.29	0.97798	0.87807	0.93549	0.9164	0.92392	0.94256
7170.29	0.97415	0.89423	0.9468	0.92783	0.93505	0.95229
7171.28	0.96881	0.91283	0.95715	0.93889	0.94688	0.96155
7172.29	0.96184	0.93458	0.96726	0.95092	0.95865	0.96975
7173.29	0.95387	0.95826	0.97655	0.96329	0.9731	0.97846
7174.28	0.94524	0.98387	0.98444	0.97483	0.98424	0.98762
7175.24	0.93643	1.00668	0.98984	0.98435	0.99198	0.99501
7176.26	0.92798	1.02558	0.99391	0.9914	0.99901	1.00125
7177.23	0.92088	1.03805	0.99788	0.99656	1.00361	1.00639
7178.24	0.91571	1.04756	1.00217	1.00191	1.00691	1.00996
7179.23	0.91308	1.05435	1.00617	1.00697	1.01133	1.01224
7180.21	0.91289	1.05891	1.0098	1.01062	1.01501	1.01479
7181.23	0.91449	1.06148	1.01277	1.01428	1.01718	1.01613
7182.2	0.91729	1.06238	1.01513	1.01708	1.01912	1.01636
7183.21	0.92129	1.06169	1.01693	1.01835	1.01949	1.01694
7184.21	0.92697	1.06001	1.01814	1.021	1.02149	1.01753
7185.23	0.93443	1.05801	1.01922	1.0233	1.02322	1.0172
7186.22	0.94297	1.05628	1.02012	1.02327	1.02527	1.01756
7187.24	0.95224	1.05415	1.02113	1.02494	1.02562	1.018
7188.22	0.96163	1.05205	1.02179	1.02584	1.02782	1.01744
7189.24	0.9715	1.04953	1.02192	1.02698	1.02804	1.01668
7190.23	0.98146	1.04773	1.02179	1.02811	1.02729	1.01616
7191.25	0.9914	1.04549	1.02116	1.02765	1.02883	1.01508
7192.2	0.9991	1.04261	1.02016	1.02827	1.0268	1.01316
7193.23	1.00418	1.03851	1.01884	1.02711	1.02794	1.01147
7194.23	1.00558	1.03413	1.01737	1.02544	1.02765	1.01062
7195.2	1.00363	1.03109	1.01606	1.02492	1.02677	1.00928
7196.22	0.99888	1.02696	1.01437	1.02407	1.02651	1.00783
7197.18	0.99224	1.02114	1.01252	1.02279	1.02484	1.00655
7198.21	0.98408	1.01458	1.01059	1.02035	1.02364	1.00456
7199.19	0.97503	1.00971	1.00813	1.01812	1.02067	1.00303
7200.16	0.96532	1.00452	1.00553	1.01532	1.01969	1.00104
7201.18	0.95489	0.99943	1.00302	1.01229	1.01684	0.99872
7202.16	0.9444	0.99394	1.00044	1.01074	1.0148	0.99711
7203.16	0.93391	0.98833	0.99767	1.00738	1.01166	0.99557
7204.14	0.92438	0.98316	0.99515	1.00346	1.00942	0.99378
7205.17	0.91683	0.97825	0.99273	1.00096	1.00724	0.99165
7206.17	0.9127	0.97439	0.99056	0.99764	1.00322	0.98977
7207.18	0.91272	0.97149	0.98831	0.99328	1.00096	0.98785
7208.17	0.91761	0.96932	0.98645	0.99072	0.99958	0.98642
7209.21	0.92821	0.9673	0.9846	0.98996	0.99687	0.98497
7210.19	0.94389	0.96681	0.98289	0.98735	0.99397	0.98337
7211.19	0.96389	0.96581	0.98123	0.98425	0.99244	0.98222
7212.2	0.98739	0.96477	0.98015	0.98238	0.98967	0.98089
7213.18	1.01227	0.9648	0.97918	0.9806	0.98866	0.97934
7214.18	1.03755	0.96598	0.97822	0.98068	0.98679	0.97773
7215.18	1.06124	0.96595	0.97754	0.98117	0.98754	0.9761
7216.21	1.08298	0.96774	0.97706	0.98049	0.98457	0.97546
7217.19	1.10054	0.97015	0.97681	0.97921	0.98373	0.97522
7218.19	1.11322	0.97339	0.97708	0.977	0.98316	0.97492
7219.16	1.1212	0.97665	0.97714	0.9761	0.9818	0.97445
7220.18	1.12406	0.9801	0.97736	0.97697	0.98094	0.9749
7221.15	1.12161	0.98351	0.97762	0.97669	0.98059	0.97563
7222.16	1.11405	0.98681	0.97792	0.97584	0.98003	0.97511
7223.14	1.10238	0.98836	0.97819	0.97673	0.98007	0.97529
7224.13	1.08721	0.98857	0.97832	0.9767	0.98021	0.97592
7225.14	1.07089	0.98889	0.97833	0.9767	0.97918	0.9754
7226.14	1.05259	0.98885	0.9784	0.97662	0.98033	0.97567
7227.14	1.03412	0.98831	0.978	0.97666	0.97951	0.97663
7228.15	1.01525	0.98739	0.97748	0.97687	0.97894	0.97641
7229.16	0.99668	0.986	0.97692	0.97758	0.97846	0.97708
7230.17	0.97911	0.98407	0.97617	0.97793	0.97949	0.97895
7231.17	0.96278	0.98227	0.97546	0.97767	0.97837	0.98028
7232.17	0.94769	0.98092	0.97488	0.97799	0.97875	0.98107
7233.17	0.93501	0.98013	0.97415	0.97671	0.98005	0.98208
7234.17	0.92465	0.98005	0.97337	0.97768	0.98031	0.9833
7235.15	0.91693	0.98208	0.97275	0.98015	0.97973	0.98379
7236.17	0.91161	0.98424	0.97232	0.97954	0.98098	0.98454
7237.15	0.90895	0.98423	0.97189	0.98074	0.98296	0.98558
7238.19	0.90827	0.98454	0.97152	0.98331	0.98098	0.98579
7239.17	0.9097	0.98553	0.97135	0.98472	0.9835	0.98663
7240.16	0.91296	0.98643	0.97126	0.98566	0.98484	0.98827
7241.15	0.9177	0.98716	0.97142	0.98608	0.98583	0.98836
7242.16	0.92359	0.98717	0.97184	0.98687	0.98635	0.98793
7243.15	0.9302	0.98659	0.97212	0.98793	0.98649	0.98855
7244.14	0.93707	0.98538	0.97272	0.98879	0.98687	0.98896
7245.11	0.9434	0.98351	0.97342	0.98967	0.98959	0.98961
7246.11	0.94922	0.98127	0.97442	0.99063	0.98855	0.98997
7247.13	0.95388	0.97891	0.97583	0.99062	0.9895	0.98988
7248.08	0.95692	0.97675	0.97729	0.99097	0.9912	0.99119
7249.12	0.95846	0.97481	0.97913	0.99184	0.99234	0.99204
7250.1	0.95835	0.97362	0.98117	0.99223	0.99222	0.99129
7251.11	0.95699	0.97476	0.98341	0.99286	0.9942	0.99205
7252.12	0.9547	0.97282	0.98587	0.99336	0.99396	0.99357
7254.12	0.94965	0.97235	0.99067	0.99474	0.99613	0.99419
7256.17	0.9479	0.97481	0.99574	0.99606	0.99809	0.99606
7258.15	0.95166	0.98069	1.00053	0.99649	0.99981	0.99631
7260.15	0.95935	0.98748	1.00459	0.99717	1.00032	0.99925
7262.15	0.96758	0.99255	1.00892	0.99867	1.00141	1.00034
7264.13	0.97423	0.99772	1.01097	0.99936	1.00464	1.00185
7266.1	0.98076	1.00241	1.01203	1.00046	1.00669	1.00244
7268.1	0.98946	1.00578	1.01298	1.00195	1.00703	1.00272
7270.1	1.0018	1.00766	1.01326	1.00369	1.00831	1.00347
7272.06	1.01522	1.00851	1.01348	1.00464	1.00902	1.00398
7274.1	1.02522	1.00983	1.01342	1.00551	1.00836	1.00429
7276.12	1.03187	1.01257	1.01285	1.00668	1.0082	1.00541
7278.13	1.03801	1.01642	1.01165	1.00717	1.00915	1.00578
7280.11	1.04565	1.01986	1.01017	1.00671	1.00953	1.00544
7282.11	1.05486	1.02229	1.00842	1.00693	1.00951	1.0061
7284.09	1.06422	1.0235	1.00648	1.00585	1.00872	1.00642
7286.08	1.07181	1.02355	1.00468	1.00507	1.0072	1.00538
7288.07	1.0743	1.02255	1.00271	1.0047	1.00633	1.0044
7290.03	1.06858	1.02091	1.00065	1.00301	1.00571	1.00445
7292.05	1.05512	1.01903	0.99896	1.00255	1.00488	1.00371
7294.03	1.03712	1.01717	0.99768	1.00191	1.00373	1.00182
7296.04	1.01736	1.01512	0.99691	1.001	1.00324	1.00166
7298.04	1.00071	1.01265	0.99611	1.00221	1.00411	1.00116
7300.05	0.98625	1.00946	0.99578	1.00194	1.00341	0.99943
7302.05	0.97481	1.00554	0.99553	1.00155	1.00157	0.99912
7304.03	0.96627	1.00101	0.99523	1.00165	1.00106	0.9992
7306.06	0.96061	0.99629	0.99507	1.00204	1.00076	0.99813
7308.02	0.9581	0.99203	0.99496	1.0024	1.001	0.9976
7310.03	0.9583	0.98795	0.99501	1.00223	1.00101	0.99834
7312.02	0.95995	0.98378	0.99526	1.00341	1.00048	0.99778
7314.02	0.96142	0.97923	0.99572	1.00331	0.99997	0.9966
7315.98	0.96228	0.97482	0.99615	1.00193	0.9993	0.99689
7317.99	0.96267	0.97103	0.99656	1.00031	0.99835	0.99737
7320.02	0.96309	0.96842	0.99727	0.99966	0.9977	0.99629
7322.02	0.96372	0.9677	0.99781	0.99907	0.99738	0.99577
7324.05	0.96461	0.96932	0.99836	0.99849	0.99815	0.99614
7326.02	0.9656	0.97212	0.99873	0.99655	0.99757	0.99544
7328.05	0.96611	0.97563	0.99899	0.99555	0.99617	0.99475
7330.02	0.96529	0.98021	0.99918	0.99523	0.99494	0.99482
7331.99	0.96282	0.98551	0.99902	0.99467	0.99495	0.9943
7333.99	0.96	0.99119	0.99863	0.99397	0.99568	0.99438
7335.96	0.95792	0.99678	0.9985	0.99397	0.99504	0.99584
7337.98	0.95798	1.00223	0.99833	0.99322	0.99507	0.99622
7339.97	0.9609	1.00701	0.99776	0.99391	0.99463	0.9958
7341.99	0.96697	1.01101	0.99708	0.9939	0.99518	0.99666
7344	0.97626	1.0138	0.9964	0.99318	0.99475	0.99721
7346	0.98743	1.01528	0.99572	0.99354	0.994	0.99666
7347.99	0.99883	1.01546	0.99524	0.9942	0.99452	0.99643
7349.99	1.00978	1.01448	0.99515	0.99346	0.99406	0.99638
7352	1.02004	1.01285	0.99486	0.99478	0.99449	0.99654
7353.95	1.02939	1.01121	0.99479	0.99501	0.99603	0.99736
7355.97	1.03775	1.00969	0.99487	0.99587	0.99685	0.99806
7357.94	1.04569	1.00826	0.99513	0.99655	0.9972	0.99847
7359.92	1.05276	1.0066	0.99574	0.99664	0.99688	0.99924
7361.93	1.0585	1.00469	0.99635	0.997	0.99728	0.99956
7363.9	1.062	1.0028	0.99699	0.99692	0.99764	1.00005
7365.94	1.06313	1.00064	0.99768	0.99753	0.99835	1.00068
7367.94	1.06163	0.99797	0.99856	0.99844	0.9987	1.00002
7369.97	1.05732	0.99515	0.99938	0.99877	0.99806	0.99961
7371.95	1.04908	0.99262	1.00024	0.99916	0.99837	1.0005
7371.97	1.04854	0.99259	1.00025	0.99916	0.99837	1.00051
7373.95	1.03736	0.99065	1.00098	1.00057	0.99853	1.00058
7375.94	1.02271	0.98936	1.00143	0.99987	0.99896	1.00045
7377.92	1.00614	0.98858	1.00197	1.00011	0.99916	1.00097
7379.89	0.99002	0.9881	1.00248	1.00037	0.99985	1.0012
7381.88	0.97648	0.98773	1.00272	1.00089	1.00042	1.00193
7383.89	0.96757	0.98741	1.0029	1.00106	1.00024	1.00187
7385.88	0.96264	0.98712	1.00274	1.00126	0.99999	1.0011
7387.9	0.96173	0.98683	1.00268	1.00157	0.99943	1.00158
7389.91	0.96397	0.98652	1.0028	1.00211	1.00038	1.00128
7391.9	0.96772	0.98645	1.00292	1.0015	1.00085	1.00062
7393.89	0.97209	0.98694	1.00304	1.00131	1.00043	1.00104
7395.89	0.97562	0.98829	1.00305	1.00098	1.00028	1.00153
7397.9	0.97791	0.99042	1.00301	1.00213	0.99971	1.00137
7399.88	0.9791	0.99304	1.003	1.00167	0.9989	1.00098
7402.84	0.98036	0.99757	1.0027	1.00119	0.99997	1.00116
7405.83	0.98181	1.00452	1.00249	1.00136	0.99866	1.00037
7408.84	0.984	1.00816	1.00166	1.00109	0.99935	1
7411.85	0.98635	1.01062	1.001	1.00041	1.00003	0.99973
7414.84	0.98804	1.01327	1.00061	0.99985	0.99903	0.99971
7417.83	0.98868	1.01369	1.00023	0.99953	0.99921	0.99881
7420.85	0.98741	1.01273	0.99988	0.99883	0.99878	0.99857
7423.81	0.98445	1.01138	0.9995	0.99869	0.99862	0.99895
7426.78	0.98218	1.00936	0.99894	0.99818	0.99849	0.99855
7429.76	0.98262	1.00681	0.99866	0.99762	0.99833	0.99786
7432.78	0.98497	1.00492	0.99837	0.99731	0.9986	0.99838
7435.77	0.98871	1.00323	0.99845	0.99669	0.99739	0.9992
7438.77	0.9946	1.00106	0.99849	0.997	0.99777	0.99891
7441.76	1.00269	0.99795	0.99852	0.9971	0.9987	0.99824
7444.74	1.01132	0.99536	0.99853	0.99708	0.99853	0.99818
7447.69	1.01845	0.99155	0.99879	0.99712	0.99846	0.99818
7450.69	1.02323	0.98871	0.99931	0.99771	0.99797	0.99768
7453.66	1.02562	0.98846	0.99962	0.99802	0.99824	0.99693
7456.64	1.02675	0.98937	0.99983	0.9982	0.9981	0.99683
7459.65	1.0268	0.99146	0.99985	0.99873	0.99782	0.9978
7462.64	1.02531	0.99362	0.99995	0.99955	0.99811	0.99809
7465.63	1.02195	0.99561	0.99956	0.99927	0.99924	0.99782
7468.62	1.01673	0.99678	0.99959	0.99962	0.9994	0.99856
7471.58	1.011	0.99711	0.9996	1.00015	0.99955	0.99938
7474.56	1.0062	0.99814	0.9997	0.99977	1.00033	0.99883
7477.5	1.00257	0.99972	0.9996	0.99985	1.0009	0.99887
7480.5	0.99956	1.00111	0.99954	1.00053	0.9994	1.00009
7483.49	0.99589	1.00209	0.99966	1.00091	1.00004	1.00007
7486.53	0.99155	1.00255	0.99962	1.00121	1.00038	0.9999
7489.5	0.98732	1.00257	0.99971	1.00155	1.00004	1.00103
7492.5	0.98458	1.00232	0.99972	1.00191	1.00103	1.00163
7495.45	0.98379	1.00197	0.99973	1.00119	0.99977	1.00149
7498.43	0.9852	1.00194	0.99967	1.00137	1.00017	1.00181
7501.42	0.98777	1.0028	0.99982	1.00148	1.00038	1.00188
7504.39	0.99053	1.00354	1	1.00098	0.99971	1.00137
7507.38	0.99261	1.00307	1.00021	1.00192	1.00074	1.0011
7510.4	0.99372	1.00163	1.00014	1.00076	1.00001	1.00076
7513.38	0.994	1.00033	1.00032	0.99991	1.00031	0.99968
7516.37	0.99392	0.99955	1.00022	1.00053	1.00079	0.99942
7519.35	0.9941	0.99919	1.00026	1.0008	1.00063	1.00027
7522.33	0.99481	0.99977	1.00041	1.00031	1.00167	1.00009
7525.31	0.99601	1.00124	1.00005	1.00027	1.00082	1.00029
7528.29	0.9978	1.00145	1.00049	1.00073	1.00002	1.00132
7531.29	0.99953	1.00041	1.0003	1.00057	1.00051	1.00151
7534.29	1.00065	0.99982	1.00039	1.00065	1.00106	1.00135
7537.3	1.00083	0.99962	1.00081	1.00068	1.00244	1.00124
7540.31	1.00098	0.99971	1.00091	1.00053	1.00029	1.00076
7543.25	1.00095	0.99998	1.00095	1.00103	1.00019	1.00074
7546.22	1.00115	1.00175	1.00111	1.00108	1.00097	1.00118
7549.22	1.00191	1.00443	1.00091	1.00178	1.00156	1.0013
7552.2	1.00355	1.00353	1.00086	1.00185	1.00267	1.00136
7555.21	1.00635	1.00191	1.00092	1.00131	1.00193	1.00168
7558.21	1.00956	1.00247	1.0005	1.00135	1.00162	1.00198
7561.23	1.01244	1.00228	1.00087	1.00186	1.00205	1.00131
7564.22	1.01434	1.00202	1.00102	1.00164	1.00178	1.00072
7567.19	1.01492	1.00244	1.00093	1.0012	1.00186	1.00097
7570.17	1.01418	1.00336	1.00093	1.0017	1.00177	1.00032
7573.13	1.01224	1.00404	1.00083	1.00155	1.00121	1.0004
7576.14	1.00878	1.00452	1.00073	1.00147	1.00144	1.00111
7579.16	1.0061	1.00514	1.00039	1.00138	1.00202	1.00067
7582.15	1.00311	1.00494	0.99985	1.00112	1.00138	1.00049
7585.15	1.0009	1.00351	1.00047	1.00146	1.00123	1.00065
7588.16	0.99966	1.0028	1.00097	1.0012	1.00185	1.00047
7591.15	0.9993	1.00303	1.00066	1.00091	1.0017	1.00063
7591.17	0.9991	1.00302	1.00066	1.0009	1.0017	1.00063
7594.11	0.99952	1.0031	1.00064	1.00083	1.00133	1.00099
7597.07	1.00027	1.00305	1.00032	1.00099	1.00168	1.00147
7600.07	1.00102	1.00254	1.00073	1.00111	1.00202	1.00166
7603.1	1.00127	1.00202	1.00036	1.00119	1.00178	1.00166
7606.09	1.00065	1.00135	1.00092	1.0012	1.00202	1.00171
7609.09	1.00001	1	1.00082	1.00096	1.00195	1.00145
7612.05	0.99876	1.00008	1.00061	1.00125	1.0019	1.00139
7615.05	0.99851	1.00064	1.00008	1.00116	1.00223	1.00118
7618.01	0.9989	1.00164	1.00109	1.00099	1.00186	1.00031
7620.97	0.99996	1.00264	1.00092	1.00137	1.00193	1.00077
7623.97	1.00117	1.00348	1.00025	1.00134	1.00195	1.00153
7626.94	1.00214	1.00445	0.99909	1.00113	1.00207	1.00091
7629.98	1.00239	1.00547	0.99905	1.00114	1.0021	1.0009
7632.98	1.00191	1.00494	0.99917	1.00107	1.00148	1.00192
7635.97	1.00097	1.00336	1.00001	1.00099	1.00174	1.00258
7638.95	0.99982	1.00222	0.9992	1.0013	1.00141	1.00281
7641.91	0.99865	1.00142	0.99863	1.00125	1.00137	1.0028
7644.9	0.99768	1.00086	0.99831	1.00066	1.00158	1.00243
7647.89	0.99705	1.00051	0.99877	1.00048	1.00165	1.00234
7650.86	0.99682	1.0002	0.99864	1.00103	1.00145	1.00193
7653.85	0.997	1.00001	0.99837	1.00104	1.00132	1.00048
7656.88	0.99814	1.00021	0.99883	1.00112	1.00104	0.99964
7659.87	0.99851	1.0001	0.99836	1.00036	1.00087	0.99982
7662.87	0.9991	0.99961	0.99836	1.00066	1.00078	0.99975
7665.84	1.00078	0.99937	0.99868	1.00057	1.00062	0.99976
7668.8	1.00254	0.99928	0.99772	0.99996	1.00102	1.00003
7671.77	1.00309	0.99956	0.99865	1.00022	1.00025	1.00052
7674.77	1.00373	1.00025	0.99702	1.00016	1.00047	1.00065
7677.79	1.005	1.00028	0.99756	1.00005	1.00041	1.0003
7680.79	1.00594	1.00024	0.99791	1.00036	1.00098	1.00046
7683.78	1.00641	1.00018	0.9976	1.00007	1.00059	1.00066
7683.83	1.00625	1.00018	0.9976	1.00006	1.00058	1.00066
7686.72	1.00631	1.00032	0.99738	1.00017	1.00058	1.00014
7689.73	1.00589	1.00061	0.99666	1.00015	1.00054	0.99963
7692.71	1.00525	1.00085	0.9962	0.99948	1.00017	0.99959
7696.61	1.00475	1.00112	0.99587	1.00028	1.00018	0.99952
7700.62	1.00404	1.00121	0.99622	0.99998	0.99973	0.99949
7704.62	1.00327	1.0015	0.99625	0.99962	0.99956	0.9996
7708.65	1.0024	1.00183	0.99656	0.99888	0.99989	1.0009
7712.62	1.00126	1.00242	0.99672	0.99896	1.00014	1.00065
7716.61	1.00017	1.00272	1.00075	1.0005	0.99969	0.9996
7720.55	0.99895	1.00178	1.00758	1.00198	0.99938	0.99937
7724.52	0.99872	1.00111	1.01338	0.99991	0.99941	0.99895
7728.52	0.99855	1.00086	1.01442	0.99957	0.99836	0.99755
7732.51	0.99863	1.00032	1.00874	0.99914	0.99855	0.99668
7736.48	0.99862	0.9999	1.00773	0.99865	0.99818	0.99721
7740.44	0.99852	0.99951	1.0075	0.99859	0.99835	0.99755
7744.42	0.99825	0.9992	1.00641	0.99878	0.99845	0.99737
7748.34	0.99809	0.99876	1.00441	0.99843	0.99826	0.99746
7752.31	0.99772	0.99849	1.00319	0.99852	0.99796	0.99766
7756.33	0.99814	0.99848	1.00302	0.99834	0.9977	0.99816
7760.31	0.99764	0.99768	1.0035	0.998	0.99758	0.99763
7764.3	0.99681	0.99698	1.00342	0.99793	0.99737	0.99691
7768.25	0.99534	0.99642	1.00278	0.99739	0.99653	0.99744
7772.21	0.99512	0.99601	1.00233	0.99697	0.99559	0.99675
7776.14	0.99435	0.99574	1.00175	0.99684	0.9952	0.99564
7776.18	0.99387	0.99574	1.00176	0.99684	0.99519	0.99563
7780.17	0.9939	0.99566	1.00255	0.99664	0.99487	0.99553
7784.14	0.99354	0.99623	1.00138	0.99652	0.9947	0.99533
7788.12	0.99329	0.99585	1.00116	0.9966	0.9946	0.9951
7792.11	0.99298	0.99557	0.99991	0.9961	0.99451	0.99463
7796.06	0.99286	0.99543	0.99814	0.99572	0.99385	0.99428
7800.01	0.99292	0.99544	0.99743	0.99515	0.99345	0.99495
7804.01	0.99306	0.99504	0.99742	0.99467	0.99337	0.99444
7808.01	0.99327	0.99488	0.99654	0.99458	0.99261	0.99359
7811.99	0.99335	0.99482	0.99658	0.99437	0.9924	0.99284
7815.99	0.99333	0.99463	0.99519	0.99415	0.99214	0.99125
7819.92	0.99313	0.99446	0.99413	0.99384	0.99187	0.99113
7823.9	0.99282	0.99425	0.99347	0.99345	0.99147	0.99067
7827.83	0.9927	0.994	0.99258	0.99299	0.99109	0.98891
7831.86	0.99257	0.99372	0.99226	0.99221	0.99081	0.98782
7835.85	0.99236	0.99399	0.9907	0.99183	0.99044	0.98786
7839.85	0.99163	0.9948	0.98904	0.99102	0.99006	0.98717
7843.8	0.99154	0.99529	0.98892	0.99054	0.99005	0.98519
7847.79	0.99112	0.99514	0.98796	0.9899	0.98983	0.98406
7851.71	0.99047	0.99425	0.98676	0.98945	0.98912	0.98299
7855.69	0.99	0.99363	0.9862	0.98905	0.98887	0.98209
7859.69	0.98925	0.99344	0.98524	0.98856	0.98885	0.98155
7863.71	0.98792	0.99181	0.98494	0.98806	0.98843	0.97979
7867.65	0.98756	0.99072	0.98436	0.98775	0.98812	0.97945
7871.63	0.98673	0.99113	0.98347	0.98743	0.98788	0.97893
7875.56	0.98595	0.99045	0.98295	0.98638	0.98745	0.97836
7879.54	0.98513	0.99144	0.98165	0.98532	0.98701	0.97779
7883.5	0.98429	0.99032	0.98031	0.98427	0.98657	0.97722
7887.52	0.98351	0.98934	0.97926	0.9832	0.98613	0.97664

## Sheet: Fig. 3e
Fig. 3 |	Atomic structural and chemical states analyses of Fe/Cu dual atom catalyst.
R	Cu-HNG	Fe/Cu-HNG	Cu/Cu-HNG	Cu-foil
0	0.33988	0.13228	0.23958	0.01948
0.03068	0.33722	0.14382	0.23369	0.01979
0.06136	0.33049	0.17039	0.22111	0.02049
0.09204	0.32318	0.19844	0.21659	0.02109
0.12272	0.31996	0.21897	0.23703	0.02116
0.1534	0.32479	0.22826	0.28476	0.02063
0.18408	0.3388	0.22798	0.34621	0.01995
0.21476	0.35965	0.22676	0.40477	0.02011
0.24544	0.38293	0.24053	0.44677	0.02217
0.27612	0.40414	0.28446	0.46224	0.02627
0.3068	0.42012	0.36063	0.44525	0.03155
0.33748	0.42971	0.46006	0.39531	0.03687
0.36816	0.43372	0.57125	0.32171	0.0412
0.39884	0.4344	0.68357	0.25853	0.04375
0.42951	0.43436	0.78749	0.28016	0.04405
0.46019	0.43497	0.87466	0.40917	0.04208
0.49087	0.43506	0.93812	0.59191	0.03842
0.52155	0.43053	0.97288	0.79056	0.03471
0.55223	0.41505	0.97671	0.98373	0.03375
0.58291	0.38151	0.95133	1.15644	0.03796
0.61359	0.32342	0.90428	1.29761	0.04675
0.64427	0.23622	0.85167	1.40017	0.05755
0.67495	0.1205	0.8204	1.46183	0.06792
0.70563	0.07026	0.84358	1.48599	0.07595
0.73631	0.23874	0.9429	1.48266	0.08019
0.76699	0.44793	1.11434	1.46868	0.07959
0.79767	0.67689	1.3366	1.46624	0.07355
0.82835	0.91456	1.58602	1.49816	0.06214
0.85903	1.14919	1.84255	1.58013	0.04681
0.88971	1.36843	2.09027	1.715	0.03356
0.92039	1.56008	2.31693	1.89404	0.03859
0.95107	1.71312	2.51381	2.10346	0.06321
0.98175	1.81896	2.67594	2.33085	0.09514
1.01243	1.87295	2.80248	2.56856	0.12876
1.04311	1.87628	2.89719	2.8145	0.16101
1.07379	1.83853	2.96862	3.07114	0.18944
1.10447	1.78091	3.02981	3.34336	0.21181
1.13515	1.73878	3.09707	3.63564	0.22612
1.16583	1.75849	3.1875	3.94932	0.23064
1.19651	1.88129	3.31538	4.28077	0.224
1.22718	2.12142	3.48862	4.62079	0.20526
1.25786	2.46144	3.7066	4.95543	0.17401
1.28854	2.8672	3.9605	5.26754	0.13053
1.31922	3.30231	4.23543	5.53878	0.07631
1.3499	3.73408	4.51326	5.75156	0.02464
1.38058	4.13459	4.77505	5.89078	0.07223
1.41126	4.48063	5.00288	5.94519	0.14998
1.44194	4.75357	5.18099	5.9084	0.23106
1.47262	4.93945	5.29645	5.77942	0.31018
1.5033	5.02906	5.3396	5.5629	0.3824
1.53398	5.01804	5.30424	5.2689	0.44261
1.56466	4.90684	5.1877	4.91237	0.48569
1.59534	4.70055	4.99076	4.51216	0.507
1.62602	4.40853	4.71745	4.08978	0.50319
1.6567	4.04395	4.37474	3.6676	0.47403
1.68738	3.62315	3.97221	3.26656	0.42676
1.71806	3.16511	3.52148	2.90335	0.38654
1.74874	2.69084	3.03578	2.58733	0.40736
1.77942	2.22323	2.52936	2.31822	0.53515
1.8101	1.78742	2.01702	2.08614	0.76031
1.84078	1.41191	1.51382	1.87465	1.05607
1.87146	1.12899	1.03547	1.66588	1.40389
1.90214	0.96644	0.60255	1.44539	1.79047
1.93282	0.92201	0.2793	1.20525	2.204
1.9635	0.95151	0.51062	0.94563	2.63253
1.99418	1.00149	0.9006	0.67709	3.0636
2.02485	1.03744	1.2546	0.43273	3.48432
2.05553	1.04462	1.52606	0.32285	3.8817
2.08621	1.02086	1.70836	0.45285	4.2431
2.11689	0.97127	1.80414	0.6753	4.55672
2.14757	0.90497	1.82064	0.89439	4.81208
2.17825	0.83265	1.76807	1.08055	5.00054
2.20893	0.76416	1.65877	1.22124	5.11562
2.23961	0.706	1.50634	1.31069	5.15338
2.27029	0.65916	1.32497	1.34761	5.11255
2.30097	0.61907	1.12871	1.33434	4.99465
2.33165	0.57787	0.93081	1.27636	4.80388
2.36233	0.52776	0.74311	1.18174	4.54694
2.39301	0.46403	0.57531	1.06071	4.23275
2.42369	0.38746	0.43428	0.92533	3.87193
2.45437	0.30871	0.32298	0.78947	3.47641
2.48505	0.25848	0.24001	0.66895	3.05877
2.51573	0.28306	0.18194	0.58095	2.63173
2.54641	0.38224	0.15196	0.53944	2.20754
2.57709	0.51758	0.16573	0.54615	1.79749
2.60777	0.66288	0.22711	0.58829	1.41148
2.63845	0.80375	0.32077	0.64866	1.05779
2.66913	0.93106	0.43286	0.71427	0.74314
2.69981	1.03867	0.55371	0.77746	0.47372
2.73049	1.12276	0.67541	0.83392	0.26056
2.76117	1.18172	0.79107	0.88097	0.15094
2.79185	1.21621	0.89482	0.9165	0.20199
2.82252	1.22908	0.98196	0.93857	0.29427
2.8532	1.22524	1.04921	0.94537	0.36993
2.88388	1.21125	1.09487	0.93549	0.42197
2.91456	1.19462	1.11882	0.90811	0.45163
2.94524	1.18256	1.12255	0.86334	0.46174
2.97592	1.18054	1.10897	0.80229	0.4556
3.0066	1.1909	1.08215	0.72719	0.43715
3.03728	1.21229	1.04689	0.64133	0.41163
3.06796	1.24017	1.00811	0.54908	0.38663
3.09864	1.26817	0.97013	0.45593	0.37256
3.12932	1.28952	0.93589	0.36893	0.3804
3.16	1.29816	0.90639	0.29747	0.41601
3.19068	1.28942	0.88059	0.25321	0.47648
3.22136	1.2603	0.85581	0.24408	0.5532
3.25204	1.2095	0.82858	0.26437	0.6366
3.28272	1.13735	0.79553	0.29911	0.71842
3.3134	1.04563	0.75417	0.33598	0.79205
3.34408	0.93732	0.70339	0.36796	0.85251
3.37476	0.81643	0.64383	0.39145	0.89635
3.40544	0.68773	0.57819	0.40452	0.92167
3.43612	0.55671	0.51158	0.40613	0.92809
3.4668	0.42981	0.45203	0.39574	0.91671
3.49748	0.31552	0.41015	0.37322	0.89004
3.52816	0.22776	0.39608	0.33892	0.85181
3.55884	0.18892	0.41297	0.29379	0.80681
3.58952	0.20725	0.45411	0.23955	0.76064
3.62019	0.25523	0.50803	0.17906	0.71936
3.65087	0.3075	0.56441	0.11756	0.68902
3.68155	0.35386	0.61591	0.06987	0.67499
3.71223	0.39143	0.65779	0.07528	0.68116
3.74291	0.42029	0.6873	0.12086	0.70936
3.77359	0.44168	0.70314	0.16857	0.75928
3.80427	0.45715	0.70517	0.20693	0.82899
3.83495	0.46803	0.69411	0.23149	0.91546
3.86563	0.47509	0.6714	0.24006	1.01496
3.89631	0.47841	0.63894	0.232	1.1231
3.92699	0.47752	0.599	0.20835	1.23499
3.95767	0.47157	0.55397	0.17253	1.3453
3.98835	0.45968	0.50626	0.13266	1.44858
4.01903	0.44121	0.45813	0.10834	1.5395
4.04971	0.41603	0.41159	0.12596	1.61319
4.08039	0.38469	0.36832	0.17733	1.66562
4.11107	0.34861	0.32958	0.23917	1.69386
4.14175	0.31028	0.29621	0.29874	1.69636
4.17243	0.27352	0.26867	0.34908	1.67313
4.20311	0.2436	0.24705	0.38569	1.62587
4.23379	0.22659	0.23114	0.40562	1.55801
4.26447	0.22661	0.22044	0.40724	1.47468
4.29515	0.24279	0.21423	0.39024	1.38266
4.32583	0.2699	0.21155	0.35556	1.29006
4.35651	0.30197	0.2113	0.30544	1.20581
4.38719	0.3344	0.21233	0.24369	1.13857
4.41786	0.36425	0.21353	0.17678	1.09511
4.44854	0.38986	0.21391	0.11961	1.07849
4.47922	0.41053	0.21273	0.10877	1.08716
4.5099	0.42623	0.20948	0.1566	1.11583
4.54058	0.43748	0.20394	0.2249	1.15746
4.57126	0.44513	0.19614	0.29369	1.20526
4.60194	0.45032	0.18636	0.3559	1.25374
4.63262	0.4543	0.17508	0.40832	1.299
4.6633	0.45834	0.16288	0.44939	1.33851
4.69398	0.46361	0.15039	0.47848	1.37066
4.72466	0.47106	0.1382	0.49569	1.39441
4.75534	0.4813	0.12674	0.50157	1.40889
4.78602	0.49457	0.11626	0.49701	1.41325
4.8167	0.51072	0.10685	0.48314	1.40661
4.84738	0.52923	0.09845	0.46134	1.38811
4.87806	0.54933	0.09108	0.43329	1.35703
4.90874	0.57003	0.08494	0.40118	1.31298
4.93942	0.59032	0.08057	0.368	1.2561
4.9701	0.60916	0.0788	0.33778	1.18712
5.00078	0.62562	0.08041	0.31548	1.10751
5.03146	0.63895	0.08568	0.30591	1.01947
5.06214	0.64858	0.09418	0.3115	0.92591
5.09282	0.65418	0.10496	0.33058	0.83037
5.1235	0.65567	0.11694	0.3582	0.7369
5.15418	0.65321	0.12911	0.38833	0.64984
5.18486	0.64713	0.14067	0.41551	0.57344
5.21553	0.63793	0.15105	0.43549	0.51131
5.24621	0.62617	0.15991	0.44526	0.46542
5.27689	0.61239	0.1671	0.44308	0.43526
5.30757	0.59704	0.17268	0.42846	0.41769
5.33825	0.5804	0.17685	0.40223	0.40803
5.36893	0.56255	0.1799	0.36669	0.40154
5.39961	0.54337	0.18213	0.32593	0.3946
5.43029	0.52258	0.18384	0.28632	0.38503
5.46097	0.49982	0.18519	0.25673	0.37195
5.49165	0.47475	0.18625	0.24656	0.35547
5.52233	0.4472	0.18692	0.25973	0.3363
5.55301	0.41725	0.18704	0.2911	0.31543
5.58369	0.38538	0.1864	0.33131	0.29386
5.61437	0.35254	0.18481	0.37232	0.27241
5.64505	0.3203	0.1822	0.40883	0.25166
5.67573	0.29086	0.17861	0.43785	0.23192
5.70641	0.26694	0.17428	0.4581	0.21341
5.73709	0.2513	0.1696	0.4697	0.19635
5.76777	0.24564	0.16513	0.47381	0.18121
5.79845	0.24969	0.16146	0.47242	0.16868
5.82913	0.26105	0.15915	0.468	0.15964
5.85981	0.27625	0.15854	0.46309	0.15476
5.89049	0.29185	0.15969	0.45986	0.15417
5.92117	0.30503	0.16233	0.45963	0.15713
5.95185	0.31378	0.16591	0.46265	0.16227
5.98253	0.31681	0.16973	0.46818	0.16795
6.0132	0.3135	0.17307	0.47478	0.17261
6.04388	0.30387	0.17529	0.48076	0.17505
6.07456	0.28849	0.17588	0.48456	0.1744
6.10524	0.26853	0.1745	0.48497	0.17022
6.13592	0.24583	0.17099	0.48122	0.16236
6.1666	0.2229	0.16534	0.47296	0.15094
6.19728	0.20306	0.15771	0.46019	0.13631
6.22796	0.19012	0.14839	0.44317	0.11895
6.25864	0.18731	0.13776	0.42226	0.0995
6.28932	0.19573	0.12629	0.39786	0.0789
6.32	0.21387	0.11452	0.37039	0.059
6.35068	0.23886	0.10298	0.34022	0.04467
6.38136	0.26807	0.09218	0.3077	0.04558
6.41204	0.29974	0.0826	0.27324	0.06339
6.44272	0.33297	0.07457	0.23731	0.08988
6.4734	0.36749	0.06834	0.2005	0.12019
6.50408	0.40343	0.06403	0.16358	0.15224
6.53476	0.44102	0.06179	0.12748	0.18472
6.56544	0.48044	0.0618	0.09339	0.21644
6.59612	0.52167	0.06437	0.06292	0.24622
6.6268	0.56438	0.06981	0.039	0.27281
6.65748	0.60797	0.07826	0.02826	0.29493
6.68816	0.6516	0.08963	0.03333	0.31137
6.71884	0.69421	0.10355	0.04265	0.32102
6.74952	0.73469	0.11952	0.04928	0.32296
6.7802	0.77189	0.13694	0.05158	0.31652
6.81087	0.80477	0.15514	0.04976	0.30132
6.84155	0.8324	0.17346	0.04524	0.27731
6.87223	0.85405	0.19121	0.04098	0.24483
6.90291	0.86921	0.20776	0.04143	0.20468
6.93359	0.87761	0.22252	0.04933	0.15826
6.96427	0.87921	0.23499	0.06291	0.10844
6.99495	0.8742	0.24476	0.07888	0.06451
7.02563	0.86297	0.25156	0.09476	0.0623
7.05631	0.84609	0.25525	0.1088	0.10886
7.08699	0.82426	0.25586	0.11981	0.16782
7.11767	0.79829	0.25361	0.12696	0.22821
7.14835	0.769	0.24887	0.12976	0.28652
7.17903	0.73726	0.24222	0.12803	0.34073
7.20971	0.70386	0.23436	0.12188	0.38939
7.24039	0.66955	0.22615	0.11167	0.43142
7.27107	0.635	0.21846	0.098	0.46599
7.30175	0.60078	0.21209	0.08163	0.4926
7.33243	0.56737	0.20766	0.06347	0.51097
7.36311	0.53517	0.20541	0.04455	0.52109
7.39379	0.50453	0.20523	0.02626	0.52317
7.42447	0.47574	0.20662	0.01258	0.51762
7.45515	0.44905	0.20884	0.01686	0.50501
7.48583	0.42467	0.21107	0.02965	0.4861
7.51651	0.40275	0.2125	0.04147	0.46176
7.54719	0.38333	0.21248	0.05095	0.433
7.57787	0.36635	0.21054	0.05787	0.40095
7.60854	0.35162	0.20641	0.06237	0.36684
7.63922	0.3388	0.2	0.06484	0.33205
7.6699	0.32744	0.19141	0.06583	0.29803
7.70058	0.31704	0.18092	0.06601	0.26631
7.73126	0.30711	0.16893	0.0661	0.23843
7.76194	0.2972	0.15594	0.06673	0.21568
7.79262	0.28701	0.14255	0.06832	0.19885
7.8233	0.27635	0.1294	0.07105	0.18783
7.85398	0.26524	0.11714	0.07484	0.18151
7.88466	0.25384	0.10635	0.07948	0.17811
7.91534	0.24245	0.0975	0.08473	0.17562
7.94602	0.23151	0.09085	0.09033	0.17235
7.9767	0.22149	0.0864	0.09609	0.16705
8.00738	0.21288	0.08389	0.1018	0.15908
8.03806	0.20608	0.08291	0.10722	0.14829
8.06874	0.20137	0.08305	0.1121	0.13504
8.09942	0.19886	0.08399	0.11616	0.12025
8.1301	0.19849	0.08554	0.1191	0.10548
8.16078	0.20006	0.08764	0.12067	0.0931
8.19146	0.20335	0.09028	0.12064	0.08618
8.22214	0.20813	0.09349	0.11894	0.08718
8.25282	0.21423	0.09728	0.11564	0.09604
8.2835	0.22159	0.10162	0.11098	0.11034
8.31418	0.23021	0.10647	0.10546	0.12731
8.34486	0.24018	0.11179	0.0998	0.14488
8.37554	0.25162	0.1176	0.0949	0.16176
8.40621	0.26472	0.12393	0.09173	0.17717
8.43689	0.27963	0.13092	0.09099	0.19069
8.46757	0.29653	0.13873	0.09287	0.20219
8.49825	0.31556	0.14757	0.09692	0.21168
8.52893	0.33684	0.15762	0.10223	0.2193
8.55961	0.36042	0.169	0.10778	0.22527
8.59029	0.38635	0.18173	0.11261	0.22982
8.62097	0.41458	0.19573	0.11601	0.23316
8.65165	0.44501	0.21082	0.11747	0.23545
8.68233	0.47749	0.22673	0.11675	0.23679
8.71301	0.51177	0.24314	0.11383	0.23721
8.74369	0.54757	0.25968	0.10888	0.23667
8.77437	0.58453	0.27601	0.10225	0.2351
8.80505	0.62228	0.29178	0.09446	0.23236
8.83573	0.66038	0.30671	0.0861	0.22832
8.86641	0.69841	0.32054	0.07786	0.22288
8.89709	0.73592	0.33308	0.07036	0.21594
8.92777	0.77245	0.3442	0.06412	0.20743
8.95845	0.80756	0.35382	0.05938	0.19733
8.98913	0.84081	0.36187	0.05609	0.18568
9.01981	0.87175	0.36835	0.05396	0.17255
9.05049	0.89994	0.37325	0.05271	0.15808
9.08117	0.92494	0.37654	0.05225	0.14246
9.11185	0.94633	0.37823	0.05283	0.12595
9.14253	0.96365	0.37825	0.055	0.10891
9.17321	0.97648	0.37655	0.05931	0.09185
9.20388	0.98442	0.37303	0.06607	0.07554
9.23456	0.9871	0.36759	0.07512	0.06125
9.26524	0.98419	0.36011	0.08597	0.05108
9.29592	0.97542	0.3505	0.09794	0.04763
9.3266	0.96063	0.33867	0.11033	0.05166
9.35728	0.93973	0.32457	0.12251	0.06088
9.38796	0.91275	0.30819	0.13391	0.07238
9.41864	0.87985	0.28959	0.14412	0.08426
9.44932	0.84127	0.26887	0.15279	0.09543
9.48	0.79742	0.24619	0.15975	0.10531
9.51068	0.74877	0.22177	0.16492	0.11355
9.54136	0.69594	0.19587	0.16831	0.12002
9.57204	0.63961	0.16881	0.17005	0.1247
9.60272	0.5806	0.1409	0.17029	0.12775
9.6334	0.51981	0.11252	0.16921	0.1294
9.66408	0.45836	0.08403	0.16696	0.13002
9.69476	0.39761	0.05585	0.16368	0.13006
9.72544	0.33944	0.02862	0.15945	0.12998
9.75612	0.28663	0.00843	0.15427	0.13024
9.7868	0.24342	0.0269	0.14815	0.13119
9.81748	0.21576	0.05075	0.14105	0.13302
9.84816	0.20928	0.07343	0.13294	0.1357
9.87884	0.22461	0.09443	0.12386	0.13904
9.90952	0.2563	0.11353	0.11386	0.14268
9.9402	0.2974	0.13058	0.10309	0.14623
9.97088	0.34271	0.14547	0.09175	0.14924

## Sheet: Fig. 3f
Fig. 3 |	Atomic structural and chemical states analyses of Fe/Cu dual atom catalyst.
R	Fe-HNG	Fe/Cu-HNG	Fe/Fe-HNG	Fe-foil
0	0.27406	0.09394	0.03938	0.1143
0.03068	0.26151	0.10792	0.04128	0.12042
0.06136	0.22509	0.14005	0.04648	0.13546
0.09204	0.16878	0.17687	0.05358	0.15284
0.12272	0.10181	0.2109	0.06066	0.16712
0.1534	0.06311	0.23795	0.06568	0.17498
0.18408	0.11684	0.25527	0.06707	0.17507
0.21476	0.19703	0.26094	0.06454	0.16781
0.24544	0.27226	0.25377	0.06017	0.15539
0.27612	0.33311	0.23341	0.0593	0.14186
0.3068	0.37427	0.20067	0.06768	0.13257
0.33748	0.39284	0.15828	0.08479	0.13184
0.36816	0.38826	0.11379	0.10507	0.13955
0.39884	0.36221	0.08938	0.12314	0.15089
0.42951	0.31858	0.11419	0.13566	0.1597
0.46019	0.26308	0.16949	0.14207	0.16086
0.49087	0.2029	0.22959	0.14528	0.15086
0.52155	0.14627	0.28222	0.15155	0.12786
0.55223	0.10238	0.31935	0.16704	0.09162
0.58291	0.08206	0.33441	0.19217	0.04473
0.61359	0.09398	0.32172	0.22046	0.03002
0.64427	0.13829	0.27668	0.24244	0.09182
0.67495	0.21527	0.19602	0.24938	0.16258
0.70563	0.3262	0.07808	0.23628	0.23331
0.73631	0.46965	0.0771	0.20772	0.29894
0.76699	0.64095	0.26721	0.19298	0.35494
0.79767	0.83262	0.48826	0.24714	0.39741
0.82835	1.03515	0.73424	0.37883	0.42338
0.85903	1.23765	0.99752	0.55803	0.43112
0.88971	1.42885	1.26922	0.7615	0.42051
0.92039	1.59812	1.53974	0.97181	0.39331
0.95107	1.73663	1.7994	1.17393	0.35366
0.98175	1.83863	2.03922	1.35534	0.30874
1.01243	1.90281	2.2517	1.50758	0.26947
1.04311	1.9337	2.43168	1.62831	0.24915
1.07379	1.94281	2.57721	1.72334	0.25548
1.10447	1.94889	2.69019	1.8077	0.28232
1.13515	1.97595	2.77682	1.90438	0.31532
1.16583	2.04755	2.84746	2.03877	0.34173
1.19651	2.17848	2.91564	2.22974	0.35322
1.22718	2.36881	2.99589	2.48207	0.34568
1.25786	2.60463	3.10059	2.78547	0.31933
1.28854	2.86382	3.23657	3.11945	0.28032
1.31922	3.12204	3.40297	3.45942	0.24477
1.3499	3.35664	3.59118	3.78118	0.24119
1.38058	3.54862	3.7866	4.06331	0.28894
1.41126	3.68359	3.9714	4.2884	0.37438
1.44194	3.75218	4.12705	4.44331	0.4732
1.47262	3.75017	4.2364	4.51913	0.56666
1.5033	3.67839	4.28499	4.51074	0.64075
1.53398	3.54245	4.26198	4.41636	0.68425
1.56466	3.3521	4.16056	4.23704	0.68841
1.59534	3.12044	3.97821	3.97633	0.64775
1.62602	2.86275	3.71654	3.64007	0.56262
1.6567	2.595	3.38109	3.23639	0.44838
1.68738	2.33199	2.98087	2.77577	0.3687
1.71806	2.08529	2.52773	2.27109	0.45582
1.74874	1.86118	2.03572	1.73751	0.72046
1.77942	1.65948	1.52027	1.19222	1.08466
1.8101	1.47395	0.99754	0.65405	1.50876
1.84078	1.29468	0.48431	0.14803	1.97222
1.87146	1.11143	0.06276	0.33621	2.45943
1.90214	0.91696	0.47217	0.74384	2.95608
1.93282	0.70968	0.87911	1.07949	3.44837
1.9635	0.49732	1.2312	1.33206	3.92314
1.99418	0.31209	1.52132	1.49614	4.36818
2.02485	0.26493	1.74575	1.57137	4.77253
2.05553	0.40538	1.90344	1.56223	5.1269
2.08621	0.59782	1.99569	1.47759	5.42386
2.11689	0.77993	2.02584	1.32993	5.65803
2.14757	0.93006	1.99894	1.13431	5.82614
2.17825	1.03691	1.92137	0.90729	5.92701
2.20893	1.09413	1.80062	0.66582	5.96134
2.23961	1.0992	1.64501	0.42669	5.9316
2.27029	1.05311	1.46375	0.20904	5.84166
2.30097	0.96004	1.26711	0.08986	5.69654
2.33165	0.82695	1.06716	0.20214	5.50207
2.36233	0.66302	0.87919	0.32301	5.2646
2.39301	0.47895	0.724	0.40776	4.99071
2.42369	0.28629	0.62774	0.45316	4.68701
2.45437	0.09826	0.60907	0.46131	4.35994
2.48505	0.08962	0.65762	0.43694	4.01567
2.51573	0.24379	0.74084	0.38654	3.66006
2.54641	0.37308	0.829	0.31808	3.29859
2.57709	0.47179	0.90338	0.24098	2.93636
2.60777	0.53923	0.95356	0.16738	2.57814
2.63845	0.57804	0.97435	0.11635	2.22834
2.66913	0.59383	0.96403	0.10961	1.89097
2.69981	0.59454	0.92355	0.13194	1.56971
2.73049	0.58896	0.85608	0.15112	1.26779
2.76117	0.58463	0.76677	0.15251	0.988
2.79185	0.58532	0.66272	0.132	0.73266
2.82252	0.58976	0.5532	0.09185	0.50364
2.8532	0.59255	0.45035	0.05245	0.30248
2.88388	0.58658	0.3699	0.08873	0.13179
2.91456	0.56533	0.32814	0.17182	0.0452
2.94524	0.52443	0.32908	0.26307	0.14494
2.97592	0.46226	0.35656	0.35088	0.23452
3.0066	0.38011	0.38864	0.42739	0.3002
3.03728	0.28208	0.41014	0.48643	0.34304
3.06796	0.17568	0.41302	0.52361	0.36567
3.09864	0.08047	0.39388	0.53648	0.37211
3.12932	0.0903	0.35238	0.52473	0.36827
3.16	0.1749	0.29033	0.49027	0.36265
3.19068	0.25077	0.21145	0.43719	0.36632
3.22136	0.30296	0.1229	0.37222	0.39032
3.25204	0.32523	0.05965	0.30601	0.44074
3.28272	0.31446	0.12262	0.2561	0.51627
3.3134	0.27014	0.22485	0.24596	0.61087
3.34408	0.1945	0.3274	0.28475	0.71735
3.37476	0.0945	0.42281	0.35636	0.82899
3.40544	0.05767	0.50708	0.44196	0.93989
3.43612	0.18655	0.57745	0.53015	1.0449
3.4668	0.33098	0.63218	0.61425	1.13953
3.49748	0.47286	0.67039	0.68954	1.21999
3.52816	0.60227	0.69197	0.75213	1.28316
3.55884	0.71072	0.69747	0.79865	1.32671
3.58952	0.79112	0.688	0.8263	1.34907
3.62019	0.83823	0.66507	0.83319	1.34951
3.65087	0.84897	0.63051	0.81858	1.32808
3.68155	0.82254	0.58632	0.78323	1.28556
3.71223	0.76055	0.53462	0.72952	1.22337
3.74291	0.66681	0.47757	0.66156	1.14342
3.77359	0.54715	0.4173	0.58517	1.04792
3.80427	0.40896	0.35597	0.50786	0.93923
3.83495	0.26089	0.29571	0.43852	0.81982
3.86563	0.11336	0.23874	0.3864	0.69239
3.89631	0.04703	0.18753	0.35797	0.56079
3.92699	0.16485	0.14519	0.35278	0.43306
3.95767	0.26877	0.11596	0.36314	0.331
3.98835	0.346	0.10416	0.37915	0.30584
4.01903	0.39279	0.10953	0.39317	0.3941
4.04971	0.408	0.12634	0.40092	0.56013
4.08039	0.39299	0.14936	0.40086	0.76807
4.11107	0.35163	0.17638	0.39319	1.00266
4.14175	0.29081	0.207	0.37904	1.25652
4.17243	0.22229	0.24127	0.35994	1.52418
4.20311	0.16892	0.27895	0.33739	1.80018
4.23379	0.16632	0.31923	0.31277	2.07849
4.26447	0.21586	0.36073	0.28726	2.35245
4.29515	0.28207	0.40172	0.26202	2.61489
4.32583	0.34224	0.44025	0.23831	2.8584
4.35651	0.38594	0.47432	0.21751	3.07564
4.38719	0.40824	0.50208	0.20104	3.25966
4.41786	0.40753	0.52191	0.19004	3.40424
4.44854	0.38486	0.53257	0.18512	3.50415
4.47922	0.34396	0.53318	0.18624	3.5555
4.5099	0.29175	0.52337	0.1931	3.55585
4.54058	0.23979	0.50325	0.20553	3.50443
4.57126	0.20617	0.47346	0.22358	3.40214
4.60194	0.20848	0.43518	0.24726	3.25163
4.63262	0.24348	0.39013	0.27607	3.05713
4.6633	0.29142	0.34072	0.30873	2.82437
4.69398	0.33603	0.2902	0.34322	2.56031
4.72466	0.36797	0.24309	0.37706	2.27289
4.75534	0.38233	0.20567	0.40764	1.97073
4.78602	0.37707	0.1853	0.43261	1.6628
4.8167	0.35228	0.18617	0.45023	1.35807
4.84738	0.30976	0.20448	0.45965	1.06529
4.87806	0.25268	0.23174	0.46113	0.79274
4.90874	0.18537	0.26064	0.45611	0.54843
4.93942	0.11356	0.28656	0.44712	0.34145
4.9701	0.04978	0.30693	0.43737	0.18922
5.00078	0.0574	0.32047	0.42992	0.13912
5.03146	0.11384	0.32677	0.42667	0.18419
5.06214	0.16558	0.32604	0.4276	0.23471
5.09282	0.20524	0.31899	0.43061	0.26197
5.1235	0.2307	0.30669	0.43238	0.2648
5.15418	0.2416	0.29051	0.42944	0.25118
5.18486	0.23882	0.27203	0.41926	0.2372
5.21553	0.22425	0.25294	0.40097	0.24574
5.24621	0.20057	0.23486	0.37595	0.29203
5.27689	0.17098	0.21921	0.34809	0.37079
5.30757	0.13884	0.20695	0.32385	0.46776
5.33825	0.10747	0.19835	0.31094	0.5708
5.36893	0.0799	0.19295	0.31487	0.67115
5.39961	0.05914	0.18975	0.3351	0.76231
5.43029	0.04876	0.18747	0.36535	0.8394
5.46097	0.05155	0.1849	0.39737	0.8988
5.49165	0.06581	0.18106	0.42398	0.93798
5.52233	0.08788	0.17531	0.44007	0.95545
5.55301	0.11508	0.16731	0.44266	0.95067
5.58369	0.14502	0.157	0.4307	0.92399
5.61437	0.175	0.14455	0.40491	0.87659
5.64505	0.2021	0.1303	0.36769	0.81036
5.67573	0.2234	0.11475	0.32317	0.72783
5.70641	0.23627	0.09851	0.27754	0.63203
5.73709	0.23865	0.08232	0.23948	0.52645
5.76777	0.2292	0.06706	0.21932	0.41489
5.79845	0.20751	0.05383	0.22359	0.30163
5.82913	0.17411	0.04399	0.24879	0.19213
5.85981	0.13055	0.03876	0.28518	0.09904
5.89049	0.07963	0.03811	0.32417	0.08114
5.92117	0.02957	0.04026	0.36041	0.1481
5.95185	0.04656	0.04303	0.39108	0.22199
5.98253	0.10077	0.04492	0.41492	0.28603
6.0132	0.15207	0.04512	0.43169	0.33677
6.04388	0.1952	0.04328	0.44176	0.37335
6.07456	0.22708	0.03935	0.44586	0.39609
6.10524	0.24562	0.03352	0.44484	0.40622
6.13592	0.24973	0.02627	0.43952	0.40573
6.1666	0.23942	0.01879	0.43051	0.39725
6.19728	0.21596	0.01465	0.41811	0.38394
6.22796	0.1822	0.01893	0.40232	0.3692
6.25864	0.14351	0.02894	0.38289	0.35633
6.28932	0.11078	0.04085	0.35945	0.34788
6.32	0.10321	0.05316	0.33182	0.34514
6.35068	0.1287	0.06519	0.30025	0.34785
6.38136	0.17048	0.07645	0.26591	0.35446
6.41204	0.21372	0.08658	0.23145	0.36281
6.44272	0.25107	0.09527	0.20189	0.37077
6.4734	0.27867	0.10227	0.18487	0.37669
6.50408	0.29454	0.10739	0.1877	0.3796
6.53476	0.29799	0.11049	0.2109	0.37928
6.56544	0.28945	0.11149	0.24779	0.37613
6.59612	0.27034	0.11035	0.29049	0.3711
6.6268	0.24297	0.10712	0.33299	0.36549
6.65748	0.21051	0.1019	0.37126	0.36078
6.68816	0.17702	0.09486	0.40265	0.3583
6.71884	0.14748	0.08626	0.42566	0.35898
6.74952	0.12745	0.07642	0.4398	0.36319
6.7802	0.12062	0.06582	0.4456	0.37062
6.81087	0.12541	0.05507	0.44457	0.38045
6.84155	0.13609	0.0451	0.43916	0.39157
6.87223	0.14746	0.03725	0.43252	0.40276
6.90291	0.15671	0.03326	0.42805	0.41296
6.93359	0.16298	0.03403	0.42861	0.42131
6.96427	0.16664	0.03838	0.43573	0.42722
6.99495	0.16853	0.04422	0.44909	0.4304
7.02563	0.16946	0.04995	0.46677	0.43079
7.05631	0.16976	0.05463	0.48598	0.42855
7.08699	0.16913	0.05778	0.50386	0.4239
7.11767	0.16676	0.05918	0.51816	0.41711
7.14835	0.16162	0.05884	0.52751	0.40836
7.17903	0.15289	0.05699	0.53159	0.39768
7.20971	0.14019	0.05406	0.53102	0.3849
7.24039	0.12384	0.05075	0.5272	0.36964
7.27107	0.10508	0.04796	0.52194	0.3514
7.30175	0.08638	0.04667	0.51709	0.32959
7.33243	0.07191	0.04755	0.51411	0.30367
7.36311	0.0668	0.05058	0.51371	0.2733
7.39379	0.07246	0.05509	0.51575	0.23841
7.42447	0.08427	0.06015	0.51937	0.19939
7.45515	0.09671	0.06483	0.5233	0.15725
7.48583	0.10638	0.0684	0.52618	0.11429
7.51651	0.11166	0.07034	0.52681	0.07657
7.54719	0.11223	0.07033	0.52432	0.06162
7.57787	0.10873	0.06822	0.51814	0.08333
7.60854	0.1027	0.06412	0.508	0.12131
7.63922	0.09628	0.05834	0.49384	0.16101
7.6699	0.09171	0.05156	0.47574	0.19733
7.70058	0.09027	0.04498	0.45392	0.22801
7.73126	0.09143	0.0405	0.42867	0.25197
7.76194	0.09314	0.04037	0.40038	0.26902
7.79262	0.09291	0.04546	0.36955	0.27992
7.8233	0.08877	0.05452	0.33672	0.28641
7.85398	0.07981	0.06564	0.30246	0.29134
7.88466	0.06671	0.07737	0.26725	0.29839
7.91534	0.05324	0.08872	0.2315	0.3114
7.94602	0.0493	0.09904	0.19542	0.33328
7.9767	0.06381	0.10785	0.15908	0.36504
8.00738	0.09075	0.11484	0.12244	0.40566
8.03806	0.12172	0.11977	0.08544	0.45274
8.06874	0.15184	0.12252	0.04819	0.50332
8.09942	0.1779	0.12302	0.01178	0.55448
8.1301	0.19753	0.12128	0.02755	0.60359
8.16078	0.20902	0.11736	0.06354	0.64847
8.19146	0.21137	0.11137	0.09805	0.68737
8.22214	0.20437	0.10349	0.13002	0.719
8.25282	0.18872	0.09395	0.15858	0.74244
8.2835	0.16625	0.08305	0.18303	0.75715
8.31418	0.14025	0.07119	0.20288	0.76286
8.34486	0.11634	0.05891	0.21793	0.75955
8.37554	0.1029	0.04706	0.22821	0.74737
8.40621	0.10669	0.03706	0.23403	0.7266
8.43689	0.12458	0.03128	0.23586	0.69762
8.46757	0.14753	0.0319	0.23429	0.66091
8.49825	0.16839	0.03789	0.22992	0.61702
8.52893	0.18292	0.04627	0.22338	0.56663
8.55961	0.18883	0.05494	0.21525	0.51054
8.59029	0.18515	0.06278	0.20615	0.44969
8.62097	0.17199	0.0692	0.19686	0.38522
8.65165	0.15057	0.07388	0.18843	0.31842
8.68233	0.12328	0.07667	0.18225	0.25083
8.71301	0.09455	0.07751	0.18003	0.1843
8.74369	0.07309	0.07646	0.18338	0.12161
8.77437	0.07191	0.07365	0.19327	0.06956
8.80505	0.09137	0.06927	0.20959	0.05398
8.83573	0.11835	0.06353	0.23126	0.08553
8.86641	0.14398	0.05671	0.25662	0.1269
8.89709	0.16417	0.04908	0.28386	0.16537
8.92777	0.17699	0.04093	0.31122	0.19846
8.95845	0.18177	0.03257	0.33714	0.22579
8.98913	0.17879	0.02442	0.36021	0.24784
9.01981	0.16914	0.01718	0.37925	0.26555
9.05049	0.15461	0.0126	0.39328	0.28012
9.08117	0.1376	0.01331	0.40153	0.29278
9.11185	0.12084	0.0182	0.40347	0.30459
9.14253	0.10698	0.02439	0.39883	0.31623
9.17321	0.09762	0.0306	0.38762	0.32791
9.20388	0.09236	0.0363	0.37022	0.33935
9.23456	0.08896	0.04121	0.34736	0.34992
9.26524	0.08462	0.04511	0.32021	0.35879
9.29592	0.07725	0.04783	0.29042	0.36511
9.3266	0.06604	0.04922	0.26014	0.36816
9.35728	0.05171	0.04914	0.232	0.36746
9.38796	0.03765	0.04751	0.20883	0.36278
9.41864	0.03285	0.0443	0.19304	0.35423
9.44932	0.04387	0.03952	0.18547	0.34217
9.48	0.06219	0.03326	0.18476	0.32718
9.51068	0.08033	0.02574	0.18788	0.31003
9.54136	0.0947	0.01748	0.19149	0.29158
9.57204	0.10322	0.01044	0.193	0.27267
9.60272	0.10457	0.0116	0.19099	0.25408
9.6334	0.09813	0.0206	0.18519	0.23641
9.66408	0.08389	0.03146	0.17646	0.22002
9.69476	0.06247	0.04254	0.16668	0.20502
9.72544	0.03508	0.05317	0.15855	0.19131
9.75612	0.00424	0.06288	0.15487	0.17858
9.7868	0.03123	0.07128	0.15751	0.16649
9.81748	0.06561	0.078	0.16635	0.15474
9.84816	0.09806	0.08277	0.17947	0.14313
9.87884	0.12644	0.08534	0.19426	0.13169
9.90952	0.14896	0.08556	0.20831	0.12071
9.9402	0.16423	0.08334	0.21986	0.11074
9.97088	0.1714	0.07869	0.2278	0.10262

## Sheet: Fig. 3g
Fig. 3 |	Atomic structural and chemical states analyses of Fe/Cu dual atom catalyst.
k	R+α	Intensity
-13.95	0	0.00456
-13.95	0.02151	0.00944
-13.95	0.04301	0.0133
-13.95	0.06452	0.01617
-13.95	0.08602	0.01846
-13.95	0.10753	0.02028
-13.95	0.12903	0.02166
-13.95	0.15054	0.02262
-13.95	0.17204	0.02313
-13.95	0.19355	0.0232
-13.95	0.21505	0.02284
-13.95	0.23656	0.0221
-13.95	0.25807	0.02103
-13.95	0.27957	0.0197
-13.95	0.30108	0.01822
-13.95	0.32258	0.01669
-13.95	0.34409	0.01521
-13.95	0.36559	0.01386
-13.95	0.3871	0.01272
-13.95	0.4086	0.01177
-13.95	0.43011	0.011
-13.95	0.45161	0.01033
-13.95	0.47312	0.00969
-13.95	0.49462	0.00901
-13.95	0.51613	0.00825
-13.95	0.53763	0.0074
-13.95	0.55914	0.00646
-13.95	0.58065	0.00546
-13.95	0.60215	0.00445
-13.95	0.62366	0.00347
-13.95	0.64516	0.00262
-13.95	0.66667	0.002
-13.95	0.68817	0.00174
-13.95	0.70968	0.00184
-13.95	0.73118	0.00212
-13.95	0.75269	0.00242
-13.95	0.77419	0.00266
-13.95	0.7957	0.00281
-13.95	0.8172	0.00287
-13.95	0.83871	0.00285
-13.95	0.86022	0.00275
-13.95	0.88172	0.00261
-13.95	0.90323	0.00242
-13.95	0.92473	0.0022
-13.95	0.94624	0.00197
-13.95	0.96774	0.00174
-13.95	0.98925	0.00151
-13.95	1.01075	0.0013
-13.95	1.03226	0.0011
-13.95	1.05376	0.000925073
-13.95	1.07527	0.000767269
-13.95	1.09677	0.000629772
-13.95	1.11828	0.000511806
-13.95	1.13979	0.000412019
-13.95	1.16129	0.000328706
-13.95	1.1828	0.000259988
-13.95	1.2043	0.000203949
-13.95	1.22581	0.000158734
-13.95	1.24731	0.000122615
-13.95	1.26882	9.40338e-05
-13.95	1.29032	7.16183e-05
-13.95	1.31183	5.41862e-05
-13.95	1.33333	4.07377e-05
-13.95	1.35484	3.04409e-05
-13.95	1.37634	2.2614e-05
-13.95	1.39785	1.67052e-05
-13.95	1.41936	1.22736e-05
-13.95	1.44086	8.97056e-06
-13.95	1.46237	6.52339e-06
-13.95	1.48387	4.72065e-06
-13.95	1.50538	3.39991e-06
-13.95	1.52688	2.4374e-06
-13.95	1.54839	1.73952e-06
-13.95	1.56989	1.236e-06
-13.95	1.5914	8.74446e-07
-13.95	1.6129	6.16028e-07
-13.95	1.63441	4.32163e-07
-13.95	1.65591	3.01921e-07
-13.95	1.67742	2.10065e-07
-13.95	1.69893	1.45558e-07
-13.95	1.72043	1.0045e-07
-13.95	1.74194	6.90383e-08
-13.95	1.76344	4.7256e-08
-13.95	1.78495	3.2214e-08
-13.95	1.80645	2.18698e-08
-13.95	1.82796	1.47858e-08
-13.95	1.84946	9.95476e-09
-13.95	1.87097	6.67405e-09
-13.95	1.89247	4.45558e-09
-13.95	1.91398	2.96181e-09
-13.95	1.93548	1.96034e-09
-13.95	1.95699	1.29183e-09
-13.95	1.9785	8.47551e-10
-13.95	2	5.53593e-10
-13.95	2.02151	3.59968e-10
-13.95	2.04301	2.33005e-10
-13.95	2.06452	1.50135e-10
-13.95	2.08602	9.62926e-11
-13.95	2.10753	6.14735e-11
-13.95	2.12903	3.90618e-11
-13.95	2.15054	2.47044e-11
-13.95	2.17204	1.55506e-11
-13.95	2.19355	9.7423e-12
-13.95	2.21505	6.07462e-12
-13.95	2.23656	3.76983e-12
-13.95	2.25807	2.32851e-12
-13.95	2.27957	1.43154e-12
-13.95	2.30108	8.76042e-13
-13.95	2.32258	5.33679e-13
-13.95	2.34409	3.23683e-13
-13.95	2.36559	1.95485e-13
-13.95	2.3871	1.17586e-13
-13.95	2.4086	7.04626e-14
-13.95	2.43011	4.20796e-14
-13.95	2.45161	2.5054e-14
-13.95	2.47312	1.48795e-14
-13.95	2.49462	8.81999e-15
-13.95	2.51613	5.22158e-15
-13.95	2.53763	3.08967e-15
-13.95	2.55914	1.82865e-15
-13.95	2.58065	1.0834e-15
-13.95	2.60215	6.42955e-16
-13.95	2.62366	3.82426e-16
-13.95	2.64516	2.28058e-16
-13.95	2.66667	1.36373e-16
-13.95	2.68817	8.17603e-17
-13.95	2.70968	4.91289e-17
-13.95	2.73118	2.9572e-17
-13.95	2.75269	1.78191e-17
-13.95	2.77419	1.07408e-17
-13.95	2.7957	6.47176e-18
-13.95	2.8172	3.89529e-18
-13.95	2.83871	2.34057e-18
-13.95	2.86022	1.40325e-18
-13.95	2.88172	8.39037e-19
-13.95	2.90323	5.00153e-19
-13.95	2.92473	2.97148e-19
-13.95	2.94624	1.75911e-19
-13.95	2.96774	1.03751e-19
-13.95	2.98925	6.09565e-20
-13.95	3.01075	3.56729e-20
-13.95	3.03226	2.07934e-20
-13.95	3.05376	1.20717e-20
-13.95	3.07527	6.9802e-21
-13.95	3.09677	4.01998e-21
-13.95	3.11828	2.30592e-21
-13.95	3.13979	1.31747e-21
-13.95	3.16129	7.49773e-22
-13.95	3.1828	4.25033e-22
-13.95	3.2043	2.40015e-22
-13.95	3.22581	1.35018e-22
-13.95	3.24731	7.5666e-23
-13.95	3.26882	4.22457e-23
-13.95	3.29032	2.34992e-23
-13.95	3.31183	1.30234e-23
-13.95	3.33333	7.19146e-24
-13.95	3.35484	3.95676e-24
-13.95	3.37634	2.16924e-24
-13.95	3.39785	1.18503e-24
-13.95	3.41936	6.45082e-25
-13.95	3.44086	3.49925e-25
-13.95	3.46237	1.89155e-25
-13.95	3.48387	1.01894e-25
-13.95	3.50538	5.46981e-26
-13.95	3.52688	2.92614e-26
-13.95	3.54839	1.55998e-26
-13.95	3.56989	8.288e-27
-13.95	3.5914	4.3882e-27
-13.95	3.6129	2.31543e-27
-13.95	3.63441	1.21755e-27
-13.95	3.65591	6.3804e-28
-13.95	3.67742	3.33211e-28
-13.95	3.69893	1.73419e-28
-13.95	3.72043	8.99459e-29
-13.95	3.74194	4.64912e-29
-13.95	3.76344	2.39476e-29
-13.95	3.78495	1.22929e-29
-13.95	3.80645	6.28848e-30
-13.95	3.82796	3.20578e-30
-13.95	3.84946	1.6286e-30
-13.95	3.87097	8.24497e-31
-13.95	3.89247	4.15961e-31
-13.95	3.91398	2.09124e-31
-13.95	3.93548	1.04771e-31
-13.95	3.95699	5.2307e-32
-13.95	3.9785	2.60233e-32
-13.95	4	1.29016e-32
-13.95	4.02151	6.37386e-33
-13.95	4.04301	3.13789e-33
-13.95	4.06452	1.53939e-33
-13.95	4.08602	7.52549e-34
-13.95	4.10753	3.66601e-34
-13.95	4.12903	1.7796e-34
-13.95	4.15054	8.60844e-35
-13.95	4.17204	4.1495e-35
-13.95	4.19355	1.99314e-35
-13.95	4.21505	9.53999e-36
-13.95	4.23656	4.55017e-36
-13.95	4.25807	2.1626e-36
-13.95	4.27957	1.02422e-36
-13.95	4.30108	4.8337e-37
-13.95	4.32258	2.27318e-37
-13.95	4.34409	1.06527e-37
-13.95	4.36559	4.97452e-38
-13.95	4.3871	2.3148e-38
-13.95	4.4086	1.07336e-38
-13.95	4.43011	4.95959e-39
-13.95	4.45161	2.28359e-39
-13.95	4.47312	1.04776e-39
-13.95	4.49462	4.79045e-40
-13.95	4.51613	2.18254e-40
-13.95	4.53763	9.90881e-41
-13.95	4.55914	4.48284e-41
-13.95	4.58065	2.02097e-41
-13.95	4.60215	9.07902e-42
-13.95	4.62366	4.06438e-42
-13.95	4.64516	1.81311e-42
-13.95	4.66667	8.05991e-43
-13.95	4.68817	3.57037e-43
-13.95	4.70968	1.57606e-43
-13.95	4.73118	6.93282e-44
-13.95	4.75269	3.03896e-44
-13.95	4.77419	1.32745e-44
-13.95	4.7957	5.77821e-45
-13.95	4.8172	2.50638e-45
-13.95	4.83871	1.08338e-45
-13.95	4.86022	4.66652e-46
-13.95	4.88172	2.00303e-46
-13.95	4.90323	8.56767e-47
-13.95	4.92473	3.65191e-47
-13.95	4.94624	1.55117e-47
-13.95	4.96774	6.56569e-48
-13.95	4.98925	2.76939e-48
-13.95	5.01075	1.16405e-48
-13.95	5.03226	4.87573e-49
-13.95	5.05376	2.03513e-49
-13.95	5.07527	8.465e-50
-13.95	5.09677	3.5087e-50
-13.95	5.11828	1.44926e-50
-13.95	5.13979	5.9653e-51
-13.95	5.16129	2.44681e-51
-13.95	5.1828	1.00012e-51
-13.95	5.2043	4.07369e-52
-13.95	5.22581	1.65351e-52
-13.95	5.24731	6.68818e-53
-13.95	5.26882	2.69583e-53
-13.95	5.29032	1.08283e-53
-13.95	5.31183	4.33422e-54
-13.95	5.33333	1.7288e-54
-13.95	5.35484	6.87164e-55
-13.95	5.37634	2.72181e-55
-13.95	5.39785	1.07433e-55
-13.95	5.41936	4.22572e-56
-13.95	5.44086	1.65632e-56
-13.95	5.46237	6.46949e-57
-13.95	5.48387	2.51812e-57
-13.95	5.50538	9.76706e-58
-13.95	5.52688	3.77513e-58
-13.95	5.54839	1.45405e-58
-13.95	5.56989	5.58095e-59
-13.95	5.5914	2.1346e-59
-13.95	5.6129	8.13587e-60
-13.95	5.63441	3.09008e-60
-13.95	5.65591	1.16954e-60
-13.95	5.67742	4.41102e-61
-13.95	5.69893	1.65783e-61
-13.95	5.72043	6.20898e-62
-13.95	5.74194	2.31727e-62
-13.95	5.76344	8.61809e-63
-13.95	5.78495	3.1939e-63
-13.95	5.80645	1.17953e-63
-13.95	5.82796	4.34082e-64
-13.95	5.84946	1.59188e-64
-13.95	5.87097	5.81735e-65
-13.95	5.89247	2.11843e-65
-13.95	5.91398	7.68738e-66
-13.95	5.93548	2.77982e-66
-13.95	5.95699	1.00168e-66
-13.95	5.9785	3.59679e-67
-13.95	6	1.28699e-67
-13.9	0	0.00456
-13.9	0.02151	0.00944
-13.9	0.04301	0.0133
-13.9	0.06452	0.01618
-13.9	0.08602	0.01847
-13.9	0.10753	0.02029
-13.9	0.12903	0.02168
-13.9	0.15054	0.02264
-13.9	0.17204	0.02316
-13.9	0.19355	0.02323
-13.9	0.21505	0.02289
-13.9	0.23656	0.02215
-13.9	0.25807	0.02109
-13.9	0.27957	0.01977
-13.9	0.30108	0.01829
-13.9	0.32258	0.01677
-13.9	0.34409	0.01529
-13.9	0.36559	0.01395
-13.9	0.3871	0.0128
-13.9	0.4086	0.01186
-13.9	0.43011	0.01109
-13.9	0.45161	0.01042
-13.9	0.47312	0.00978
-13.9	0.49462	0.0091
-13.9	0.51613	0.00834
-13.9	0.53763	0.00748
-13.9	0.55914	0.00654
-13.9	0.58065	0.00553
-13.9	0.60215	0.00451
-13.9	0.62366	0.00352
-13.9	0.64516	0.00265
-13.9	0.66667	0.00202
-13.9	0.68817	0.00175
-13.9	0.70968	0.00185
-13.9	0.73118	0.00215
-13.9	0.75269	0.00246
-13.9	0.77419	0.0027
-13.9	0.7957	0.00286
-13.9	0.8172	0.00293
-13.9	0.83871	0.00291
-13.9	0.86022	0.00282
-13.9	0.88172	0.00267
-13.9	0.90323	0.00248
-13.9	0.92473	0.00226
-13.9	0.94624	0.00203
-13.9	0.96774	0.00179
-13.9	0.98925	0.00156
-13.9	1.01075	0.00134
-13.9	1.03226	0.00114
-13.9	1.05376	0.0009596
-13.9	1.07527	0.000797102
-13.9	1.09677	0.000655253
-13.9	1.11828	0.000533333
-13.9	1.13979	0.000430016
-13.9	1.16129	0.000343604
-13.9	1.1828	0.000272205
-13.9	1.2043	0.000213876
-13.9	1.22581	0.000166731
-13.9	1.24731	0.000129005
-13.9	1.26882	9.90988e-05
-13.9	1.29032	7.5603e-05
-13.9	1.31183	5.72985e-05
-13.9	1.33333	4.31517e-05
-13.9	1.35484	3.23009e-05
-13.9	1.37634	2.4038e-05
-13.9	1.39785	1.77888e-05
-13.9	1.41936	1.30933e-05
-13.9	1.44086	9.58714e-06
-13.9	1.46237	6.98464e-06
-13.9	1.48387	5.06388e-06
-13.9	1.50538	3.65402e-06
-13.9	1.52688	2.6246e-06
-13.9	1.54839	1.87676e-06
-13.9	1.56989	1.33614e-06
-13.9	1.5914	9.47174e-07
-13.9	1.6129	6.68611e-07
-13.9	1.63441	4.70013e-07
-13.9	1.65591	3.29046e-07
-13.9	1.67742	2.29419e-07
-13.9	1.69893	1.59309e-07
-13.9	1.72043	1.10177e-07
-13.9	1.74194	7.58895e-08
-13.9	1.76344	5.20611e-08
-13.9	1.78495	3.55696e-08
-13.9	1.80645	2.4203e-08
-13.9	1.82796	1.64012e-08
-13.9	1.84946	1.10683e-08
-13.9	1.87097	7.43822e-09
-13.9	1.89247	4.97769e-09
-13.9	1.91398	3.31695e-09
-13.9	1.93548	2.20081e-09
-13.9	1.95699	1.45393e-09
-13.9	1.9785	9.56309e-10
-13.9	2	6.26228e-10
-13.9	2.02151	4.0825e-10
-13.9	2.04301	2.64949e-10
-13.9	2.06452	1.71168e-10
-13.9	2.08602	1.10075e-10
-13.9	2.10753	7.04616e-11
-13.9	2.12903	4.48946e-11
-13.9	2.15054	2.8471e-11
-13.9	2.17204	1.7971e-11
-13.9	2.19355	1.12899e-11
-13.9	2.21505	7.05928e-12
-13.9	2.23656	4.39319e-12
-13.9	2.25807	2.72118e-12
-13.9	2.27957	1.67768e-12
-13.9	2.30108	1.02957e-12
-13.9	2.32258	6.28973e-13
-13.9	2.34409	3.82551e-13
-13.9	2.36559	2.31683e-13
-13.9	2.3871	1.39743e-13
-13.9	2.4086	8.39683e-14
-13.9	2.43011	5.02792e-14
-13.9	2.45161	3.00141e-14
-13.9	2.47312	1.78707e-14
-13.9	2.49462	1.06191e-14
-13.9	2.51613	6.30167e-15
-13.9	2.53763	3.73734e-15
-13.9	2.55914	2.21691e-15
-13.9	2.58065	1.31628e-15
-13.9	2.60215	7.82836e-16
-13.9	2.62366	4.66631e-16
-13.9	2.64516	2.78888e-16
-13.9	2.66667	1.67151e-16
-13.9	2.68817	1.00457e-16
-13.9	2.70968	6.05193e-17
-13.9	2.73118	3.65284e-17
-13.9	2.75269	2.20751e-17
-13.9	2.77419	1.33473e-17
-13.9	2.7957	8.06826e-18
-13.9	2.8172	4.87256e-18
-13.9	2.83871	2.93796e-18
-13.9	2.86022	1.76768e-18
-13.9	2.88172	1.06079e-18
-13.9	2.90323	6.3468e-19
-13.9	2.92473	3.78486e-19
-13.9	2.94624	2.24912e-19
-13.9	2.96774	1.33158e-19
-13.9	2.98925	7.85342e-20
-13.9	3.01075	4.61371e-20
-13.9	3.03226	2.69971e-20
-13.9	3.05376	1.57344e-20
-13.9	3.07527	9.13358e-21
-13.9	3.09677	5.28075e-21
-13.9	3.11828	3.04103e-21
-13.9	3.13979	1.74432e-21
-13.9	3.16129	9.96617e-22
-13.9	3.1828	5.67206e-22
-13.9	3.2043	3.21574e-22
-13.9	3.22581	1.81621e-22
-13.9	3.24731	1.02191e-22
-13.9	3.26882	5.72847e-23
-13.9	3.29032	3.19933e-23
-13.9	3.31183	1.78029e-23
-13.9	3.33333	9.8707e-24
-13.9	3.35484	5.45311e-24
-13.9	3.37634	3.00188e-24
-13.9	3.39785	1.64667e-24
-13.9	3.41936	9.00102e-25
-13.9	3.44086	4.90299e-25
-13.9	3.46237	2.66147e-25
-13.9	3.48387	1.43973e-25
-13.9	3.50538	7.76144e-26
-13.9	3.52688	4.16979e-26
-13.9	3.54839	2.23253e-26
-13.9	3.56989	1.19123e-26
-13.9	3.5914	6.33454e-27
-13.9	3.6129	3.357e-27
-13.9	3.63441	1.773e-27
-13.9	3.65591	9.33221e-28
-13.9	3.67742	4.89531e-28
-13.9	3.69893	2.55915e-28
-13.9	3.72043	1.3333e-28
-13.9	3.74194	6.92272e-29
-13.9	3.76344	3.58212e-29
-13.9	3.78495	1.8472e-29
-13.9	3.80645	9.49294e-30
-13.9	3.82796	4.86177e-30
-13.9	3.84946	2.48138e-30
-13.9	3.87097	1.26211e-30
-13.9	3.89247	6.39735e-31
-13.9	3.91398	3.23149e-31
-13.9	3.93548	1.62668e-31
-13.9	3.95699	8.16015e-32
-13.9	3.9785	4.07931e-32
-13.9	4	2.03219e-32
-13.9	4.02151	1.00887e-32
-13.9	4.04301	4.99103e-33
-13.9	4.06452	2.46055e-33
-13.9	4.08602	1.20882e-33
-13.9	4.10753	5.91797e-34
-13.9	4.12903	2.88714e-34
-13.9	4.15054	1.4036e-34
-13.9	4.17204	6.79991e-35
-13.9	4.19355	3.28279e-35
-13.9	4.21505	1.57929e-35
-13.9	4.23656	7.57116e-36
-13.9	4.25807	3.61694e-36
-13.9	4.27957	1.72187e-36
-13.9	4.30108	8.16845e-37
-13.9	4.32258	3.86152e-37
-13.9	4.34409	1.8191e-37
-13.9	4.36559	8.53953e-38
-13.9	4.3871	3.99477e-38
-13.9	4.4086	1.86222e-38
-13.9	4.43011	8.65067e-39
-13.9	4.45161	4.00452e-39
-13.9	4.47312	1.84728e-39
-13.9	4.49462	8.49176e-40
-13.9	4.51613	3.88996e-40
-13.9	4.53763	1.77572e-40
-13.9	4.55914	8.07774e-41
-13.9	4.58065	3.66175e-41
-13.9	4.60215	1.65414e-41
-13.9	4.62366	7.44633e-42
-13.9	4.64516	3.3404e-42
-13.9	4.66667	1.49328e-42
-13.9	4.68817	6.65228e-43
-13.9	4.70968	2.95317e-43
-13.9	4.73118	1.30645e-43
-13.9	4.75269	5.75956e-44
-13.9	4.77419	2.53031e-44
-13.9	4.7957	1.10777e-44
-13.9	4.8172	4.83297e-45
-13.9	4.83871	2.10121e-45
-13.9	4.86022	9.10369e-46
-13.9	4.88172	3.93058e-46
-13.9	4.90323	1.69117e-46
-13.9	4.92473	7.25123e-47
-13.9	4.94624	3.09834e-47
-13.9	4.96774	1.31928e-47
-13.9	4.98925	5.59811e-48
-13.9	5.01075	2.36722e-48
-13.9	5.03226	9.97536e-49
-13.9	5.05376	4.18903e-49
-13.9	5.07527	1.75304e-49
-13.9	5.09677	7.31079e-50
-13.9	5.11828	3.03831e-50
-13.9	5.13979	1.25832e-50
-13.9	5.16129	5.19336e-51
-13.9	5.1828	2.13599e-51
-13.9	5.2043	8.75474e-52
-13.9	5.22581	3.57588e-52
-13.9	5.24731	1.45551e-52
-13.9	5.26882	5.90396e-53
-13.9	5.29032	2.38652e-53
-13.9	5.31183	9.61347e-54
-13.9	5.33333	3.85913e-54
-13.9	5.35484	1.5438e-54
-13.9	5.37634	6.15444e-55
-13.9	5.39785	2.445e-55
-13.9	5.41936	9.67968e-56
-13.9	5.44086	3.81889e-56
-13.9	5.46237	1.50143e-56
-13.9	5.48387	5.88254e-57
-13.9	5.50538	2.29677e-57
-13.9	5.52688	8.93638e-58
-13.9	5.54839	3.46495e-58
-13.9	5.56989	1.33883e-58
-13.9	5.5914	5.15516e-59
-13.9	5.6129	1.97811e-59
-13.9	5.63441	7.56395e-60
-13.9	5.65591	2.88229e-60
-13.9	5.67742	1.0945e-60
-13.9	5.69893	4.14173e-61
-13.9	5.72043	1.56185e-61
-13.9	5.74194	5.86926e-62
-13.9	5.76344	2.19794e-62
-13.9	5.78495	8.20233e-63
-13.9	5.80645	3.05032e-63
-13.9	5.82796	1.13042e-63
-13.9	5.84946	4.17469e-64
-13.9	5.87097	1.53636e-64
-13.9	5.89247	5.63442e-65
-13.9	5.91398	2.05916e-65
-13.9	5.93548	7.49925e-66
-13.9	5.95699	2.72163e-66
-13.9	5.9785	9.84299e-67
-13.9	6	3.54739e-67
-13.85	0	0.00456
-13.85	0.02151	0.00944
-13.85	0.04301	0.0133
-13.85	0.06452	0.01618
-13.85	0.08602	0.01847
-13.85	0.10753	0.0203
-13.85	0.12903	0.02169
-13.85	0.15054	0.02266
-13.85	0.17204	0.02318
-13.85	0.19355	0.02327
-13.85	0.21505	0.02293
-13.85	0.23656	0.0222
-13.85	0.25807	0.02115
-13.85	0.27957	0.01984
-13.85	0.30108	0.01837
-13.85	0.32258	0.01684
-13.85	0.34409	0.01537
-13.85	0.36559	0.01403
-13.85	0.3871	0.01289
-13.85	0.4086	0.01195
-13.85	0.43011	0.01118
-13.85	0.45161	0.01051
-13.85	0.47312	0.00987
-13.85	0.49462	0.00919
-13.85	0.51613	0.00843
-13.85	0.53763	0.00757
-13.85	0.55914	0.00661
-13.85	0.58065	0.0056
-13.85	0.60215	0.00456
-13.85	0.62366	0.00357
-13.85	0.64516	0.00269
-13.85	0.66667	0.00204
-13.85	0.68817	0.00177
-13.85	0.70968	0.00187
-13.85	0.73118	0.00217
-13.85	0.75269	0.00249
-13.85	0.77419	0.00275
-13.85	0.7957	0.00292
-13.85	0.8172	0.00299
-13.85	0.83871	0.00298
-13.85	0.86022	0.00289
-13.85	0.88172	0.00274
-13.85	0.90323	0.00255
-13.85	0.92473	0.00233
-13.85	0.94624	0.00209
-13.85	0.96774	0.00185
-13.85	0.98925	0.00161
-13.85	1.01075	0.00139
-13.85	1.03226	0.00118
-13.85	1.05376	0.000995316
-13.85	1.07527	0.000828007
-13.85	1.09677	0.000681691
-13.85	1.11828	0.000555702
-13.85	1.13979	0.000448747
-13.85	1.16129	0.000359134
-13.85	1.1828	0.000284959
-13.85	1.2043	0.000224257
-13.85	1.22581	0.000175107
-13.85	1.24731	0.000135708
-13.85	1.26882	0.000104421
-13.85	1.29032	7.97973e-05
-13.85	1.31183	6.05799e-05
-13.85	1.33333	4.57013e-05
-13.85	1.35484	3.42688e-05
-13.85	1.37634	2.55473e-05
-13.85	1.39785	1.89393e-05
-13.85	1.41936	1.39651e-05
-13.85	1.44086	1.02441e-05
-13.85	1.46237	7.47702e-06
-13.85	1.48387	5.43096e-06
-13.85	1.50538	3.9263e-06
-13.85	1.52688	2.82555e-06
-13.85	1.54839	2.02437e-06
-13.85	1.56989	1.44405e-06
-13.85	1.5914	1.02571e-06
-13.85	1.6129	7.25506e-07
-13.85	1.63441	5.11049e-07
-13.85	1.65591	3.58515e-07
-13.85	1.67742	2.5049e-07
-13.85	1.69893	1.7431e-07
-13.85	1.72043	1.20811e-07
-13.85	1.74194	8.33965e-08
-13.85	1.76344	5.73378e-08
-13.85	1.78495	3.92628e-08
-13.85	1.80645	2.67769e-08
-13.85	1.82796	1.81872e-08
-13.85	1.84946	1.23023e-08
-13.85	1.87097	8.2871e-09
-13.85	1.89247	5.55907e-09
-13.85	1.91398	3.71336e-09
-13.85	1.93548	2.4699e-09
-13.85	1.95699	1.63576e-09
-13.85	1.9785	1.07862e-09
-13.85	2	7.0812e-10
-13.85	2.02151	4.62827e-10
-13.85	2.04301	3.01151e-10
-13.85	2.06452	1.95068e-10
-13.85	2.08602	1.25779e-10
-13.85	2.10753	8.07297e-11
-13.85	2.12903	5.15762e-11
-13.85	2.15054	3.27977e-11
-13.85	2.17204	2.07589e-11
-13.85	2.19355	1.30775e-11
-13.85	2.21505	8.1998e-12
-13.85	2.23656	5.11726e-12
-13.85	2.25807	3.17859e-12
-13.85	2.27957	1.9652e-12
-13.85	2.30108	1.20942e-12
-13.85	2.32258	7.40927e-13
-13.85	2.34409	4.51907e-13
-13.85	2.36559	2.74449e-13
-13.85	2.3871	1.65996e-13
-13.85	2.4086	1.00014e-13
-13.85	2.43011	6.00473e-14
-13.85	2.45161	3.59389e-14
-13.85	2.47312	2.14528e-14
-13.85	2.49462	1.27791e-14
-13.85	2.51613	7.6015e-15
-13.85	2.53763	4.51858e-15
-13.85	2.55914	2.68626e-15
-13.85	2.58065	1.5984e-15
-13.85	2.60215	9.52643e-16
-13.85	2.62366	5.69058e-16
-13.85	2.64516	3.40844e-16
-13.85	2.66667	2.04747e-16
-13.85	2.68817	1.23345e-16
-13.85	2.70968	7.44973e-17
-13.85	2.73118	4.50872e-17
-13.85	2.75269	2.73261e-17
-13.85	2.77419	1.65727e-17
-13.85	2.7957	1.00501e-17
-13.85	2.8172	6.0897e-18
-13.85	2.83871	3.68454e-18
-13.85	2.86022	2.22475e-18
-13.85	2.88172	1.33992e-18
-13.85	2.90323	8.04647e-19
-13.85	2.92473	4.81639e-19
-13.85	2.94624	2.87291e-19
-13.85	2.96774	1.70737e-19
-13.85	2.98925	1.01084e-19
-13.85	3.01075	5.96132e-20
-13.85	3.03226	3.50177e-20
-13.85	3.05376	2.04882e-20
-13.85	3.07527	1.19395e-20
-13.85	3.09677	6.93001e-21
-13.85	3.11828	4.00644e-21
-13.85	3.13979	2.30712e-21
-13.85	3.16129	1.32337e-21
-13.85	3.1828	7.56152e-22
-13.85	3.2043	4.30398e-22
-13.85	3.22581	2.44051e-22
-13.85	3.24731	1.37867e-22
-13.85	3.26882	7.75935e-23
-13.85	3.29032	4.35103e-23
-13.85	3.31183	2.43095e-23
-13.85	3.33333	1.3533e-23
-13.85	3.35484	7.50686e-24
-13.85	3.37634	4.14938e-24
-13.85	3.39785	2.28549e-24
-13.85	3.41936	1.25447e-24
-13.85	3.44086	6.8617e-25
-13.85	3.46237	3.74028e-25
-13.85	3.48387	2.03182e-25
-13.85	3.50538	1.09997e-25
-13.85	3.52688	5.93462e-26
-13.85	3.54839	3.19102e-26
-13.85	3.56989	1.70998e-26
-13.85	3.5914	9.13237e-27
-13.85	3.6129	4.86077e-27
-13.85	3.63441	2.57844e-27
-13.85	3.65591	1.36314e-27
-13.85	3.67742	7.18217e-28
-13.85	3.69893	3.77138e-28
-13.85	3.72043	1.97367e-28
-13.85	3.74194	1.02938e-28
-13.85	3.76344	5.3506e-29
-13.85	3.78495	2.77175e-29
-13.85	3.80645	1.43096e-29
-13.85	3.82796	7.36239e-30
-13.85	3.84946	3.7751e-30
-13.85	3.87097	1.92909e-30
-13.85	3.89247	9.82404e-31
-13.85	3.91398	4.98584e-31
-13.85	3.93548	2.52171e-31
-13.85	3.95699	1.27103e-31
-13.85	3.9785	6.38445e-32
-13.85	4	3.1959e-32
-13.85	4.02151	1.59427e-32
-13.85	4.04301	7.9256e-33
-13.85	4.06452	3.92644e-33
-13.85	4.08602	1.93848e-33
-13.85	4.10753	9.53718e-34
-13.85	4.12903	4.67598e-34
-13.85	4.15054	2.28464e-34
-13.85	4.17204	1.11239e-34
-13.85	4.19355	5.39741e-35
-13.85	4.21505	2.6098e-35
-13.85	4.23656	1.25753e-35
-13.85	4.25807	6.0384e-36
-13.85	4.27957	2.88945e-36
-13.85	4.30108	1.37784e-36
-13.85	4.32258	6.54745e-37
-13.85	4.34409	3.10054e-37
-13.85	4.36559	1.46316e-37
-13.85	4.3871	6.88079e-38
-13.85	4.4086	3.2246e-38
-13.85	4.43011	1.50593e-38
-13.85	4.45161	7.00851e-39
-13.85	4.47312	3.25042e-39
-13.85	4.49462	1.50226e-39
-13.85	4.51613	6.91904e-40
-13.85	4.53763	3.1757e-40
-13.85	4.55914	1.45254e-40
-13.85	4.58065	6.62083e-41
-13.85	4.60215	3.0074e-41
-13.85	4.62366	1.36134e-41
-13.85	4.64516	6.14102e-42
-13.85	4.66667	2.76064e-42
-13.85	4.68817	1.23674e-42
-13.85	4.70968	5.52136e-43
-13.85	4.73118	2.45647e-43
-13.85	4.75269	1.08913e-43
-13.85	4.77419	4.81221e-44
-13.85	4.7957	2.11891e-44
-13.85	4.8172	9.2978e-45
-13.85	4.83871	4.06584e-45
-13.85	4.86022	1.77183e-45
-13.85	4.88172	7.69481e-46
-13.85	4.90323	3.33024e-46
-13.85	4.92473	1.43634e-46
-13.85	4.94624	6.17366e-47
-13.85	4.96774	2.64443e-47
-13.85	4.98925	1.12882e-47
-13.85	5.01075	4.802e-48
-13.85	5.03226	2.03575e-48
-13.85	5.05376	8.60068e-49
-13.85	5.07527	3.62114e-49
-13.85	5.09677	1.51937e-49
-13.85	5.11828	6.3531e-50
-13.85	5.13979	2.64737e-50
-13.85	5.16129	1.09938e-50
-13.85	5.1828	4.54974e-51
-13.85	5.2043	1.87642e-51
-13.85	5.22581	7.71225e-52
-13.85	5.24731	3.1589e-52
-13.85	5.26882	1.28943e-52
-13.85	5.29032	5.2452e-53
-13.85	5.31183	2.12634e-53
-13.85	5.33333	8.59029e-54
-13.85	5.35484	3.4585e-54
-13.85	5.37634	1.38763e-54
-13.85	5.39785	5.54832e-55
-13.85	5.41936	2.21083e-55
-13.85	5.44086	8.77913e-56
-13.85	5.46237	3.47418e-56
-13.85	5.48387	1.37011e-56
-13.85	5.50538	5.38473e-57
-13.85	5.52688	2.10899e-57
-13.85	5.54839	8.23164e-58
-13.85	5.56989	3.20185e-58
-13.85	5.5914	1.24113e-58
-13.85	5.6129	4.79443e-59
-13.85	5.63441	1.84568e-59
-13.85	5.65591	7.08073e-60
-13.85	5.67742	2.70707e-60
-13.85	5.69893	1.03139e-60
-13.85	5.72043	3.91602e-61
-13.85	5.74194	1.48172e-61
-13.85	5.76344	5.58712e-62
-13.85	5.78495	2.09947e-62
-13.85	5.80645	7.86191e-63
-13.85	5.82796	2.9339e-63
-13.85	5.84946	1.09109e-63
-13.85	5.87097	4.04366e-64
-13.85	5.89247	1.49343e-64
-13.85	5.91398	5.49659e-65
-13.85	5.93548	2.01603e-65
-13.85	5.95699	7.36883e-66
-13.85	5.9785	2.68408e-66
-13.85	6	9.74291e-67
-13.8	0	0.00456
-13.8	0.02151	0.00944
-13.8	0.04301	0.0133
-13.8	0.06452	0.01618
-13.8	0.08602	0.01848
-13.8	0.10753	0.02031
-13.8	0.12903	0.02171
-13.8	0.15054	0.02268
-13.8	0.17204	0.02321
-13.8	0.19355	0.02331
-13.8	0.21505	0.02298
-13.8	0.23656	0.02226
-13.8	0.25807	0.02121
-13.8	0.27957	0.0199
-13.8	0.30108	0.01844
-13.8	0.32258	0.01692
-13.8	0.34409	0.01545
-13.8	0.36559	0.01412
-13.8	0.3871	0.01297
-13.8	0.4086	0.01203
-13.8	0.43011	0.01127
-13.8	0.45161	0.0106
-13.8	0.47312	0.00996
-13.8	0.49462	0.00928
-13.8	0.51613	0.00852
-13.8	0.53763	0.00765
-13.8	0.55914	0.00669
-13.8	0.58065	0.00567
-13.8	0.60215	0.00463
-13.8	0.62366	0.00362
-13.8	0.64516	0.00272
-13.8	0.66667	0.00206
-13.8	0.68817	0.00178
-13.8	0.70968	0.00189
-13.8	0.73118	0.0022
-13.8	0.75269	0.00253
-13.8	0.77419	0.0028
-13.8	0.7957	0.00298
-13.8	0.8172	0.00305
-13.8	0.83871	0.00304
-13.8	0.86022	0.00296
-13.8	0.88172	0.00281
-13.8	0.90323	0.00262
-13.8	0.92473	0.00239
-13.8	0.94624	0.00215
-13.8	0.96774	0.00191
-13.8	0.98925	0.00167
-13.8	1.01075	0.00144
-13.8	1.03226	0.00123
-13.8	1.05376	0.00103
-13.8	1.07527	0.000860021
-13.8	1.09677	0.000709117
-13.8	1.11828	0.000578943
-13.8	1.13979	0.000468238
-13.8	1.16129	0.000375319
-13.8	1.1828	0.000298272
-13.8	1.2043	0.00023511
-13.8	1.22581	0.000183879
-13.8	1.24731	0.000142739
-13.8	1.26882	0.000110013
-13.8	1.29032	8.42114e-05
-13.8	1.31183	6.40391e-05
-13.8	1.33333	4.83936e-05
-13.8	1.35484	3.63504e-05
-13.8	1.37634	2.71466e-05
-13.8	1.39785	2.01605e-05
-13.8	1.41936	1.48923e-05
-13.8	1.44086	1.0944e-05
-13.8	1.46237	8.00253e-06
-13.8	1.48387	5.82346e-06
-13.8	1.50538	4.21797e-06
-13.8	1.52688	3.04124e-06
-13.8	1.54839	2.18309e-06
-13.8	1.56989	1.56032e-06
-13.8	1.5914	1.11049e-06
-13.8	1.6129	7.87049e-07
-13.8	1.63441	5.55527e-07
-13.8	1.65591	3.90521e-07
-13.8	1.67742	2.73423e-07
-13.8	1.69893	1.90671e-07
-13.8	1.72043	1.32435e-07
-13.8	1.74194	9.16197e-08
-13.8	1.76344	6.31306e-08
-13.8	1.78495	4.33263e-08
-13.8	1.80645	2.96152e-08
-13.8	1.82796	2.01613e-08
-13.8	1.84946	1.36694e-08
-13.8	1.87097	9.22975e-09
-13.8	1.89247	6.20623e-09
-13.8	1.91398	4.15569e-09
-13.8	1.93548	2.77089e-09
-13.8	1.95699	1.83965e-09
-13.8	1.9785	1.21611e-09
-13.8	2	8.00415e-10
-13.8	2.02151	5.24495e-10
-13.8	2.04301	3.42163e-10
-13.8	2.06452	2.22215e-10
-13.8	2.08602	1.43663e-10
-13.8	2.10753	9.24551e-11
-13.8	2.12903	5.92268e-11
-13.8	2.15054	3.77653e-11
-13.8	2.17204	2.39687e-11
-13.8	2.19355	1.51413e-11
-13.8	2.21505	9.52024e-12
-13.8	2.23656	5.95792e-12
-13.8	2.25807	3.71115e-12
-13.8	2.27957	2.30091e-12
-13.8	2.30108	1.42001e-12
-13.8	2.32258	8.72387e-13
-13.8	2.34409	5.33579e-13
-13.8	2.36559	3.24952e-13
-13.8	2.3871	1.97083e-13
-13.8	2.4086	1.19068e-13
-13.8	2.43011	7.16782e-14
-13.8	2.45161	4.30123e-14
-13.8	2.47312	2.57404e-14
-13.8	2.49462	1.5371e-14
-13.8	2.51613	9.165e-15
-13.8	2.53763	5.46046e-15
-13.8	2.55914	3.25338e-15
-13.8	2.58065	1.94e-15
-13.8	2.60215	1.15867e-15
-13.8	2.62366	6.93584e-16
-13.8	2.64516	4.1632e-16
-13.8	2.66667	2.50642e-16
-13.8	2.68817	1.51348e-16
-13.8	2.70968	9.16388e-17
-13.8	2.73118	5.56098e-17
-13.8	2.75269	3.37996e-17
-13.8	2.77419	2.05606e-17
-13.8	2.7957	1.25081e-17
-13.8	2.8172	7.60427e-18
-13.8	2.83871	4.61674e-18
-13.8	2.86022	2.79748e-18
-13.8	2.88172	1.69096e-18
-13.8	2.90323	1.01918e-18
-13.8	2.92473	6.1233e-19
-13.8	2.94624	3.66624e-19
-13.8	2.96774	2.18712e-19
-13.8	2.98925	1.29983e-19
-13.8	3.01075	7.69509e-20
-13.8	3.03226	4.53768e-20
-13.8	3.05376	2.6652e-20
-13.8	3.07527	1.55918e-20
-13.8	3.09677	9.08526e-21
-13.8	3.11828	5.273e-21
-13.8	3.13979	3.04839e-21
-13.8	3.16129	1.75545e-21
-13.8	3.1828	1.00699e-21
-13.8	3.2043	5.75445e-22
-13.8	3.22581	3.27595e-22
-13.8	3.24731	1.85799e-22
-13.8	3.26882	1.04989e-22
-13.8	3.29032	5.91085e-23
-13.8	3.31183	3.31575e-23
-13.8	3.33333	1.85334e-23
-13.8	3.35484	1.03224e-23
-13.8	3.37634	5.72897e-24
-13.8	3.39785	3.16849e-24
-13.8	3.41936	1.7463e-24
-13.8	3.44086	9.59155e-25
-13.8	3.46237	5.2501e-25
-13.8	3.48387	2.86394e-25
-13.8	3.50538	1.55698e-25
-13.8	3.52688	8.43592e-26
-13.8	3.54839	4.55528e-26
-13.8	3.56989	2.45151e-26
-13.8	3.5914	1.3149e-26
-13.8	3.6129	7.02898e-27
-13.8	3.63441	3.74484e-27
-13.8	3.65591	1.98846e-27
-13.8	3.67742	1.05231e-27
-13.8	3.69893	5.55023e-28
-13.8	3.72043	2.91756e-28
-13.8	3.74194	1.5285e-28
-13.8	3.76344	7.98088e-29
-13.8	3.78495	4.15308e-29
-13.8	3.80645	2.15389e-29
-13.8	3.82796	1.11329e-29
-13.8	3.84946	5.73482e-30
-13.8	3.87097	2.94414e-30
-13.8	3.89247	1.50634e-30
-13.8	3.91398	7.68082e-31
-13.8	3.93548	3.90313e-31
-13.8	3.95699	1.97668e-31
-13.8	3.9785	9.9764e-32
-13.8	4	5.01795e-32
-13.8	4.02151	2.5153e-32
-13.8	4.04301	1.25651e-32
-13.8	4.06452	6.25529e-33
-13.8	4.08602	3.10341e-33
-13.8	4.10753	1.53439e-33
-13.8	4.12903	7.56027e-34
-13.8	4.15054	3.71231e-34
-13.8	4.17204	1.81658e-34
-13.8	4.19355	8.85862e-35
-13.8	4.21505	4.30508e-35
-13.8	4.23656	2.08496e-35
-13.8	4.25807	1.00627e-35
-13.8	4.27957	4.83989e-36
-13.8	4.30108	2.31983e-36
-13.8	4.32258	1.1081e-36
-13.8	4.34409	5.27474e-37
-13.8	4.36559	2.50222e-37
-13.8	4.3871	1.18291e-37
-13.8	4.4086	5.57289e-38
-13.8	4.43011	2.61644e-38
-13.8	4.45161	1.22418e-38
-13.8	4.47312	5.70796e-39
-13.8	4.49462	2.65229e-39
-13.8	4.51613	1.22819e-39
-13.8	4.53763	5.6678e-40
-13.8	4.55914	2.60657e-40
-13.8	4.58065	1.19462e-40
-13.8	4.60215	5.45626e-41
-13.8	4.62366	2.48353e-41
-13.8	4.64516	1.12655e-41
-13.8	4.66667	5.09261e-42
-13.8	4.68817	2.29424e-42
-13.8	4.70968	1.03002e-42
-13.8	4.73118	4.60855e-43
-13.8	4.75269	2.05491e-43
-13.8	4.77419	9.13127e-44
-13.8	4.7957	4.04373e-44
-13.8	4.8172	1.78462e-44
-13.8	4.83871	7.84911e-45
-13.8	4.86022	3.4404e-45
-13.8	4.88172	1.50283e-45
-13.8	4.90323	6.54224e-46
-13.8	4.92473	2.83829e-46
-13.8	4.94624	1.22716e-46
-13.8	4.96774	5.28762e-47
-13.8	4.98925	2.27057e-47
-13.8	5.01075	9.71682e-48
-13.8	5.03226	4.14409e-48
-13.8	5.05376	1.76137e-48
-13.8	5.07527	7.46084e-49
-13.8	5.09677	3.14949e-49
-13.8	5.11828	1.32498e-49
-13.8	5.13979	5.55515e-50
-13.8	5.16129	2.32112e-50
-13.8	5.1828	9.66531e-51
-13.8	5.2043	4.01098e-51
-13.8	5.22581	1.65883e-51
-13.8	5.24731	6.83705e-52
-13.8	5.26882	2.80836e-52
-13.8	5.29032	1.14961e-52
-13.8	5.31183	4.68995e-53
-13.8	5.33333	1.90677e-53
-13.8	5.35484	7.72586e-54
-13.8	5.37634	3.11968e-54
-13.8	5.39785	1.25542e-54
-13.8	5.41936	5.03479e-55
-13.8	5.44086	2.01229e-55
-13.8	5.46237	8.01517e-56
-13.8	5.48387	3.18164e-56
-13.8	5.50538	1.25864e-56
-13.8	5.52688	4.96213e-57
-13.8	5.54839	1.94961e-57
-13.8	5.56989	7.63379e-58
-13.8	5.5914	2.97883e-58
-13.8	5.6129	1.15842e-58
-13.8	5.63441	4.48948e-59
-13.8	5.65591	1.73396e-59
-13.8	5.67742	6.67413e-60
-13.8	5.69893	2.56012e-60
-13.8	5.72043	9.78676e-61
-13.8	5.74194	3.72844e-61
-13.8	5.76344	1.41555e-61
-13.8	5.78495	5.35594e-62
-13.8	5.80645	2.01955e-62
-13.8	5.82796	7.58898e-63
-13.8	5.84946	2.84198e-63
-13.8	5.87097	1.06064e-63
-13.8	5.89247	3.94478e-64
-13.8	5.91398	1.46213e-64
-13.8	5.93548	5.40079e-65
-13.8	5.95699	1.98809e-65
-13.8	5.9785	7.29326e-66
-13.8	6	2.66633e-66
-13.75	0	0.00456
-13.75	0.02151	0.00944
-13.75	0.04301	0.0133
-13.75	0.06452	0.01618
-13.75	0.08602	0.01848
-13.75	0.10753	0.02032
-13.75	0.12903	0.02172
-13.75	0.15054	0.0227
-13.75	0.17204	0.02324
-13.75	0.19355	0.02334
-13.75	0.21505	0.02302
-13.75	0.23656	0.02231
-13.75	0.25807	0.02127
-13.75	0.27957	0.01997
-13.75	0.30108	0.01851
-13.75	0.32258	0.017
-13.75	0.34409	0.01553
-13.75	0.36559	0.0142
-13.75	0.3871	0.01306
-13.75	0.4086	0.01212
-13.75	0.43011	0.01136
-13.75	0.45161	0.01069
-13.75	0.47312	0.01005
-13.75	0.49462	0.00937
-13.75	0.51613	0.00861
-13.75	0.53763	0.00774
-13.75	0.55914	0.00677
-13.75	0.58065	0.00574
-13.75	0.60215	0.00469
-13.75	0.62366	0.00366
-13.75	0.64516	0.00276
-13.75	0.66667	0.00208
-13.75	0.68817	0.00179
-13.75	0.70968	0.00191
-13.75	0.73118	0.00223
-13.75	0.75269	0.00257
-13.75	0.77419	0.00285
-13.75	0.7957	0.00303
-13.75	0.8172	0.00312
-13.75	0.83871	0.00311
-13.75	0.86022	0.00303
-13.75	0.88172	0.00288
-13.75	0.90323	0.00269
-13.75	0.92473	0.00246
-13.75	0.94624	0.00222
-13.75	0.96774	0.00197
-13.75	0.98925	0.00172
-13.75	1.01075	0.00149
-13.75	1.03226	0.00127
-13.75	1.05376	0.00107
-13.75	1.07527	0.000893178
-13.75	1.09677	0.000737566
-13.75	1.11828	0.000603087
-13.75	1.13979	0.000488518
-13.75	1.16129	0.000392185
-13.75	1.1828	0.000312168
-13.75	1.2043	0.000246456
-13.75	1.22581	0.000193063
-13.75	1.24731	0.000150113
-13.75	1.26882	0.000115888
-13.75	1.29032	8.88561e-05
-13.75	1.31183	6.76852e-05
-13.75	1.33333	5.12362e-05
-13.75	1.35484	3.8552e-05
-13.75	1.37634	2.88409e-05
-13.75	1.39785	2.14567e-05
-13.75	1.41936	1.5878e-05
-13.75	1.44086	1.16895e-05
-13.75	1.46237	8.56327e-06
-13.75	1.48387	6.24305e-06
-13.75	1.50538	4.53035e-06
-13.75	1.52688	3.27267e-06
-13.75	1.54839	2.35374e-06
-13.75	1.56989	1.68556e-06
-13.75	1.5914	1.20199e-06
-13.75	1.6129	8.53604e-07
-13.75	1.63441	6.03725e-07
-13.75	1.65591	4.25275e-07
-13.75	1.67742	2.98376e-07
-13.75	1.69893	2.08512e-07
-13.75	1.72043	1.45137e-07
-13.75	1.74194	1.00625e-07
-13.75	1.76344	6.94881e-08
-13.75	1.78495	4.77958e-08
-13.75	1.80645	3.27441e-08
-13.75	1.82796	2.23425e-08
-13.75	1.84946	1.51834e-08
-13.75	1.87097	1.02762e-08
-13.75	1.89247	6.92634e-09
-13.75	1.91398	4.64908e-09
-13.75	1.93548	3.10744e-09
-13.75	1.95699	2.0682e-09
-13.75	1.9785	1.37062e-09
-13.75	2	9.04392e-10
-13.75	2.02151	5.94147e-10
-13.75	2.04301	3.88605e-10
-13.75	2.06452	2.53037e-10
-13.75	2.08602	1.64022e-10
-13.75	2.10753	1.05839e-10
-13.75	2.12903	6.79829e-11
-13.75	2.15054	4.34663e-11
-13.75	2.17204	2.76625e-11
-13.75	2.19355	1.75229e-11
-13.75	2.21505	1.10483e-11
-13.75	2.23656	6.93345e-12
-13.75	2.25807	4.3309e-12
-13.75	2.27957	2.6927e-12
-13.75	2.30108	1.66647e-12
-13.75	2.32258	1.02668e-12
-13.75	2.34409	6.29706e-13
-13.75	2.36559	3.84561e-13
-13.75	2.3871	2.33879e-13
-13.75	2.4086	1.41683e-13
-13.75	2.43011	8.55203e-14
-13.75	2.45161	5.14529e-14
-13.75	2.47312	3.08701e-14
-13.75	2.49462	1.84796e-14
-13.75	2.51613	1.10448e-14
-13.75	2.53763	6.59546e-15
-13.75	2.55914	3.93828e-15
-13.75	2.58065	2.35341e-15
-13.75	2.60215	1.40852e-15
-13.75	2.62366	8.44895e-16
-13.75	2.64516	5.08213e-16
-13.75	2.66667	3.06635e-16
-13.75	2.68817	1.85585e-16
-13.75	2.70968	1.12645e-16
-13.75	2.73118	6.8537e-17
-13.75	2.75269	4.17738e-17
-13.75	2.77419	2.54873e-17
-13.75	2.7957	1.55542e-17
-13.75	2.8172	9.48726e-18
-13.75	2.83871	5.77964e-18
-13.75	2.86022	3.51445e-18
-13.75	2.88172	2.13199e-18
-13.75	2.90323	1.28972e-18
-13.75	2.92473	7.77753e-19
-13.75	2.94624	4.67419e-19
-13.75	2.96774	2.79901e-19
-13.75	2.98925	1.66983e-19
-13.75	3.01075	9.92348e-20
-13.75	3.03226	5.87428e-20
-13.75	3.05376	3.4636e-20
-13.75	3.07527	2.03413e-20
-13.75	3.09677	1.18989e-20
-13.75	3.11828	6.93297e-21
-13.75	3.13979	4.02373e-21
-13.75	3.16129	2.3262e-21
-13.75	3.1828	1.33966e-21
-13.75	3.2043	7.68568e-22
-13.75	3.22581	4.39271e-22
-13.75	3.24731	2.50128e-22
-13.75	3.26882	1.41903e-22
-13.75	3.29032	8.02108e-23
-13.75	3.31183	4.51759e-23
-13.75	3.33333	2.5353e-23
-13.75	3.35484	1.41779e-23
-13.75	3.37634	7.90085e-24
-13.75	3.39785	4.38756e-24
-13.75	3.41936	2.42813e-24
-13.75	3.44086	1.33916e-24
-13.75	3.46237	7.36054e-25
-13.75	3.48387	4.03195e-25
-13.75	3.50538	2.20117e-25
-13.75	3.52688	1.19766e-25
-13.75	3.54839	6.49463e-26
-13.75	3.56989	3.51013e-26
-13.75	3.5914	1.89079e-26
-13.75	3.6129	1.01511e-26
-13.75	3.63441	5.43172e-27
-13.75	3.65591	2.89677e-27
-13.75	3.67742	1.53973e-27
-13.75	3.69893	8.15697e-28
-13.75	3.72043	4.30689e-28
-13.75	3.74194	2.26647e-28
-13.75	3.76344	1.18873e-28
-13.75	3.78495	6.21391e-29
-13.75	3.80645	3.23736e-29
-13.75	3.82796	1.68097e-29
-13.75	3.84946	8.69897e-30
-13.75	3.87097	4.48657e-30
-13.75	3.89247	2.3062e-30
-13.75	3.91398	1.18144e-30
-13.75	3.93548	6.03196e-31
-13.75	3.95699	3.06926e-31
-13.75	3.9785	1.55646e-31
-13.75	4	7.86619e-32
-13.75	4.02151	3.96201e-32
-13.75	4.04301	1.98878e-32
-13.75	4.06452	9.94901e-33
-13.75	4.08602	4.9601e-33
-13.75	4.10753	2.46444e-33
-13.75	4.12903	1.22029e-33
-13.75	4.15054	6.02175e-34
-13.75	4.17204	2.9614e-34
-13.75	4.19355	1.45139e-34
-13.75	4.21505	7.089e-35
-13.75	4.23656	3.45063e-35
-13.75	4.25807	1.67388e-35
-13.75	4.27957	8.09212e-36
-13.75	4.30108	3.89863e-36
-13.75	4.32258	1.87186e-36
-13.75	4.34409	8.9567e-37
-13.75	4.36559	4.27104e-37
-13.75	4.3871	2.0297e-37
-13.75	4.4086	9.61266e-38
-13.75	4.43011	4.53699e-38
-13.75	4.45161	2.13405e-38
-13.75	4.47312	1.00036e-38
-13.75	4.49462	4.67328e-39
-13.75	4.51613	2.17572e-39
-13.75	4.53763	1.00948e-39
-13.75	4.55914	4.66778e-40
-13.75	4.58065	2.15099e-40
-13.75	4.60215	9.87835e-41
-13.75	4.62366	4.52113e-41
-13.75	4.64516	2.06219e-41
-13.75	4.66667	9.37409e-42
-13.75	4.68817	4.24667e-42
-13.75	4.70968	1.91729e-42
-13.75	4.73118	8.62679e-43
-13.75	4.75269	3.8684e-43
-13.75	4.77419	1.72876e-43
-13.75	4.7957	7.69946e-44
-13.75	4.8172	3.4175e-44
-13.75	4.83871	1.51175e-44
-13.75	4.86022	6.66463e-45
-13.75	4.88172	2.92817e-45
-13.75	4.90323	1.28215e-45
-13.75	4.92473	5.59512e-46
-13.75	4.94624	2.43335e-46
-13.75	4.96774	1.05469e-46
-13.75	4.98925	4.55586e-47
-13.75	5.01075	1.96129e-47
-13.75	5.03226	8.41476e-48
-13.75	5.05376	3.59805e-48
-13.75	5.07527	1.53327e-48
-13.75	5.09677	6.51176e-49
-13.75	5.11828	2.75616e-49
-13.75	5.13979	1.16262e-49
-13.75	5.16129	4.88763e-50
-13.75	5.1828	2.0478e-50
-13.75	5.2043	8.5507e-51
-13.75	5.22581	3.55832e-51
-13.75	5.24731	1.47575e-51
-13.75	5.26882	6.09974e-52
-13.75	5.29032	2.51267e-52
-13.75	5.31183	1.03154e-52
-13.75	5.33333	4.2205e-53
-13.75	5.35484	1.72095e-53
-13.75	5.37634	6.99359e-54
-13.75	5.39785	2.83242e-54
-13.75	5.41936	1.14325e-54
-13.75	5.44086	4.59887e-55
-13.75	5.46237	1.84368e-55
-13.75	5.48387	7.36626e-56
-13.75	5.50538	2.93314e-56
-13.75	5.52688	1.16398e-56
-13.75	5.54839	4.60342e-57
-13.75	5.56989	1.81443e-57
-13.75	5.5914	7.1273e-58
-13.75	5.6129	2.79019e-58
-13.75	5.63441	1.08859e-58
-13.75	5.65591	4.23273e-59
-13.75	5.67742	1.6402e-59
-13.75	5.69893	6.3343e-60
-13.75	5.72043	2.43793e-60
-13.75	5.74194	9.35116e-61
-13.75	5.76344	3.57463e-61
-13.75	5.78495	1.36182e-61
-13.75	5.80645	5.17044e-62
-13.75	5.82796	1.95639e-62
-13.75	5.84946	7.37743e-63
-13.75	5.87097	2.77251e-63
-13.75	5.89247	1.03839e-63
-13.75	5.91398	3.87588e-64
-13.75	5.93548	1.44177e-64
-13.75	5.95699	5.34493e-65
-13.75	5.9785	1.97472e-65
-13.75	6	7.27087e-66
-13.7	0	0.00456
-13.7	0.02151	0.00944
-13.7	0.04301	0.0133
-13.7	0.06452	0.01619
-13.7	0.08602	0.01849
-13.7	0.10753	0.02033
-13.7	0.12903	0.02174
-13.7	0.15054	0.02272
-13.7	0.17204	0.02327
-13.7	0.19355	0.02338
-13.7	0.21505	0.02306
-13.7	0.23656	0.02236
-13.7	0.25807	0.02133
-13.7	0.27957	0.02003
-13.7	0.30108	0.01858
-13.7	0.32258	0.01707
-13.7	0.34409	0.01561
-13.7	0.36559	0.01428
-13.7	0.3871	0.01315
-13.7	0.4086	0.01221
-13.7	0.43011	0.01145
-13.7	0.45161	0.01078
-13.7	0.47312	0.01015
-13.7	0.49462	0.00946
-13.7	0.51613	0.0087
-13.7	0.53763	0.00782
-13.7	0.55914	0.00685
-13.7	0.58065	0.00581
-13.7	0.60215	0.00475
-13.7	0.62366	0.00371
-13.7	0.64516	0.00279
-13.7	0.66667	0.00211
-13.7	0.68817	0.00181
-13.7	0.70968	0.00193
-13.7	0.73118	0.00225
-13.7	0.75269	0.00261
-13.7	0.77419	0.0029
-13.7	0.7957	0.00309
-13.7	0.8172	0.00318
-13.7	0.83871	0.00318
-13.7	0.86022	0.0031
-13.7	0.88172	0.00295
-13.7	0.90323	0.00276
-13.7	0.92473	0.00253
-13.7	0.94624	0.00228
-13.7	0.96774	0.00203
-13.7	0.98925	0.00178
-13.7	1.01075	0.00154
-13.7	1.03226	0.00131
-13.7	1.05376	0.00111
-13.7	1.07527	0.000927515
-13.7	1.09677	0.000767071
-13.7	1.11828	0.000628167
-13.7	1.13979	0.000509615
-13.7	1.16129	0.000409758
-13.7	1.1828	0.000326669
-13.7	1.2043	0.000258315
-13.7	1.22581	0.000202679
-13.7	1.24731	0.000157846
-13.7	1.26882	0.000122058
-13.7	1.29032	9.37427e-05
-13.7	1.31183	7.15276e-05
-13.7	1.33333	5.42368e-05
-13.7	1.35484	4.088e-05
-13.7	1.37634	3.06357e-05
-13.7	1.39785	2.2832e-05
-13.7	1.41936	1.69259e-05
-13.7	1.44086	1.24834e-05
-13.7	1.46237	9.16149e-06
-13.7	1.48387	6.69151e-06
-13.7	1.50538	4.86485e-06
-13.7	1.52688	3.52095e-06
-13.7	1.54839	2.53716e-06
-13.7	1.56989	1.82044e-06
-13.7	1.5914	1.30072e-06
-13.7	1.6129	9.2556e-07
-13.7	1.63441	6.5594e-07
-13.7	1.65591	4.63002e-07
-13.7	1.67742	3.25519e-07
-13.7	1.69893	2.27959e-07
-13.7	1.72043	1.59011e-07
-13.7	1.74194	1.10483e-07
-13.7	1.76344	7.6463e-08
-13.7	1.78495	5.27103e-08
-13.7	1.80645	3.61924e-08
-13.7	1.82796	2.47517e-08
-13.7	1.84946	1.68596e-08
-13.7	1.87097	1.14374e-08
-13.7	1.89247	7.72735e-09
-13.7	1.91398	5.19921e-09
-13.7	1.93548	3.48361e-09
-13.7	1.95699	2.32428e-09
-13.7	1.9785	1.54417e-09
-13.7	2	1.02148e-09
-13.7	2.02151	6.72785e-10
-13.7	2.04301	4.41175e-10
-13.7	2.06452	2.88016e-10
-13.7	2.08602	1.87188e-10
-13.7	2.10753	1.21109e-10
-13.7	2.12903	7.80001e-11
-13.7	2.15054	5.0006e-11
-13.7	2.17204	3.19113e-11
-13.7	2.19355	2.027e-11
-13.7	2.21505	1.28156e-11
-13.7	2.23656	8.06498e-12
-13.7	2.25807	5.05177e-12
-13.7	2.27957	3.1497e-12
-13.7	2.30108	1.95477e-12
-13.7	2.32258	1.20767e-12
-13.7	2.34409	7.42789e-13
-13.7	2.36559	4.54882e-13
-13.7	2.3871	2.77409e-13
-13.7	2.4086	1.68511e-13
-13.7	2.43011	1.01986e-13
-13.7	2.45161	6.152e-14
-13.7	2.47312	3.70041e-14
-13.7	2.49462	2.22063e-14
-13.7	2.51613	1.33036e-14
-13.7	2.53763	7.96254e-15
-13.7	2.55914	4.76504e-15
-13.7	2.58065	2.8535e-15
-13.7	2.60215	1.71136e-15
-13.7	2.62366	1.02866e-15
-13.7	2.64516	6.20031e-16
-13.7	2.66667	3.74905e-16
-13.7	2.68817	2.27418e-16
-13.7	2.70968	1.3837e-16
-13.7	2.73118	8.44065e-17
-13.7	2.75269	5.1589e-17
-13.7	2.77419	3.15688e-17
-13.7	2.7957	1.93257e-17
-13.7	2.8172	1.18262e-17
-13.7	2.83871	7.229e-18
-13.7	2.86022	4.41117e-18
-13.7	2.88172	2.68558e-18
-13.7	2.90323	1.63055e-18
-13.7	2.92473	9.86935e-19
-13.7	2.94624	5.95361e-19
-13.7	2.96774	3.57865e-19
-13.7	2.98925	2.14308e-19
-13.7	3.01075	1.27847e-19
-13.7	3.03226	7.59714e-20
-13.7	3.05376	4.49674e-20
-13.7	3.07527	2.65111e-20
-13.7	3.09677	1.55682e-20
-13.7	3.11828	9.10628e-21
-13.7	3.13979	5.30571e-21
-13.7	3.16129	3.07936e-21
-13.7	3.1828	1.78036e-21
-13.7	3.2043	1.02543e-21
-13.7	3.22581	5.88394e-22
-13.7	3.24731	3.36369e-22
-13.7	3.26882	1.91588e-22
-13.7	3.29032	1.08728e-22
-13.7	3.31183	6.14826e-23
-13.7	3.33333	3.46432e-23
-13.7	3.35484	1.94516e-23
-13.7	3.37634	1.08836e-23
-13.7	3.39785	6.06862e-24
-13.7	3.41936	3.37221e-24
-13.7	3.44086	1.86749e-24
-13.7	3.46237	1.0307e-24
-13.7	3.48387	5.66944e-25
-13.7	3.50538	3.10808e-25
-13.7	3.52688	1.69822e-25
-13.7	3.54839	9.248e-26
-13.7	3.56989	5.0195e-26
-13.7	3.5914	2.7154e-26
-13.7	3.6129	1.46409e-26
-13.7	3.63441	7.86807e-27
-13.7	3.65591	4.21436e-27
-13.7	3.67742	2.24988e-27
-13.7	3.69893	1.19716e-27
-13.7	3.72043	6.34904e-28
-13.7	3.74194	3.35602e-28
-13.7	3.76344	1.76808e-28
-13.7	3.78495	9.28405e-29
-13.7	3.80645	4.8588e-29
-13.7	3.82796	2.5344e-29
-13.7	3.84946	1.31757e-29
-13.7	3.87097	6.82683e-30
-13.7	3.89247	3.52543e-30
-13.7	3.91398	1.81448e-30
-13.7	3.93548	9.30748e-31
-13.7	3.95699	4.75832e-31
-13.7	3.9785	2.42445e-31
-13.7	4	1.23114e-31
-13.7	4.02151	6.23072e-32
-13.7	4.04301	3.14269e-32
-13.7	4.06452	1.57977e-32
-13.7	4.08602	7.91441e-33
-13.7	4.10753	3.95158e-33
-13.7	4.12903	1.9663e-33
-13.7	4.15054	9.75112e-34
-13.7	4.17204	4.81931e-34
-13.7	4.19355	2.37378e-34
-13.7	4.21505	1.16525e-34
-13.7	4.23656	5.70061e-35
-13.7	4.25807	2.77938e-35
-13.7	4.27957	1.3505e-35
-13.7	4.30108	6.53984e-36
-13.7	4.32258	3.15617e-36
-13.7	4.34409	1.51802e-36
-13.7	4.36559	7.27641e-37
-13.7	4.3871	3.476e-37
-13.7	4.4086	1.65488e-37
-13.7	4.43011	7.85191e-38
-13.7	4.45161	3.71286e-38
-13.7	4.47312	1.74971e-38
-13.7	4.49462	8.2177e-39
-13.7	4.51613	3.84644e-39
-13.7	4.53763	1.79429e-39
-13.7	4.55914	8.34169e-40
-13.7	4.58065	3.86493e-40
-13.7	4.60215	1.78467e-40
-13.7	4.62366	8.213e-41
-13.7	4.64516	3.76682e-41
-13.7	4.66667	1.72178e-41
-13.7	4.68817	7.84351e-42
-13.7	4.70968	3.56101e-42
-13.7	4.73118	1.61127e-42
-13.7	4.75269	7.26599e-43
-13.7	4.77419	3.26553e-43
-13.7	4.7957	1.46267e-43
-13.7	4.8172	6.52937e-44
-13.7	4.83871	2.90489e-44
-13.7	4.86022	1.28802e-44
-13.7	4.88172	5.69184e-45
-13.7	4.90323	2.50678e-45
-13.7	4.92473	1.10031e-45
-13.7	4.94624	4.8134e-46
-13.7	4.96774	2.09857e-46
-13.7	4.98925	9.1187e-47
-13.7	5.01075	3.94892e-47
-13.7	5.03226	1.70436e-47
-13.7	5.05376	7.33132e-48
-13.7	5.07527	3.14297e-48
-13.7	5.09677	1.34288e-48
-13.7	5.11828	5.71833e-49
-13.7	5.13979	2.42684e-49
-13.7	5.16129	1.02648e-49
-13.7	5.1828	4.32712e-50
-13.7	5.2043	1.81796e-50
-13.7	5.22581	7.61219e-51
-13.7	5.24731	3.17667e-51
-13.7	5.26882	1.32121e-51
-13.7	5.29032	5.4766e-52
-13.7	5.31183	2.2625e-52
-13.7	5.33333	9.31541e-53
-13.7	5.35484	3.82256e-53
-13.7	5.37634	1.5633e-53
-13.7	5.39785	6.37192e-54
-13.7	5.41936	2.58842e-54
-13.7	5.44086	1.04794e-54
-13.7	5.46237	4.22837e-55
-13.7	5.48387	1.70038e-55
-13.7	5.50538	6.81486e-56
-13.7	5.52688	2.7221e-56
-13.7	5.54839	1.08364e-56
-13.7	5.56989	4.29935e-57
-13.7	5.5914	1.70003e-57
-13.7	5.6129	6.6995e-58
-13.7	5.63441	2.63126e-58
-13.7	5.65591	1.02996e-58
-13.7	5.67742	4.01801e-59
-13.7	5.69893	1.56219e-59
-13.7	5.72043	6.05328e-60
-13.7	5.74194	2.33766e-60
-13.7	5.76344	8.99711e-61
-13.7	5.78495	3.4511e-61
-13.7	5.80645	1.3193e-61
-13.7	5.82796	5.02646e-62
-13.7	5.84946	1.90859e-62
-13.7	5.87097	7.22257e-63
-13.7	5.89247	2.72397e-63
-13.7	5.91398	1.02387e-63
-13.7	5.93548	3.83544e-64
-13.7	5.95699	1.43191e-64
-13.7	5.9785	5.32777e-65
-13.7	6	1.97562e-65
-13.65	0	0.00456
-13.65	0.02151	0.00944
-13.65	0.04301	0.0133
-13.65	0.06452	0.01619
-13.65	0.08602	0.01849
-13.65	0.10753	0.02034
-13.65	0.12903	0.02176
-13.65	0.15054	0.02274
-13.65	0.17204	0.0233
-13.65	0.19355	0.02342
-13.65	0.21505	0.02311
-13.65	0.23656	0.02241
-13.65	0.25807	0.02139
-13.65	0.27957	0.0201
-13.65	0.30108	0.01866
-13.65	0.32258	0.01715
-13.65	0.34409	0.01569
-13.65	0.36559	0.01437
-13.65	0.3871	0.01323
-13.65	0.4086	0.0123
-13.65	0.43011	0.01154
-13.65	0.45161	0.01088
-13.65	0.47312	0.01024
-13.65	0.49462	0.00956
-13.65	0.51613	0.00879
-13.65	0.53763	0.00791
-13.65	0.55914	0.00693
-13.65	0.58065	0.00589
-13.65	0.60215	0.00481
-13.65	0.62366	0.00376
-13.65	0.64516	0.00283
-13.65	0.66667	0.00213
-13.65	0.68817	0.00182
-13.65	0.70968	0.00194
-13.65	0.73118	0.00228
-13.65	0.75269	0.00265
-13.65	0.77419	0.00295
-13.65	0.7957	0.00315
-13.65	0.8172	0.00325
-13.65	0.83871	0.00325
-13.65	0.86022	0.00317
-13.65	0.88172	0.00303
-13.65	0.90323	0.00283
-13.65	0.92473	0.0026
-13.65	0.94624	0.00235
-13.65	0.96774	0.00209
-13.65	0.98925	0.00183
-13.65	1.01075	0.00159
-13.65	1.03226	0.00136
-13.65	1.05376	0.00115
-13.65	1.07527	0.000963071
-13.65	1.09677	0.00079767
-13.65	1.11828	0.000654215
-13.65	1.13979	0.000531561
-13.65	1.16129	0.000428067
-13.65	1.1828	0.0003418
-13.65	1.2043	0.000270709
-13.65	1.22581	0.000212744
-13.65	1.24731	0.000165954
-13.65	1.26882	0.000128538
-13.65	1.29032	9.88829e-05
-13.65	1.31183	7.55763e-05
-13.65	1.33333	5.74039e-05
-13.65	1.35484	4.33413e-05
-13.65	1.37634	3.25365e-05
-13.65	1.39785	2.42912e-05
-13.65	1.41936	1.80395e-05
-13.65	1.44086	1.33286e-05
-13.65	1.46237	9.79957e-06
-13.65	1.48387	7.17071e-06
-13.65	1.50538	5.22294e-06
-13.65	1.52688	3.78725e-06
-13.65	1.54839	2.73426e-06
-13.65	1.56989	1.96565e-06
-13.65	1.5914	1.40723e-06
-13.65	1.6129	1.00334e-06
-13.65	1.63441	7.1249e-07
-13.65	1.65591	5.03945e-07
-13.65	1.67742	3.55037e-07
-13.65	1.69893	2.49151e-07
-13.65	1.72043	1.74164e-07
-13.65	1.74194	1.21271e-07
-13.65	1.76344	8.41131e-08
-13.65	1.78495	5.81124e-08
-13.65	1.80645	3.99912e-08
-13.65	1.82796	2.7412e-08
-13.65	1.84946	1.87147e-08
-13.65	1.87097	1.27256e-08
-13.65	1.89247	8.61802e-09
-13.65	1.91398	5.81239e-09
-13.65	1.93548	3.90392e-09
-13.65	1.95699	2.61112e-09
-13.65	1.9785	1.73905e-09
-13.65	2	1.15329e-09
-13.65	2.02151	7.61533e-10
-13.65	2.04301	5.00656e-10
-13.65	2.06452	3.27698e-10
-13.65	2.08602	2.13537e-10
-13.65	2.10753	1.38523e-10
-13.65	2.12903	8.94548e-11
-13.65	2.15054	5.75045e-11
-13.65	2.17204	3.67964e-11
-13.65	2.19355	2.34371e-11
-13.65	2.21505	1.4859e-11
-13.65	2.23656	9.37682e-12
-13.65	2.25807	5.88986e-12
-13.65	2.27957	3.68251e-12
-13.65	2.30108	2.29185e-12
-13.65	2.32258	1.41989e-12
-13.65	2.34409	8.75754e-13
-13.65	2.36559	5.378e-13
-13.65	2.3871	3.2888e-13
-13.65	2.4086	2.0032e-13
-13.65	2.43011	1.21562e-13
-13.65	2.45161	7.35211e-14
-13.65	2.47312	4.43355e-14
-13.65	2.49462	2.66716e-14
-13.65	2.51613	1.60168e-14
-13.65	2.53763	9.60836e-15
-13.65	2.55914	5.76255e-15
-13.65	2.58065	3.45814e-15
-13.65	2.60215	2.07823e-15
-13.65	2.62366	1.25171e-15
-13.65	2.64516	7.56021e-16
-13.65	2.66667	4.58095e-16
-13.65	2.68817	2.78499e-16
-13.65	2.70968	1.6985e-16
-13.65	2.73118	1.03874e-16
-13.65	2.75269	6.36607e-17
-13.65	2.77419	3.90694e-17
-13.65	2.7957	2.39913e-17
-13.65	2.8172	1.47289e-17
-13.65	2.83871	9.03374e-18
-13.65	2.86022	5.53166e-18
-13.65	2.88172	3.37978e-18
-13.65	2.90323	2.05952e-18
-13.65	2.92473	1.2512e-18
-13.65	2.94624	7.576e-19
-13.65	2.96774	4.57105e-19
-13.65	2.98925	2.74779e-19
-13.65	3.01075	1.64549e-19
-13.65	3.03226	9.81566e-20
-13.65	3.05376	5.83227e-20
-13.65	3.07527	3.45178e-20
-13.65	3.09677	2.03487e-20
-13.65	3.11828	1.19488e-20
-13.65	3.13979	6.98899e-21
-13.65	3.16129	4.07217e-21
-13.65	3.1828	2.36359e-21
-13.65	3.2043	1.3667e-21
-13.65	3.22581	7.87305e-22
-13.65	3.24731	4.51861e-22
-13.65	3.26882	2.5839e-22
-13.65	3.29032	1.47223e-22
-13.65	3.31183	8.35829e-23
-13.65	3.33333	4.72849e-23
-13.65	3.35484	2.66566e-23
-13.65	3.37634	1.49754e-23
-13.65	3.39785	8.38408e-24
-13.65	3.41936	4.67789e-24
-13.65	3.44086	2.60119e-24
-13.65	3.46237	1.44156e-24
-13.65	3.48387	7.96229e-25
-13.65	3.50538	4.38325e-25
-13.65	3.52688	2.40499e-25
-13.65	3.54839	1.31521e-25
-13.65	3.56989	7.16876e-26
-13.65	3.5914	3.89461e-26
-13.65	3.6129	2.10891e-26
-13.65	3.63441	1.13822e-26
-13.65	3.65591	6.12307e-27
-13.65	3.67742	3.28313e-27
-13.65	3.69893	1.75462e-27
-13.65	3.72043	9.34655e-28
-13.65	3.74194	4.96241e-28
-13.65	3.76344	2.62607e-28
-13.65	3.78495	1.38512e-28
-13.65	3.80645	7.2818e-29
-13.65	3.82796	3.81553e-29
-13.65	3.84946	1.99266e-29
-13.65	3.87097	1.03722e-29
-13.65	3.89247	5.3811e-30
-13.65	3.91398	2.78243e-30
-13.65	3.93548	1.43395e-30
-13.65	3.95699	7.36533e-31
-13.65	3.9785	3.77052e-31
-13.65	4	1.92379e-31
-13.65	4.02151	9.78271e-32
-13.65	4.04301	4.95798e-32
-13.65	4.06452	2.50434e-32
-13.65	4.08602	1.26073e-32
-13.65	4.10753	6.32542e-33
-13.65	4.12903	3.16297e-33
-13.65	4.15054	1.5763e-33
-13.65	4.17204	7.82921e-34
-13.65	4.19355	3.87555e-34
-13.65	4.21505	1.91198e-34
-13.65	4.23656	9.40083e-35
-13.65	4.25807	4.60664e-35
-13.65	4.27957	2.24976e-35
-13.65	4.30108	1.09502e-35
-13.65	4.32258	5.31176e-36
-13.65	4.34409	2.56797e-36
-13.65	4.36559	1.2373e-36
-13.65	4.3871	5.94147e-37
-13.65	4.4086	2.84346e-37
-13.65	4.43011	1.35623e-37
-13.65	4.45161	6.44697e-38
-13.65	4.47312	3.0543e-38
-13.65	4.49462	1.44213e-38
-13.65	4.51613	6.78629e-39
-13.65	4.53763	3.18271e-39
-13.65	4.55914	1.48764e-39
-13.65	4.58065	6.93009e-40
-13.65	4.60215	3.21748e-40
-13.65	4.62366	1.48879e-40
-13.65	4.64516	6.86577e-41
-13.65	4.66667	3.15563e-41
-13.65	4.68817	1.44552e-41
-13.65	4.70968	6.59935e-42
-13.65	4.73118	3.00276e-42
-13.65	4.75269	1.36171e-42
-13.65	4.77419	6.15445e-43
-13.65	4.7957	2.77229e-43
-13.65	4.8172	1.24461e-43
-13.65	4.83871	5.5689e-44
-13.65	4.86022	2.48344e-44
-13.65	4.88172	1.10378e-44
-13.65	4.90323	4.8894e-45
-13.65	4.92473	2.15862e-45
-13.65	4.94624	9.49827e-46
-13.65	4.96774	4.16542e-46
-13.65	4.98925	1.82063e-46
-13.65	5.01075	7.93106e-47
-13.65	5.03226	3.44341e-47
-13.65	5.05376	1.49003e-47
-13.65	5.07527	6.42613e-48
-13.65	5.09677	2.76219e-48
-13.65	5.11828	1.18333e-48
-13.65	5.13979	5.05249e-49
-13.65	5.16129	2.15008e-49
-13.65	5.1828	9.11912e-50
-13.65	5.2043	3.85479e-50
-13.65	5.22581	1.62404e-50
-13.65	5.24731	6.81934e-51
-13.65	5.26882	2.85389e-51
-13.65	5.29032	1.19037e-51
-13.65	5.31183	4.94849e-52
-13.65	5.33333	2.05028e-52
-13.65	5.35484	8.46647e-53
-13.65	5.37634	3.4845e-53
-13.65	5.39785	1.42931e-53
-13.65	5.41936	5.84333e-54
-13.65	5.44086	2.38091e-54
-13.65	5.46237	9.66879e-55
-13.65	5.48387	3.91335e-55
-13.65	5.50538	1.5786e-55
-13.65	5.52688	6.34665e-56
-13.65	5.54839	2.54309e-56
-13.65	5.56989	1.01561e-56
-13.65	5.5914	4.04238e-57
-13.65	5.6129	1.60359e-57
-13.65	5.63441	6.34007e-58
-13.65	5.65591	2.49828e-58
-13.65	5.67742	9.81144e-59
-13.65	5.69893	3.84033e-59
-13.65	5.72043	1.49813e-59
-13.65	5.74194	5.8247e-60
-13.65	5.76344	2.25705e-60
-13.65	5.78495	8.71671e-61
-13.65	5.80645	3.35511e-61
-13.65	5.82796	1.28707e-61
-13.65	5.84946	4.92087e-62
-13.65	5.87097	1.87509e-62
-13.65	5.89247	7.12106e-63
-13.65	5.91398	2.69531e-63
-13.65	5.93548	1.01675e-63
-13.65	5.95699	3.82259e-64
-13.65	5.9785	1.43233e-64
-13.65	6	5.34894e-65
-13.6	0	0.00456
-13.6	0.02151	0.00944
-13.6	0.04301	0.01331
-13.6	0.06452	0.01619
-13.6	0.08602	0.0185
-13.6	0.10753	0.02035
-13.6	0.12903	0.02177
-13.6	0.15054	0.02277
-13.6	0.17204	0.02333
-13.6	0.19355	0.02345
-13.6	0.21505	0.02315
-13.6	0.23656	0.02247
-13.6	0.25807	0.02145
-13.6	0.27957	0.02017
-13.6	0.30108	0.01873
-13.6	0.32258	0.01723
-13.6	0.34409	0.01577
-13.6	0.36559	0.01445
-13.6	0.3871	0.01332
-13.6	0.4086	0.01239
-13.6	0.43011	0.01163
-13.6	0.45161	0.01097
-13.6	0.47312	0.01033
-13.6	0.49462	0.00965
-13.6	0.51613	0.00888
-13.6	0.53763	0.008
-13.6	0.55914	0.00702
-13.6	0.58065	0.00596
-13.6	0.60215	0.00487
-13.6	0.62366	0.00381
-13.6	0.64516	0.00286
-13.6	0.66667	0.00215
-13.6	0.68817	0.00184
-13.6	0.70968	0.00196
-13.6	0.73118	0.00231
-13.6	0.75269	0.00269
-13.6	0.77419	0.003
-13.6	0.7957	0.00321
[truncated: 232,643+ more rows]

## Sheet: Fig. 3h
Fig. 3 |	Atomic structural and chemical states analyses of Fe/Cu dual atom catalyst.
k	R+α	Intensity
-14.4	0	0.01162
-14.4	0.02083	0.02329
-14.4	0.04167	0.03104
-14.4	0.0625	0.03429
-14.4	0.08333	0.034
-14.4	0.10417	0.03072
-14.4	0.125	0.0251
-14.4	0.14583	0.01812
-14.4	0.16667	0.01178
-14.4	0.1875	0.01106
-14.4	0.20833	0.01695
-14.4	0.22917	0.02433
-14.4	0.25	0.03101
-14.4	0.27083	0.03622
-14.4	0.29167	0.03965
-14.4	0.3125	0.04123
-14.4	0.33333	0.04107
-14.4	0.35417	0.0394
-14.4	0.375	0.03655
-14.4	0.39583	0.0329
-14.4	0.41667	0.02885
-14.4	0.4375	0.02479
-14.4	0.45833	0.02104
-14.4	0.47917	0.01786
-14.4	0.5	0.01539
-14.4	0.52083	0.01362
-14.4	0.54167	0.01242
-14.4	0.5625	0.01156
-14.4	0.58333	0.01084
-14.4	0.60417	0.01015
-14.4	0.625	0.00941
-14.4	0.64583	0.00862
-14.4	0.66667	0.00782
-14.4	0.6875	0.00702
-14.4	0.70833	0.00626
-14.4	0.72917	0.00557
-14.4	0.75	0.00496
-14.4	0.77083	0.00441
-14.4	0.79167	0.00394
-14.4	0.8125	0.00352
-14.4	0.83333	0.00313
-14.4	0.85417	0.00278
-14.4	0.875	0.00246
-14.4	0.89583	0.00216
-14.4	0.91667	0.00188
-14.4	0.9375	0.00162
-14.4	0.95833	0.00138
-14.4	0.97917	0.00117
-14.4	1	0.000976045
-14.4	1.02083	0.000808629
-14.4	1.04167	0.000663469
-14.4	1.0625	0.000539243
-14.4	1.08333	0.000434265
-14.4	1.10417	0.00034662
-14.4	1.125	0.000274287
-14.4	1.14583	0.000215245
-14.4	1.16667	0.000167557
-14.4	1.1875	0.000129423
-14.4	1.20833	9.92206e-05
-14.4	1.22917	7.55168e-05
-14.4	1.25	5.70751e-05
-14.4	1.27083	4.28466e-05
-14.4	1.29167	3.1956e-05
-14.4	1.3125	2.36837e-05
-14.4	1.33333	1.74461e-05
-14.4	1.35417	1.27756e-05
-14.4	1.375	9.3021e-06
-14.4	1.39583	6.73545e-06
-14.4	1.41667	4.85074e-06
-14.4	1.4375	3.47509e-06
-14.4	1.45833	2.47683e-06
-14.4	1.47917	1.75652e-06
-14.4	1.5	1.2396e-06
-14.4	1.52083	8.70602e-07
-14.4	1.54167	6.08567e-07
-14.4	1.5625	4.23427e-07
-14.4	1.58333	2.93264e-07
-14.4	1.60417	2.02196e-07
-14.4	1.625	1.38786e-07
-14.4	1.64583	9.48398e-08
-14.4	1.66667	6.45247e-08
-14.4	1.6875	4.37083e-08
-14.4	1.70833	2.94791e-08
-14.4	1.72917	1.97964e-08
-14.4	1.75	1.32368e-08
-14.4	1.77083	8.81279e-09
-14.4	1.79167	5.84221e-09
-14.4	1.8125	3.85636e-09
-14.4	1.83333	2.53462e-09
-14.4	1.85417	1.65876e-09
-14.4	1.875	1.08091e-09
-14.4	1.89583	7.01336e-10
-14.4	1.91667	4.53097e-10
-14.4	1.9375	2.91462e-10
-14.4	1.95833	1.86678e-10
-14.4	1.97917	1.19048e-10
-14.4	2	7.55894e-11
-14.4	2.02083	4.77869e-11
-14.4	2.04167	3.00787e-11
-14.4	2.0625	1.88499e-11
-14.4	2.08333	1.17612e-11
-14.4	2.10417	7.306e-12
-14.4	2.125	4.51849e-12
-14.4	2.14583	2.78217e-12
-14.4	2.16667	1.70549e-12
-14.4	2.1875	1.04084e-12
-14.4	2.20833	6.32386e-13
-14.4	2.22917	3.82509e-13
-14.4	2.25	2.30333e-13
-14.4	2.27083	1.38077e-13
-14.4	2.29167	8.24019e-14
-14.4	2.3125	4.89549e-14
-14.4	2.33333	2.89531e-14
-14.4	2.35417	1.70463e-14
-14.4	2.375	9.9908e-15
-14.4	2.39583	5.82908e-15
-14.4	2.41667	3.38554e-15
-14.4	2.4375	1.9574e-15
-14.4	2.45833	1.12656e-15
-14.4	2.47917	6.45424e-16
-14.4	2.5	3.6809e-16
-14.4	2.52083	2.08967e-16
-14.4	2.54167	1.1809e-16
-14.4	2.5625	6.64289e-17
-14.4	2.58333	3.71971e-17
-14.4	2.60417	2.07333e-17
-14.4	2.625	1.15035e-17
-14.4	2.64583	6.35324e-18
-14.4	2.66667	3.4927e-18
-14.4	2.6875	1.91129e-18
-14.4	2.70833	1.04109e-18
-14.4	2.72917	5.6448e-19
-14.4	2.75	3.04651e-19
-14.4	2.77083	1.63663e-19
-14.4	2.79167	8.75171e-20
-14.4	2.8125	4.65829e-20
-14.4	2.83333	2.46803e-20
-14.4	2.85417	1.30156e-20
-14.4	2.875	6.8323e-21
-14.4	2.89583	3.56991e-21
-14.4	2.91667	1.85667e-21
-14.4	2.9375	9.61169e-22
-14.4	2.95833	4.95279e-22
-14.4	2.97917	2.5403e-22
-14.4	3	1.2969e-22
-14.4	3.02083	6.59036e-23
-14.4	3.04167	3.33347e-23
-14.4	3.0625	1.67829e-23
-14.4	3.08333	8.41042e-24
-14.4	3.10417	4.19519e-24
-14.4	3.125	2.08289e-24
-14.4	3.14583	1.02935e-24
-14.4	3.16667	5.06336e-25
-14.4	3.1875	2.47911e-25
-14.4	3.20833	1.20818e-25
-14.4	3.22917	5.86067e-26
-14.4	3.25	2.82971e-26
-14.4	3.27083	1.35993e-26
-14.4	3.29167	6.5053e-27
-14.4	3.3125	3.0974e-27
-14.4	3.33333	1.46793e-27
-14.4	3.35417	6.92454e-28
-14.4	3.375	3.25128e-28
-14.4	3.39583	1.51948e-28
-14.4	3.41667	7.06824e-29
-14.4	3.4375	3.27269e-29
-14.4	3.45833	1.50826e-29
-14.4	3.47917	6.91867e-30
-14.4	3.5	3.15897e-30
-14.4	3.52083	1.43564e-30
-14.4	3.54167	6.49412e-31
-14.4	3.5625	2.92396e-31
-14.4	3.58333	1.31038e-31
-14.4	3.60417	5.84519e-32
-14.4	3.625	2.59523e-32
-14.4	3.64583	1.14691e-32
-14.4	3.66667	5.04493e-33
-14.4	3.6875	2.20881e-33
-14.4	3.70833	9.62576e-34
-14.4	3.72917	4.17529e-34
-14.4	3.75	1.80266e-34
-14.4	3.77083	7.74666e-35
-14.4	3.79167	3.31353e-35
-14.4	3.8125	1.41072e-35
-14.4	3.83333	5.97812e-36
-14.4	3.85417	2.52152e-36
-14.4	3.875	1.05861e-36
-14.4	3.89583	4.42367e-37
-14.4	3.91667	1.83994e-37
-14.4	3.9375	7.61725e-38
-14.4	3.95833	3.13882e-38
-14.4	3.97917	1.28739e-38
-14.4	4	5.25564e-39
-14.4	4.02083	2.13558e-39
-14.4	4.04167	8.63732e-40
-14.4	4.0625	3.47709e-40
-14.4	4.08333	1.39324e-40
-14.4	4.10417	5.55663e-41
-14.4	4.125	2.20582e-41
-14.4	4.14583	8.71567e-42
-14.4	4.16667	3.42772e-42
-14.4	4.1875	1.34179e-42
-14.4	4.20833	5.228e-43
-14.4	4.22917	2.0275e-43
-14.4	4.25	7.82634e-44
-14.4	4.27083	3.00698e-44
-14.4	4.29167	1.14994e-44
-14.4	4.3125	4.37716e-45
-14.4	4.33333	1.65838e-45
-14.4	4.35417	6.25386e-46
-14.4	4.375	2.34739e-46
-14.4	4.39583	8.76992e-47
-14.4	4.41667	3.26122e-47
-14.4	4.4375	1.20708e-47
-14.4	4.45833	4.44699e-48
-14.4	4.47917	1.63068e-48
-14.4	4.5	5.95175e-49
-14.4	4.52083	2.16219e-49
-14.4	4.54167	7.81836e-50
-14.4	4.5625	2.81391e-50
-14.4	4.58333	1.00804e-50
-14.4	4.60417	3.59435e-51
-14.4	4.625	1.27566e-51
-14.4	4.64583	4.50631e-52
-14.4	4.66667	1.58446e-52
-14.4	4.6875	5.54515e-53
-14.4	4.70833	1.93161e-53
-14.4	4.72917	6.69727e-54
-14.4	4.75	2.31126e-54
-14.4	4.77083	7.93915e-55
-14.4	4.79167	2.71439e-55
-14.4	4.8125	9.23724e-56
-14.4	4.83333	3.12886e-56
-14.4	4.85417	1.05488e-56
-14.4	4.875	3.5399e-57
-14.4	4.89583	1.18237e-57
-14.4	4.91667	3.93086e-58
-14.4	4.9375	1.30076e-58
-14.4	4.95833	4.28427e-59
-14.4	4.97917	1.40453e-59
-14.4	5	4.58308e-60
-14.4	5.02083	1.48853e-60
-14.4	5.04167	4.81204e-61
-14.4	5.0625	1.54837e-61
-14.4	5.08333	4.95898e-62
-14.4	5.10417	1.58083e-62
-14.4	5.125	5.01589e-63
-14.4	5.14583	1.58411e-63
-14.4	5.16667	4.9796e-64
-14.4	5.1875	1.55804e-64
-14.4	5.20833	4.85214e-65
-14.4	5.22917	1.50405e-65
-14.4	5.25	4.64048e-66
-14.4	5.27083	1.42507e-66
-14.4	5.29167	4.35597e-67
-14.4	5.3125	1.32527e-67
-14.4	5.33333	4.01327e-68
-14.4	5.35417	1.20966e-68
-14.4	5.375	3.62914e-69
-14.4	5.39583	1.08372e-69
-14.4	5.41667	3.22107e-70
-14.4	5.4375	9.52923e-71
-14.4	5.45833	2.806e-71
-14.4	5.47917	8.22417e-72
-14.4	5.5	2.39921e-72
-14.4	5.52083	6.96655e-73
-14.4	5.54167	2.01345e-73
-14.4	5.5625	5.79209e-74
-14.4	5.58333	1.65846e-74
-14.4	5.60417	4.72656e-75
-14.4	5.625	1.34078e-75
-14.4	5.64583	3.7857e-76
-14.4	5.66667	1.06391e-76
-14.4	5.6875	2.97604e-77
-14.4	5.70833	8.28599e-78
-14.4	5.72917	2.29627e-78
-14.4	5.75	6.33395e-79
-14.4	5.77083	1.739e-79
-14.4	5.79167	4.75222e-80
-14.4	5.8125	1.29261e-80
-14.4	5.83333	3.49954e-81
-14.4	5.85417	9.43032e-82
-14.4	5.875	2.52939e-82
-14.4	5.89583	6.75271e-83
-14.4	5.91667	1.79437e-83
-14.4	5.9375	4.74592e-84
-14.4	5.95833	1.2494e-84
-14.4	5.97917	3.27382e-85
-14.4	6	8.5385e-86
-14.35	0	0.01162
-14.35	0.02083	0.02329
-14.35	0.04167	0.03104
-14.35	0.0625	0.0343
-14.35	0.08333	0.03401
-14.35	0.10417	0.03073
-14.35	0.125	0.02511
-14.35	0.14583	0.01813
-14.35	0.16667	0.01178
-14.35	0.1875	0.01106
-14.35	0.20833	0.01697
-14.35	0.22917	0.02437
-14.35	0.25	0.03107
-14.35	0.27083	0.03631
-14.35	0.29167	0.03978
-14.35	0.3125	0.04138
-14.35	0.33333	0.04124
-14.35	0.35417	0.03958
-14.35	0.375	0.03673
-14.35	0.39583	0.03309
-14.35	0.41667	0.02903
-14.35	0.4375	0.02495
-14.35	0.45833	0.02118
-14.35	0.47917	0.01799
-14.35	0.5	0.0155
-14.35	0.52083	0.01373
-14.35	0.54167	0.01252
-14.35	0.5625	0.01167
-14.35	0.58333	0.01096
-14.35	0.60417	0.01026
-14.35	0.625	0.00953
-14.35	0.64583	0.00874
-14.35	0.66667	0.00793
-14.35	0.6875	0.00712
-14.35	0.70833	0.00636
-14.35	0.72917	0.00567
-14.35	0.75	0.00504
-14.35	0.77083	0.0045
-14.35	0.79167	0.00402
-14.35	0.8125	0.00359
-14.35	0.83333	0.0032
-14.35	0.85417	0.00285
-14.35	0.875	0.00252
-14.35	0.89583	0.00221
-14.35	0.91667	0.00193
-14.35	0.9375	0.00166
-14.35	0.95833	0.00142
-14.35	0.97917	0.0012
-14.35	1	0.00101
-14.35	1.02083	0.000837468
-14.35	1.04167	0.000688204
-14.35	1.0625	0.000560229
-14.35	1.08333	0.000451885
-14.35	1.10417	0.000361265
-14.35	1.125	0.000286341
-14.35	1.14583	0.000225074
-14.35	1.16667	0.0001755
-14.35	1.1875	0.000135787
-14.35	1.20833	0.000104276
-14.35	1.22917	7.95011e-05
-14.35	1.25	6.0191e-05
-14.35	1.27083	4.52652e-05
-14.35	1.29167	3.38199e-05
-14.35	1.3125	2.51103e-05
-14.35	1.33333	1.85306e-05
-14.35	1.35417	1.35948e-05
-14.35	1.375	9.91703e-06
-14.35	1.39583	7.19426e-06
-14.35	1.41667	5.19106e-06
-14.35	1.4375	3.72609e-06
-14.35	1.45833	2.66093e-06
-14.35	1.47917	1.89082e-06
-14.35	1.5	1.33705e-06
-14.35	1.52083	9.40957e-07
-14.35	1.54167	6.591e-07
-14.35	1.5625	4.59543e-07
-14.35	1.58333	3.1895e-07
-14.35	1.60417	2.20377e-07
-14.35	1.625	1.51592e-07
-14.35	1.64583	1.03818e-07
-14.35	1.66667	7.07903e-08
-14.35	1.6875	4.80605e-08
-14.35	1.70833	3.24883e-08
-14.35	1.72917	2.18675e-08
-14.35	1.75	1.46559e-08
-14.35	1.77083	9.78064e-09
-14.35	1.79167	6.49936e-09
-14.35	1.8125	4.30053e-09
-14.35	1.83333	2.83349e-09
-14.35	1.85417	1.85896e-09
-14.35	1.875	1.21441e-09
-14.35	1.89583	7.89961e-10
-14.35	1.91667	5.11666e-10
-14.35	1.9375	3.29994e-10
-14.35	1.95833	2.11913e-10
-14.35	1.97917	1.35501e-10
-14.35	2	8.62678e-11
-14.35	2.02083	5.46861e-11
-14.35	2.04167	3.45161e-11
-14.35	2.0625	2.16908e-11
-14.35	2.08333	1.35718e-11
-14.35	2.10417	8.45471e-12
-14.35	2.125	5.24393e-12
-14.35	2.14583	3.23822e-12
-14.35	2.16667	1.99086e-12
-14.35	2.1875	1.21859e-12
-14.35	2.20833	7.42598e-13
-14.35	2.22917	4.50527e-13
-14.35	2.25	2.72118e-13
-14.35	2.27083	1.63628e-13
-14.35	2.29167	9.79536e-14
-14.35	2.3125	5.83766e-14
-14.35	2.33333	3.46346e-14
-14.35	2.35417	2.04565e-14
-14.35	2.375	1.20281e-14
-14.35	2.39583	7.04059e-15
-14.35	2.41667	4.1026e-15
-14.35	2.4375	2.37983e-15
-14.35	2.45833	1.37426e-15
-14.35	2.47917	7.8999e-16
-14.35	2.5	4.52068e-16
-14.35	2.52083	2.57521e-16
-14.35	2.54167	1.46032e-16
-14.35	2.5625	8.24333e-17
-14.35	2.58333	4.63211e-17
-14.35	2.60417	2.59104e-17
-14.35	2.625	1.44273e-17
-14.35	2.64583	7.99671e-18
-14.35	2.66667	4.41215e-18
-14.35	2.6875	2.42327e-18
-14.35	2.70833	1.32484e-18
-14.35	2.72917	7.20997e-19
-14.35	2.75	3.90582e-19
-14.35	2.77083	2.10618e-19
-14.35	2.79167	1.13054e-19
-14.35	2.8125	6.0406e-20
-14.35	2.83333	3.21275e-20
-14.35	2.85417	1.70089e-20
-14.35	2.875	8.96351e-21
-14.35	2.89583	4.70196e-21
-14.35	2.91667	2.45516e-21
-14.35	2.9375	1.27609e-21
-14.35	2.95833	6.60204e-22
-14.35	2.97917	3.39996e-22
-14.35	3	1.74288e-22
-14.35	3.02083	8.89314e-23
-14.35	3.04167	4.51689e-23
-14.35	3.0625	2.2836e-23
-14.35	3.08333	1.14919e-23
-14.35	3.10417	5.75655e-24
-14.35	3.125	2.87028e-24
-14.35	3.14583	1.42456e-24
-14.35	3.16667	7.03765e-25
-14.35	3.1875	3.46073e-25
-14.35	3.20833	1.69395e-25
-14.35	3.22917	8.25326e-26
-14.35	3.25	4.00259e-26
-14.35	3.27083	1.93218e-26
-14.35	3.29167	9.28424e-27
-14.35	3.3125	4.44053e-27
-14.35	3.33333	2.11404e-27
-14.35	3.35417	1.0018e-27
-14.35	3.375	4.72542e-28
-14.35	3.39583	2.21865e-28
-14.35	3.41667	1.03687e-28
-14.35	3.4375	4.82339e-29
-14.35	3.45833	2.23341e-29
-14.35	3.47917	1.02937e-29
-14.35	3.5	4.72242e-30
-14.35	3.52083	2.15648e-30
-14.35	3.54167	9.80201e-31
-14.35	3.5625	4.43479e-31
-14.35	3.58333	1.99718e-31
-14.35	3.60417	8.95264e-32
-14.35	3.625	3.99459e-32
-14.35	3.64583	1.77411e-32
-14.35	3.66667	7.84289e-33
-14.35	3.6875	3.45111e-33
-14.35	3.70833	1.51157e-33
-14.35	3.72917	6.59002e-34
-14.35	3.75	2.85977e-34
-14.35	3.77083	1.23527e-34
-14.35	3.79167	5.31106e-35
-14.35	3.8125	2.27293e-35
-14.35	3.83333	9.68228e-36
-14.35	3.85417	4.1054e-36
-14.35	3.875	1.73269e-36
-14.35	3.89583	7.27899e-37
-14.35	3.91667	3.04375e-37
-14.35	3.9375	1.26687e-37
-14.35	3.95833	5.24859e-38
-14.35	3.97917	2.16441e-38
-14.35	4	8.88425e-39
-14.35	4.02083	3.62985e-39
-14.35	4.04167	1.47619e-39
-14.35	4.0625	5.97563e-40
-14.35	4.08333	2.40774e-40
-14.35	4.10417	9.65656e-41
-14.35	4.125	3.85496e-41
-14.35	4.14583	1.53181e-41
-14.35	4.16667	6.05862e-42
-14.35	4.1875	2.38522e-42
-14.35	4.20833	9.34695e-43
-14.35	4.22917	3.64583e-43
-14.35	4.25	1.4155e-43
-14.35	4.27083	5.47025e-44
-14.35	4.29167	2.10422e-44
-14.35	4.3125	8.05675e-45
-14.35	4.33333	3.07054e-45
-14.35	4.35417	1.16481e-45
-14.35	4.375	4.39825e-46
-14.35	4.39583	1.65307e-46
-14.35	4.41667	6.18426e-47
-14.35	4.4375	2.30287e-47
-14.35	4.45833	8.53566e-48
-14.35	4.47917	3.14913e-48
-14.35	4.5	1.15645e-48
-14.35	4.52083	4.22719e-49
-14.35	4.54167	1.53802e-49
-14.35	4.5625	5.57e-50
-14.35	4.58333	2.00787e-50
-14.35	4.60417	7.20443e-51
-14.35	4.625	2.57306e-51
-14.35	4.64583	9.14715e-52
-14.35	4.66667	3.23673e-52
-14.35	4.6875	1.14002e-52
-14.35	4.70833	3.99672e-53
-14.35	4.72917	1.3947e-53
-14.35	4.75	4.84443e-54
-14.35	4.77083	1.67491e-54
-14.35	4.79167	5.76399e-55
-14.35	4.8125	1.97443e-55
-14.35	4.83333	6.732e-56
-14.35	4.85417	2.28472e-56
-14.35	4.875	7.71802e-57
-14.35	4.89583	2.59516e-57
-14.35	4.91667	8.68578e-58
-14.35	4.9375	2.8936e-58
-14.35	4.95833	9.59517e-59
-14.35	4.97917	3.16703e-59
-14.35	5	1.04049e-59
-14.35	5.02083	3.40258e-60
-14.35	5.04167	1.10755e-60
-14.35	5.0625	3.58843e-61
-14.35	5.08333	1.15726e-61
-14.35	5.10417	3.71486e-62
-14.35	5.125	1.18697e-62
-14.35	5.14583	3.77503e-63
-14.35	5.16667	1.19505e-63
-14.35	5.1875	3.76565e-64
-14.35	5.20833	1.18107e-64
-14.35	5.22917	3.68723e-65
-14.35	5.25	1.1458e-65
-14.35	5.27083	3.54407e-66
-14.35	5.29167	1.09114e-66
-14.35	5.3125	3.34383e-67
-14.35	5.33333	1.01998e-67
-14.35	5.35417	3.0969e-68
-14.35	5.375	9.35938e-69
-14.35	5.39583	2.81548e-69
-14.35	5.41667	8.43029e-70
-14.35	5.4375	2.51257e-70
-14.35	5.45833	7.45381e-71
-14.35	5.47917	2.20102e-71
-14.35	5.5	6.46928e-72
-14.35	5.52083	1.89266e-72
-14.35	5.54167	5.51155e-73
-14.35	5.5625	1.59757e-73
-14.35	5.58333	4.60928e-74
-14.35	5.60417	1.3237e-74
-14.35	5.625	3.78385e-75
-14.35	5.64583	1.07662e-75
-14.35	5.66667	3.04913e-76
-14.35	5.6875	8.59556e-77
-14.35	5.70833	2.41189e-77
-14.35	5.72917	6.73639e-78
-14.35	5.75	1.87276e-78
-14.35	5.77083	5.18229e-79
-14.35	5.79167	1.4274e-79
-14.35	5.8125	3.91343e-80
-14.35	5.83333	1.06795e-80
-14.35	5.85417	2.90091e-81
-14.35	5.875	7.84332e-82
-14.35	5.89583	2.11082e-82
-14.35	5.91667	5.65442e-83
-14.35	5.9375	1.50768e-83
-14.35	5.95833	4.00145e-84
-14.35	5.97917	1.05708e-84
-14.35	6	2.77963e-85
-14.3	0	0.01162
-14.3	0.02083	0.02329
-14.3	0.04167	0.03104
-14.3	0.0625	0.03431
-14.3	0.08333	0.03402
-14.3	0.10417	0.03074
-14.3	0.125	0.02513
-14.3	0.14583	0.01814
-14.3	0.16667	0.01178
-14.3	0.1875	0.01106
-14.3	0.20833	0.01698
-14.3	0.22917	0.02441
-14.3	0.25	0.03114
-14.3	0.27083	0.03641
-14.3	0.29167	0.0399
-14.3	0.3125	0.04153
-14.3	0.33333	0.04141
-14.3	0.35417	0.03976
-14.3	0.375	0.03692
-14.3	0.39583	0.03327
-14.3	0.41667	0.02921
-14.3	0.4375	0.02512
-14.3	0.45833	0.02133
-14.3	0.47917	0.01812
-14.3	0.5	0.01562
-14.3	0.52083	0.01384
-14.3	0.54167	0.01263
-14.3	0.5625	0.01177
-14.3	0.58333	0.01107
-14.3	0.60417	0.01038
-14.3	0.625	0.00964
-14.3	0.64583	0.00885
-14.3	0.66667	0.00804
-14.3	0.6875	0.00723
-14.3	0.70833	0.00646
-14.3	0.72917	0.00576
-14.3	0.75	0.00513
-14.3	0.77083	0.00458
-14.3	0.79167	0.0041
-14.3	0.8125	0.00366
-14.3	0.83333	0.00327
-14.3	0.85417	0.00292
-14.3	0.875	0.00258
-14.3	0.89583	0.00227
-14.3	0.91667	0.00198
-14.3	0.9375	0.00171
-14.3	0.95833	0.00147
-14.3	0.97917	0.00124
-14.3	1	0.00104
-14.3	1.02083	0.000867246
-14.3	1.04167	0.000713785
-14.3	1.0625	0.000581967
-14.3	1.08333	0.000470166
-14.3	1.10417	0.000376483
-14.3	1.125	0.000298888
-14.3	1.14583	0.000235323
-14.3	1.16667	0.000183796
-14.3	1.1875	0.000142444
-14.3	1.20833	0.000109574
-14.3	1.22917	8.36836e-05
-14.3	1.25	6.34675e-05
-14.3	1.27083	4.7813e-05
-14.3	1.29167	3.57869e-05
-14.3	1.3125	2.66184e-05
-14.3	1.33333	1.96792e-05
-14.3	1.35417	1.4464e-05
-14.3	1.375	1.05707e-05
-14.3	1.39583	7.68289e-06
-14.3	1.41667	5.55419e-06
-14.3	1.4375	3.99442e-06
-14.3	1.45833	2.85813e-06
-14.3	1.47917	2.03496e-06
-14.3	1.5	1.44186e-06
-14.3	1.52083	1.01677e-06
-14.3	1.54167	7.13665e-07
-14.3	1.5625	4.98622e-07
-14.3	1.58333	3.46802e-07
-14.3	1.60417	2.40131e-07
-14.3	1.625	1.65538e-07
-14.3	1.64583	1.13617e-07
-14.3	1.66667	7.76433e-08
-14.3	1.6875	5.28313e-08
-14.3	1.70833	3.57945e-08
-14.3	1.72917	2.41483e-08
-14.3	1.75	1.62222e-08
-14.3	1.77083	1.08514e-08
-14.3	1.79167	7.22813e-09
-14.3	1.8125	4.79431e-09
-14.3	1.83333	3.16656e-09
-14.3	1.85417	2.08262e-09
-14.3	1.875	1.36393e-09
-14.3	1.89583	8.89469e-10
-14.3	1.91667	5.77596e-10
-14.3	1.9375	3.73481e-10
-14.3	1.95833	2.40469e-10
-14.3	1.97917	1.54168e-10
-14.3	2	9.84158e-11
-14.3	2.02083	6.25561e-11
-14.3	2.04167	3.95916e-11
-14.3	2.0625	2.49494e-11
-14.3	2.08333	1.56544e-11
-14.3	2.10417	9.77972e-12
-14.3	2.125	6.08311e-12
-14.3	2.14583	3.76728e-12
-14.3	2.16667	2.3229e-12
-14.3	2.1875	1.42602e-12
-14.3	2.20833	8.71593e-13
-14.3	2.22917	5.30379e-13
-14.3	2.25	3.21322e-13
-14.3	2.27083	1.93808e-13
-14.3	2.29167	1.16379e-13
-14.3	2.3125	6.95744e-14
-14.3	2.33333	4.14085e-14
-14.3	2.35417	2.45353e-14
-14.3	2.375	1.44728e-14
-14.3	2.39583	8.49902e-15
-14.3	2.41667	4.96864e-15
-14.3	2.4375	2.89172e-15
-14.3	2.45833	1.67541e-15
-14.3	2.47917	9.66344e-16
-14.3	2.5	5.54859e-16
-14.3	2.52083	3.17156e-16
-14.3	2.54167	1.80468e-16
-14.3	2.5625	1.02227e-16
-14.3	2.58333	5.76446e-17
-14.3	2.60417	3.23583e-17
-14.3	2.625	1.80817e-17
-14.3	2.64583	1.00583e-17
-14.3	2.66667	5.56969e-18
-14.3	2.6875	3.07018e-18
-14.3	2.70833	1.68469e-18
-14.3	2.72917	9.20228e-19
-14.3	2.75	5.00371e-19
-14.3	2.77083	2.70837e-19
-14.3	2.79167	1.45929e-19
-14.3	2.8125	7.82692e-20
-14.3	2.83333	4.17885e-20
-14.3	2.85417	2.22094e-20
-14.3	2.875	1.17498e-20
-14.3	2.89583	6.18781e-21
-14.3	2.91667	3.24381e-21
-14.3	2.9375	1.69272e-21
-14.3	2.95833	8.79279e-22
-14.3	2.97917	4.5465e-22
-14.3	3	2.34011e-22
-14.3	3.02083	1.19896e-22
-14.3	3.04167	6.11479e-23
-14.3	3.0625	3.10431e-23
-14.3	3.08333	1.56876e-23
-14.3	3.10417	7.8914e-24
-14.3	3.125	3.95146e-24
-14.3	3.14583	1.96955e-24
-14.3	3.16667	9.77194e-25
-14.3	3.1875	4.82614e-25
-14.3	3.20833	2.37259e-25
-14.3	3.22917	1.16105e-25
-14.3	3.25	5.65565e-26
-14.3	3.27083	2.74231e-26
-14.3	3.29167	1.32359e-26
-14.3	3.3125	6.3591e-27
-14.3	3.33333	3.04116e-27
-14.3	3.35417	1.44772e-27
-14.3	3.375	6.86013e-28
-14.3	3.39583	3.23581e-28
-14.3	3.41667	1.51927e-28
-14.3	3.4375	7.10046e-29
-14.3	3.45833	3.30324e-29
-14.3	3.47917	1.52966e-29
-14.3	3.5	7.05102e-30
-14.3	3.52083	3.23525e-30
-14.3	3.54167	1.47763e-30
-14.3	3.5625	6.71774e-31
-14.3	3.58333	3.04005e-31
-14.3	3.60417	1.36943e-31
-14.3	3.625	6.14041e-32
-14.3	3.64583	2.74066e-32
-14.3	3.66667	1.21762e-32
-14.3	3.6875	5.38481e-33
-14.3	3.70833	2.37043e-33
-14.3	3.72917	1.03868e-33
-14.3	3.75	4.53042e-34
-14.3	3.77083	1.96695e-34
-14.3	3.79167	8.50056e-35
-14.3	3.8125	3.65679e-35
-14.3	3.83333	1.56586e-35
-14.3	3.85417	6.67426e-36
-14.3	3.875	2.83174e-36
-14.3	3.89583	1.19592e-36
-14.3	3.91667	5.02745e-37
-14.3	3.9375	2.10375e-37
-14.3	3.95833	8.7627e-38
-14.3	3.97917	3.63313e-38
-14.3	4	1.49941e-38
-14.3	4.02083	6.15972e-39
-14.3	4.04167	2.51883e-39
-14.3	4.0625	1.02526e-39
-14.3	4.08333	4.15403e-40
-14.3	4.10417	1.67534e-40
-14.3	4.125	6.72562e-41
-14.3	4.14583	2.68758e-41
-14.3	4.16667	1.06903e-41
-14.3	4.1875	4.23266e-42
-14.3	4.20833	1.66815e-42
-14.3	4.22917	6.54421e-43
-14.3	4.25	2.5555e-43
-14.3	4.27083	9.93328e-44
-14.3	4.29167	3.84333e-44
-14.3	4.3125	1.4802e-44
-14.3	4.33333	5.67453e-45
-14.3	4.35417	2.1654e-45
-14.3	4.375	8.22516e-46
-14.3	4.39583	3.10991e-46
-14.3	4.41667	1.17044e-46
-14.3	4.4375	4.38479e-47
-14.3	4.45833	1.63511e-47
-14.3	4.47917	6.06932e-48
-14.3	4.5	2.2425e-48
-14.3	4.52083	8.24751e-49
-14.3	4.54167	3.01933e-49
-14.3	4.5625	1.10026e-49
-14.3	4.58333	3.99097e-50
-14.3	4.60417	1.44099e-50
-14.3	4.625	5.1789e-51
-14.3	4.64583	1.85274e-51
-14.3	4.66667	6.59762e-52
-14.3	4.6875	2.33861e-52
-14.3	4.70833	8.25139e-53
-14.3	4.72917	2.89797e-53
-14.3	4.75	1.01311e-53
-14.3	4.77083	3.52548e-54
-14.3	4.79167	1.22117e-54
-14.3	4.8125	4.2105e-55
-14.3	4.83333	1.44507e-55
-14.3	4.85417	4.93674e-56
-14.3	4.875	1.67876e-56
-14.3	4.89583	5.68245e-57
-14.3	4.91667	1.91461e-57
-14.3	4.9375	6.42129e-58
-14.3	4.95833	2.14369e-58
-14.3	4.97917	7.12359e-59
-14.3	5	2.35631e-59
-14.3	5.02083	7.75828e-60
-14.3	5.04167	2.5427e-60
-14.3	5.0625	8.29511e-61
-14.3	5.08333	2.69369e-61
-14.3	5.10417	8.70702e-62
-14.3	5.125	2.80149e-62
-14.3	5.14583	8.97236e-63
-14.3	5.16667	2.86037e-63
-14.3	5.1875	9.07683e-64
-14.3	5.20833	2.86711e-64
-14.3	5.22917	9.01471e-65
-14.3	5.25	2.82135e-65
-14.3	5.27083	8.78941e-66
-14.3	5.29167	2.72559e-66
-14.3	5.3125	8.41314e-67
-14.3	5.33333	2.58496e-67
-14.3	5.35417	7.90581e-68
-14.3	5.375	2.40678e-68
-14.3	5.39583	7.29332e-69
-14.3	5.41667	2.19994e-69
-14.3	5.4375	6.60533e-70
-14.3	5.45833	1.97413e-70
-14.3	5.47917	5.87292e-71
-14.3	5.5	1.73912e-71
-14.3	5.52083	5.12629e-72
-14.3	5.54167	1.50409e-72
-14.3	5.5625	4.39282e-73
-14.3	5.58333	1.27706e-73
-14.3	5.60417	3.6955e-74
-14.3	5.625	1.06447e-74
-14.3	5.64583	3.05207e-75
-14.3	5.66667	8.71066e-76
-14.3	5.6875	2.4746e-76
-14.3	5.70833	6.99773e-77
-14.3	5.72917	1.96973e-77
-14.3	5.75	5.51892e-78
-14.3	5.77083	1.53921e-78
-14.3	5.79167	4.27308e-79
-14.3	5.8125	1.18081e-79
-14.3	5.83333	3.24801e-80
-14.3	5.85417	8.89309e-81
-14.3	5.875	2.42374e-81
-14.3	5.89583	6.5753e-82
-14.3	5.91667	1.77559e-82
-14.3	5.9375	4.77275e-83
-14.3	5.95833	1.277e-83
-14.3	5.97917	3.40104e-84
-14.3	6	9.01633e-85
-14.25	0	0.01162
-14.25	0.02083	0.02329
-14.25	0.04167	0.03104
-14.25	0.0625	0.03431
-14.25	0.08333	0.03403
-14.25	0.10417	0.03076
-14.25	0.125	0.02514
-14.25	0.14583	0.01815
-14.25	0.16667	0.01179
-14.25	0.1875	0.01106
-14.25	0.20833	0.017
-14.25	0.22917	0.02444
-14.25	0.25	0.0312
-14.25	0.27083	0.0365
-14.25	0.29167	0.04002
-14.25	0.3125	0.04168
-14.25	0.33333	0.04158
-14.25	0.35417	0.03995
-14.25	0.375	0.03711
-14.25	0.39583	0.03346
-14.25	0.41667	0.02939
-14.25	0.4375	0.02528
-14.25	0.45833	0.02148
-14.25	0.47917	0.01825
-14.25	0.5	0.01574
-14.25	0.52083	0.01395
-14.25	0.54167	0.01274
-14.25	0.5625	0.01188
-14.25	0.58333	0.01118
-14.25	0.60417	0.01049
-14.25	0.625	0.00976
-14.25	0.64583	0.00897
-14.25	0.66667	0.00815
-14.25	0.6875	0.00734
-14.25	0.70833	0.00657
-14.25	0.72917	0.00586
-14.25	0.75	0.00522
-14.25	0.77083	0.00467
-14.25	0.79167	0.00418
-14.25	0.8125	0.00374
-14.25	0.83333	0.00335
-14.25	0.85417	0.00298
-14.25	0.875	0.00265
-14.25	0.89583	0.00233
-14.25	0.91667	0.00204
-14.25	0.9375	0.00176
-14.25	0.95833	0.00151
-14.25	0.97917	0.00128
-14.25	1	0.00108
-14.25	1.02083	0.000897991
-14.25	1.04167	0.000740238
-14.25	1.0625	0.000604483
-14.25	1.08333	0.00048913
-14.25	1.10417	0.000392297
-14.25	1.125	0.000311947
-14.25	1.14583	0.000246007
-14.25	1.16667	0.000192458
-14.25	1.1875	0.000149407
-14.25	1.20833	0.000115125
-14.25	1.22917	8.80734e-05
-14.25	1.25	6.69123e-05
-14.25	1.27083	5.04963e-05
-14.25	1.29167	3.78622e-05
-14.25	1.3125	2.82124e-05
-14.25	1.33333	2.08955e-05
-14.25	1.35417	1.53861e-05
-14.25	1.375	1.12654e-05
-14.25	1.39583	8.20317e-06
-14.25	1.41667	5.94158e-06
-14.25	1.4375	4.28123e-06
-14.25	1.45833	3.06931e-06
-14.25	1.47917	2.18962e-06
-14.25	1.5	1.55454e-06
-14.25	1.52083	1.09844e-06
-14.25	1.54167	7.7257e-07
-14.25	1.5625	5.40896e-07
-14.25	1.58333	3.76993e-07
-14.25	1.60417	2.61592e-07
-14.25	1.625	1.8072e-07
-14.25	1.64583	1.24308e-07
-14.25	1.66667	8.51366e-08
-14.25	1.6875	5.80596e-08
-14.25	1.70833	3.94258e-08
-14.25	1.72917	2.66591e-08
-14.25	1.75	1.79505e-08
-14.25	1.77083	1.20358e-08
-14.25	1.79167	8.03609e-09
-14.25	1.8125	5.34306e-09
-14.25	1.83333	3.5376e-09
-14.25	1.85417	2.33239e-09
-14.25	1.875	1.53132e-09
-14.25	1.89583	1.00116e-09
-14.25	1.91667	6.51785e-10
-14.25	1.9375	4.22542e-10
-14.25	1.95833	2.72769e-10
-14.25	1.97917	1.75338e-10
-14.25	2	1.1223e-10
-14.25	2.02083	7.15297e-11
-14.25	2.04167	4.53947e-11
-14.25	2.0625	2.86854e-11
-14.25	2.08333	1.80488e-11
-14.25	2.10417	1.13074e-11
-14.25	2.125	7.05341e-12
-14.25	2.14583	4.38078e-12
-14.25	2.16667	2.70904e-12
-14.25	2.1875	1.66797e-12
-14.25	2.20833	1.0225e-12
-14.25	2.22917	6.24074e-13
-14.25	2.25	3.79231e-13
-14.25	2.27083	2.29436e-13
-14.25	2.29167	1.38199e-13
-14.25	2.3125	8.28761e-14
-14.25	2.33333	4.94804e-14
-14.25	2.35417	2.94111e-14
-14.25	2.375	1.74045e-14
-14.25	2.39583	1.02537e-14
-14.25	2.41667	6.014e-15
-14.25	2.4375	3.51163e-15
-14.25	2.45833	2.04133e-15
-14.25	2.47917	1.18134e-15
-14.25	2.5	6.80598e-16
-14.25	2.52083	3.90354e-16
-14.25	2.54167	2.22882e-16
-14.25	2.5625	1.26689e-16
-14.25	2.58333	7.16885e-17
-14.25	2.60417	4.03833e-17
-14.25	2.625	2.26463e-17
-14.25	2.64583	1.26424e-17
-14.25	2.66667	7.02592e-18
-14.25	2.6875	3.88698e-18
-14.25	2.70833	2.1407e-18
-14.25	2.72917	1.17364e-18
-14.25	2.75	6.40537e-19
-14.25	2.77083	3.48005e-19
-14.25	2.79167	1.88216e-19
-14.25	2.8125	1.01335e-19
-14.25	2.83333	5.43109e-20
-14.25	2.85417	2.89763e-20
-14.25	2.875	1.53895e-20
-14.25	2.89583	8.13637e-21
-14.25	2.91667	4.28215e-21
-14.25	2.9375	2.24345e-21
-14.25	2.95833	1.17002e-21
-14.25	2.97917	6.07428e-22
-14.25	3	3.13918e-22
-14.25	3.02083	1.61495e-22
-14.25	3.04167	8.27031e-23
-14.25	3.0625	4.21604e-23
-14.25	3.08333	2.13947e-23
-14.25	3.10417	1.08076e-23
-14.25	3.125	5.43459e-24
-14.25	3.14583	2.72034e-24
-14.25	3.16667	1.3555e-24
-14.25	3.1875	6.72342e-25
-14.25	3.20833	3.3197e-25
-14.25	3.22917	1.63164e-25
-14.25	3.25	7.98296e-26
-14.25	3.27083	3.88795e-26
-14.25	3.29167	1.88492e-26
-14.25	3.3125	9.09662e-27
-14.25	3.33333	4.37001e-27
-14.25	3.35417	2.08977e-27
-14.25	3.375	9.94787e-28
-14.25	3.39583	4.71385e-28
-14.25	3.41667	2.22349e-28
-14.25	3.4375	1.04402e-28
-14.25	3.45833	4.87971e-29
-14.25	3.47917	2.27036e-29
-14.25	3.5	1.05149e-29
-14.25	3.52083	4.84767e-30
-14.25	3.54167	2.2247e-30
-14.25	3.5625	1.0163e-30
-14.25	3.58333	4.62155e-31
-14.25	3.60417	2.09201e-31
-14.25	3.625	9.42654e-32
-14.25	3.64583	4.22818e-32
-14.25	3.66667	1.88784e-32
-14.25	3.6875	8.39056e-33
-14.25	3.70833	3.71217e-33
-14.25	3.72917	1.63484e-33
-14.25	3.75	7.16697e-34
-14.25	3.77083	3.12757e-34
-14.25	3.79167	1.35859e-34
-14.25	3.8125	5.87468e-35
-14.25	3.83333	2.52865e-35
-14.25	3.85417	1.08344e-35
-14.25	3.875	4.62097e-36
-14.25	3.89583	1.96188e-36
-14.25	3.91667	8.29128e-37
-14.25	3.9375	3.48804e-37
-14.25	3.95833	1.46067e-37
-14.25	3.97917	6.08885e-38
-14.25	4	2.52655e-38
-14.25	4.02083	1.04359e-38
-14.25	4.04167	4.29087e-39
-14.25	4.0625	1.75618e-39
-14.25	4.08333	7.15492e-40
-14.25	4.10417	2.90168e-40
-14.25	4.125	1.1714e-40
-14.25	4.14583	4.70731e-41
-14.25	4.16667	1.88299e-41
-14.25	4.1875	7.49784e-42
-14.25	4.20833	2.97189e-42
-14.25	4.22917	1.17258e-42
-14.25	4.25	4.6053e-43
-14.25	4.27083	1.80047e-43
-14.25	4.29167	7.00687e-44
-14.25	4.3125	2.71439e-44
-14.25	4.33333	1.04672e-44
-14.25	4.35417	4.0179e-45
-14.25	4.375	1.53524e-45
-14.25	4.39583	5.83937e-46
-14.25	4.41667	2.21088e-46
-14.25	4.4375	8.33245e-47
-14.25	4.45833	3.12602e-47
-14.25	4.47917	1.1674e-47
-14.25	4.5	4.33968e-48
-14.25	4.52083	1.60586e-48
-14.25	4.54167	5.91514e-49
-14.25	4.5625	2.16887e-49
-14.25	4.58333	7.9161e-50
-14.25	4.60417	2.87607e-50
-14.25	4.625	1.04015e-50
-14.25	4.64583	3.74459e-51
-14.25	4.66667	1.34191e-51
-14.25	4.6875	4.78685e-52
-14.25	4.70833	1.69976e-52
-14.25	4.72917	6.00807e-53
-14.25	4.75	2.11394e-53
-14.25	4.77083	7.40387e-54
-14.25	4.79167	2.58128e-54
-14.25	4.8125	8.95823e-55
-14.25	4.83333	3.0947e-55
-14.25	4.85417	1.0642e-55
-14.25	4.875	3.64285e-56
-14.25	4.89583	1.24127e-56
-14.25	4.91667	4.2102e-57
-14.25	4.9375	1.4215e-57
-14.25	4.95833	4.77753e-58
-14.25	4.97917	1.59834e-58
-14.25	5	5.32284e-59
-14.25	5.02083	1.76453e-59
-14.25	5.04167	5.82268e-60
-14.25	5.0625	1.91261e-60
-14.25	5.08333	6.25377e-61
-14.25	5.10417	2.03548e-61
-14.25	5.125	6.59477e-62
-14.25	5.14583	2.12688e-62
-14.25	5.16667	6.82805e-63
-14.25	5.1875	2.18203e-63
-14.25	5.20833	6.94118e-64
-14.25	5.22917	2.19794e-64
-14.25	5.25	6.92802e-65
-14.25	5.27083	2.17376e-65
-14.25	5.29167	6.78929e-66
-14.25	5.3125	2.1108e-66
-14.25	5.33333	6.53249e-67
-14.25	5.35417	2.01243e-67
-14.25	5.375	6.17125e-68
-14.25	5.39583	1.8838e-68
-14.25	5.41667	5.72409e-69
-14.25	5.4375	1.73136e-69
-14.25	5.45833	5.21289e-70
-14.25	5.47917	1.56236e-70
-14.25	5.5	4.66112e-71
-14.25	5.52083	1.38424e-71
-14.25	5.54167	4.09206e-72
-14.25	5.5625	1.20416e-72
-14.25	5.58333	3.52722e-73
-14.25	5.60417	1.02847e-73
-14.25	5.625	2.98513e-74
-14.25	5.64583	8.62468e-75
-14.25	5.66667	2.48046e-75
-14.25	5.6875	7.10121e-76
-14.25	5.70833	2.02368e-76
-14.25	5.72917	5.74065e-77
-14.25	5.75	1.62103e-77
-14.25	5.77083	4.55648e-78
-14.25	5.79167	1.27491e-78
-14.25	5.8125	3.55089e-79
-14.25	5.83333	9.84477e-80
-14.25	5.85417	2.71697e-80
-14.25	5.875	7.46401e-81
-14.25	5.89583	2.04113e-81
-14.25	5.91667	5.55621e-82
-14.25	5.9375	1.50555e-82
-14.25	5.95833	4.06092e-83
-14.25	5.97917	1.09034e-83
-14.25	6	2.91413e-84
-14.2	0	0.01162
-14.2	0.02083	0.02329
-14.2	0.04167	0.03104
-14.2	0.0625	0.03432
-14.2	0.08333	0.03404
-14.2	0.10417	0.03077
-14.2	0.125	0.02516
-14.2	0.14583	0.01816
-14.2	0.16667	0.01179
-14.2	0.1875	0.01106
-14.2	0.20833	0.01701
-14.2	0.22917	0.02448
-14.2	0.25	0.03127
-14.2	0.27083	0.0366
-14.2	0.29167	0.04015
-14.2	0.3125	0.04183
-14.2	0.33333	0.04175
-14.2	0.35417	0.04013
-14.2	0.375	0.03731
-14.2	0.39583	0.03365
-14.2	0.41667	0.02957
-14.2	0.4375	0.02545
-14.2	0.45833	0.02163
-14.2	0.47917	0.01838
-14.2	0.5	0.01585
-14.2	0.52083	0.01406
-14.2	0.54167	0.01284
-14.2	0.5625	0.01199
-14.2	0.58333	0.0113
-14.2	0.60417	0.01061
-14.2	0.625	0.00988
-14.2	0.64583	0.00909
-14.2	0.66667	0.00827
-14.2	0.6875	0.00745
-14.2	0.70833	0.00667
-14.2	0.72917	0.00596
-14.2	0.75	0.00532
-14.2	0.77083	0.00475
-14.2	0.79167	0.00426
-14.2	0.8125	0.00382
-14.2	0.83333	0.00342
-14.2	0.85417	0.00305
-14.2	0.875	0.00271
-14.2	0.89583	0.00239
-14.2	0.91667	0.00209
-14.2	0.9375	0.00182
-14.2	0.95833	0.00156
-14.2	0.97917	0.00132
-14.2	1	0.00112
-14.2	1.02083	0.00092973
-14.2	1.04167	0.000767589
-14.2	1.0625	0.0006278
-14.2	1.08333	0.000508802
-14.2	1.10417	0.000408727
-14.2	1.125	0.000325537
-14.2	1.14583	0.000257143
-14.2	1.16667	0.000201503
-14.2	1.1875	0.00015669
-14.2	1.20833	0.00012094
-14.2	1.22917	9.268e-05
-14.2	1.25	7.05336e-05
-14.2	1.27083	5.3322e-05
-14.2	1.29167	4.00515e-05
-14.2	1.3125	2.98969e-05
-14.2	1.33333	2.21831e-05
-14.2	1.35417	1.63641e-05
-14.2	1.375	1.20036e-05
-14.2	1.39583	8.75705e-06
-14.2	1.41667	6.35476e-06
-14.2	1.4375	4.58773e-06
-14.2	1.45833	3.29542e-06
-14.2	1.47917	2.35555e-06
-14.2	1.5	1.67566e-06
-14.2	1.52083	1.18642e-06
-14.2	1.54167	8.36145e-07
-14.2	1.5625	5.86615e-07
-14.2	1.58333	4.09714e-07
-14.2	1.60417	2.84899e-07
-14.2	1.625	1.97244e-07
-14.2	1.64583	1.35968e-07
-14.2	1.66667	9.33279e-08
-14.2	1.6875	6.37875e-08
-14.2	1.70833	4.34132e-08
-14.2	1.72917	2.94224e-08
-14.2	1.75	1.98569e-08
-14.2	1.77083	1.33453e-08
-14.2	1.79167	8.93155e-09
-14.2	1.8125	5.95269e-09
-14.2	1.83333	3.95081e-09
-14.2	1.85417	2.61124e-09
-14.2	1.875	1.71867e-09
-14.2	1.89583	1.12647e-09
-14.2	1.91667	7.35235e-10
-14.2	1.9375	4.7787e-10
-14.2	1.95833	3.0929e-10
-14.2	1.97917	1.99338e-10
-14.2	2	1.27932e-10
-14.2	2.02083	8.17573e-11
-14.2	2.04167	5.20269e-11
-14.2	2.0625	3.2967e-11
-14.2	2.08333	2.08005e-11
-14.2	2.10417	1.3068e-11
-14.2	2.125	8.1748e-12
-14.2	2.14583	5.09185e-12
-14.2	2.16667	3.1579e-12
-14.2	2.1875	1.95003e-12
-14.2	2.20833	1.19895e-12
-14.2	2.22917	7.33958e-13
-14.2	2.25	4.4735e-13
-14.2	2.27083	2.71473e-13
-14.2	2.29167	1.64023e-13
-14.2	2.3125	9.86682e-14
-14.2	2.33333	5.90936e-14
-14.2	2.35417	3.52364e-14
-14.2	2.375	2.09183e-14
-14.2	2.39583	1.23635e-14
-14.2	2.41667	7.27504e-15
-14.2	2.4375	4.2619e-15
-14.2	2.45833	2.48567e-15
-14.2	2.47917	1.44328e-15
-14.2	2.5	8.3431e-16
-14.2	2.52083	4.8014e-16
-14.2	2.54167	2.75086e-16
-14.2	2.5625	1.56903e-16
-14.2	2.58333	8.90943e-17
-14.2	2.60417	5.03645e-17
-14.2	2.625	2.83435e-17
-14.2	2.64583	1.58794e-17
-14.2	2.66667	8.85659e-18
-14.2	2.6875	4.91753e-18
-14.2	2.70833	2.71816e-18
-14.2	2.72917	1.49572e-18
-14.2	2.75	8.19347e-19
-14.2	2.77083	4.46818e-19
-14.2	2.79167	2.42569e-19
-14.2	2.8125	1.31094e-19
-14.2	2.83333	7.05291e-20
-14.2	2.85417	3.77741e-20
-14.2	2.875	2.014e-20
-14.2	2.89583	1.06896e-20
-14.2	2.91667	5.64806e-21
-14.2	2.9375	2.9708e-21
-14.2	2.95833	1.55555e-21
-14.2	2.97917	8.10825e-22
-14.2	3	4.20732e-22
-14.2	3.02083	2.17328e-22
-14.2	3.04167	1.11753e-22
-14.2	3.0625	5.72053e-23
-14.2	3.08333	2.91504e-23
-14.2	3.10417	1.47871e-23
-14.2	3.125	7.4671e-24
-14.2	3.14583	3.75363e-24
-14.2	3.16667	1.87837e-24
-14.2	3.1875	9.35706e-25
-14.2	3.20833	4.64009e-25
-14.2	3.22917	2.29057e-25
-14.2	3.25	1.12561e-25
-14.2	3.27083	5.5063e-26
-14.2	3.29167	2.68139e-26
-14.2	3.3125	1.29983e-26
-14.2	3.33333	6.27253e-27
-14.2	3.35417	3.01318e-27
-14.2	3.375	1.4409e-27
-14.2	3.39583	6.85911e-28
-14.2	3.41667	3.25034e-28
-14.2	3.4375	1.53326e-28
-14.2	3.45833	7.19993e-29
-14.2	3.47917	3.36563e-29
-14.2	3.5	1.56614e-29
-14.2	3.52083	7.25469e-30
-14.2	3.54167	3.34529e-30
-14.2	3.5625	1.53558e-30
-14.2	3.58333	7.01675e-31
-14.2	3.60417	3.19172e-31
-14.2	3.625	1.44523e-31
-14.2	3.64583	6.5144e-32
-14.2	3.66667	2.92305e-32
-14.2	3.6875	1.30563e-32
-14.2	3.70833	5.80539e-33
-14.2	3.72917	2.5696e-33
-14.2	3.75	1.1322e-33
-14.2	3.77083	4.96596e-34
-14.2	3.79167	2.16824e-34
-14.2	3.8125	9.42403e-35
-14.2	3.83333	4.07745e-35
-14.2	3.85417	1.75616e-35
-14.2	3.875	7.52943e-36
-14.2	3.89583	3.21354e-36
-14.2	3.91667	1.3653e-36
-14.2	3.9375	5.77427e-37
-14.2	3.95833	2.43102e-37
-14.2	3.97917	1.01883e-37
-14.2	4	4.2505e-38
-14.2	4.02083	1.76522e-38
-14.2	4.04167	7.29764e-39
-14.2	4.0625	3.00323e-39
-14.2	4.08333	1.23031e-39
-14.2	4.10417	5.01727e-40
-14.2	4.125	2.03677e-40
-14.2	4.14583	8.23071e-41
-14.2	4.16667	3.31098e-41
-14.2	4.1875	1.32586e-41
-14.2	4.20833	5.2852e-42
-14.2	4.22917	2.09724e-42
-14.2	4.25	8.28432e-43
-14.2	4.27083	3.25753e-43
-14.2	4.29167	1.27509e-43
-14.2	4.3125	4.96841e-44
-14.2	4.33333	1.92715e-44
-14.2	4.35417	7.44109e-45
-14.2	4.375	2.86009e-45
-14.2	4.39583	1.09432e-45
-14.2	4.41667	4.16804e-46
-14.2	4.4375	1.58031e-46
-14.2	4.45833	5.9645e-47
-14.2	4.47917	2.24093e-47
-14.2	4.5	8.38117e-48
-14.2	4.52083	3.12035e-48
-14.2	4.54167	1.15644e-48
-14.2	4.5625	4.26645e-49
-14.2	4.58333	1.56686e-49
-14.2	4.60417	5.7282e-50
-14.2	4.625	2.08462e-50
-14.2	4.64583	7.55195e-51
-14.2	4.66667	2.72341e-51
-14.2	4.6875	9.7766e-52
-14.2	4.70833	3.4937e-52
-14.2	4.72917	1.24281e-52
-14.2	4.75	4.40096e-53
-14.2	4.77083	1.55135e-53
-14.2	4.79167	5.44373e-54
-14.2	4.8125	1.90154e-54
-14.2	4.83333	6.61203e-55
-14.2	4.85417	2.28869e-55
-14.2	4.875	7.88607e-56
-14.2	4.89583	2.70494e-56
-14.2	4.91667	9.23582e-57
-14.2	4.9375	3.13917e-57
-14.2	4.95833	1.06213e-57
-14.2	4.97917	3.57736e-58
-14.2	5	1.19941e-58
-14.2	5.02083	4.00311e-59
-14.2	5.04167	1.32999e-59
-14.2	5.0625	4.39866e-60
-14.2	5.08333	1.44815e-60
-14.2	5.10417	4.74604e-61
-14.2	5.125	1.54835e-61
-14.2	5.14583	5.02841e-62
-14.2	5.16667	1.6256e-62
-14.2	5.1875	5.23141e-63
-14.2	5.20833	1.67589e-63
-14.2	5.22917	5.34434e-64
-14.2	5.25	1.69654e-64
-14.2	5.27083	5.36115e-65
-14.2	5.29167	1.68645e-65
-14.2	5.3125	5.28093e-66
-14.2	5.33333	1.64615e-66
-14.2	5.35417	5.108e-67
-14.2	5.375	1.57781e-67
-14.2	5.39583	4.85155e-68
-14.2	5.41667	1.485e-68
-14.2	5.4375	4.52478e-69
-14.2	5.45833	1.37243e-69
-14.2	5.47917	4.14384e-70
-14.2	5.5	1.24549e-70
-14.2	5.52083	3.72646e-71
-14.2	5.54167	1.10988e-71
-14.2	5.5625	3.29063e-72
-14.2	5.58333	9.71187e-73
-14.2	5.60417	2.85331e-73
-14.2	5.625	8.34483e-74
-14.2	5.64583	2.42945e-74
-14.2	5.66667	7.04078e-75
-14.2	5.6875	2.03121e-75
-14.2	5.70833	5.83327e-76
-14.2	5.72917	1.6676e-76
-14.2	5.75	4.74561e-77
-14.2	5.77083	1.34436e-77
-14.2	5.79167	3.79105e-78
-14.2	5.8125	1.06421e-78
-14.2	5.83333	2.97383e-79
-14.2	5.85417	8.27233e-80
-14.2	5.875	2.29066e-80
-14.2	5.89583	6.31418e-81
-14.2	5.91667	1.73258e-81
-14.2	5.9375	4.73254e-82
-14.2	5.95833	1.28681e-82
-14.2	5.97917	3.48305e-83
-14.2	6	9.38482e-84
-14.15	0	0.01162
-14.15	0.02083	0.02329
-14.15	0.04167	0.03105
-14.15	0.0625	0.03432
-14.15	0.08333	0.03405
-14.15	0.10417	0.03078
-14.15	0.125	0.02517
-14.15	0.14583	0.01817
-14.15	0.16667	0.01179
-14.15	0.1875	0.01106
-14.15	0.20833	0.01703
-14.15	0.22917	0.02452
-14.15	0.25	0.03133
-14.15	0.27083	0.03669
-14.15	0.29167	0.04027
-14.15	0.3125	0.04198
-14.15	0.33333	0.04192
-14.15	0.35417	0.04032
-14.15	0.375	0.0375
-14.15	0.39583	0.03384
-14.15	0.41667	0.02975
-14.15	0.4375	0.02561
-14.15	0.45833	0.02178
-14.15	0.47917	0.01851
-14.15	0.5	0.01597
-14.15	0.52083	0.01417
-14.15	0.54167	0.01295
-14.15	0.5625	0.0121
-14.15	0.58333	0.01141
-14.15	0.60417	0.01073
-14.15	0.625	0.01
-14.15	0.64583	0.00921
-14.15	0.66667	0.00838
-14.15	0.6875	0.00756
-14.15	0.70833	0.00678
-14.15	0.72917	0.00605
-14.15	0.75	0.00541
-14.15	0.77083	0.00484
-14.15	0.79167	0.00434
-14.15	0.8125	0.0039
-14.15	0.83333	0.0035
-14.15	0.85417	0.00313
-14.15	0.875	0.00278
-14.15	0.89583	0.00246
-14.15	0.91667	0.00215
-14.15	0.9375	0.00187
-14.15	0.95833	0.00161
-14.15	0.97917	0.00137
-14.15	1	0.00115
-14.15	1.02083	0.000962493
-14.15	1.04167	0.000795867
-14.15	1.0625	0.000651945
-14.15	1.08333	0.000529204
-14.15	1.10417	0.000425794
-14.15	1.125	0.000339677
-14.15	1.14583	0.00026875
-14.15	1.16667	0.000210945
-14.15	1.1875	0.000164305
-14.15	1.20833	0.000127031
-14.15	1.22917	9.75134e-05
-14.15	1.25	7.43397e-05
-14.15	1.27083	5.62972e-05
-14.15	1.29167	4.23606e-05
-14.15	1.3125	3.16769e-05
-14.15	1.33333	2.35461e-05
-14.15	1.35417	1.74011e-05
-14.15	1.375	1.27878e-05
-14.15	1.39583	9.34658e-06
-14.15	1.41667	6.79536e-06
-14.15	1.4375	4.91519e-06
-14.15	1.45833	3.53747e-06
-14.15	1.47917	2.53351e-06
-14.15	1.5	1.80583e-06
-14.15	1.52083	1.28115e-06
-14.15	1.54167	9.04744e-07
-14.15	1.5625	6.36049e-07
-14.15	1.58333	4.45167e-07
-14.15	1.60417	3.10205e-07
-14.15	1.625	2.15223e-07
-14.15	1.64583	1.48684e-07
-14.15	1.66667	1.02279e-07
-14.15	1.6875	7.00611e-08
-14.15	1.70833	4.77902e-08
-14.15	1.72917	3.24626e-08
-14.15	1.75	2.19593e-08
-14.15	1.77083	1.47927e-08
-14.15	1.79167	9.92366e-09
-14.15	1.8125	6.62974e-09
-14.15	1.83333	4.41083e-09
-14.15	1.85417	2.92243e-09
-14.15	1.875	1.92826e-09
-14.15	1.89583	1.26701e-09
-14.15	1.91667	8.29069e-10
-14.15	1.9375	5.40243e-10
-14.15	1.95833	3.50568e-10
-14.15	1.97917	2.26536e-10
-14.15	2	1.45773e-10
-14.15	2.02083	9.34095e-11
-14.15	2.04167	5.96034e-11
-14.15	2.0625	3.78715e-11
-14.15	2.08333	2.39614e-11
-14.15	2.10417	1.5096e-11
-14.15	2.125	9.47024e-12
-14.15	2.14583	5.91563e-12
-14.15	2.16667	3.67942e-12
-14.15	2.1875	2.27871e-12
-14.15	2.20833	1.40517e-12
-14.15	2.22917	8.62762e-13
-14.15	2.25	5.27439e-13
-14.15	2.27083	3.21048e-13
-14.15	2.29167	1.94571e-13
-14.15	2.3125	1.17407e-13
-14.15	2.33333	7.05362e-14
-14.15	2.35417	4.21921e-14
-14.15	2.375	2.51273e-14
-14.15	2.39583	1.48989e-14
-14.15	2.41667	8.79537e-15
-14.15	2.4375	5.1694e-15
-14.15	2.45833	3.0249e-15
-14.15	2.47917	1.76223e-15
-14.15	2.5	1.0221e-15
-14.15	2.52083	5.90202e-16
-14.15	2.54167	3.39299e-16
-14.15	2.5625	1.94194e-16
-14.15	2.58333	1.10652e-16
-14.15	2.60417	6.27702e-17
-14.15	2.625	3.54496e-17
-14.15	2.64583	1.99313e-17
-14.15	2.66667	1.11563e-17
-14.15	2.6875	6.21682e-18
-14.15	2.70833	3.44886e-18
-14.15	2.72917	1.90476e-18
-14.15	2.75	1.04728e-18
-14.15	2.77083	5.73247e-19
-14.15	2.79167	3.12374e-19
-14.15	2.8125	1.69458e-19
-14.15	2.83333	9.1517e-20
-14.15	2.85417	4.92032e-20
-14.15	2.875	2.63351e-20
-14.15	2.89583	1.40322e-20
-14.15	2.91667	7.44332e-21
-14.15	2.9375	3.93057e-21
-14.15	2.95833	2.06629e-21
-14.15	2.97917	1.08137e-21
-14.15	3	5.63383e-22
-14.15	3.02083	2.92199e-22
-14.15	3.04167	1.50868e-22
-14.15	3.0625	7.75463e-23
-14.15	3.08333	3.96797e-23
-14.15	3.10417	2.02125e-23
-14.15	3.125	1.02497e-23
-14.15	3.14583	5.17427e-24
-14.15	3.16667	2.60032e-24
-14.15	3.1875	1.30091e-24
-14.15	3.20833	6.479e-25
-14.15	3.22917	3.21226e-25
-14.15	3.25	1.58545e-25
-14.15	3.27083	7.78996e-26
-14.15	3.29167	3.81029e-26
-14.15	3.3125	1.85532e-26
-14.15	3.33333	8.99334e-27
-14.15	3.35417	4.33972e-27
-14.15	3.375	2.08469e-27
-14.15	3.39583	9.96918e-28
-14.15	3.41667	4.74587e-28
-14.15	3.4375	2.24911e-28
-14.15	3.45833	1.06107e-28
-14.15	3.47917	4.98326e-29
-14.15	3.5	2.32982e-29
-14.15	3.52083	1.08434e-29
-14.15	3.54167	5.024e-30
-14.15	3.5625	2.31723e-30
-14.15	3.58333	1.06396e-30
-14.15	3.60417	4.86318e-31
-14.15	3.625	2.21285e-31
-14.15	3.64583	1.00235e-31
-14.15	3.66667	4.51983e-32
-14.15	3.6875	2.0289e-32
-14.15	3.70833	9.06646e-33
-14.15	3.72917	4.0332e-33
-14.15	3.75	1.78607e-33
-14.15	3.77083	7.87376e-34
-14.15	3.79167	3.45543e-34
-14.15	3.8125	1.50959e-34
-14.15	3.83333	6.56522e-35
-14.15	3.85417	2.84234e-35
-14.15	3.875	1.22501e-35
-14.15	3.89583	5.25578e-36
-14.15	3.91667	2.24476e-36
-14.15	3.9375	9.54419e-37
-14.15	3.95833	4.03965e-37
-14.15	3.97917	1.70209e-37
-14.15	4	7.13932e-38
-14.15	4.02083	2.98103e-38
-14.15	4.04167	1.23911e-38
-14.15	4.0625	5.12731e-39
-14.15	4.08333	2.11205e-39
-14.15	4.10417	8.6607e-40
-14.15	4.125	3.53539e-40
-14.15	4.14583	1.43667e-40
-14.15	4.16667	5.81179e-41
-14.15	4.1875	2.34044e-41
-14.15	4.20833	9.38255e-42
-14.15	4.22917	3.74437e-42
-14.15	4.25	1.48755e-42
-14.15	4.27083	5.88299e-43
-14.15	4.29167	2.31611e-43
-14.15	4.3125	9.07728e-44
-14.15	4.33333	3.54149e-44
-14.15	4.35417	1.37547e-44
-14.15	4.375	5.31803e-45
-14.15	4.39583	2.04685e-45
-14.15	4.41667	7.84248e-46
-14.15	4.4375	2.99128e-46
-14.15	4.45833	1.13578e-46
-14.15	4.47917	4.29305e-47
-14.15	4.5	1.61537e-47
-14.15	4.52083	6.05079e-48
-14.15	4.54167	2.25625e-48
-14.15	4.5625	8.37522e-49
-14.15	4.58333	3.09485e-49
-14.15	4.60417	1.13846e-49
-14.15	4.625	4.16898e-50
-14.15	4.64583	1.51976e-50
-14.15	4.66667	5.51515e-51
-14.15	4.6875	1.99238e-51
-14.15	4.70833	7.16509e-52
-14.15	4.72917	2.5651e-52
-14.15	4.75	9.14161e-53
-14.15	4.77083	3.24321e-53
-14.15	4.79167	1.14541e-53
-14.15	4.8125	4.027e-54
-14.15	4.83333	1.40941e-54
-14.15	4.85417	4.9105e-55
-14.15	4.875	1.70314e-55
-14.15	4.89583	5.8804e-56
-14.15	4.91667	2.02115e-56
-14.15	4.9375	6.91552e-57
-14.15	4.95833	2.35551e-57
-14.15	4.97917	7.98693e-58
-14.15	5	2.69593e-58
-14.15	5.02083	9.05882e-59
-14.15	5.04167	3.03018e-59
-14.15	5.0625	1.00902e-59
-14.15	5.08333	3.34477e-60
-14.15	5.10417	1.10374e-60
-14.15	5.125	3.62577e-61
-14.15	5.14583	1.18568e-61
-14.15	5.16667	3.85986e-62
-14.15	5.1875	1.25086e-62
-14.15	5.20833	4.03533e-63
-14.15	5.22917	1.29594e-63
-14.15	5.25	4.14309e-64
-14.15	5.27083	1.31856e-64
-14.15	5.29167	4.17741e-65
-14.15	5.3125	1.3175e-65
-14.15	5.33333	4.13643e-66
-14.15	5.35417	1.29282e-66
-14.15	5.375	4.02237e-67
-14.15	5.39583	1.24584e-67
-14.15	5.41667	3.84128e-68
-14.15	5.4375	1.17903e-68
-14.15	5.45833	3.60252e-69
-14.15	5.47917	1.09578e-69
-14.15	5.5	3.31798e-70
-14.15	5.52083	1.00013e-70
-14.15	5.54167	3.00108e-71
-14.15	5.5625	8.96461e-72
-14.15	5.58333	2.66575e-72
-14.15	5.60417	7.89118e-73
-14.15	5.625	2.3254e-73
-14.15	5.64583	6.82165e-74
-14.15	5.66667	1.99211e-74
-14.15	5.6875	5.79127e-75
-14.15	5.70833	1.67597e-75
-14.15	5.72917	4.82831e-76
-14.15	5.75	1.38471e-76
-14.15	5.77083	3.95325e-77
-14.15	5.79167	1.12353e-77
-14.15	5.8125	3.17871e-78
-14.15	5.83333	8.95261e-79
-14.15	5.85417	2.51006e-79
-14.15	5.875	7.0057e-80
-14.15	5.89583	1.9465e-80
-14.15	5.91667	5.38382e-81
-14.15	5.9375	1.48239e-81
-14.15	5.95833	4.06319e-82
-14.15	5.97917	1.10868e-82
-14.15	6	3.01148e-83
-14.1	0	0.01162
-14.1	0.02083	0.0233
-14.1	0.04167	0.03105
-14.1	0.0625	0.03433
-14.1	0.08333	0.03406
-14.1	0.10417	0.03079
-14.1	0.125	0.02518
-14.1	0.14583	0.01819
-14.1	0.16667	0.01179
-14.1	0.1875	0.01106
-14.1	0.20833	0.01704
-14.1	0.22917	0.02456
-14.1	0.25	0.0314
-14.1	0.27083	0.03679
-14.1	0.29167	0.04039
-14.1	0.3125	0.04213
-14.1	0.33333	0.04209
-14.1	0.35417	0.0405
-14.1	0.375	0.03769
-14.1	0.39583	0.03403
-14.1	0.41667	0.02993
-14.1	0.4375	0.02578
-14.1	0.45833	0.02193
-14.1	0.47917	0.01864
-14.1	0.5	0.01609
-14.1	0.52083	0.01428
-14.1	0.54167	0.01306
-14.1	0.5625	0.01221
-14.1	0.58333	0.01153
-14.1	0.60417	0.01085
-14.1	0.625	0.01012
-14.1	0.64583	0.00933
-14.1	0.66667	0.0085
-14.1	0.6875	0.00767
-14.1	0.70833	0.00688
-14.1	0.72917	0.00615
-14.1	0.75	0.0055
-14.1	0.77083	0.00493
-14.1	0.79167	0.00443
-14.1	0.8125	0.00398
-14.1	0.83333	0.00357
-14.1	0.85417	0.0032
-14.1	0.875	0.00285
-14.1	0.89583	0.00252
-14.1	0.91667	0.00221
-14.1	0.9375	0.00192
-14.1	0.95833	0.00165
-14.1	0.97917	0.00141
-14.1	1	0.00119
-14.1	1.02083	0.000996307
-14.1	1.04167	0.000825099
-14.1	1.0625	0.000676944
-14.1	1.08333	0.000550362
-14.1	1.10417	0.000443522
-14.1	1.125	0.000354388
-14.1	1.14583	0.000280845
-14.1	1.16667	0.0002208
-14.1	1.1875	0.000172267
-14.1	1.20833	0.000133411
-14.1	1.22917	0.000102584
-14.1	1.25	7.83396e-05
-14.1	1.27083	5.94291e-05
-14.1	1.29167	4.47956e-05
-14.1	1.3125	3.35572e-05
-14.1	1.33333	2.49886e-05
-14.1	1.35417	1.85007e-05
-14.1	1.375	1.36209e-05
-14.1	1.39583	9.97394e-06
-14.1	1.41667	7.26512e-06
-14.1	1.4375	5.26497e-06
-14.1	1.45833	3.79652e-06
-14.1	1.47917	2.72434e-06
-14.1	1.5	1.94569e-06
-14.1	1.52083	1.38313e-06
-14.1	1.54167	9.78745e-07
-14.1	1.5625	6.89485e-07
-14.1	1.58333	4.83569e-07
-14.1	1.60417	3.37674e-07
-14.1	1.625	2.34781e-07
-14.1	1.64583	1.62545e-07
-14.1	1.66667	1.12059e-07
-14.1	1.6875	7.69302e-08
-14.1	1.70833	5.25935e-08
-14.1	1.72917	3.58065e-08
-14.1	1.75	2.42769e-08
-14.1	1.77083	1.6392e-08
-14.1	1.79167	1.10225e-08
-14.1	1.8125	7.38141e-09
-14.1	1.83333	4.92279e-09
-14.1	1.85417	3.2696e-09
-14.1	1.875	2.16266e-09
-14.1	1.89583	1.42459e-09
-14.1	1.91667	9.34539e-10
-14.1	1.9375	6.1053e-10
-14.1	1.95833	3.97204e-10
-14.1	1.97917	2.57344e-10
-14.1	2	1.66037e-10
-14.1	2.02083	1.06679e-10
-14.1	2.04167	6.82549e-11
-14.1	2.0625	4.34874e-11
-14.1	2.08333	2.75907e-11
-14.1	2.10417	1.74311e-11
-14.1	2.125	1.0966e-11
-14.1	2.14583	6.86954e-12
-14.1	2.16667	4.28505e-12
-14.1	2.1875	2.66152e-12
-14.1	2.20833	1.64606e-12
-14.1	2.22917	1.01367e-12
-14.1	2.25	6.21553e-13
-14.1	2.27083	3.7948e-13
-14.1	2.29167	2.30687e-13
-14.1	2.3125	1.3963e-13
-14.1	2.33333	8.41488e-14
-14.1	2.35417	5.04929e-14
-14.1	2.375	3.01663e-14
-14.1	2.39583	1.7944e-14
-14.1	2.41667	1.06272e-14
-14.1	2.4375	6.26642e-15
-14.1	2.45833	3.67888e-15
-14.1	2.47917	2.15033e-15
-14.1	2.5	1.25138e-15
-14.1	2.52083	7.25034e-16
-14.1	2.54167	4.18231e-16
-14.1	2.5625	2.40192e-16
-14.1	2.58333	1.37335e-16
-14.1	2.60417	7.81785e-17
-14.1	2.625	4.43069e-17
-14.1	2.64583	2.49995e-17
-14.1	2.66667	1.40432e-17
-14.1	2.6875	7.85373e-18
-14.1	2.70833	4.37278e-18
-14.1	2.72917	2.42387e-18
-14.1	2.75	1.33761e-18
-14.1	2.77083	7.34887e-19
-14.1	2.79167	4.01955e-19
-14.1	2.8125	2.18877e-19
-14.1	2.83333	1.18655e-19
-14.1	2.85417	6.4038e-20
-14.1	2.875	3.44074e-20
-14.1	2.89583	1.84047e-20
-14.1	2.91667	9.80088e-21
-14.1	2.9375	5.19592e-21
-14.1	2.95833	2.74233e-21
-14.1	2.97917	1.44091e-21
-14.1	3	7.53721e-22
-14.1	3.02083	3.92503e-22
-14.1	3.04167	2.03485e-22
-14.1	3.0625	1.05022e-22
-14.1	3.08333	5.39611e-23
-14.1	3.10417	2.76018e-23
-14.1	3.125	1.40556e-23
-14.1	3.14583	7.12554e-24
-14.1	3.16667	3.59616e-24
-14.1	3.1875	1.80682e-24
-14.1	3.20833	9.03738e-25
-14.1	3.22917	4.50012e-25
-14.1	3.25	2.23079e-25
-14.1	3.27083	1.10089e-25
-14.1	3.29167	5.40859e-26
-14.1	3.3125	2.6453e-26
-14.1	3.33333	1.288e-26
-14.1	3.35417	6.24325e-27
-14.1	3.375	3.01269e-27
-14.1	3.39583	1.44727e-27
-14.1	3.41667	6.92143e-28
-14.1	3.4375	3.29528e-28
-14.1	3.45833	1.56185e-28
-14.1	3.47917	7.36945e-29
-14.1	3.5	3.46163e-29
-14.1	3.52083	1.61874e-29
-14.1	3.54167	7.53567e-30
-14.1	3.5625	3.49234e-30
-14.1	3.58333	1.61124e-30
-14.1	3.60417	7.40036e-31
-14.1	3.625	3.38372e-31
-14.1	3.64583	1.54023e-31
-14.1	3.66667	6.97949e-32
-14.1	3.6875	3.14855e-32
-14.1	3.70833	1.41399e-32
-14.1	3.72917	6.32166e-33
-14.1	3.75	2.81361e-33
-14.1	3.77083	1.24665e-33
-14.1	3.79167	5.49886e-34
-14.1	3.8125	2.41462e-34
-14.1	3.83333	1.05554e-34
-14.1	3.85417	4.59351e-35
-14.1	3.875	1.99005e-35
-14.1	3.89583	8.58285e-36
-14.1	3.91667	3.68507e-36
-14.1	3.9375	1.5751e-36
-14.1	3.95833	6.70221e-37
-14.1	3.97917	2.83906e-37
-14.1	4	1.19723e-37
-14.1	4.02083	5.02609e-38
-14.1	4.04167	2.10053e-38
-14.1	4.0625	8.73927e-39
-14.1	4.08333	3.61966e-39
-14.1	4.10417	1.49248e-39
-14.1	4.125	6.12625e-40
-14.1	4.14583	2.50339e-40
-14.1	4.16667	1.01838e-40
-14.1	4.1875	4.12418e-41
-14.1	4.20833	1.66269e-41
-14.1	4.22917	6.67318e-42
-14.1	4.25	2.66625e-42
-14.1	4.27083	1.06051e-42
-14.1	4.29167	4.19931e-43
-14.1	4.3125	1.65534e-43
-14.1	4.33333	6.49593e-44
-14.1	4.35417	2.53772e-44
-14.1	4.375	9.86942e-45
-14.1	4.39583	3.82108e-45
-14.1	4.41667	1.47275e-45
-14.1	4.4375	5.65088e-46
-14.1	4.45833	2.15849e-46
-14.1	4.47917	8.2079e-47
-14.1	4.5	3.10713e-47
-14.1	4.52083	1.17094e-47
-14.1	4.54167	4.39294e-48
-14.1	4.5625	1.64068e-48
-14.1	4.58333	6.10009e-49
-14.1	4.60417	2.25786e-49
-14.1	4.625	8.31962e-50
-14.1	4.64583	3.0518e-50
-14.1	4.66667	1.11444e-50
-14.1	4.6875	4.05138e-51
-14.1	4.70833	1.46621e-51
-14.1	4.72917	5.28243e-52
-14.1	4.75	1.89461e-52
-14.1	4.77083	6.76474e-53
-14.1	4.79167	2.40452e-53
-14.1	4.8125	8.50852e-54
-14.1	4.83333	2.99726e-54
-14.1	4.85417	1.0511e-54
-14.1	4.875	3.66949e-55
-14.1	4.89583	1.27531e-55
-14.1	4.91667	4.41238e-56
-14.1	4.9375	1.51976e-56
-14.1	4.95833	5.21105e-57
-14.1	4.97917	1.77877e-57
-14.1	5	6.04454e-58
-14.1	5.02083	2.0448e-58
-14.1	5.04167	6.88631e-59
-14.1	5.0625	2.3087e-59
-14.1	5.08333	7.70541e-60
-14.1	5.10417	2.56018e-60
-14.1	5.125	8.46818e-61
-14.1	5.14583	2.78841e-61
-14.1	5.16667	9.14051e-62
-14.1	5.1875	2.98284e-62
-14.1	5.20833	9.69028e-63
-14.1	5.22917	3.13393e-63
-14.1	5.25	1.00899e-63
-14.1	5.27083	3.23395e-64
-14.1	5.29167	1.03187e-64
-14.1	5.3125	3.27765e-65
-14.1	5.33333	1.03645e-65
-14.1	5.35417	3.26271e-66
-14.1	5.375	1.02248e-66
-14.1	5.39583	3.18992e-67
-14.1	5.41667	9.90717e-68
-14.1	5.4375	3.06314e-68
-14.1	5.45833	9.42821e-69
-14.1	5.47917	2.88894e-69
[truncated: 247,988+ more rows]

## Sheet: Fig. 3i
Fig. 3 |	Atomic structural and chemical states analyses of Fe/Cu dual atom catalyst.
k	R+α	Intensity
-13.9	0	0.000490167
-13.9	0.02158	0.00156
-13.9	0.04317	0.00353
-13.9	0.06475	0.00569
-13.9	0.08633	0.00754
-13.9	0.10791	0.00874
-13.9	0.1295	0.0091
-13.9	0.15108	0.00862
-13.9	0.17266	0.00751
-13.9	0.19425	0.00622
-13.9	0.21583	0.00546
-13.9	0.23741	0.00575
-13.9	0.25899	0.00675
-13.9	0.28058	0.00779
-13.9	0.30216	0.00849
-13.9	0.32374	0.0087
-13.9	0.34532	0.00848
-13.9	0.36691	0.00797
-13.9	0.38849	0.00736
-13.9	0.41007	0.00681
-13.9	0.43166	0.00643
-13.9	0.45324	0.00619
-13.9	0.47482	0.00602
-13.9	0.4964	0.00584
-13.9	0.51799	0.00562
-13.9	0.53957	0.00534
-13.9	0.56115	0.00504
-13.9	0.58273	0.00473
-13.9	0.60432	0.00444
-13.9	0.6259	0.00419
-13.9	0.64748	0.00397
-13.9	0.66907	0.00377
-13.9	0.69065	0.00358
-13.9	0.71223	0.0034
-13.9	0.73381	0.00322
-13.9	0.7554	0.00304
-13.9	0.77698	0.00285
-13.9	0.79856	0.00266
-13.9	0.82014	0.00246
-13.9	0.84173	0.00227
-13.9	0.86331	0.00207
-13.9	0.88489	0.00188
-13.9	0.90648	0.00169
-13.9	0.92806	0.00151
-13.9	0.94964	0.00133
-13.9	0.97122	0.00117
-13.9	0.99281	0.00101
-13.9	1.01439	0.00087187
-13.9	1.03597	0.00074374
-13.9	1.05755	0.000628971
-13.9	1.07914	0.000527409
-13.9	1.10072	0.00043858
-13.9	1.1223	0.00036176
-13.9	1.14389	0.000296043
-13.9	1.16547	0.000240407
-13.9	1.18705	0.000193775
-13.9	1.20863	0.000155064
-13.9	1.23022	0.000123222
-13.9	1.2518	9.72591e-05
-13.9	1.27338	7.62683e-05
-13.9	1.29496	5.94334e-05
-13.9	1.31655	4.60351e-05
-13.9	1.33813	3.54502e-05
-13.9	1.35971	2.71465e-05
-13.9	1.38129	2.0676e-05
-13.9	1.40288	1.56664e-05
-13.9	1.42446	1.18114e-05
-13.9	1.44604	8.86233e-06
-13.9	1.46763	6.61892e-06
-13.9	1.48921	4.92145e-06
-13.9	1.51079	3.64364e-06
-13.9	1.53237	2.68646e-06
-13.9	1.55396	1.97283e-06
-13.9	1.57554	1.44319e-06
-13.9	1.59712	1.0518e-06
-13.9	1.61871	7.63782e-07
-13.9	1.64029	5.52684e-07
-13.9	1.66187	3.98563e-07
-13.9	1.68345	2.86461e-07
-13.9	1.70504	2.05219e-07
-13.9	1.72662	1.46547e-07
-13.9	1.7482	1.04321e-07
-13.9	1.76978	7.40326e-08
-13.9	1.79137	5.23775e-08
-13.9	1.81295	3.69446e-08
-13.9	1.83453	2.59808e-08
-13.9	1.85612	1.82162e-08
-13.9	1.8777	1.27341e-08
-13.9	1.89928	8.87542e-09
-13.9	1.92086	6.16764e-09
-13.9	1.94245	4.27324e-09
-13.9	1.96403	2.95189e-09
-13.9	1.98561	2.03303e-09
-13.9	2.00719	1.39599e-09
-13.9	2.02878	9.55681e-10
-13.9	2.05036	6.52267e-10
-13.9	2.07194	4.43826e-10
-13.9	2.09353	3.01071e-10
-13.9	2.11511	2.03604e-10
-13.9	2.13669	1.37263e-10
-13.9	2.15827	9.22505e-11
-13.9	2.17986	6.18044e-11
-13.9	2.20144	4.12761e-11
-13.9	2.22302	2.74788e-11
-13.9	2.2446	1.82352e-11
-13.9	2.26619	1.20623e-11
-13.9	2.28777	7.9533e-12
-13.9	2.30935	5.22704e-12
-13.9	2.33094	3.42412e-12
-13.9	2.35252	2.23573e-12
-13.9	2.3741	1.45499e-12
-13.9	2.39568	9.43774e-13
-13.9	2.41727	6.10148e-13
-13.9	2.43885	3.93148e-13
-13.9	2.46043	2.5248e-13
-13.9	2.48201	1.61601e-13
-13.9	2.5036	1.03086e-13
-13.9	2.52518	6.55377e-14
-13.9	2.54676	4.15257e-14
-13.9	2.56834	2.62223e-14
-13.9	2.58993	1.65026e-14
-13.9	2.61151	1.03504e-14
-13.9	2.63309	6.46966e-15
-13.9	2.65468	4.03019e-15
-13.9	2.67626	2.502e-15
-13.9	2.69784	1.54798e-15
-13.9	2.71942	9.54453e-16
-13.9	2.74101	5.86486e-16
-13.9	2.76259	3.59147e-16
-13.9	2.78417	2.19178e-16
-13.9	2.80576	1.333e-16
-13.9	2.82734	8.07931e-17
-13.9	2.84892	4.88007e-17
-13.9	2.8705	2.93755e-17
-13.9	2.89209	1.76218e-17
-13.9	2.91367	1.05347e-17
-13.9	2.93525	6.27628e-18
-13.9	2.95683	3.72638e-18
-13.9	2.97842	2.20484e-18
-13.9	3	1.30009e-18
-13.9	3.02158	7.63965e-19
-13.9	3.04317	4.47382e-19
-13.9	3.06475	2.61088e-19
-13.9	3.08633	1.51844e-19
-13.9	3.10791	8.80063e-20
-13.9	3.1295	5.08313e-20
-13.9	3.15108	2.92584e-20
-13.9	3.17266	1.67831e-20
-13.9	3.19425	9.59385e-21
-13.9	3.21583	5.46531e-21
-13.9	3.23741	3.10267e-21
-13.9	3.25899	1.75532e-21
-13.9	3.28058	9.89634e-22
-13.9	3.30216	5.5602e-22
-13.9	3.32374	3.11317e-22
-13.9	3.34532	1.73704e-22
-13.9	3.36691	9.65857e-23
-13.9	3.38849	5.35192e-23
-13.9	3.41007	2.95529e-23
-13.9	3.43166	1.62623e-23
-13.9	3.45324	8.91776e-24
-13.9	3.47482	4.87326e-24
-13.9	3.4964	2.65383e-24
-13.9	3.51799	1.44018e-24
-13.9	3.53957	7.78838e-25
-13.9	3.56115	4.19725e-25
-13.9	3.58273	2.25407e-25
-13.9	3.60432	1.20631e-25
-13.9	3.6259	6.43325e-26
-13.9	3.64748	3.4189e-26
-13.9	3.66906	1.81061e-26
-13.9	3.69065	9.55536e-27
-13.9	3.71223	5.02515e-27
-13.9	3.73381	2.63349e-27
-13.9	3.7554	1.37529e-27
-13.9	3.77698	7.15704e-28
-13.9	3.79856	3.71152e-28
-13.9	3.82014	1.91799e-28
-13.9	3.84173	9.87685e-29
-13.9	3.86331	5.06835e-29
-13.9	3.88489	2.59173e-29
-13.9	3.90647	1.32065e-29
-13.9	3.92806	6.70592e-30
-13.9	3.94964	3.39315e-30
-13.9	3.97122	1.71088e-30
-13.9	3.99281	8.59628e-31
-13.9	4.01439	4.304e-31
-13.9	4.03597	2.14736e-31
-13.9	4.05755	1.0676e-31
-13.9	4.07914	5.28912e-32
-13.9	4.10072	2.61112e-32
-13.9	4.1223	1.28452e-32
-13.9	4.14389	6.29685e-33
-13.9	4.16547	3.07592e-33
-13.9	4.18705	1.49725e-33
-13.9	4.20863	7.26246e-34
-13.9	4.23022	3.51026e-34
-13.9	4.2518	1.69069e-34
-13.9	4.27338	8.11435e-35
-13.9	4.29496	3.88072e-35
-13.9	4.31655	1.84942e-35
-13.9	4.33813	8.78269e-36
-13.9	4.35971	4.15609e-36
-13.9	4.38129	1.95979e-36
-13.9	4.40288	9.20871e-37
-13.9	4.42446	4.31176e-37
-13.9	4.44604	2.01176e-37
-13.9	4.46763	9.35325e-38
-13.9	4.48921	4.33326e-38
-13.9	4.51079	2.00047e-38
-13.9	4.53237	9.20269e-39
-13.9	4.55396	4.21854e-39
-13.9	4.57554	1.92697e-39
-13.9	4.59712	8.77107e-40
-13.9	4.61871	3.97828e-40
-13.9	4.64029	1.79805e-40
-13.9	4.66187	8.09793e-41
-13.9	4.68345	3.63421e-41
-13.9	4.70504	1.62522e-41
-13.9	4.72662	7.24231e-42
-13.9	4.7482	3.21593e-42
-13.9	4.76978	1.42299e-42
-13.9	4.79137	6.27423e-43
-13.9	4.81295	2.75666e-43
-13.9	4.83453	1.2069e-43
-13.9	4.85612	5.26531e-44
-13.9	4.8777	2.28897e-44
-13.9	4.89928	9.91564e-45
-13.9	4.92086	4.28022e-45
-13.9	4.94245	1.84109e-45
-13.9	4.96403	7.8913e-46
-13.9	4.98561	3.37044e-46
-13.9	5.00719	1.43446e-46
-13.9	5.02878	6.08352e-47
-13.9	5.05036	2.5709e-47
-13.9	5.07194	1.08263e-47
-13.9	5.09352	4.54296e-48
-13.9	5.11511	1.8996e-48
-13.9	5.13669	7.91498e-49
-13.9	5.15827	3.28626e-49
-13.9	5.17986	1.35962e-49
-13.9	5.20144	5.60527e-50
-13.9	5.22302	2.30272e-50
-13.9	5.2446	9.42645e-51
-13.9	5.26619	3.84521e-51
-13.9	5.28777	1.56299e-51
-13.9	5.30935	6.33077e-52
-13.9	5.33094	2.55517e-52
-13.9	5.35252	1.02766e-52
-13.9	5.3741	4.11851e-53
-13.9	5.39568	1.64473e-53
-13.9	5.41727	6.54508e-54
-13.9	5.43885	2.59536e-54
-13.9	5.46043	1.02552e-54
-13.9	5.48201	4.0379e-55
-13.9	5.5036	1.58427e-55
-13.9	5.52518	6.19396e-56
-13.9	5.54676	2.41307e-56
-13.9	5.56834	9.36773e-57
-13.9	5.58993	3.62379e-57
-13.9	5.61151	1.39687e-57
-13.9	5.63309	5.36549e-58
-13.9	5.65468	2.05366e-58
-13.9	5.67626	7.83265e-59
-13.9	5.69784	2.97682e-59
-13.9	5.71942	1.12735e-59
-13.9	5.74101	4.25432e-60
-13.9	5.76259	1.59979e-60
-13.9	5.78417	5.99458e-61
-13.9	5.80576	2.23829e-61
-13.9	5.82734	8.32795e-62
-13.9	5.84892	3.0876e-62
-13.9	5.8705	1.14069e-62
-13.9	5.89209	4.19927e-63
-13.9	5.91367	1.54044e-63
-13.9	5.93525	5.63087e-64
-13.9	5.95683	2.05102e-64
-13.9	5.97842	7.44432e-65
-13.9	6	2.69242e-65
-13.85	0	0.000490167
-13.85	0.02158	0.00156
-13.85	0.04317	0.00354
-13.85	0.06475	0.00569
-13.85	0.08633	0.00754
-13.85	0.10791	0.00874
-13.85	0.1295	0.0091
-13.85	0.15108	0.00863
-13.85	0.17266	0.00752
-13.85	0.19425	0.00623
-13.85	0.21583	0.00546
-13.85	0.23741	0.00575
-13.85	0.25899	0.00676
-13.85	0.28058	0.00781
-13.85	0.30216	0.00851
-13.85	0.32374	0.00873
-13.85	0.34532	0.00851
-13.85	0.36691	0.008
-13.85	0.38849	0.00739
-13.85	0.41007	0.00684
-13.85	0.43166	0.00646
-13.85	0.45324	0.00622
-13.85	0.47482	0.00605
-13.85	0.4964	0.00588
-13.85	0.51799	0.00566
-13.85	0.53957	0.00539
-13.85	0.56115	0.00508
-13.85	0.58273	0.00477
-13.85	0.60432	0.00449
-13.85	0.6259	0.00424
-13.85	0.64748	0.00401
-13.85	0.66907	0.00382
-13.85	0.69065	0.00363
-13.85	0.71223	0.00345
-13.85	0.73381	0.00327
-13.85	0.7554	0.00309
-13.85	0.77698	0.0029
-13.85	0.79856	0.00271
-13.85	0.82014	0.00251
-13.85	0.84173	0.00232
-13.85	0.86331	0.00212
-13.85	0.88489	0.00192
-13.85	0.90648	0.00173
-13.85	0.92806	0.00155
-13.85	0.94964	0.00137
-13.85	0.97122	0.0012
-13.85	0.99281	0.00104
-13.85	1.01439	0.000899437
-13.85	1.03597	0.000768353
-13.85	1.05755	0.000650729
-13.85	1.07914	0.000546456
-13.85	1.10072	0.000455096
-13.85	1.1223	0.000375949
-13.85	1.14389	0.000308124
-13.85	1.16547	0.000250604
-13.85	1.18705	0.00020231
-13.85	1.20863	0.000162149
-13.85	1.23022	0.000129057
-13.85	1.2518	0.000102029
-13.85	1.27338	8.0139e-05
-13.85	1.29496	6.25524e-05
-13.85	1.31655	4.85315e-05
-13.85	1.33813	3.74353e-05
-13.85	1.35971	2.87152e-05
-13.85	1.38129	2.19082e-05
-13.85	1.40288	1.66287e-05
-13.85	1.42446	1.25588e-05
-13.85	1.44604	9.43974e-06
-13.85	1.46763	7.06272e-06
-13.85	1.48921	5.26088e-06
-13.85	1.51079	3.90202e-06
-13.85	1.53237	2.88225e-06
-13.85	1.55396	2.12055e-06
-13.85	1.57554	1.55416e-06
-13.85	1.59712	1.13482e-06
-13.85	1.61871	8.25649e-07
-13.85	1.64029	5.9861e-07
-13.85	1.66187	4.32529e-07
-13.85	1.68345	3.11491e-07
-13.85	1.70504	2.23597e-07
-13.85	1.72662	1.59996e-07
-13.85	1.7482	1.14129e-07
-13.85	1.76978	8.11613e-08
-13.85	1.79137	5.75419e-08
-13.85	1.81295	4.06739e-08
-13.85	1.83453	2.86652e-08
-13.85	1.85612	2.01422e-08
-13.85	1.8777	1.41117e-08
-13.85	1.89928	9.85758e-09
-13.85	1.92086	6.86569e-09
-13.85	1.94245	4.7678e-09
-13.85	1.96403	3.30118e-09
-13.85	1.98561	2.27894e-09
-13.85	2.00719	1.56857e-09
-13.85	2.02878	1.07641e-09
-13.85	2.05036	7.36457e-10
-13.85	2.07194	5.02348e-10
-13.85	2.09353	3.41619e-10
-13.85	2.11511	2.31607e-10
-13.85	2.13669	1.5654e-10
-13.85	2.15827	1.05477e-10
-13.85	2.17986	7.08496e-11
-13.85	2.20144	4.74415e-11
-13.85	2.22302	3.16674e-11
-13.85	2.2446	2.10713e-11
-13.85	2.26619	1.39762e-11
-13.85	2.28777	9.2405e-12
-13.85	2.30935	6.08983e-12
-13.85	2.33094	4.00048e-12
-13.85	2.35252	2.61943e-12
-13.85	2.3741	1.70957e-12
-13.85	2.39568	1.1121e-12
-13.85	2.41727	7.21059e-13
-13.85	2.43885	4.65977e-13
-13.85	2.46043	3.00137e-13
-13.85	2.48201	1.92678e-13
-13.85	2.5036	1.2328e-13
-13.85	2.52518	7.8615e-14
-13.85	2.54676	4.99644e-14
-13.85	2.56834	3.16487e-14
-13.85	2.58993	1.99797e-14
-13.85	2.61151	1.25707e-14
-13.85	2.63309	7.88242e-15
-13.85	2.65468	4.92596e-15
-13.85	2.67626	3.06796e-15
-13.85	2.69784	1.9043e-15
-13.85	2.71942	1.178e-15
-13.85	2.74101	7.26242e-16
-13.85	2.76259	4.46209e-16
-13.85	2.78417	2.73223e-16
-13.85	2.80576	1.66731e-16
-13.85	2.82734	1.01399e-16
-13.85	2.84892	6.14574e-17
-13.85	2.8705	3.7122e-17
-13.85	2.89209	2.23464e-17
-13.85	2.91367	1.3406e-17
-13.85	2.93525	8.01515e-18
-13.85	2.95683	4.77572e-18
-13.85	2.97842	2.83585e-18
-13.85	3	1.6782e-18
-13.85	3.02158	9.89739e-19
-13.85	3.04317	5.81718e-19
-13.85	3.06475	3.40738e-19
-13.85	3.08633	1.98903e-19
-13.85	3.10791	1.15712e-19
-13.85	3.1295	6.70853e-20
-13.85	3.15108	3.87606e-20
-13.85	3.17266	2.23185e-20
-13.85	3.19425	1.28072e-20
-13.85	3.21583	7.32407e-21
-13.85	3.23741	4.17409e-21
-13.85	3.25899	2.37073e-21
-13.85	3.28058	1.34187e-21
-13.85	3.30216	7.56917e-22
-13.85	3.32374	4.25495e-22
-13.85	3.34532	2.38367e-22
-13.85	3.36691	1.33078e-22
-13.85	3.38849	7.40405e-23
-13.85	3.41007	4.10523e-23
-13.85	3.43166	2.26835e-23
-13.85	3.45324	1.24907e-23
-13.85	3.47482	6.85428e-24
-13.85	3.4964	3.74835e-24
-13.85	3.51799	2.04276e-24
-13.85	3.53957	1.10942e-24
-13.85	3.56115	6.0044e-25
-13.85	3.58273	3.23849e-25
-13.85	3.60432	1.74065e-25
-13.85	3.6259	9.32344e-26
-13.85	3.64748	4.97663e-26
-13.85	3.66906	2.64721e-26
-13.85	3.69065	1.40325e-26
-13.85	3.71223	7.41267e-27
-13.85	3.73381	3.90216e-27
-13.85	3.7554	2.04704e-27
-13.85	3.77698	1.07013e-27
-13.85	3.79856	5.5749e-28
-13.85	3.82014	2.89418e-28
-13.85	3.84173	1.49728e-28
-13.85	3.86331	7.71907e-29
-13.85	3.88489	3.96565e-29
-13.85	3.90647	2.03025e-29
-13.85	3.92806	1.03579e-29
-13.85	3.94964	5.26595e-30
-13.85	3.97122	2.66788e-30
-13.85	3.99281	1.34691e-30
-13.85	4.01439	6.77634e-31
-13.85	4.03597	3.3973e-31
-13.85	4.05755	1.69728e-31
-13.85	4.07914	8.45e-32
-13.85	4.10072	4.19218e-32
-13.85	4.1223	2.07255e-32
-13.85	4.14389	1.02105e-32
-13.85	4.16547	5.01271e-33
-13.85	4.18705	2.45232e-33
-13.85	4.20863	1.19553e-33
-13.85	4.23022	5.80795e-34
-13.85	4.2518	2.81167e-34
-13.85	4.27338	1.35639e-34
-13.85	4.29496	6.5205e-35
-13.85	4.31655	3.12361e-35
-13.85	4.33813	1.49111e-35
-13.85	4.35971	7.09318e-36
-13.85	4.38129	3.3624e-36
-13.85	4.40288	1.58831e-36
-13.85	4.42446	7.47648e-37
-13.85	4.44604	3.507e-37
-13.85	4.46763	1.63928e-37
-13.85	4.48921	7.63562e-38
-13.85	4.51079	3.54416e-38
-13.85	4.53237	1.6393e-38
-13.85	4.55396	7.55579e-39
-13.85	4.57554	3.47038e-39
-13.85	4.59712	1.58837e-39
-13.85	4.61871	7.24436e-40
-13.85	4.64029	3.2925e-40
-13.85	4.66187	1.49117e-40
-13.85	4.68345	6.72981e-41
-13.85	4.70504	3.0266e-41
-13.85	4.72662	1.35639e-41
-13.85	4.7482	6.05742e-42
-13.85	4.76978	2.69567e-42
-13.85	4.79137	1.19542e-42
-13.85	4.81295	5.28266e-43
-13.85	4.83453	2.32626e-43
-13.85	4.85612	1.0208e-43
-13.85	4.8777	4.46372e-44
-13.85	4.89928	1.94504e-44
-13.85	4.92086	8.44573e-45
-13.85	4.94245	3.65444e-45
-13.85	4.96403	1.57572e-45
-13.85	4.98561	6.77038e-46
-13.85	5.00719	2.89883e-46
-13.85	5.02878	1.23682e-46
-13.85	5.05036	5.25856e-47
-13.85	5.07194	2.22793e-47
-13.85	5.09352	9.40618e-48
-13.85	5.11511	3.9573e-48
-13.85	5.13669	1.65905e-48
-13.85	5.15827	6.93102e-49
-13.85	5.17986	2.88542e-49
-13.85	5.20144	1.19701e-49
-13.85	5.22302	4.94833e-50
-13.85	5.2446	2.03843e-50
-13.85	5.26619	8.36775e-51
-13.85	5.28777	3.42292e-51
-13.85	5.30935	1.39528e-51
-13.85	5.33094	5.66759e-52
-13.85	5.35252	2.29409e-52
-13.85	5.3741	9.25337e-53
-13.85	5.39568	3.71932e-53
-13.85	5.41727	1.48971e-53
-13.85	5.43885	5.94586e-54
-13.85	5.46043	2.36485e-54
-13.85	5.48201	9.37272e-55
-13.85	5.5036	3.70172e-55
-13.85	5.52518	1.45685e-55
-13.85	5.54676	5.71351e-56
-13.85	5.56834	2.23288e-56
-13.85	5.58993	8.69564e-57
-13.85	5.61151	3.37452e-57
-13.85	5.63309	1.30496e-57
-13.85	5.65468	5.02872e-58
-13.85	5.67626	1.93104e-58
-13.85	5.69784	7.38923e-59
-13.85	5.71942	2.81761e-59
-13.85	5.74101	1.07063e-59
-13.85	5.76259	4.05386e-60
-13.85	5.78417	1.52958e-60
-13.85	5.80576	5.7511e-61
-13.85	5.82734	2.15478e-61
-13.85	5.84892	8.04503e-62
-13.85	5.8705	2.99314e-62
-13.85	5.89209	1.10968e-62
-13.85	5.91367	4.09962e-63
-13.85	5.93525	1.50926e-63
-13.85	5.95683	5.53674e-64
-13.85	5.97842	2.02404e-64
-13.85	6	7.37321e-65
-13.8	0	0.000490166
-13.8	0.02158	0.00156
-13.8	0.04317	0.00354
-13.8	0.06475	0.00569
-13.8	0.08633	0.00754
-13.8	0.10791	0.00874
-13.8	0.1295	0.00911
-13.8	0.15108	0.00863
-13.8	0.17266	0.00752
-13.8	0.19425	0.00623
-13.8	0.21583	0.00547
-13.8	0.23741	0.00576
-13.8	0.25899	0.00677
-13.8	0.28058	0.00783
-13.8	0.30216	0.00854
-13.8	0.32374	0.00876
-13.8	0.34532	0.00854
-13.8	0.36691	0.00803
-13.8	0.38849	0.00742
-13.8	0.41007	0.00687
-13.8	0.43166	0.00649
-13.8	0.45324	0.00625
-13.8	0.47482	0.00609
-13.8	0.4964	0.00592
-13.8	0.51799	0.0057
-13.8	0.53957	0.00543
-13.8	0.56115	0.00513
-13.8	0.58273	0.00482
-13.8	0.60432	0.00453
-13.8	0.6259	0.00428
-13.8	0.64748	0.00406
-13.8	0.66907	0.00386
-13.8	0.69065	0.00368
-13.8	0.71223	0.0035
-13.8	0.73381	0.00332
-13.8	0.7554	0.00314
-13.8	0.77698	0.00295
-13.8	0.79856	0.00276
-13.8	0.82014	0.00256
-13.8	0.84173	0.00236
-13.8	0.86331	0.00217
-13.8	0.88489	0.00197
-13.8	0.90648	0.00177
-13.8	0.92806	0.00159
-13.8	0.94964	0.00141
-13.8	0.97122	0.00123
-13.8	0.99281	0.00108
-13.8	1.01439	0.000927782
-13.8	1.03597	0.000793699
-13.8	1.05755	0.000673167
-13.8	1.07914	0.000566128
-13.8	1.10072	0.000472179
-13.8	1.1223	0.000390648
-13.8	1.14389	0.000320658
-13.8	1.16547	0.0002612
-13.8	1.18705	0.000211192
-13.8	1.20863	0.000169534
-13.8	1.23022	0.000135149
-13.8	1.2518	0.000107017
-13.8	1.27338	8.41934e-05
-13.8	1.29496	6.58247e-05
-13.8	1.31655	5.11549e-05
-13.8	1.33813	3.95249e-05
-13.8	1.35971	3.03692e-05
-13.8	1.38129	2.32097e-05
-13.8	1.40288	1.76469e-05
-13.8	1.42446	1.3351e-05
-13.8	1.44604	1.00528e-05
-13.8	1.46763	7.53476e-06
-13.8	1.48921	5.62256e-06
-13.8	1.51079	4.17783e-06
-13.8	1.53237	3.09163e-06
-13.8	1.55396	2.2788e-06
-13.8	1.57554	1.67326e-06
-13.8	1.59712	1.2241e-06
-13.8	1.61871	8.92305e-07
-13.8	1.64029	6.48187e-07
-13.8	1.66187	4.69266e-07
-13.8	1.68345	3.38616e-07
-13.8	1.70504	2.43555e-07
-13.8	1.72662	1.74629e-07
-13.8	1.7482	1.24822e-07
-13.8	1.76978	8.89497e-08
-13.8	1.79137	6.31961e-08
-13.8	1.81295	4.47655e-08
-13.8	1.83453	3.16166e-08
-13.8	1.85612	2.22644e-08
-13.8	1.8777	1.56329e-08
-13.8	1.89928	1.09446e-08
-13.8	1.92086	7.64e-09
-13.8	1.94245	5.31764e-09
-13.8	1.96403	3.69041e-09
-13.8	1.98561	2.55361e-09
-13.8	2.00719	1.76179e-09
-13.8	2.02878	1.21191e-09
-13.8	2.05036	8.31171e-10
-13.8	2.07194	5.68345e-10
-13.8	2.09353	3.8746e-10
-13.8	2.11511	2.63345e-10
-13.8	2.13669	1.78444e-10
-13.8	2.15827	1.20544e-10
-13.8	2.17986	8.11806e-11
-13.8	2.20144	5.45018e-11
-13.8	2.22302	3.64766e-11
-13.8	2.2446	2.43363e-11
-13.8	2.26619	1.61855e-11
-13.8	2.28777	1.07304e-11
-13.8	2.30935	7.09129e-12
-13.8	2.33094	4.67133e-12
-13.8	2.35252	3.06731e-12
-13.8	2.3741	2.00757e-12
-13.8	2.39568	1.3097e-12
-13.8	2.41727	8.51638e-13
-13.8	2.43885	5.51971e-13
-13.8	2.46043	3.56575e-13
-13.8	2.48201	2.2959e-13
-13.8	2.5036	1.47339e-13
-13.8	2.52518	9.42419e-14
-13.8	2.54676	6.00792e-14
-13.8	2.56834	3.81731e-14
-13.8	2.58993	2.41735e-14
-13.8	2.61151	1.52569e-14
-13.8	2.63309	9.59706e-15
-13.8	2.65468	6.0166e-15
-13.8	2.67626	3.75927e-15
-13.8	2.69784	2.34096e-15
-13.8	2.71942	1.45285e-15
-13.8	2.74101	8.9863e-16
-13.8	2.76259	5.53956e-16
-13.8	2.78417	3.40332e-16
-13.8	2.80576	2.08383e-16
-13.8	2.82734	1.2716e-16
-13.8	2.84892	7.73344e-17
-13.8	2.8705	4.6873e-17
-13.8	2.89209	2.83141e-17
-13.8	2.91367	1.70456e-17
-13.8	2.93525	1.0227e-17
-13.8	2.95683	6.11524e-18
-13.8	2.97842	3.64424e-18
-13.8	3	2.16435e-18
-13.8	3.02158	1.28107e-18
-13.8	3.04317	7.55697e-19
-13.8	3.06475	4.44271e-19
-13.8	3.08633	2.603e-19
-13.8	3.10791	1.51993e-19
-13.8	3.1295	8.84506e-20
-13.8	3.15108	5.12981e-20
-13.8	3.17266	2.96501e-20
-13.8	3.19425	1.70794e-20
-13.8	3.21583	9.80489e-21
-13.8	3.23741	5.60964e-21
-13.8	3.25899	3.19851e-21
-13.8	3.28058	1.81753e-21
-13.8	3.30216	1.02929e-21
-13.8	3.32374	5.8091e-22
-13.8	3.34532	3.26738e-22
-13.8	3.36691	1.8315e-22
-13.8	3.38849	1.02314e-22
-13.8	3.41007	5.69605e-23
-13.8	3.43166	3.16031e-23
-13.8	3.45324	1.74743e-23
-13.8	3.47482	9.62902e-24
-13.8	3.4964	5.28782e-24
-13.8	3.51799	2.8939e-24
-13.8	3.53957	1.57834e-24
-13.8	3.56115	8.5788e-25
-13.8	3.58273	4.64688e-25
-13.8	3.60432	2.50844e-25
-13.8	3.6259	1.34944e-25
-13.8	3.64748	7.23451e-26
-13.8	3.66906	3.86518e-26
-13.8	3.69065	2.05795e-26
-13.8	3.71223	1.09195e-26
-13.8	3.73381	5.77398e-27
-13.8	3.7554	3.04263e-27
-13.8	3.77698	1.5978e-27
-13.8	3.79856	8.36177e-28
-13.8	3.82014	4.36086e-28
-13.8	3.84173	2.26645e-28
-13.8	3.86331	1.17386e-28
-13.8	3.88489	6.05881e-29
-13.8	3.90647	3.11641e-29
-13.8	3.92806	1.59741e-29
-13.8	3.94964	8.15973e-30
-13.8	3.97122	4.15365e-30
-13.8	3.99281	2.10707e-30
-13.8	4.01439	1.06518e-30
-13.8	4.03597	5.36609e-31
-13.8	4.05755	2.69394e-31
-13.8	4.07914	1.34775e-31
-13.8	4.10072	6.71932e-32
-13.8	4.1223	3.33835e-32
-13.8	4.14389	1.65284e-32
-13.8	4.16547	8.15493e-33
-13.8	4.18705	4.00959e-33
-13.8	4.20863	1.96459e-33
-13.8	4.23022	9.5925e-34
-13.8	4.2518	4.66748e-34
-13.8	4.27338	2.2632e-34
-13.8	4.29496	1.09358e-34
-13.8	4.31655	5.26588e-35
-13.8	4.33813	2.52684e-35
-13.8	4.35971	1.2083e-35
-13.8	4.38129	5.75784e-36
-13.8	4.40288	2.73421e-36
-13.8	4.42446	1.29388e-36
-13.8	4.44604	6.10157e-37
-13.8	4.46763	2.86734e-37
-13.8	4.48921	1.34277e-37
-13.8	4.51079	6.26635e-38
-13.8	4.53237	2.91416e-38
-13.8	4.55396	1.35052e-38
-13.8	4.57554	6.23697e-39
-13.8	4.59712	2.87035e-39
-13.8	4.61871	1.31638e-39
-13.8	4.64029	6.01613e-40
-13.8	4.66187	2.73993e-40
-13.8	4.68345	1.24351e-40
-13.8	4.70504	5.62397e-41
-13.8	4.72662	2.53469e-41
-13.8	4.7482	1.1384e-41
-13.8	4.76978	5.09506e-42
-13.8	4.79137	2.27243e-42
-13.8	4.81295	1.01e-42
-13.8	4.83453	4.47338e-43
-13.8	4.85612	1.97441e-43
-13.8	4.8777	8.68412e-44
-13.8	4.89928	3.80628e-44
-13.8	4.92086	1.6625e-44
-13.8	4.94245	7.23619e-45
-13.8	4.96403	3.13866e-45
-13.8	4.98561	1.35664e-45
-13.8	5.00719	5.84349e-46
-13.8	5.02878	2.50822e-46
-13.8	5.05036	1.07287e-46
-13.8	5.07194	4.57312e-47
-13.8	5.09352	1.94252e-47
-13.8	5.11511	8.22253e-48
-13.8	5.13669	3.46842e-48
-13.8	5.15827	1.45795e-48
-13.8	5.17986	6.10719e-49
-13.8	5.20144	2.54933e-49
-13.8	5.22302	1.06047e-49
-13.8	5.2446	4.39598e-50
-13.8	5.26619	1.81593e-50
-13.8	5.28777	7.47531e-51
-13.8	5.30935	3.06652e-51
-13.8	5.33094	1.25357e-51
-13.8	5.35252	5.10666e-52
-13.8	5.3741	2.07306e-52
-13.8	5.39568	8.38634e-53
-13.8	5.41727	3.3808e-53
-13.8	5.43885	1.35817e-53
-13.8	5.46043	5.43716e-54
-13.8	5.48201	2.16909e-54
-13.8	5.5036	8.62319e-55
-13.8	5.52518	3.41621e-55
-13.8	5.54676	1.34867e-55
-13.8	5.56834	5.30586e-56
-13.8	5.58993	2.08013e-56
-13.8	5.61151	8.1266e-57
-13.8	5.63309	3.16384e-57
-13.8	5.65468	1.22745e-57
-13.8	5.67626	4.74549e-58
-13.8	5.69784	1.82828e-58
-13.8	5.71942	7.01923e-59
-13.8	5.74101	2.68548e-59
-13.8	5.76259	1.02385e-59
-13.8	5.78417	3.88992e-60
-13.8	5.80576	1.47274e-60
-13.8	5.82734	5.55647e-61
-13.8	5.84892	2.08908e-61
-13.8	5.8705	7.82702e-62
-13.8	5.89209	2.92228e-62
-13.8	5.91367	1.08726e-62
-13.8	5.93525	4.03113e-63
-13.8	5.95683	1.48938e-63
-13.8	5.97842	5.48363e-64
-13.8	6	2.01194e-64
-13.75	0	0.000490166
-13.75	0.02158	0.00156
-13.75	0.04317	0.00354
-13.75	0.06475	0.00569
-13.75	0.08633	0.00754
-13.75	0.10791	0.00875
-13.75	0.1295	0.00911
-13.75	0.15108	0.00864
-13.75	0.17266	0.00753
-13.75	0.19425	0.00624
-13.75	0.21583	0.00547
-13.75	0.23741	0.00576
-13.75	0.25899	0.00678
-13.75	0.28058	0.00785
-13.75	0.30216	0.00856
-13.75	0.32374	0.00879
-13.75	0.34532	0.00857
-13.75	0.36691	0.00806
-13.75	0.38849	0.00745
-13.75	0.41007	0.00691
-13.75	0.43166	0.00652
-13.75	0.45324	0.00629
-13.75	0.47482	0.00613
-13.75	0.4964	0.00596
-13.75	0.51799	0.00575
-13.75	0.53957	0.00548
-13.75	0.56115	0.00517
-13.75	0.58273	0.00486
-13.75	0.60432	0.00458
-13.75	0.6259	0.00433
-13.75	0.64748	0.00411
-13.75	0.66907	0.00391
-13.75	0.69065	0.00373
-13.75	0.71223	0.00355
-13.75	0.73381	0.00337
-13.75	0.7554	0.00319
-13.75	0.77698	0.003
-13.75	0.79856	0.00281
-13.75	0.82014	0.00261
-13.75	0.84173	0.00241
-13.75	0.86331	0.00221
-13.75	0.88489	0.00201
-13.75	0.90648	0.00182
-13.75	0.92806	0.00163
-13.75	0.94964	0.00144
-13.75	0.97122	0.00127
-13.75	0.99281	0.00111
-13.75	1.01439	0.000956925
-13.75	1.03597	0.000819795
-13.75	1.05755	0.000696304
-13.75	1.07914	0.000586441
-13.75	1.10072	0.000489846
-13.75	1.1223	0.000405872
-13.75	1.14389	0.00033366
-13.75	1.16547	0.000272208
-13.75	1.18705	0.000220434
-13.75	1.20863	0.000177231
-13.75	1.23022	0.000141509
-13.75	1.2518	0.000112233
-13.75	1.27338	8.84393e-05
-13.75	1.29496	6.92573e-05
-13.75	1.31655	5.39113e-05
-13.75	1.33813	4.1724e-05
-13.75	1.35971	3.21129e-05
-13.75	1.38129	2.45841e-05
-13.75	1.40288	1.87239e-05
-13.75	1.42446	1.41904e-05
-13.75	1.44604	1.07036e-05
-13.75	1.46763	8.03671e-06
-13.75	1.48921	6.00784e-06
-13.75	1.51079	4.47218e-06
-13.75	1.53237	3.31548e-06
-13.75	1.55396	2.4483e-06
-13.75	1.57554	1.80107e-06
-13.75	1.59712	1.32008e-06
-13.75	1.61871	9.64104e-07
-13.75	1.64029	7.01691e-07
-13.75	1.66187	5.0899e-07
-13.75	1.68345	3.68003e-07
-13.75	1.70504	2.65219e-07
-13.75	1.72662	1.90546e-07
-13.75	1.7482	1.36478e-07
-13.75	1.76978	9.74561e-08
-13.75	1.79137	6.93844e-08
-13.75	1.81295	4.92531e-08
-13.75	1.83453	3.48605e-08
-13.75	1.85612	2.46021e-08
-13.75	1.8777	1.73122e-08
-13.75	1.89928	1.21472e-08
-13.75	1.92086	8.49858e-09
-13.75	1.94245	5.92871e-09
-13.75	1.96403	4.12397e-09
-13.75	1.98561	2.86028e-09
-13.75	2.00719	1.97803e-09
-13.75	2.02878	1.3639e-09
-13.75	2.05036	9.37679e-10
-13.75	2.07194	6.42742e-10
-13.75	2.09353	4.39262e-10
-13.75	2.11511	2.99301e-10
-13.75	2.13669	2.03321e-10
-13.75	2.15827	1.377e-10
-13.75	2.17986	9.29742e-11
-13.75	2.20144	6.25827e-11
-13.75	2.22302	4.19956e-11
-13.75	2.2446	2.80932e-11
-13.75	2.26619	1.87345e-11
-13.75	2.28777	1.24542e-11
-13.75	2.30935	8.25307e-12
-13.75	2.33094	5.45175e-12
-13.75	2.35252	3.58979e-12
-13.75	2.3741	2.35619e-12
-13.75	2.39568	1.54153e-12
-13.75	2.41727	1.00528e-12
-13.75	2.43885	6.53449e-13
-13.75	2.46043	4.23371e-13
-13.75	2.48201	2.73407e-13
-13.75	2.5036	1.75984e-13
-13.75	2.52518	1.12903e-13
-13.75	2.54676	7.21952e-14
-13.75	2.56834	4.60122e-14
-13.75	2.58993	2.92279e-14
-13.75	2.61151	1.85046e-14
-13.75	2.63309	1.16766e-14
-13.75	2.65468	7.34357e-15
-13.75	2.67626	4.60307e-15
-13.75	2.69784	2.87566e-15
-13.75	2.71942	1.7905e-15
-13.75	2.74101	1.11111e-15
-13.75	2.76259	6.872e-16
-13.75	2.78417	4.23598e-16
-13.75	2.80576	2.60236e-16
-13.75	2.82734	1.5934e-16
-13.75	2.84892	9.72346e-17
-13.75	2.8705	5.91369e-17
-13.75	2.89209	3.58457e-17
-13.75	2.91367	2.16549e-17
-13.75	2.93525	1.30381e-17
-13.75	2.95683	7.82367e-18
-13.75	2.97842	4.67893e-18
-13.75	3	2.78882e-18
-13.75	3.02158	1.65666e-18
-13.75	3.04317	9.80805e-19
-13.75	3.06475	5.78722e-19
-13.75	3.08633	3.40325e-19
-13.75	3.10791	1.9946e-19
-13.75	3.1295	1.16507e-19
-13.75	3.15108	6.7824e-20
-13.75	3.17266	3.93505e-20
-13.75	3.19425	2.27537e-20
-13.75	3.21583	1.31125e-20
-13.75	3.23741	7.53105e-21
-13.75	3.25899	4.31078e-21
-13.75	3.28058	2.45917e-21
-13.75	3.30216	1.39814e-21
-13.75	3.32374	7.9222e-22
-13.75	3.34532	4.47372e-22
-13.75	3.36691	2.5178e-22
-13.75	3.38849	1.41221e-22
-13.75	3.41007	7.89418e-23
-13.75	3.43166	4.39785e-23
-13.75	3.45324	2.44173e-23
-13.75	3.47482	1.35108e-23
-13.75	3.4964	7.45051e-24
-13.75	3.51799	4.09463e-24
-13.75	3.53957	2.24266e-24
-13.75	3.56115	1.22415e-24
-13.75	3.58273	6.65925e-25
-13.75	3.60432	3.61023e-25
-13.75	3.6259	1.95058e-25
-13.75	3.64748	1.05029e-25
-13.75	3.66906	5.63597e-26
-13.75	3.69065	3.01402e-26
-13.75	3.71223	1.60634e-26
-13.75	3.73381	8.53185e-27
-13.75	3.7554	4.51608e-27
-13.75	3.77698	2.38228e-27
-13.75	3.79856	1.25238e-27
-13.75	3.82014	6.56128e-28
-13.75	3.84173	3.42573e-28
-13.75	3.86331	1.78248e-28
-13.75	3.88489	9.24289e-29
-13.75	3.90647	4.77637e-29
-13.75	3.92806	2.45978e-29
-13.75	3.94964	1.26241e-29
-13.75	3.97122	6.45671e-30
-13.75	3.99281	3.29101e-30
-13.75	4.01439	1.67167e-30
-13.75	4.03597	8.4621e-31
-13.75	4.05755	4.26884e-31
-13.75	4.07914	2.14608e-31
-13.75	4.10072	1.07519e-31
-13.75	4.1223	5.36816e-32
-13.75	4.14389	2.67098e-32
-13.75	4.16547	1.32439e-32
-13.75	4.18705	6.54433e-33
-13.75	4.20863	3.22267e-33
-13.75	4.23022	1.58149e-33
-13.75	4.2518	7.73427e-34
-13.75	4.27338	3.7694e-34
-13.75	4.29496	1.83074e-34
-13.75	4.31655	8.86094e-35
-13.75	4.33813	4.27399e-35
-13.75	4.35971	2.05441e-35
-13.75	4.38129	9.841e-36
-13.75	4.40288	4.69777e-36
-13.75	4.42446	2.23482e-36
-13.75	4.44604	1.05948e-36
-13.75	4.46763	5.00544e-37
-13.75	4.48921	2.35662e-37
-13.75	4.51079	1.1057e-37
-13.75	4.53237	5.16989e-38
-13.75	4.55396	2.40893e-38
-13.75	4.57554	1.11858e-38
-13.75	4.59712	5.17613e-39
-13.75	4.61871	2.38695e-39
-13.75	4.64029	1.09693e-39
-13.75	4.66187	5.02357e-40
-13.75	4.68345	2.29268e-40
-13.75	4.70504	1.04273e-40
-13.75	4.72662	4.72607e-41
-13.75	4.7482	2.13464e-41
-13.75	4.76978	9.60834e-42
-13.75	4.79137	4.30991e-42
-13.75	4.81295	1.92658e-42
-13.75	4.83453	8.58227e-43
-13.75	4.85612	3.80991e-43
-13.75	4.8777	1.68549e-43
-13.75	4.89928	7.43078e-44
-13.75	4.92086	3.26468e-44
-13.75	4.94245	1.42937e-44
-13.75	4.96403	6.23655e-45
-13.75	4.98561	2.71171e-45
-13.75	5.00719	1.175e-45
-13.75	5.02878	5.07379e-46
-13.75	5.05036	2.18335e-46
-13.75	5.07194	9.36293e-47
-13.75	5.09352	4.00127e-47
-13.75	5.11511	1.70404e-47
-13.75	5.13669	7.23205e-48
-13.75	5.15827	3.05872e-48
-13.75	5.17986	1.28918e-48
-13.75	5.20144	5.41487e-49
-13.75	5.22302	2.26651e-49
-13.75	5.2446	9.45423e-50
-13.75	5.26619	3.92999e-50
-13.75	5.28777	1.628e-50
-13.75	5.30935	6.72068e-51
-13.75	5.33094	2.76484e-51
-13.75	5.35252	1.13351e-51
-13.75	5.3741	4.63101e-52
-13.75	5.39568	1.88549e-52
-13.75	5.41727	7.65015e-53
-13.75	5.43885	3.09323e-53
-13.75	5.46043	1.24639e-53
-13.75	5.48201	5.00483e-54
-13.75	5.5036	2.00273e-54
-13.75	5.52518	7.98645e-55
-13.75	5.54676	3.17382e-55
-13.75	5.56834	1.25692e-55
-13.75	5.58993	4.96052e-56
-13.75	5.61151	1.95095e-56
-13.75	5.63309	7.64645e-57
-13.75	5.65468	2.98656e-57
-13.75	5.67626	1.16246e-57
-13.75	5.69784	4.50903e-58
-13.75	5.71942	1.74294e-58
-13.75	5.74101	6.71398e-59
-13.75	5.76259	2.57735e-59
-13.75	5.78417	9.85966e-60
-13.75	5.80576	3.75878e-60
-13.75	5.82734	1.428e-60
-13.75	5.84892	5.40636e-61
-13.75	5.8705	2.03975e-61
-13.75	5.89209	7.66912e-62
-13.75	5.91367	2.87349e-62
-13.75	5.93525	1.07292e-62
-13.75	5.95683	3.9923e-63
-13.75	5.97842	1.48038e-63
-13.75	6	5.47039e-64
-13.7	0	0.000490166
-13.7	0.02158	0.00156
-13.7	0.04317	0.00354
-13.7	0.06475	0.00569
-13.7	0.08633	0.00754
-13.7	0.10791	0.00875
-13.7	0.1295	0.00912
-13.7	0.15108	0.00865
-13.7	0.17266	0.00754
-13.7	0.19425	0.00625
-13.7	0.21583	0.00548
-13.7	0.23741	0.00577
-13.7	0.25899	0.00679
-13.7	0.28058	0.00786
-13.7	0.30216	0.00858
-13.7	0.32374	0.00881
-13.7	0.34532	0.0086
-13.7	0.36691	0.0081
-13.7	0.38849	0.00748
-13.7	0.41007	0.00694
-13.7	0.43166	0.00655
-13.7	0.45324	0.00632
-13.7	0.47482	0.00616
-13.7	0.4964	0.006
-13.7	0.51799	0.00579
-13.7	0.53957	0.00552
-13.7	0.56115	0.00522
-13.7	0.58273	0.00491
-13.7	0.60432	0.00462
-13.7	0.6259	0.00437
-13.7	0.64748	0.00415
-13.7	0.66907	0.00396
-13.7	0.69065	0.00378
-13.7	0.71223	0.0036
-13.7	0.73381	0.00342
-13.7	0.7554	0.00324
-13.7	0.77698	0.00305
-13.7	0.79856	0.00286
-13.7	0.82014	0.00266
-13.7	0.84173	0.00246
-13.7	0.86331	0.00226
-13.7	0.88489	0.00206
-13.7	0.90648	0.00186
-13.7	0.92806	0.00167
-13.7	0.94964	0.00148
-13.7	0.97122	0.00131
-13.7	0.99281	0.00114
-13.7	1.01439	0.000986884
-13.7	1.03597	0.000846661
-13.7	1.05755	0.000720157
-13.7	1.07914	0.000607416
-13.7	1.10072	0.000508116
-13.7	1.1223	0.000421639
-13.7	1.14389	0.000347146
-13.7	1.16547	0.000283644
-13.7	1.18705	0.00023005
-13.7	1.20863	0.000185251
-13.7	1.23022	0.000148147
-13.7	1.2518	0.000117685
-13.7	1.27338	9.28851e-05
-13.7	1.29496	7.28574e-05
-13.7	1.31655	5.6807e-05
-13.7	1.33813	4.40382e-05
-13.7	1.35971	3.39509e-05
-13.7	1.38129	2.60352e-05
-13.7	1.40288	1.9863e-05
-13.7	1.42446	1.50797e-05
-13.7	1.44604	1.13942e-05
-13.7	1.46763	8.57037e-06
-13.7	1.48921	6.41818e-06
-13.7	1.51079	4.78623e-06
-13.7	1.53237	3.55476e-06
-13.7	1.55396	2.62981e-06
-13.7	1.57554	1.93819e-06
-13.7	1.59712	1.42325e-06
-13.7	1.61871	1.04142e-06
-13.7	1.64029	7.59417e-07
-13.7	1.66187	5.51932e-07
-13.7	1.68345	3.99833e-07
-13.7	1.70504	2.88731e-07
-13.7	1.72662	2.07855e-07
-13.7	1.7482	1.49177e-07
-13.7	1.76978	1.06744e-07
-13.7	1.79137	7.61551e-08
-13.7	1.81295	5.41733e-08
-13.7	1.83453	3.84248e-08
-13.7	1.85612	2.71761e-08
-13.7	1.8777	1.91653e-08
-13.7	1.89928	1.34772e-08
-13.7	1.92086	9.45025e-09
-13.7	1.94245	6.60757e-09
-13.7	1.96403	4.60674e-09
-13.7	1.98561	3.20254e-09
-13.7	2.00719	2.21993e-09
-13.7	2.02878	1.53435e-09
-13.7	2.05036	1.0574e-09
-13.7	2.07194	7.2657e-10
-13.7	2.09353	4.97776e-10
-13.7	2.11511	3.40016e-10
-13.7	2.13669	2.31561e-10
-13.7	2.15827	1.57226e-10
-13.7	2.17986	1.06431e-10
-13.7	2.20144	7.18274e-11
-13.7	2.22302	4.83259e-11
-13.7	2.2446	3.24139e-11
-13.7	2.26619	2.16738e-11
-13.7	2.28777	1.44473e-11
-13.7	2.30935	9.6001e-12
-13.7	2.33094	6.35911e-12
-13.7	2.35252	4.19897e-12
-13.7	2.3741	2.7638e-12
-13.7	2.39568	1.81336e-12
-13.7	2.41727	1.18595e-12
-13.7	2.43885	7.73126e-13
-13.7	2.46043	5.02377e-13
-13.7	2.48201	3.25387e-13
-13.7	2.5036	2.10066e-13
-13.7	2.52518	1.35175e-13
-13.7	2.54676	8.66986e-14
-13.7	2.56834	5.54248e-14
-13.7	2.58993	3.53157e-14
-13.7	2.61151	2.24285e-14
-13.7	2.63309	1.4197e-14
-13.7	2.65468	8.95693e-15
-13.7	2.67626	5.63226e-15
-13.7	2.69784	3.52993e-15
-13.7	2.71942	2.205e-15
-13.7	2.74101	1.3728e-15
-13.7	2.76259	8.51846e-16
-13.7	2.78417	5.2683e-16
-13.7	2.80576	3.24738e-16
-13.7	2.82734	1.99503e-16
-13.7	2.84892	1.22157e-16
-13.7	2.8705	7.45485e-17
-13.7	2.89209	4.53431e-17
-13.7	2.91367	2.74874e-17
-13.7	2.93525	1.66076e-17
-13.7	2.95683	1.00007e-17
-13.7	2.97842	6.0021e-18
-13.7	3	3.59026e-18
-13.7	3.02158	2.14041e-18
-13.7	3.04317	1.2718e-18
-13.7	3.06475	7.53159e-19
-13.7	3.08633	4.44533e-19
-13.7	3.10791	2.61498e-19
-13.7	3.1295	1.53313e-19
-13.7	3.15108	8.95853e-20
-13.7	3.17266	5.21724e-20
-13.7	3.19425	3.02824e-20
-13.7	3.21583	1.7518e-20
-13.7	3.23741	1.01e-20
-13.7	3.25899	5.8037e-21
-13.7	3.28058	3.32376e-21
-13.7	3.30216	1.89713e-21
-13.7	3.32374	1.07921e-21
-13.7	3.34532	6.11864e-22
-13.7	3.36691	3.45735e-22
-13.7	3.38849	1.94703e-22
-13.7	3.41007	1.09279e-22
-13.7	3.43166	6.11282e-23
-13.7	3.45324	3.40786e-23
-13.7	3.47482	1.89346e-23
-13.7	3.4964	1.0485e-23
-13.7	3.51799	5.78642e-24
-13.7	3.53957	3.18263e-24
-13.7	3.56115	1.7446e-24
-13.7	3.58273	9.53092e-25
-13.7	3.60432	5.18925e-25
-13.7	3.6259	2.81581e-25
-13.7	3.64748	1.52276e-25
-13.7	3.66906	8.20702e-26
-13.7	3.69065	4.40826e-26
-13.7	3.71223	2.3598e-26
-13.7	3.73381	1.25895e-26
-13.7	3.7554	6.69368e-27
-13.7	3.77698	3.54687e-27
-13.7	3.79856	1.87305e-27
-13.7	3.82014	9.85766e-28
-13.7	3.84173	5.17036e-28
-13.7	3.86331	2.70264e-28
-13.7	3.88489	1.40791e-28
-13.7	3.90647	7.3094e-29
-13.7	3.92806	3.78187e-29
-13.7	3.94964	1.95007e-29
-13.7	3.97122	1.0021e-29
-13.7	3.99281	5.13203e-30
-13.7	4.01439	2.61929e-30
-13.7	4.03597	1.33227e-30
-13.7	4.05755	6.75335e-31
-13.7	4.07914	3.41161e-31
-13.7	4.10072	1.71757e-31
-13.7	4.1223	8.61755e-32
-13.7	4.14389	4.30891e-32
-13.7	4.16547	2.14715e-32
-13.7	4.18705	1.06628e-32
-13.7	4.20863	5.27709e-33
-13.7	4.23022	2.60273e-33
-13.7	4.2518	1.27931e-33
-13.7	4.27338	6.26661e-34
-13.7	4.29496	3.05916e-34
-13.7	4.31655	1.48827e-34
-13.7	4.33813	7.21563e-35
-13.7	4.35971	3.4864e-35
-13.7	4.38129	1.67876e-35
-13.7	4.40288	8.05587e-36
-13.7	4.42446	3.85253e-36
-13.7	4.44604	1.83607e-36
-13.7	4.46763	8.72053e-37
-13.7	4.48921	4.12768e-37
-13.7	4.51079	1.94706e-37
-13.7	4.53237	9.15294e-38
-13.7	4.55396	4.28797e-38
-13.7	4.57554	2.00195e-38
-13.7	4.59712	9.31456e-39
-13.7	4.61871	4.31898e-39
-13.7	4.64029	1.99577e-39
-13.7	4.66187	9.19065e-40
-13.7	4.68345	4.21786e-40
-13.7	4.70504	1.92907e-40
-13.7	4.72662	8.79246e-41
-13.7	4.7482	3.99377e-41
-13.7	4.76978	1.80786e-41
-13.7	4.79137	8.15555e-42
-13.7	4.81295	3.6665e-42
-13.7	4.83453	1.6427e-42
-13.7	4.85612	7.33456e-43
-13.7	4.8777	3.26361e-43
-13.7	4.89928	1.44721e-43
-13.7	4.92086	6.39546e-44
-13.7	4.94245	2.81658e-44
-13.7	4.96403	1.23618e-44
-13.7	4.98561	5.40688e-45
-13.7	5.00719	2.3568e-45
-13.7	5.02878	1.02378e-45
-13.7	5.05036	4.43198e-46
-13.7	5.07194	1.91205e-46
-13.7	5.09352	8.22068e-47
-13.7	5.11511	3.52229e-47
-13.7	5.13669	1.50401e-47
-13.7	5.15827	6.40009e-48
-13.7	5.17986	2.71412e-48
-13.7	5.20144	1.14705e-48
-13.7	5.22302	4.83104e-49
-13.7	5.2446	2.02772e-49
-13.7	5.26619	8.48174e-50
-13.7	5.28777	3.53565e-50
-13.7	5.30935	1.4688e-50
-13.7	5.33094	6.08085e-51
-13.7	5.35252	2.50884e-51
-13.7	5.3741	1.03155e-51
-13.7	5.39568	4.22686e-52
-13.7	5.41727	1.72604e-52
-13.7	5.43885	7.02416e-53
-13.7	5.46043	2.84869e-53
-13.7	5.48201	1.15134e-53
-13.7	5.5036	4.63735e-54
-13.7	5.52518	1.86142e-54
-13.7	5.54676	7.44606e-55
-13.7	5.56834	2.96836e-55
-13.7	5.58993	1.17927e-55
-13.7	5.61151	4.66897e-56
-13.7	5.63309	1.84219e-56
-13.7	5.65468	7.24362e-57
-13.7	5.67626	2.83847e-57
-13.7	5.69784	1.10846e-57
-13.7	5.71942	4.31384e-58
-13.7	5.74101	1.67307e-58
-13.7	5.76259	6.46655e-59
-13.7	5.78417	2.49079e-59
-13.7	5.80576	9.56115e-60
-13.7	5.82734	3.65754e-60
-13.7	5.84892	1.39436e-60
-13.7	5.8705	5.29748e-61
-13.7	5.89209	2.00571e-61
-13.7	5.91367	7.56789e-62
-13.7	5.93525	2.84569e-62
-13.7	5.95683	1.06637e-62
-13.7	5.97842	3.98229e-63
-13.7	6	1.48206e-63
-13.65	0	0.000490166
-13.65	0.02158	0.00156
-13.65	0.04317	0.00354
-13.65	0.06475	0.00569
-13.65	0.08633	0.00755
-13.65	0.10791	0.00876
-13.65	0.1295	0.00913
-13.65	0.15108	0.00865
-13.65	0.17266	0.00754
-13.65	0.19425	0.00625
-13.65	0.21583	0.00548
-13.65	0.23741	0.00578
-13.65	0.25899	0.0068
-13.65	0.28058	0.00788
-13.65	0.30216	0.00861
-13.65	0.32374	0.00884
-13.65	0.34532	0.00863
-13.65	0.36691	0.00813
-13.65	0.38849	0.00751
-13.65	0.41007	0.00697
-13.65	0.43166	0.00658
-13.65	0.45324	0.00636
-13.65	0.47482	0.0062
-13.65	0.4964	0.00604
-13.65	0.51799	0.00583
-13.65	0.53957	0.00556
-13.65	0.56115	0.00526
-13.65	0.58273	0.00495
-13.65	0.60432	0.00467
-13.65	0.6259	0.00442
-13.65	0.64748	0.0042
-13.65	0.66907	0.004
-13.65	0.69065	0.00382
-13.65	0.71223	0.00365
-13.65	0.73381	0.00347
-13.65	0.7554	0.00329
-13.65	0.77698	0.0031
-13.65	0.79856	0.00291
-13.65	0.82014	0.00271
-13.65	0.84173	0.00251
-13.65	0.86331	0.00231
-13.65	0.88489	0.00211
-13.65	0.90648	0.00191
-13.65	0.92806	0.00171
-13.65	0.94964	0.00152
-13.65	0.97122	0.00134
-13.65	0.99281	0.00117
-13.65	1.01439	0.00102
-13.65	1.03597	0.000874316
-13.65	1.05755	0.000744748
-13.65	1.07914	0.000629071
-13.65	1.10072	0.000527005
-13.65	1.1223	0.000437966
-13.65	1.14389	0.000361132
-13.65	1.16547	0.000295522
-13.65	1.18705	0.000240053
-13.65	1.20863	0.000193608
-13.65	1.23022	0.000155074
-13.65	1.2518	0.000123383
-13.65	1.27338	9.75395e-05
-13.65	1.29496	7.66325e-05
-13.65	1.31655	5.98484e-05
-13.65	1.33813	4.64728e-05
-13.65	1.35971	3.58878e-05
-13.65	1.38129	2.75669e-05
-13.65	1.40288	2.10676e-05
-13.65	1.42446	1.60217e-05
-13.65	1.44604	1.21271e-05
-13.65	1.46763	9.13761e-06
-13.65	1.48921	6.85512e-06
-13.65	1.51079	5.12123e-06
-13.65	1.53237	3.81045e-06
-13.65	1.55396	2.82413e-06
-13.65	1.57554	2.08526e-06
-13.65	1.59712	1.5341e-06
-13.65	1.61871	1.12466e-06
-13.65	1.64029	8.21682e-07
-13.65	1.66187	5.98339e-07
-13.65	1.68345	4.34299e-07
-13.65	1.70504	3.1424e-07
-13.65	1.72662	2.26671e-07
-13.65	1.7482	1.63011e-07
-13.65	1.76978	1.16882e-07
-13.65	1.79137	8.35608e-08
-13.65	1.81295	5.95661e-08
-13.65	1.83453	4.23397e-08
-13.65	1.85612	3.00094e-08
-13.65	1.8777	2.12095e-08
-13.65	1.89928	1.49476e-08
-13.65	1.92086	1.05047e-08
-13.65	1.94245	7.36145e-09
-13.65	1.96403	5.14408e-09
-13.65	1.98561	3.58437e-09
-13.65	2.00719	2.49043e-09
-13.65	2.02878	1.72539e-09
-13.65	2.05036	1.19191e-09
-13.65	2.07194	8.20985e-10
-13.65	2.09353	5.6384e-10
-13.65	2.11511	3.86099e-10
-13.65	2.13669	2.63605e-10
-13.65	2.15827	1.79438e-10
-13.65	2.17986	1.21779e-10
-13.65	2.20144	8.23982e-11
-13.65	2.22302	5.55833e-11
-13.65	2.2446	3.73804e-11
-13.65	2.26619	2.50617e-11
-13.65	2.28777	1.67507e-11
-13.65	2.30935	1.11611e-11
-13.65	2.33094	7.4135e-12
-13.65	2.35252	4.90882e-12
-13.65	2.3741	3.24012e-12
-13.65	2.39568	2.13191e-12
-13.65	2.41727	1.39828e-12
-13.65	2.43885	9.1418e-13
-13.65	2.46043	5.95768e-13
-13.65	2.48201	3.87012e-13
-13.65	2.5036	2.50593e-13
-13.65	2.52518	1.61737e-13
-13.65	2.54676	1.04049e-13
-13.65	2.56834	6.67191e-14
-13.65	2.58993	4.2643e-14
-13.65	2.61151	2.71659e-14
-13.65	2.63309	1.72496e-14
-13.65	2.65468	1.09171e-14
-13.65	2.67626	6.88666e-15
-13.65	2.69784	4.32993e-15
-13.65	2.71942	2.71346e-15
-13.65	2.74101	1.69486e-15
-13.65	2.76259	1.05514e-15
-13.65	2.78417	6.54715e-16
-13.65	2.80576	4.04911e-16
-13.65	2.82734	2.49592e-16
-13.65	2.84892	1.53344e-16
-13.65	2.8705	9.38995e-17
-13.65	2.89209	5.73091e-17
-13.65	2.91367	3.48614e-17
-13.65	2.93525	2.11363e-17
-13.65	2.95683	1.27724e-17
-13.65	2.97842	7.69268e-18
-13.65	3	4.61788e-18
-13.65	3.02158	2.76292e-18
-13.65	3.04317	1.64761e-18
-13.65	3.06475	9.79261e-19
-13.65	3.08633	5.80099e-19
-13.65	3.10791	3.42503e-19
-13.65	3.1295	2.01551e-19
-13.65	3.15108	1.18212e-19
-13.65	3.17266	6.91029e-20
-13.65	3.19425	4.02613e-20
-13.65	3.21583	2.33795e-20
-13.65	3.23741	1.35313e-20
-13.65	3.25899	7.8054e-21
-13.65	3.28058	4.48752e-21
-13.65	3.30216	2.57141e-21
-13.65	3.32374	1.46855e-21
-13.65	3.34532	8.35906e-22
-13.65	3.36691	4.74217e-22
-13.65	3.38849	2.68131e-22
-13.65	3.41007	1.51101e-22
-13.65	3.43166	8.4866e-23
-13.65	3.45324	4.75061e-23
-13.65	3.47482	2.6504e-23
-13.65	3.4964	1.47373e-23
-13.65	3.51799	8.16716e-24
-13.65	3.53957	4.51094e-24
-13.65	3.56115	2.48317e-24
-13.65	3.58273	1.36235e-24
-13.65	3.60432	7.44924e-25
-13.65	3.6259	4.05953e-25
-13.65	3.64748	2.20485e-25
-13.65	3.66906	1.19349e-25
-13.65	3.69065	6.43872e-26
-13.65	3.71223	3.46192e-26
-13.65	3.73381	1.85511e-26
-13.65	3.7554	9.90736e-27
-13.65	3.77698	5.27328e-27
-13.65	3.79856	2.79729e-27
-13.65	3.82014	1.47886e-27
-13.65	3.84173	7.79202e-28
-13.65	3.86331	4.0917e-28
-13.65	3.88489	2.14136e-28
-13.65	3.90647	1.11688e-28
-13.65	3.92806	5.80565e-29
-13.65	3.94964	3.00764e-29
-13.65	3.97122	1.55285e-29
-13.65	3.99281	7.99024e-30
-13.65	4.01439	4.09749e-30
-13.65	4.03597	2.09413e-30
-13.65	4.05755	1.06664e-30
-13.65	4.07914	5.41445e-31
-13.65	4.10072	2.73917e-31
-13.65	4.1223	1.38104e-31
-13.65	4.14389	6.93939e-32
-13.65	4.16547	3.47504e-32
-13.65	4.18705	1.73429e-32
-13.65	4.20863	8.62595e-33
-13.65	4.23022	4.27579e-33
-13.65	4.2518	2.11226e-33
-13.65	4.27338	1.03993e-33
-13.65	4.29496	5.10247e-34
-13.65	4.31655	2.49505e-34
-13.65	4.33813	1.21591e-34
-13.65	4.35971	5.90534e-35
-13.65	4.38129	2.85831e-35
-13.65	4.40288	1.37878e-35
-13.65	4.42446	6.62831e-36
-13.65	4.44604	3.17564e-36
-13.65	4.46763	1.51628e-36
-13.65	4.48921	7.21523e-37
-13.65	4.51079	3.42169e-37
-13.65	4.53237	1.61716e-37
-13.65	4.55396	7.61698e-38
-13.65	4.57554	3.57548e-38
-13.65	4.59712	1.67265e-38
-13.65	4.61871	7.79826e-39
-13.65	4.64029	3.62334e-39
-13.65	4.66187	1.6778e-39
-13.65	4.68345	7.7427e-40
-13.65	4.70504	3.56093e-40
-13.65	4.72662	1.63213e-40
-13.65	4.7482	7.45531e-41
-13.65	4.76978	3.39388e-41
-13.65	4.79137	1.53974e-41
-13.65	4.81295	6.96171e-42
-13.65	4.83453	3.13693e-42
-13.65	4.85612	1.40868e-42
-13.65	4.8777	6.30438e-43
-13.65	4.89928	2.81184e-43
-13.65	4.92086	1.24985e-43
-13.65	4.94245	5.53661e-44
-13.65	4.96403	2.44428e-44
-13.65	4.98561	1.07542e-44
-13.65	5.00719	4.71543e-45
-13.65	5.02878	2.06057e-45
-13.65	5.05036	8.97368e-46
-13.65	5.07194	3.8947e-46
-13.65	5.09352	1.6846e-46
-13.65	5.11511	7.26173e-47
-13.65	5.13669	3.11962e-47
-13.65	5.15827	1.33562e-47
-13.65	5.17986	5.6988e-48
-13.65	5.20144	2.42328e-48
-13.65	5.22302	1.02694e-48
-13.65	5.2446	4.33713e-49
-13.65	5.26619	1.82549e-49
-13.65	5.28777	7.65733e-50
-13.65	5.30935	3.20106e-50
-13.65	5.33094	1.33361e-50
-13.65	5.35252	5.53714e-51
-13.65	5.3741	2.29118e-51
-13.65	5.39568	9.44829e-52
-13.65	5.41727	3.88299e-52
-13.65	5.43885	1.59037e-52
-13.65	5.46043	6.49155e-53
-13.65	5.48201	2.6407e-53
-13.65	5.5036	1.07055e-53
-13.65	5.52518	4.32529e-54
-13.65	5.54676	1.74158e-54
-13.65	5.56834	6.98856e-55
-13.65	5.58993	2.79481e-55
-13.65	5.61151	1.11387e-55
-13.65	5.63309	4.42423e-56
-13.65	5.65468	1.75129e-56
-13.65	5.67626	6.90871e-57
-13.65	5.69784	2.71616e-57
-13.65	5.71942	1.06422e-57
-13.65	5.74101	4.15551e-58
-13.65	5.76259	1.6171e-58
-13.65	5.78417	6.27145e-59
-13.65	5.80576	2.42391e-59
-13.65	5.82734	9.33649e-60
-13.65	5.84892	3.584e-60
-13.65	5.8705	1.37111e-60
-13.65	5.89209	5.22747e-61
-13.65	5.91367	1.98623e-61
-13.65	5.93525	7.52116e-62
-13.65	5.95683	2.83829e-62
-13.65	5.97842	1.06745e-62
-13.65	6	4.00088e-63
-13.6	0	0.000490166
-13.6	0.02158	0.00156
-13.6	0.04317	0.00354
-13.6	0.06475	0.00569
-13.6	0.08633	0.00755
-13.6	0.10791	0.00876
-13.6	0.1295	0.00913
-13.6	0.15108	0.00866
-13.6	0.17266	0.00755
-13.6	0.19425	0.00626
-13.6	0.21583	0.00549
-13.6	0.23741	0.00578
-13.6	0.25899	0.00681
-13.6	0.28058	0.0079
-13.6	0.30216	0.00863
-13.6	0.32374	0.00887
-13.6	0.34532	0.00867
-13.6	0.36691	0.00816
-13.6	0.38849	0.00755
-13.6	0.41007	0.007
-13.6	0.43166	0.00662
-13.6	0.45324	0.00639
-13.6	0.47482	0.00624
-13.6	0.4964	0.00608
-13.6	0.51799	0.00588
-13.6	0.53957	0.00561
-13.6	0.56115	0.00531
-13.6	0.58273	0.005
-13.6	0.60432	0.00471
-13.6	0.6259	0.00446
-13.6	0.64748	0.00425
-13.6	0.66907	0.00405
-13.6	0.69065	0.00387
-13.6	0.71223	0.0037
-13.6	0.73381	0.00352
-13.6	0.7554	0.00334
-13.6	0.77698	0.00315
-13.6	0.79856	0.00296
-13.6	0.82014	0.00276
-13.6	0.84173	0.00256
-13.6	0.86331	0.00236
-13.6	0.88489	0.00216
-13.6	0.90648	0.00195
-13.6	0.92806	0.00176
-13.6	0.94964	0.00156
-13.6	0.97122	0.00138
-13.6	0.99281	0.00121
-13.6	1.01439	0.00105
-13.6	1.03597	0.00090278
-13.6	1.05755	0.000770095
-13.6	1.07914	0.000651424
-13.6	1.10072	0.000546533
-13.6	1.1223	0.00045487
-13.6	1.14389	0.000375635
-13.6	1.16547	0.000307857
-13.6	1.18705	0.000250458
-13.6	1.20863	0.000202314
-13.6	1.23022	0.000162301
-13.6	1.2518	0.000129339
-13.6	1.27338	0.000102412
-13.6	1.29496	8.05904e-05
-13.6	1.31655	6.30425e-05
-13.6	1.33813	4.90338e-05
-13.6	1.35971	3.79286e-05
-13.6	1.38129	2.91836e-05
-13.6	1.40288	2.2341e-05
-13.6	1.42446	1.70193e-05
-13.6	1.44604	1.29045e-05
-13.6	1.46763	9.74043e-06
-13.6	1.48921	7.32028e-06
-13.6	1.51079	5.4785e-06
-13.6	1.53237	4.08364e-06
-13.6	1.55396	3.03213e-06
-13.6	1.57554	2.24296e-06
-13.6	1.59712	1.6532e-06
-13.6	1.61871	1.21425e-06
-13.6	1.64029	8.88826e-07
-13.6	1.66187	6.48478e-07
-13.6	1.68345	4.71608e-07
-13.6	1.70504	3.41908e-07
-13.6	1.72662	2.4712e-07
-13.6	1.7482	1.78075e-07
-13.6	1.76978	1.27944e-07
-13.6	1.79137	9.16582e-08
-13.6	1.81295	6.5475e-08
-13.6	1.83453	4.66383e-08
-13.6	1.85612	3.3127e-08
-13.6	1.8777	2.34637e-08
-13.6	1.89928	1.65727e-08
-13.6	1.92086	1.16726e-08
-13.6	1.94245	8.19832e-09
-13.6	1.96403	5.74193e-09
-13.6	1.98561	4.01018e-09
-13.6	2.00719	2.79279e-09
-13.6	2.02878	1.93944e-09
-13.6	2.05036	1.34298e-09
-13.6	2.07194	9.27277e-10
-13.6	2.09353	6.38398e-10
-13.6	2.11511	4.38234e-10
-13.6	2.13669	2.99948e-10
-13.6	2.15827	2.04693e-10
-13.6	2.17986	1.39274e-10
-13.6	2.20144	9.44793e-11
-13.6	2.22302	6.38993e-11
-13.6	2.2446	4.30865e-11
-13.6	2.26619	2.89643e-11
-13.6	2.28777	1.94113e-11
-13.6	2.30935	1.2969e-11
-13.6	2.33094	8.63806e-12
-13.6	2.35252	5.73552e-12
-13.6	2.3741	3.7964e-12
-13.6	2.39568	2.50499e-12
-13.6	2.41727	1.64767e-12
-13.6	2.43885	1.08033e-12
-13.6	2.46043	7.06095e-13
-13.6	2.48201	4.60027e-13
-13.6	2.5036	2.98753e-13
-13.6	2.52518	1.93395e-13
-13.6	2.54676	1.2479e-13
-13.6	2.56834	8.02624e-14
-13.6	2.58993	5.14562e-14
-13.6	2.61151	3.28817e-14
-13.6	2.63309	2.0944e-14
-13.6	2.65468	1.32969e-14
-13.6	2.67626	8.41444e-15
-13.6	2.69784	5.3074e-15
-13.6	2.71942	3.33672e-15
-13.6	2.74101	2.09091e-15
-13.6	2.76259	1.30596e-15
-13.6	2.78417	8.13017e-16
-13.6	2.80576	5.04482e-16
-13.6	2.82734	3.12009e-16
-13.6	2.84892	1.92337e-16
-13.6	2.8705	1.18177e-16
-13.6	2.89209	7.23727e-17
-13.6	2.91367	4.41764e-17
-13.6	2.93525	2.68768e-17
-13.6	2.95683	1.62981e-17
-13.6	2.97842	9.85074e-18
-13.6	3	5.93433e-18
-13.6	3.02158	3.56324e-18
-13.6	3.04317	2.1325e-18
-13.6	3.06475	1.27205e-18
-13.6	3.08633	7.56291e-19
-13.6	3.10791	4.4817e-19
-13.6	3.1295	2.64707e-19
-13.6	3.15108	1.55832e-19
-13.6	3.17266	9.14361e-20
-13.6	3.19425	5.34743e-20
-13.6	3.21583	3.11702e-20
-13.6	3.23741	1.81092e-20
-13.6	3.25899	1.04864e-20
-13.6	3.28058	6.05227e-21
-13.6	3.30216	3.48156e-21
-13.6	3.32374	1.99615e-21
-13.6	3.34532	1.14071e-21
-13.6	3.36691	6.49711e-22
-13.6	3.38849	3.6883e-22
-13.6	3.41007	2.08685e-22
-13.6	3.43166	1.17684e-22
-13.6	3.45324	6.61457e-23
-13.6	3.47482	3.70547e-23
-13.6	3.4964	2.06891e-23
-13.6	3.51799	1.15132e-23
-13.6	3.53957	6.38567e-24
-13.6	3.56115	3.52997e-24
-13.6	3.58273	1.94486e-24
-13.6	3.60432	1.06797e-24
-13.6	3.6259	5.84492e-25
-13.6	3.64748	3.18824e-25
-13.6	3.66906	1.7333e-25
-13.6	3.69065	9.39168e-26
-13.6	3.71223	5.0718e-26
-13.6	3.73381	2.72978e-26
-13.6	3.7554	1.46434e-26
-13.6	3.77698	7.82887e-27
-13.6	3.79856	4.1716e-27
-13.6	3.82014	2.21539e-27
-13.6	3.84173	1.17258e-27
-13.6	3.86331	6.18551e-28
-13.6	3.88489	3.25201e-28
-13.6	3.90647	1.704e-28
-13.6	3.92806	8.89871e-29
-13.6	3.94964	4.63154e-29
-13.6	3.97122	2.4025e-29
-13.6	3.99281	1.24206e-29
-13.6	4.01439	6.39966e-30
-13.6	4.03597	3.28632e-30
-13.6	4.05755	1.68191e-30
-13.6	4.07914	8.57887e-31
-13.6	4.10072	4.36109e-31
-13.6	4.1223	2.20951e-31
-13.6	4.14389	1.11566e-31
-13.6	4.16547	5.61442e-32
-13.6	4.18705	2.81587e-32
-13.6	4.20863	1.40752e-32
-13.6	4.23022	7.01181e-33
-13.6	4.2518	3.48129e-33
-13.6	4.27338	1.7226e-33
-13.6	4.29496	8.49496e-34
-13.6	4.31655	4.17515e-34
-13.6	4.33813	2.0451e-34
-13.6	4.35971	9.98369e-35
-13.6	4.38129	4.85735e-35
-13.6	4.40288	2.35527e-35
-13.6	4.42446	1.13819e-35
-13.6	4.44604	5.48174e-36
-13.6	4.46763	2.63121e-36
-13.6	4.48921	1.2587e-36
-13.6	4.51079	6.001e-37
-13.6	4.53237	2.85138e-37
-13.6	4.55396	1.35026e-37
-13.6	4.57554	6.37252e-38
-13.6	4.59712	2.99734e-38
-13.6	4.61871	1.40505e-38
-13.6	4.64029	6.56415e-39
-13.6	4.66187	3.0563e-39
-13.6	4.68345	1.41822e-39
-13.6	4.70504	6.55879e-40
-13.6	4.72662	3.02297e-40
-13.6	4.7482	1.38859e-40
-13.6	4.76978	6.35689e-41
-13.6	4.79137	2.90032e-41
-13.6	4.81295	1.3188e-41
-13.6	4.83453	5.97642e-42
-13.6	4.85612	2.69919e-42
-13.6	4.8777	1.21495e-42
-13.6	4.89928	5.45019e-43
-13.6	4.92086	2.43667e-43
-13.6	4.94245	1.0857e-43
-13.6	4.96403	4.82121e-44
-13.6	4.98561	2.13369e-44
-13.6	5.00719	9.41105e-45
-13.6	5.02878	4.13689e-45
-13.6	5.05036	1.81235e-45
-13.6	5.07194	7.91295e-46
-13.6	5.09352	3.44323e-46
-13.6	5.11511	1.49322e-46
-13.6	5.13669	6.45374e-47
-13.6	5.15827	2.77991e-47
-13.6	5.17986	1.19338e-47
-13.6	5.20144	5.10573e-48
-13.6	5.22302	2.17705e-48
-13.6	5.2446	9.25139e-49
-13.6	5.26619	3.91811e-49
-13.6	5.28777	1.65378e-49
-13.6	5.30935	6.95677e-50
-13.6	5.33094	2.91654e-50
-13.6	5.35252	1.21859e-50
-13.6	5.3741	5.07434e-51
-13.6	5.39568	2.10587e-51
-13.6	5.41727	8.70987e-52
-13.6	5.43885	3.59024e-52
-13.6	5.46043	1.47491e-52
-13.6	5.48201	6.03859e-53
-13.6	5.5036	2.46398e-53
-13.6	5.52518	1.002e-53
-13.6	5.54676	4.06096e-54
-13.6	5.56834	1.64028e-54
-13.6	5.58993	6.60297e-55
-13.6	5.61151	2.64905e-55
-13.6	5.63309	1.05918e-55
-13.6	5.65468	4.22065e-56
-13.6	5.67626	1.67617e-56
-13.6	5.69784	6.63416e-57
-13.6	5.71942	2.61688e-57
-13.6	5.74101	1.02875e-57
-13.6	5.76259	4.03057e-58
-13.6	5.78417	1.57381e-58
-13.6	5.80576	6.12445e-59
-13.6	5.82734	2.37525e-59
-13.6	5.84892	9.18084e-60
-13.6	5.8705	3.53658e-60
-13.6	5.89209	1.35773e-60
-13.6	5.91367	5.19484e-61
-13.6	5.93525	1.98088e-61
-13.6	5.95683	7.52791e-62
-13.6	5.97842	2.85114e-62
-13.6	6	1.07619e-62
-13.55	0	0.000490166
-13.55	0.02158	0.00156
-13.55	0.04317	0.00354
-13.55	0.06475	0.00569
-13.55	0.08633	0.00755
-13.55	0.10791	0.00876
-13.55	0.1295	0.00914
-13.55	0.15108	0.00867
-13.55	0.17266	0.00756
-13.55	0.19425	0.00626
-13.55	0.21583	0.00549
-13.55	0.23741	0.00579
-13.55	0.25899	0.00682
-13.55	0.28058	0.00792
-13.55	0.30216	0.00865
-13.55	0.32374	0.0089
-13.55	0.34532	0.0087
-13.55	0.36691	0.00819
-13.55	0.38849	0.00758
-13.55	0.41007	0.00703
-13.55	0.43166	0.00665
-13.55	0.45324	0.00642
-13.55	0.47482	0.00628
-13.55	0.4964	0.00612
-13.55	0.51799	0.00592
-13.55	0.53957	0.00565
-13.55	0.56115	0.00535
-13.55	0.58273	0.00505
-13.55	0.60432	0.00476
-13.55	0.6259	0.00451
-13.55	0.64748	0.00429
-13.55	0.66907	0.0041
-13.55	0.69065	0.00392
-13.55	0.71223	0.00375
-13.55	0.73381	0.00357
-13.55	0.7554	0.00339
-13.55	0.77698	0.00321
-13.55	0.79856	0.00301
-13.55	0.82014	0.00282
-13.55	0.84173	0.00262
-13.55	0.86331	0.00241
-13.55	0.88489	0.00221
-13.55	0.90648	0.002
-13.55	0.92806	0.0018
-13.55	0.94964	0.00161
[truncated: 179,865 more rows]

## Sheet: Fig. 3j
Fig. 3 |	Atomic structural and chemical states analyses of Fe/Cu dual atom catalyst.
k	R+α	Intensity
-13.95	0	0.01372
-13.95	0.02151	0.02824
-13.95	0.04301	0.03898
-13.95	0.06452	0.0458
-13.95	0.08602	0.0498
-13.95	0.10753	0.05145
-13.95	0.12903	0.05113
-13.95	0.15054	0.04932
-13.95	0.17204	0.04655
-13.95	0.19355	0.04334
-13.95	0.21505	0.04008
-13.95	0.23656	0.0369
-13.95	0.25807	0.03367
-13.95	0.27957	0.03021
-13.95	0.30108	0.02636
-13.95	0.32258	0.02214
-13.95	0.34409	0.01774
-13.95	0.36559	0.01352
-13.95	0.3871	0.00991
-13.95	0.4086	0.00735
-13.95	0.43011	0.00602
-13.95	0.45161	0.00556
-13.95	0.47312	0.00528
-13.95	0.49462	0.00477
-13.95	0.51613	0.00398
-13.95	0.53763	0.00307
-13.95	0.55914	0.00231
-13.95	0.58065	0.00208
-13.95	0.60215	0.0024
-13.95	0.62366	0.00291
-13.95	0.64516	0.00336
-13.95	0.66667	0.00369
-13.95	0.68817	0.00389
-13.95	0.70968	0.004
-13.95	0.73118	0.00403
-13.95	0.75269	0.00401
-13.95	0.77419	0.00395
-13.95	0.7957	0.00384
-13.95	0.8172	0.0037
-13.95	0.83871	0.00351
-13.95	0.86022	0.0033
-13.95	0.88172	0.00305
-13.95	0.90323	0.00279
-13.95	0.92473	0.00251
-13.95	0.94624	0.00223
-13.95	0.96774	0.00196
-13.95	0.98925	0.00171
-13.95	1.01075	0.00147
-13.95	1.03226	0.00125
-13.95	1.05376	0.00105
-13.95	1.07527	0.000874265
-13.95	1.09677	0.000721429
-13.95	1.11828	0.000589825
-13.95	1.13979	0.000477935
-13.95	1.16129	0.00038394
-13.95	1.1828	0.000305869
-13.95	1.2043	0.000241718
-13.95	1.22581	0.000189542
-13.95	1.24731	0.000147518
-13.95	1.26882	0.000113983
-13.95	1.29032	8.74594e-05
-13.95	1.31183	6.6658e-05
-13.95	1.33333	5.04758e-05
-13.95	1.35484	3.79841e-05
-13.95	1.37634	2.84123e-05
-13.95	1.39785	2.11297e-05
-13.95	1.41936	1.56264e-05
-13.95	1.44086	1.14945e-05
-13.95	1.46237	8.41159e-06
-13.95	1.48387	6.12506e-06
-13.95	1.50538	4.43888e-06
-13.95	1.52688	3.20221e-06
-13.95	1.54839	2.29998e-06
-13.95	1.56989	1.64505e-06
-13.95	1.5914	1.17191e-06
-13.95	1.6129	8.31659e-07
-13.95	1.63441	5.88047e-07
-13.95	1.65591	4.1435e-07
-13.95	1.67742	2.90991e-07
-13.95	1.69893	2.03712e-07
-13.95	1.72043	1.42179e-07
-13.95	1.74194	9.8945e-08
-13.95	1.76344	6.86657e-08
-13.95	1.78495	4.75243e-08
-13.95	1.80645	3.28062e-08
-13.95	1.82796	2.25886e-08
-13.95	1.84946	1.55145e-08
-13.95	1.87097	1.06295e-08
-13.95	1.89247	7.26485e-09
-13.95	1.91398	4.95309e-09
-13.95	1.93548	3.36869e-09
-13.95	1.95699	2.28544e-09
-13.95	1.9785	1.54666e-09
-13.95	2	1.04404e-09
-13.95	2.02151	7.02952e-10
-13.95	2.04301	4.7206e-10
-13.95	2.06452	3.16165e-10
-13.95	2.08602	2.11181e-10
-13.95	2.10753	1.40671e-10
-13.95	2.12903	9.34417e-11
-13.95	2.15054	6.18938e-11
-13.95	2.17204	4.08795e-11
-13.95	2.19355	2.69215e-11
-13.95	2.21505	1.76773e-11
-13.95	2.23656	1.15728e-11
-13.95	2.25807	7.55359e-12
-13.95	2.27957	4.91531e-12
-13.95	2.30108	3.18874e-12
-13.95	2.32258	2.06227e-12
-13.95	2.34409	1.32961e-12
-13.95	2.36559	8.54554e-13
-13.95	2.3871	5.47505e-13
-13.95	2.4086	3.4967e-13
-13.95	2.43011	2.2261e-13
-13.95	2.45161	1.41266e-13
-13.95	2.47312	8.93575e-14
-13.95	2.49462	5.63401e-14
-13.95	2.51613	3.54071e-14
-13.95	2.53763	2.2179e-14
-13.95	2.55914	1.38474e-14
-13.95	2.58065	8.61713e-15
-13.95	2.60215	5.34466e-15
-13.95	2.62366	3.30395e-15
-13.95	2.64516	2.03564e-15
-13.95	2.66667	1.25001e-15
-13.95	2.68817	7.6502e-16
-13.95	2.70968	4.66628e-16
-13.95	2.73118	2.83664e-16
-13.95	2.75269	1.71858e-16
-13.95	2.77419	1.03769e-16
-13.95	2.7957	6.24437e-17
-13.95	2.8172	3.74486e-17
-13.95	2.83871	2.23823e-17
-13.95	2.86022	1.33319e-17
-13.95	2.88172	7.91406e-18
-13.95	2.90323	4.68191e-18
-13.95	2.92473	2.76033e-18
-13.95	2.94624	1.62186e-18
-13.95	2.96774	9.49681e-19
-13.95	2.98925	5.54184e-19
-13.95	3.01075	3.22286e-19
-13.95	3.03226	1.86784e-19
-13.95	3.05376	1.07881e-19
-13.95	3.07527	6.20956e-20
-13.95	3.09677	3.56192e-20
-13.95	3.11828	2.03617e-20
-13.95	3.13979	1.15999e-20
-13.95	3.16129	6.58563e-21
-13.95	3.1828	3.72604e-21
-13.95	3.2043	2.10089e-21
-13.95	3.22581	1.1805e-21
-13.95	3.24731	6.61044e-22
-13.95	3.26882	3.68892e-22
-13.95	3.29032	2.0515e-22
-13.95	3.31183	1.13697e-22
-13.95	3.33333	6.27952e-23
-13.95	3.35484	3.45626e-23
-13.95	3.37634	1.89578e-23
-13.95	3.39785	1.03626e-23
-13.95	3.41936	5.64481e-24
-13.95	3.44086	3.06429e-24
-13.95	3.46237	1.65771e-24
-13.95	3.48387	8.93689e-25
-13.95	3.50538	4.80132e-25
-13.95	3.52688	2.57058e-25
-13.95	3.54839	1.37151e-25
-13.95	3.56989	7.29224e-26
-13.95	3.5914	3.86382e-26
-13.95	3.6129	2.04018e-26
-13.95	3.63441	1.07352e-26
-13.95	3.65591	5.62922e-27
-13.95	3.67742	2.94155e-27
-13.95	3.69893	1.53178e-27
-13.95	3.72043	7.9489e-28
-13.95	3.74194	4.11062e-28
-13.95	3.76344	2.11835e-28
-13.95	3.78495	1.08787e-28
-13.95	3.80645	5.56732e-29
-13.95	3.82796	2.83924e-29
-13.95	3.84946	1.44293e-29
-13.95	3.87097	7.30764e-30
-13.95	3.89247	3.68803e-30
-13.95	3.91398	1.85481e-30
-13.95	3.93548	9.29585e-31
-13.95	3.95699	4.64264e-31
-13.95	3.9785	2.31061e-31
-13.95	4	1.14597e-31
-13.95	4.02151	5.66373e-32
-13.95	4.04301	2.78944e-32
-13.95	4.06452	1.36904e-32
-13.95	4.08602	6.69577e-33
-13.95	4.10753	3.26338e-33
-13.95	4.12903	1.58496e-33
-13.95	4.15054	7.67101e-34
-13.95	4.17204	3.69973e-34
-13.95	4.19355	1.77816e-34
-13.95	4.21505	8.51638e-35
-13.95	4.23656	4.06464e-35
-13.95	4.25807	1.93318e-35
-13.95	4.27957	9.1623e-36
-13.95	4.30108	4.32733e-36
-13.95	4.32258	2.03666e-36
-13.95	4.34409	9.55212e-37
-13.95	4.36559	4.46441e-37
-13.95	4.3871	2.07927e-37
-13.95	4.4086	9.65028e-38
-13.95	4.43011	4.46326e-38
-13.95	4.45161	2.05706e-38
-13.95	4.47312	9.44767e-39
-13.95	4.49462	4.324e-39
-13.95	4.51613	1.9721e-39
-13.95	4.53763	8.96303e-40
-13.95	4.55914	4.05942e-40
-13.95	4.58065	1.83213e-40
-13.95	4.60215	8.24008e-41
-13.95	4.62366	3.69309e-41
-13.95	4.64516	1.64942e-41
-13.95	4.66667	7.34099e-42
-13.95	4.68817	3.25583e-42
-13.95	4.70968	1.43897e-42
-13.95	4.73118	6.33761e-43
-13.95	4.75269	2.78152e-43
-13.95	4.77419	1.21653e-43
-13.95	4.7957	5.30207e-44
-13.95	4.8172	2.30278e-44
-13.95	4.83871	9.96646e-45
-13.95	4.86022	4.29847e-45
-13.95	4.88172	1.84743e-45
-13.95	4.90323	7.91239e-46
-13.95	4.92473	3.37699e-46
-13.95	4.94624	1.43626e-46
-13.95	4.96774	6.08726e-47
-13.95	4.98925	2.57094e-47
-13.95	5.01075	1.08205e-47
-13.95	5.03226	4.53819e-48
-13.95	5.05376	1.89671e-48
-13.95	5.07527	7.89956e-49
-13.95	5.09677	3.27859e-49
-13.95	5.11828	1.35598e-49
-13.95	5.13979	5.58859e-50
-13.95	5.16129	2.29526e-50
-13.95	5.1828	9.39389e-51
-13.95	5.2043	3.83124e-51
-13.95	5.22581	1.5571e-51
-13.95	5.24731	6.30628e-52
-13.95	5.26882	2.54514e-52
-13.95	5.29032	1.02361e-52
-13.95	5.31183	4.10236e-53
-13.95	5.33333	1.63838e-53
-13.95	5.35484	6.52045e-54
-13.95	5.37634	2.58595e-54
-13.95	5.39785	1.02198e-54
-13.95	5.41936	4.02481e-55
-13.95	5.44086	1.57953e-55
-13.95	5.46237	6.17716e-56
-13.95	5.48387	2.4073e-56
-13.95	5.50538	9.34866e-57
-13.95	5.52688	3.61783e-57
-13.95	5.54839	1.39516e-57
-13.95	5.56989	5.36141e-58
-13.95	5.5914	2.05311e-58
-13.95	5.6129	7.83468e-59
-13.95	5.63441	2.97926e-59
-13.95	5.65591	1.12894e-59
-13.95	5.67742	4.26298e-60
-13.95	5.69893	1.6041e-60
-13.95	5.72043	6.01484e-61
-13.95	5.74194	2.24747e-61
-13.95	5.76344	8.36831e-62
-13.95	5.78495	3.10497e-62
-13.95	5.80645	1.14803e-62
-13.95	5.82796	4.22981e-63
-13.95	5.84946	1.55298e-63
-13.95	5.87097	5.68175e-64
-13.95	5.89247	2.07144e-64
-13.95	5.91398	7.52554e-65
-13.95	5.93548	2.72443e-65
-13.95	5.95699	9.82846e-66
-13.95	5.9785	3.5332e-66
-13.95	6	1.26568e-66
-13.9	0	0.01372
-13.9	0.02151	0.02824
-13.9	0.04301	0.03899
-13.9	0.06452	0.04581
-13.9	0.08602	0.04982
-13.9	0.10753	0.05148
-13.9	0.12903	0.05118
-13.9	0.15054	0.04938
-13.9	0.17204	0.04662
-13.9	0.19355	0.04344
-13.9	0.21505	0.04019
-13.9	0.23656	0.03701
-13.9	0.25807	0.0338
-13.9	0.27957	0.03034
-13.9	0.30108	0.02649
-13.9	0.32258	0.02226
-13.9	0.34409	0.01786
-13.9	0.36559	0.01363
-13.9	0.3871	0.01
-13.9	0.4086	0.00742
-13.9	0.43011	0.00609
-13.9	0.45161	0.00562
-13.9	0.47312	0.00533
-13.9	0.49462	0.00482
-13.9	0.51613	0.00403
-13.9	0.53763	0.0031
-13.9	0.55914	0.00233
-13.9	0.58065	0.00209
-13.9	0.60215	0.00242
-13.9	0.62366	0.00294
-13.9	0.64516	0.0034
-13.9	0.66667	0.00374
-13.9	0.68817	0.00395
-13.9	0.70968	0.00406
-13.9	0.73118	0.0041
-13.9	0.75269	0.00408
-13.9	0.77419	0.00402
-13.9	0.7957	0.00392
-13.9	0.8172	0.00378
-13.9	0.83871	0.00359
-13.9	0.86022	0.00337
-13.9	0.88172	0.00313
-13.9	0.90323	0.00286
-13.9	0.92473	0.00258
-13.9	0.94624	0.0023
-13.9	0.96774	0.00202
-13.9	0.98925	0.00176
-13.9	1.01075	0.00152
-13.9	1.03226	0.00129
-13.9	1.05376	0.00109
-13.9	1.07527	0.000907515
-13.9	1.09677	0.000749991
-13.9	1.11828	0.000614109
-13.9	1.13979	0.00049838
-13.9	1.16129	0.000400989
-13.9	1.1828	0.000319955
-13.9	1.2043	0.000253253
-13.9	1.22581	0.000198908
-13.9	1.24731	0.00015506
-13.9	1.26882	0.000120009
-13.9	1.29032	9.22364e-05
-13.9	1.31183	7.04173e-05
-13.9	1.33333	5.34132e-05
-13.9	1.35484	4.02636e-05
-13.9	1.37634	3.01696e-05
-13.9	1.39785	2.24759e-05
-13.9	1.41936	1.66513e-05
-13.9	1.44086	1.22703e-05
-13.9	1.46237	8.99546e-06
-13.9	1.48387	6.56211e-06
-13.9	1.50538	4.76431e-06
-13.9	1.52688	3.44332e-06
-13.9	1.54839	2.47776e-06
-13.9	1.56989	1.77552e-06
-13.9	1.5914	1.26724e-06
-13.9	1.6129	9.0103e-07
-13.9	1.63441	6.38322e-07
-13.9	1.65591	4.50646e-07
-13.9	1.67742	3.171e-07
-13.9	1.69893	2.22427e-07
-13.9	1.72043	1.5555e-07
-13.9	1.74194	1.08468e-07
-13.9	1.76344	7.54275e-08
-13.9	1.78495	5.23115e-08
-13.9	1.80645	3.6186e-08
-13.9	1.82796	2.49682e-08
-13.9	1.84946	1.71854e-08
-13.9	1.87097	1.17997e-08
-13.9	1.89247	8.08228e-09
-13.9	1.91398	5.52263e-09
-13.9	1.93548	3.76448e-09
-13.9	1.95699	2.55978e-09
-13.9	1.9785	1.73632e-09
-13.9	2	1.17481e-09
-13.9	2.02151	7.92876e-10
-13.9	2.04301	5.33727e-10
-13.9	2.06452	3.58338e-10
-13.9	2.08602	2.39941e-10
-13.9	2.10753	1.60227e-10
-13.9	2.12903	1.06701e-10
-13.9	2.15054	7.08572e-11
-13.9	2.17204	4.69207e-11
-13.9	2.19355	3.09809e-11
-13.9	2.21505	2.03966e-11
-13.9	2.23656	1.33887e-11
-13.9	2.25807	8.76248e-12
-13.9	2.27957	5.71754e-12
-13.9	2.30108	3.71941e-12
-13.9	2.32258	2.41218e-12
-13.9	2.34409	1.55958e-12
-13.9	2.36559	1.00521e-12
-13.9	2.3871	6.45877e-13
-13.9	2.4086	4.13692e-13
-13.9	2.43011	2.64139e-13
-13.9	2.45161	1.68115e-13
-13.9	2.47312	1.06657e-13
-13.9	2.49462	6.74499e-14
-13.9	2.51613	4.25177e-14
-13.9	2.53763	2.67147e-14
-13.9	2.55914	1.67307e-14
-13.9	2.58065	1.04438e-14
-13.9	2.60215	6.498e-15
-13.9	2.62366	4.02966e-15
-13.9	2.64516	2.4907e-15
-13.9	2.66667	1.53438e-15
-13.9	2.68817	9.42105e-16
-13.9	2.70968	5.76523e-16
-13.9	2.73118	3.51627e-16
-13.9	2.75269	2.13743e-16
-13.9	2.77419	1.29492e-16
-13.9	2.7957	7.81861e-17
-13.9	2.8172	4.70493e-17
-13.9	2.83871	2.82169e-17
-13.9	2.86022	1.68654e-17
-13.9	2.88172	1.00465e-17
-13.9	2.90323	5.9643e-18
-13.9	2.92473	3.52883e-18
-13.9	2.94624	2.08078e-18
-13.9	2.96774	1.22277e-18
-13.9	2.98925	7.16124e-19
-13.9	3.01075	4.17977e-19
-13.9	3.03226	2.4313e-19
-13.9	3.05376	1.40943e-19
-13.9	3.07527	8.14272e-20
-13.9	3.09677	4.68829e-20
-13.9	3.11828	2.69016e-20
-13.9	3.13979	1.53837e-20
-13.9	3.16129	8.76716e-21
-13.9	3.1828	4.97938e-21
-13.9	3.2043	2.81843e-21
-13.9	3.22581	1.58985e-21
-13.9	3.24731	8.93761e-22
-13.9	3.26882	5.00727e-22
-13.9	3.29032	2.79573e-22
-13.9	3.31183	1.55562e-22
-13.9	3.33333	8.62632e-23
-13.9	3.35484	4.76717e-23
-13.9	3.37634	2.62547e-23
-13.9	3.39785	1.44101e-23
-13.9	3.41936	7.88198e-24
-13.9	3.44086	4.29651e-24
-13.9	3.46237	2.33403e-24
-13.9	3.48387	1.26359e-24
-13.9	3.50538	6.81729e-25
-13.9	3.52688	3.66545e-25
-13.9	3.54839	1.96404e-25
-13.9	3.56989	1.04876e-25
-13.9	3.5914	5.58101e-26
-13.9	3.6129	2.95973e-26
-13.9	3.63441	1.56421e-26
-13.9	3.65591	8.23842e-27
-13.9	3.67742	4.32409e-27
-13.9	3.69893	2.26177e-27
-13.9	3.72043	1.17897e-27
-13.9	3.74194	6.12435e-28
-13.9	3.76344	3.17043e-28
-13.9	3.78495	1.63559e-28
-13.9	3.80645	8.40878e-29
-13.9	3.82796	4.30814e-29
-13.9	3.84946	2.19961e-29
-13.9	3.87097	1.11918e-29
-13.9	3.89247	5.6748e-30
-13.9	3.91398	2.86748e-30
-13.9	3.93548	1.44393e-30
-13.9	3.95699	7.24584e-31
-13.9	3.9785	3.6235e-31
-13.9	4	1.80577e-31
-13.9	4.02151	8.96798e-32
-13.9	4.04301	4.43835e-32
-13.9	4.06452	2.18899e-32
-13.9	4.08602	1.07587e-32
-13.9	4.10753	5.26954e-33
-13.9	4.12903	2.57205e-33
-13.9	4.15054	1.25107e-33
-13.9	4.17204	6.06423e-34
-13.9	4.19355	2.92931e-34
-13.9	4.21505	1.4101e-34
-13.9	4.23656	6.76437e-35
-13.9	4.25807	3.2337e-35
-13.9	4.27957	1.54051e-35
-13.9	4.30108	7.31349e-36
-13.9	4.32258	3.46002e-36
-13.9	4.34409	1.63127e-36
-13.9	4.36559	7.6642e-37
-13.9	4.3871	3.58841e-37
-13.9	4.4086	1.67429e-37
-13.9	4.43011	7.7849e-38
-13.9	4.45161	3.60719e-38
-13.9	4.47312	1.66563e-38
-13.9	4.49462	7.66448e-39
-13.9	4.51613	3.51464e-39
-13.9	4.53763	1.6061e-39
-13.9	4.55914	7.31405e-40
-13.9	4.58065	3.31923e-40
-13.9	4.60215	1.5011e-40
-13.9	4.62366	6.76516e-41
-13.9	4.64516	3.03836e-41
-13.9	4.66667	1.35986e-41
-13.9	4.68817	6.0652e-42
-13.9	4.70968	2.69581e-42
-13.9	4.73118	1.19406e-42
-13.9	4.75269	5.27059e-43
-13.9	4.77419	2.31839e-43
-13.9	4.7957	1.01626e-43
-13.9	4.8172	4.43937e-44
-13.9	4.83871	1.93255e-44
-13.9	4.86022	8.38367e-45
-13.9	4.88172	3.62436e-45
-13.9	4.90323	1.56143e-45
-13.9	4.92473	6.70361e-46
-13.9	4.94624	2.86806e-46
-13.9	4.96774	1.22282e-46
-13.9	4.98925	5.19554e-47
-13.9	5.01075	2.19985e-47
-13.9	5.03226	9.28213e-48
-13.9	5.05376	3.90299e-48
-13.9	5.07527	1.63546e-48
-13.9	5.09677	6.82931e-49
-13.9	5.11828	2.84189e-49
-13.9	5.13979	1.1785e-49
-13.9	5.16129	4.8702e-50
-13.9	5.1828	2.00565e-50
-13.9	5.2043	8.23111e-51
-13.9	5.22581	3.36631e-51
-13.9	5.24731	1.37196e-51
-13.9	5.26882	5.57214e-52
-13.9	5.29032	2.25525e-52
-13.9	5.31183	9.09619e-53
-13.9	5.33333	3.65608e-53
-13.9	5.35484	1.46442e-53
-13.9	5.37634	5.84526e-54
-13.9	5.39785	2.32506e-54
-13.9	5.41936	9.2163e-55
-13.9	5.44086	3.64057e-55
-13.9	5.46237	1.43309e-55
-13.9	5.48387	5.62168e-56
-13.9	5.50538	2.1976e-56
-13.9	5.52688	8.56097e-57
-13.9	5.54839	3.32342e-57
-13.9	5.56989	1.28569e-57
-13.9	5.5914	4.95654e-58
-13.9	5.6129	1.90418e-58
-13.9	5.63441	7.28999e-59
-13.9	5.65591	2.78121e-59
-13.9	5.67742	1.05737e-59
-13.9	5.69893	4.00598e-60
-13.9	5.72043	1.51244e-60
-13.9	5.74194	5.69029e-61
-13.9	5.76344	2.13342e-61
-13.9	5.78495	7.97087e-62
-13.9	5.80645	2.96771e-62
-13.9	5.82796	1.10109e-62
-13.9	5.84946	4.07106e-63
-13.9	5.87097	1.49996e-63
-13.9	5.89247	5.50726e-64
-13.9	5.91398	2.01501e-64
-13.9	5.93548	7.34686e-65
-13.9	5.95699	2.66938e-65
-13.9	5.9785	9.66504e-66
-13.9	6	3.48722e-66
-13.85	0	0.01372
-13.85	0.02151	0.02825
-13.85	0.04301	0.03899
-13.85	0.06452	0.04582
-13.85	0.08602	0.04984
-13.85	0.10753	0.05152
-13.85	0.12903	0.05123
-13.85	0.15054	0.04944
-13.85	0.17204	0.0467
-13.85	0.19355	0.04353
-13.85	0.21505	0.04029
-13.85	0.23656	0.03713
-13.85	0.25807	0.03392
-13.85	0.27957	0.03047
-13.85	0.30108	0.02662
-13.85	0.32258	0.02239
-13.85	0.34409	0.01798
-13.85	0.36559	0.01373
-13.85	0.3871	0.01009
-13.85	0.4086	0.0075
-13.85	0.43011	0.00616
-13.85	0.45161	0.00568
-13.85	0.47312	0.00539
-13.85	0.49462	0.00487
-13.85	0.51613	0.00407
-13.85	0.53763	0.00313
-13.85	0.55914	0.00235
-13.85	0.58065	0.0021
-13.85	0.60215	0.00243
-13.85	0.62366	0.00297
-13.85	0.64516	0.00344
-13.85	0.66667	0.00379
-13.85	0.68817	0.00401
-13.85	0.70968	0.00412
-13.85	0.73118	0.00416
-13.85	0.75269	0.00415
-13.85	0.77419	0.00409
-13.85	0.7957	0.004
-13.85	0.8172	0.00385
-13.85	0.83871	0.00367
-13.85	0.86022	0.00345
-13.85	0.88172	0.0032
-13.85	0.90323	0.00293
-13.85	0.92473	0.00265
-13.85	0.94624	0.00237
-13.85	0.96774	0.00209
-13.85	0.98925	0.00182
-13.85	1.01075	0.00157
-13.85	1.03226	0.00134
-13.85	1.05376	0.00113
-13.85	1.07527	0.000941928
-13.85	1.09677	0.000779596
-13.85	1.11828	0.00063932
-13.85	1.13979	0.000519636
-13.85	1.16129	0.000418742
-13.85	1.1828	0.000334646
-13.85	1.2043	0.000265304
-13.85	1.22581	0.000208708
-13.85	1.24731	0.000162965
-13.85	1.26882	0.000126334
-13.85	1.29032	9.72594e-05
-13.85	1.31183	7.43768e-05
-13.85	1.33333	5.65123e-05
-13.85	1.35484	4.26727e-05
-13.85	1.37634	3.20301e-05
-13.85	1.39785	2.39036e-05
-13.85	1.41936	1.77403e-05
-13.85	1.44086	1.30959e-05
-13.85	1.46237	9.61798e-06
-13.85	1.48387	7.02892e-06
-13.85	1.50538	5.11254e-06
-13.85	1.52688	3.70179e-06
-13.85	1.54839	2.66869e-06
-13.85	1.56989	1.91591e-06
-13.85	1.5914	1.37002e-06
-13.85	1.6129	9.75956e-07
-13.85	1.63441	6.92726e-07
-13.85	1.65591	4.89998e-07
-13.85	1.67742	3.45462e-07
-13.85	1.69893	2.42797e-07
-13.85	1.72043	1.70133e-07
-13.85	1.74194	1.18874e-07
-13.85	1.76344	8.28312e-08
-13.85	1.78495	5.75638e-08
-13.85	1.80645	3.99017e-08
-13.85	1.82796	2.75897e-08
-13.85	1.84946	1.90301e-08
-13.85	1.87097	1.30944e-08
-13.85	1.89247	8.98862e-09
-13.85	1.91398	6.15549e-09
-13.85	1.93548	4.20526e-09
-13.85	1.95699	2.866e-09
-13.85	1.9785	1.9485e-09
-13.85	2	1.32145e-09
-13.85	2.02151	8.93949e-10
-13.85	2.04301	6.03206e-10
-13.85	2.06452	4.05967e-10
-13.85	2.08602	2.72501e-10
-13.85	2.10753	1.82423e-10
-13.85	2.12903	1.21788e-10
-13.85	2.15054	8.1082e-11
-13.85	2.17204	5.38298e-11
-13.85	2.19355	3.56355e-11
-13.85	2.21505	2.35228e-11
-13.85	2.23656	1.5482e-11
-13.85	2.25807	1.01597e-11
-13.85	2.27957	6.64729e-12
-13.85	2.30108	4.33612e-12
-13.85	2.32258	2.81995e-12
-13.85	2.34409	1.82833e-12
-13.85	2.36559	1.18177e-12
-13.85	2.3871	7.61494e-13
-13.85	2.4086	4.89155e-13
-13.85	2.43011	3.13231e-13
-13.85	2.45161	1.99947e-13
-13.85	2.47312	1.27229e-13
-13.85	2.49462	8.07007e-14
-13.85	2.51613	5.10243e-14
-13.85	2.53763	3.21573e-14
-13.85	2.55914	2.02013e-14
-13.85	2.58065	1.26494e-14
-13.85	2.60215	7.89493e-15
-13.85	2.62366	4.91141e-15
-13.85	2.64516	3.04536e-15
-13.85	2.66667	1.8821e-15
-13.85	2.68817	1.15935e-15
-13.85	2.70968	7.11782e-16
-13.85	2.73118	4.35551e-16
-13.85	2.75269	2.65635e-16
-13.85	2.77419	1.61467e-16
-13.85	2.7957	9.78213e-17
-13.85	2.8172	5.90647e-17
-13.85	2.83871	3.55441e-17
-13.85	2.86022	2.13182e-17
-13.85	2.88172	1.2743e-17
-13.85	2.90323	7.59159e-18
-13.85	2.92473	4.50745e-18
-13.85	2.94624	2.66726e-18
-13.85	2.96774	1.57302e-18
-13.85	2.98925	9.24565e-19
-13.85	3.01075	5.41594e-19
-13.85	3.03226	3.16185e-19
-13.85	3.05376	1.83968e-19
-13.85	3.07527	1.06677e-19
-13.85	3.09677	6.16499e-20
-13.85	3.11828	3.55077e-20
-13.85	3.13979	2.03818e-20
-13.85	3.16129	1.16598e-20
-13.85	3.1828	6.64762e-21
-13.85	3.2043	3.7772e-21
-13.85	3.22581	2.13895e-21
-13.85	3.24731	1.20714e-21
-13.85	3.26882	6.78958e-22
-13.85	3.29032	3.80586e-22
-13.85	3.31183	2.12612e-22
-13.85	3.33333	1.18371e-22
-13.85	3.35484	6.56795e-23
-13.85	3.37634	3.63192e-23
-13.85	3.39785	2.00155e-23
-13.85	3.41936	1.0993e-23
-13.85	3.44086	6.01715e-24
-13.85	3.46237	3.28235e-24
-13.85	3.48387	1.78443e-24
-13.85	3.50538	9.66793e-25
-13.85	3.52688	5.22019e-25
-13.85	3.54839	2.80904e-25
-13.85	3.56989	1.50642e-25
-13.85	3.5914	8.05104e-26
-13.85	3.6129	4.28818e-26
-13.85	3.63441	2.2762e-26
-13.85	3.65591	1.2041e-26
-13.85	3.67742	6.34789e-27
-13.85	3.69893	3.33511e-27
-13.85	3.72043	1.74624e-27
-13.85	3.74194	9.1119e-28
-13.85	3.76344	4.73834e-28
-13.85	3.78495	2.45559e-28
-13.85	3.80645	1.26822e-28
-13.85	3.82796	6.52748e-29
-13.85	3.84946	3.34815e-29
-13.85	3.87097	1.71149e-29
-13.85	3.89247	8.71873e-30
-13.85	3.91398	4.42629e-30
-13.85	3.93548	2.23942e-30
-13.85	3.95699	1.12911e-30
-13.85	3.9785	5.67346e-31
-13.85	4	2.84096e-31
-13.85	4.02151	1.41772e-31
-13.85	4.04301	7.05051e-32
-13.85	4.06452	3.49428e-32
-13.85	4.08602	1.72584e-32
-13.85	4.10753	8.49474e-33
-13.85	4.12903	4.16682e-33
-13.85	4.15054	2.03688e-33
-13.85	4.17204	9.92272e-34
-13.85	4.19355	4.81728e-34
-13.85	4.21505	2.33065e-34
-13.85	4.23656	1.12372e-34
-13.85	4.25807	5.3994e-35
-13.85	4.27957	2.58545e-35
-13.85	4.30108	1.23376e-35
-13.85	4.32258	5.86723e-36
-13.85	4.34409	2.7806e-36
-13.85	4.36559	1.31325e-36
-13.85	4.3871	6.18107e-37
-13.85	4.4086	2.89923e-37
-13.85	4.43011	1.35521e-37
-13.85	4.45161	6.31302e-38
-13.85	4.47312	2.9307e-38
-13.85	4.49462	1.35585e-38
-13.85	4.51613	6.25106e-39
-13.85	4.53763	2.87212e-39
-13.85	4.55914	1.31509e-39
-13.85	4.58065	6.00087e-40
-13.85	4.60215	2.72884e-40
-13.85	4.62366	1.23665e-40
-13.85	4.64516	5.58495e-41
-13.85	4.66667	2.51361e-41
-13.85	4.68817	1.12741e-41
-13.85	4.70968	5.0393e-42
-13.85	4.73118	2.24473e-42
-13.85	4.75269	9.96468e-43
-13.85	4.77419	4.40827e-43
-13.85	4.7957	1.94347e-43
-13.85	4.8172	8.5387e-44
-13.85	4.83871	3.73862e-44
-13.85	4.86022	1.63131e-44
-13.85	4.88172	7.09361e-45
-13.85	4.90323	3.07399e-45
-13.85	4.92473	1.32753e-45
-13.85	4.94624	5.71332e-46
-13.85	4.96774	2.45041e-46
-13.85	4.98925	1.04736e-46
-13.85	5.01075	4.46124e-47
-13.85	5.03226	1.89375e-47
-13.85	5.05376	8.0111e-48
-13.85	5.07527	3.37728e-48
-13.85	5.09677	1.41888e-48
-13.85	5.11828	5.94061e-49
-13.85	5.13979	2.47867e-49
-13.85	5.16129	1.03065e-49
-13.85	5.1828	4.2708e-50
-13.85	5.2043	1.76364e-50
-13.85	5.22581	7.25796e-51
-13.85	5.24731	2.97662e-51
-13.85	5.26882	1.21656e-51
-13.85	5.29032	4.95508e-52
-13.85	5.31183	2.01126e-52
-13.85	5.33333	8.13562e-53
-13.85	5.35484	3.27955e-53
-13.85	5.37634	1.31747e-53
-13.85	5.39785	5.27437e-54
-13.85	5.41936	2.10427e-54
-13.85	5.44086	8.36632e-55
-13.85	5.46237	3.31489e-55
-13.85	5.48387	1.3089e-55
-13.85	5.50538	5.15042e-56
-13.85	5.52688	2.01967e-56
-13.85	5.54839	7.8926e-57
-13.85	5.56989	3.07368e-57
-13.85	5.5914	1.19288e-57
-13.85	5.6129	4.61357e-58
-13.85	5.63441	1.77818e-58
-13.85	5.65591	6.8299e-59
-13.85	5.67742	2.61427e-59
-13.85	5.69893	9.9721e-60
-13.85	5.72043	3.79071e-60
-13.85	5.74194	1.436e-60
-13.85	5.76344	5.42104e-61
-13.85	5.78495	2.03944e-61
-13.85	5.80645	7.64601e-62
-13.85	5.82796	2.85665e-62
-13.85	5.84946	1.06359e-62
-13.85	5.87097	3.94629e-63
-13.85	5.89247	1.45915e-63
-13.85	5.91398	5.37658e-64
-13.85	5.93548	1.97428e-64
-13.85	5.95699	7.22445e-65
-13.85	5.9785	2.63449e-65
-13.85	6	9.57375e-66
-13.8	0	0.01372
-13.8	0.02151	0.02825
-13.8	0.04301	0.039
-13.8	0.06452	0.04583
-13.8	0.08602	0.04986
-13.8	0.10753	0.05155
-13.8	0.12903	0.05128
-13.8	0.15054	0.04951
-13.8	0.17204	0.04678
-13.8	0.19355	0.04362
-13.8	0.21505	0.0404
-13.8	0.23656	0.03724
-13.8	0.25807	0.03405
-13.8	0.27957	0.0306
-13.8	0.30108	0.02675
-13.8	0.32258	0.02251
-13.8	0.34409	0.01809
-13.8	0.36559	0.01384
-13.8	0.3871	0.01018
-13.8	0.4086	0.00758
-13.8	0.43011	0.00623
-13.8	0.45161	0.00575
-13.8	0.47312	0.00545
-13.8	0.49462	0.00492
-13.8	0.51613	0.00411
-13.8	0.53763	0.00316
-13.8	0.55914	0.00237
-13.8	0.58065	0.00211
-13.8	0.60215	0.00245
-13.8	0.62366	0.003
-13.8	0.64516	0.00348
-13.8	0.66667	0.00384
-13.8	0.68817	0.00406
-13.8	0.70968	0.00418
-13.8	0.73118	0.00423
-13.8	0.75269	0.00422
-13.8	0.77419	0.00417
-13.8	0.7957	0.00407
-13.8	0.8172	0.00394
-13.8	0.83871	0.00375
-13.8	0.86022	0.00354
-13.8	0.88172	0.00328
-13.8	0.90323	0.00301
-13.8	0.92473	0.00272
-13.8	0.94624	0.00243
-13.8	0.96774	0.00215
-13.8	0.98925	0.00188
-13.8	1.01075	0.00162
-13.8	1.03226	0.00138
-13.8	1.05376	0.00117
-13.8	1.07527	0.000977542
-13.8	1.09677	0.000810281
-13.8	1.11828	0.000665488
-13.8	1.13979	0.000541735
-13.8	1.16129	0.000437227
-13.8	1.1828	0.000349967
-13.8	1.2043	0.00027789
-13.8	1.22581	0.000218961
-13.8	1.24731	0.000171248
-13.8	1.26882	0.000132973
-13.8	1.29032	0.00010254
-13.8	1.31183	7.85466e-05
-13.8	1.33333	5.97815e-05
-13.8	1.35484	4.52184e-05
-13.8	1.37634	3.39995e-05
-13.8	1.39785	2.54175e-05
-13.8	1.41936	1.88969e-05
-13.8	1.44086	1.39745e-05
-13.8	1.46237	1.02816e-05
-13.8	1.48387	7.52743e-06
-13.8	1.50538	5.48509e-06
-13.8	1.52688	3.97882e-06
-13.8	1.54839	2.8737e-06
-13.8	1.56989	2.06694e-06
-13.8	1.5914	1.48079e-06
-13.8	1.6129	1.05686e-06
-13.8	1.63441	7.51582e-07
-13.8	1.65591	5.32652e-07
-13.8	1.67742	3.76262e-07
-13.8	1.69893	2.64962e-07
-13.8	1.72043	1.86031e-07
-13.8	1.74194	1.30242e-07
-13.8	1.76344	9.09353e-08
-13.8	1.78495	6.33246e-08
-13.8	1.80645	4.39854e-08
-13.8	1.82796	3.04769e-08
-13.8	1.84946	2.1066e-08
-13.8	1.87097	1.45263e-08
-13.8	1.89247	9.99319e-09
-13.8	1.91398	6.85848e-09
-13.8	1.93548	4.69597e-09
-13.8	1.95699	3.20766e-09
-13.8	1.9785	2.18578e-09
-13.8	2	1.48582e-09
-13.8	2.02151	1.00751e-09
-13.8	2.04301	6.81452e-10
-13.8	2.06452	4.59736e-10
-13.8	2.08602	3.09349e-10
-13.8	2.10753	2.07603e-10
-13.8	2.12903	1.38946e-10
-13.8	2.15054	9.27401e-11
-13.8	2.17204	6.17277e-11
-13.8	2.19355	4.097e-11
-13.8	2.21505	2.71151e-11
-13.8	2.23656	1.78937e-11
-13.8	2.25807	1.17739e-11
-13.8	2.27957	7.72428e-12
-13.8	2.30108	5.05245e-12
-13.8	2.32258	3.2949e-12
-13.8	2.34409	2.14224e-12
-13.8	2.36559	1.38858e-12
-13.8	2.3871	8.97303e-13
-13.8	2.4086	5.78052e-13
-13.8	2.43011	3.71231e-13
-13.8	2.45161	2.37665e-13
-13.8	2.47312	1.51678e-13
-13.8	2.49462	9.64952e-14
-13.8	2.51613	6.11944e-14
-13.8	2.53763	3.86841e-14
-13.8	2.55914	2.4376e-14
-13.8	2.58065	1.53107e-14
-13.8	2.60215	9.58573e-15
-13.8	2.62366	5.98202e-15
-13.8	2.64516	3.72097e-15
-13.8	2.66667	2.307e-15
-13.8	2.68817	1.42566e-15
-13.8	2.70968	8.78133e-16
-13.8	2.73118	5.39105e-16
-13.8	2.75269	3.29878e-16
-13.8	2.77419	2.01185e-16
-13.8	2.7957	1.22293e-16
-13.8	2.8172	7.40904e-17
-13.8	2.83871	4.47382e-17
-13.8	2.86022	2.69246e-17
-13.8	2.88172	1.615e-17
-13.8	2.90323	9.6548e-18
-13.8	2.92473	5.75259e-18
-13.8	2.94624	3.4161e-18
-13.8	2.96774	2.02183e-18
-13.8	2.98925	1.19262e-18
-13.8	3.01075	7.01139e-19
-13.8	3.03226	4.10818e-19
-13.8	3.05376	2.39904e-19
-13.8	3.07527	1.39626e-19
-13.8	3.09677	8.0991e-20
-13.8	3.11828	4.68218e-20
-13.8	3.13979	2.69774e-20
-13.8	3.16129	1.54914e-20
-13.8	3.1828	8.86586e-21
-13.8	3.2043	5.05696e-21
-13.8	3.22581	2.87473e-21
-13.8	3.24731	1.6287e-21
-13.8	3.26882	9.19653e-22
-13.8	3.29032	5.17539e-22
-13.8	3.31183	2.90267e-22
-13.8	3.33333	1.62251e-22
-13.8	3.35484	9.03888e-23
-13.8	3.37634	5.01851e-23
-13.8	3.39785	2.77695e-23
-13.8	3.41936	1.53143e-23
-13.8	3.44086	8.41698e-24
-13.8	3.46237	4.6105e-24
-13.8	3.48387	2.51693e-24
-13.8	3.50538	1.36939e-24
-13.8	3.52688	7.42523e-25
-13.8	3.54839	4.01257e-25
-13.8	3.56989	2.16105e-25
-13.8	3.5914	1.15994e-25
-13.8	3.6129	6.20487e-26
-13.8	3.63441	3.30793e-26
-13.8	3.65591	1.75754e-26
-13.8	3.67742	9.3064e-27
-13.8	3.69893	4.91114e-27
-13.8	3.72043	2.58289e-27
-13.8	3.74194	1.3538e-27
-13.8	3.76344	7.07172e-28
-13.8	3.78495	3.68144e-28
-13.8	3.80645	1.91e-28
-13.8	3.82796	9.87574e-29
-13.8	3.84946	5.08894e-29
-13.8	3.87097	2.61339e-29
-13.8	3.89247	1.33753e-29
-13.8	3.91398	6.82213e-30
-13.8	3.93548	3.46782e-30
-13.8	3.95699	1.75676e-30
-13.8	3.9785	8.86923e-31
-13.8	4	4.4625e-31
-13.8	4.02151	2.23763e-31
-13.8	4.04301	1.11819e-31
-13.8	4.06452	5.56878e-32
-13.8	4.08602	2.7639e-32
-13.8	4.10753	1.3671e-32
-13.8	4.12903	6.739e-33
-13.8	4.15054	3.31061e-33
-13.8	4.17204	1.62082e-33
-13.8	4.19355	7.90825e-34
-13.8	4.21505	3.84539e-34
-13.8	4.23656	1.86345e-34
-13.8	4.25807	8.99932e-35
-13.8	4.27957	4.3313e-35
-13.8	4.30108	2.07751e-35
-13.8	4.32258	9.93075e-36
-13.8	4.34409	4.73083e-36
-13.8	4.36559	2.246e-36
-13.8	4.3871	1.06266e-36
-13.8	4.4086	5.01071e-37
-13.8	4.43011	2.3546e-37
-13.8	4.45161	1.10268e-37
-13.8	4.47312	5.14637e-38
-13.8	4.49462	2.39368e-38
-13.8	4.51613	1.10955e-38
-13.8	4.53763	5.12561e-39
-13.8	4.55914	2.35971e-39
-13.8	4.58065	1.08265e-39
-13.8	4.60215	4.95031e-40
-13.8	4.62366	2.25576e-40
-13.8	4.64516	1.0244e-40
-13.8	4.66667	4.6362e-41
-13.8	4.68817	2.09108e-41
-13.8	4.70968	9.39931e-42
-13.8	4.73118	4.21053e-42
-13.8	4.75269	1.87972e-42
-13.8	4.77419	8.3631e-43
-13.8	4.7957	3.70815e-43
-13.8	4.8172	1.63856e-43
-13.8	4.83871	7.21579e-44
-13.8	4.86022	3.16681e-44
-13.8	4.88172	1.38508e-44
-13.8	4.90323	6.03735e-45
-13.8	4.92473	2.6226e-45
-13.8	4.94624	1.13536e-45
-13.8	4.96774	4.89839e-46
-13.8	4.98925	2.10614e-46
-13.8	5.01075	9.02481e-47
-13.8	5.03226	3.85393e-47
-13.8	5.05376	1.64016e-47
-13.8	5.07527	6.95639e-48
-13.8	5.09677	2.94034e-48
-13.8	5.11828	1.23859e-48
-13.8	5.13979	5.1996e-49
-13.8	5.16129	2.17535e-49
-13.8	5.1828	9.06994e-50
-13.8	5.2043	3.76872e-50
-13.8	5.22581	1.56063e-50
-13.8	5.24731	6.44048e-51
-13.8	5.26882	2.64882e-51
-13.8	5.29032	1.08568e-51
-13.8	5.31183	4.43468e-52
-13.8	5.33333	1.80526e-52
-13.8	5.35484	7.32367e-53
-13.8	5.37634	2.96096e-53
-13.8	5.39785	1.19303e-53
-13.8	5.41936	4.79049e-54
-13.8	5.44086	1.91701e-54
-13.8	5.46237	7.64504e-55
-13.8	5.48387	3.03842e-55
-13.8	5.50538	1.20345e-55
-13.8	5.52688	4.75031e-56
-13.8	5.54839	1.86864e-56
-13.8	5.56989	7.32558e-57
-13.8	5.5914	2.862e-57
-13.8	5.6129	1.11431e-57
-13.8	5.63441	4.32371e-58
-13.8	5.65591	1.67192e-58
-13.8	5.67742	6.44294e-59
-13.8	5.69893	2.47436e-59
-13.8	5.72043	9.47004e-60
-13.8	5.74194	3.61201e-60
-13.8	5.76344	1.37295e-60
-13.8	5.78495	5.20081e-61
-13.8	5.80645	1.96334e-61
-13.8	5.82796	7.38629e-62
-13.8	5.84946	2.76927e-62
-13.8	5.87097	1.03469e-62
-13.8	5.89247	3.85271e-63
-13.8	5.91398	1.42964e-63
-13.8	5.93548	5.28681e-64
-13.8	5.95699	1.94835e-64
-13.8	5.9785	7.15561e-65
-13.8	6	2.61898e-65
-13.75	0	0.01372
-13.75	0.02151	0.02825
-13.75	0.04301	0.039
-13.75	0.06452	0.04584
-13.75	0.08602	0.04988
-13.75	0.10753	0.05158
-13.75	0.12903	0.05132
-13.75	0.15054	0.04957
-13.75	0.17204	0.04686
-13.75	0.19355	0.04371
-13.75	0.21505	0.0405
-13.75	0.23656	0.03736
-13.75	0.25807	0.03417
-13.75	0.27957	0.03073
-13.75	0.30108	0.02688
-13.75	0.32258	0.02264
-13.75	0.34409	0.01821
-13.75	0.36559	0.01394
-13.75	0.3871	0.01028
-13.75	0.4086	0.00766
-13.75	0.43011	0.0063
-13.75	0.45161	0.00581
-13.75	0.47312	0.00551
-13.75	0.49462	0.00498
-13.75	0.51613	0.00416
-13.75	0.53763	0.00319
-13.75	0.55914	0.00238
-13.75	0.58065	0.00213
-13.75	0.60215	0.00247
-13.75	0.62366	0.00302
-13.75	0.64516	0.00352
-13.75	0.66667	0.00389
-13.75	0.68817	0.00412
-13.75	0.70968	0.00425
-13.75	0.73118	0.0043
-13.75	0.75269	0.0043
-13.75	0.77419	0.00425
-13.75	0.7957	0.00415
-13.75	0.8172	0.00402
-13.75	0.83871	0.00384
-13.75	0.86022	0.00362
-13.75	0.88172	0.00337
-13.75	0.90323	0.00309
-13.75	0.92473	0.0028
-13.75	0.94624	0.0025
-13.75	0.96774	0.00221
-13.75	0.98925	0.00194
-13.75	1.01075	0.00167
-13.75	1.03226	0.00143
-13.75	1.05376	0.00121
-13.75	1.07527	0.00101
-13.75	1.09677	0.000842079
-13.75	1.11828	0.000692648
-13.75	1.13979	0.000564705
-13.75	1.16129	0.000456471
-13.75	1.1828	0.000365942
-13.75	1.2043	0.000291036
-13.75	1.22581	0.000229686
-13.75	1.24731	0.000179926
-13.75	1.26882	0.00013994
-13.75	1.29032	0.000108091
-13.75	1.31183	8.29371e-05
-13.75	1.33333	6.32295e-05
-13.75	1.35484	4.79079e-05
-13.75	1.37634	3.60836e-05
-13.75	1.39785	2.70224e-05
-13.75	1.41936	2.01253e-05
-13.75	1.44086	1.49092e-05
-13.75	1.46237	1.09888e-05
-13.75	1.48387	8.05968e-06
-13.75	1.50538	5.88356e-06
-13.75	1.52688	4.27566e-06
-13.75	1.54839	3.09379e-06
-13.75	1.56989	2.22937e-06
-13.75	1.5914	1.60014e-06
-13.75	1.6129	1.1442e-06
-13.75	1.63441	8.15239e-07
-13.75	1.65591	5.78874e-07
-13.75	1.67742	4.09703e-07
-13.75	1.69893	2.89074e-07
-13.75	1.72043	2.03359e-07
-13.75	1.74194	1.42657e-07
-13.75	1.76344	9.98034e-08
-13.75	1.78495	6.96413e-08
-13.75	1.80645	4.84724e-08
-13.75	1.82796	3.36557e-08
-13.75	1.84946	2.33121e-08
-13.75	1.87097	1.61095e-08
-13.75	1.89247	1.11062e-08
-13.75	1.91398	7.63908e-09
-13.75	1.93548	5.24206e-09
-13.75	1.95699	3.58874e-09
-13.75	1.9785	2.45104e-09
-13.75	2	1.66998e-09
-13.75	2.02151	1.13504e-09
-13.75	2.04301	7.69536e-10
-13.75	2.06452	5.20411e-10
-13.75	2.08602	3.51029e-10
-13.75	2.10753	2.36156e-10
-13.75	2.12903	1.58451e-10
-13.75	2.15054	1.06026e-10
-13.75	2.17204	7.07515e-11
-13.75	2.19355	4.70808e-11
-13.75	2.21505	3.12409e-11
-13.75	2.23656	2.06709e-11
-13.75	2.25807	1.36376e-11
-13.75	2.27957	8.97115e-12
-13.75	2.30108	5.88405e-12
-13.75	2.32258	3.8478e-12
-13.75	2.34409	2.50868e-12
-13.75	2.36559	1.63067e-12
-13.75	2.3871	1.05674e-12
-13.75	2.4086	6.82712e-13
-13.75	2.43011	4.39714e-13
-13.75	2.45161	2.8233e-13
-13.75	2.47312	1.80714e-13
-13.75	2.49462	1.1531e-13
-13.75	2.51613	7.33456e-14
-13.75	2.53763	4.6506e-14
-13.75	2.55914	2.93943e-14
-13.75	2.58065	1.85196e-14
-13.75	2.60215	1.16308e-14
-13.75	2.62366	7.28102e-15
-13.75	2.64516	4.54331e-15
-13.75	2.66667	2.82583e-15
-13.75	2.68817	1.7519e-15
-13.75	2.70968	1.08257e-15
-13.75	2.73118	6.66787e-16
-13.75	2.75269	4.0935e-16
-13.75	2.77419	2.50482e-16
-13.75	2.7957	1.52767e-16
-13.75	2.8172	9.28653e-17
-13.75	2.83871	5.62656e-17
-13.75	2.86022	3.39779e-17
-13.75	2.88172	2.04509e-17
-13.75	2.90323	1.22685e-17
-13.75	2.92473	7.33546e-18
-13.75	2.94624	4.37142e-18
-13.75	2.96774	2.59641e-18
-13.75	2.98925	1.53703e-18
-13.75	3.01075	9.06867e-19
-13.75	3.03226	5.33286e-19
-13.75	3.05376	3.12558e-19
-13.75	3.07527	1.8258e-19
-13.75	3.09677	1.06299e-19
-13.75	3.11828	6.16815e-20
-13.75	3.13979	3.56724e-20
-13.75	3.16129	2.05618e-20
-13.75	3.1828	1.18124e-20
-13.75	3.2043	6.76344e-21
-13.75	3.22581	3.85962e-21
-13.75	3.24731	2.19518e-21
-13.75	3.26882	1.24436e-21
-13.75	3.29032	7.03019e-22
-13.75	3.31183	3.95855e-22
-13.75	3.33333	2.22153e-22
-13.75	3.35484	1.24255e-22
-13.75	3.37634	6.92662e-23
-13.75	3.39785	3.84835e-23
-13.75	3.41936	2.13094e-23
-13.75	3.44086	1.17601e-23
-13.75	3.46237	6.46837e-24
-13.75	3.48387	3.54585e-24
-13.75	3.50538	1.93726e-24
-13.75	3.52688	1.05486e-24
-13.75	3.54839	5.72461e-25
-13.75	3.56989	3.09624e-25
-13.75	3.5914	1.66902e-25
-13.75	3.6129	8.96662e-26
-13.75	3.63441	4.80101e-26
-13.75	3.65591	2.56197e-26
-13.75	3.67742	1.36255e-26
-13.75	3.69893	7.22211e-27
-13.75	3.72043	3.81516e-27
-13.75	3.74194	2.00861e-27
-13.75	3.76344	1.05393e-27
-13.75	3.78495	5.51141e-28
-13.75	3.80645	2.87241e-28
-13.75	3.82796	1.49198e-28
-13.75	3.84946	7.72342e-29
-13.75	3.87097	3.98464e-29
-13.75	3.89247	2.0488e-29
-13.75	3.91398	1.04988e-29
-13.75	3.93548	5.3618e-30
-13.75	3.95699	2.72905e-30
-13.75	3.9785	1.38434e-30
-13.75	4	6.99843e-31
-13.75	4.02151	3.52605e-31
-13.75	4.04301	1.77054e-31
-13.75	4.06452	8.86033e-32
-13.75	4.08602	4.41899e-32
-13.75	4.10753	2.19646e-32
-13.75	4.12903	1.08806e-32
-13.75	4.15054	5.37165e-33
-13.75	4.17204	2.64296e-33
-13.75	4.19355	1.29599e-33
-13.75	4.21505	6.33341e-34
-13.75	4.23656	3.08462e-34
-13.75	4.25807	1.49724e-34
-13.75	4.27957	7.24287e-35
-13.75	4.30108	3.49185e-35
-13.75	4.32258	1.67775e-35
-13.75	4.34409	8.03385e-36
-13.75	4.36559	3.83397e-36
-13.75	4.3871	1.82347e-36
-13.75	4.4086	8.64324e-37
-13.75	4.43011	4.08301e-37
-13.75	4.45161	1.92226e-37
-13.75	4.47312	9.01922e-38
-13.75	4.49462	4.21748e-38
-13.75	4.51613	1.96546e-38
-13.75	4.53763	9.12854e-39
-13.75	4.55914	4.22538e-39
-13.75	4.58065	1.9492e-39
-13.75	4.60215	8.96136e-40
-13.75	4.62366	4.106e-40
-13.75	4.64516	1.87495e-40
-13.75	4.66667	8.53274e-41
-13.75	4.68817	3.87002e-41
-13.75	4.70968	1.74931e-41
-13.75	4.73118	7.88034e-42
-13.75	4.75269	3.53795e-42
-13.75	4.77419	1.58301e-42
-13.75	4.7957	7.05903e-43
-13.75	4.8172	3.13713e-43
-13.75	4.83871	1.38946e-43
-13.75	4.86022	6.13323e-44
-13.75	4.88172	2.6981e-44
-13.75	4.90323	1.18292e-44
-13.75	4.92473	5.16865e-45
-13.75	4.94624	2.25075e-45
-13.75	4.96774	9.76795e-46
-13.75	4.98925	4.22481e-46
-13.75	5.01075	1.82112e-46
-13.75	5.03226	7.8234e-47
-13.75	5.05376	3.3495e-47
-13.75	5.07527	1.42919e-47
-13.75	5.09677	6.07755e-48
-13.75	5.11828	2.57568e-48
-13.75	5.13979	1.08788e-48
-13.75	5.16129	4.5793e-49
-13.75	5.1828	1.92106e-49
-13.75	5.2043	8.03176e-50
-13.75	5.22581	3.34661e-50
-13.75	5.24731	1.38972e-50
-13.75	5.26882	5.75137e-51
-13.75	5.29032	2.37215e-51
-13.75	5.31183	9.75078e-52
-13.75	5.33333	3.99448e-52
-13.75	5.35484	1.63082e-52
-13.75	5.37634	6.63557e-53
-13.75	5.39785	2.69075e-53
-13.75	5.41936	1.08741e-53
-13.75	5.44086	4.37962e-54
-13.75	5.46237	1.75794e-54
-13.75	5.48387	7.03225e-55
-13.75	5.50538	2.80355e-55
-13.75	5.52688	1.1139e-55
-13.75	5.54839	4.41068e-56
-13.75	5.56989	1.74055e-56
-13.75	5.5914	6.8453e-57
-13.75	5.6129	2.68299e-57
-13.75	5.63441	1.04801e-57
-13.75	5.65591	4.07978e-58
-13.75	5.67742	1.5828e-58
-13.75	5.69893	6.11983e-59
-13.75	5.72043	2.35815e-59
-13.75	5.74194	9.05574e-60
-13.75	5.76344	3.46574e-60
-13.75	5.78495	1.32187e-60
-13.75	5.80645	5.02458e-61
-13.75	5.82796	1.9034e-61
-13.75	5.84946	7.18588e-62
-13.75	5.87097	2.70363e-62
-13.75	5.89247	1.01376e-62
-13.75	5.91398	3.78824e-63
-13.75	5.93548	1.41078e-63
-13.75	5.95699	5.23598e-64
-13.75	5.9785	1.93666e-64
-13.75	6	7.13883e-65
-13.7	0	0.01372
-13.7	0.02151	0.02825
-13.7	0.04301	0.039
-13.7	0.06452	0.04585
-13.7	0.08602	0.0499
-13.7	0.10753	0.05162
-13.7	0.12903	0.05137
-13.7	0.15054	0.04963
-13.7	0.17204	0.04694
-13.7	0.19355	0.0438
-13.7	0.21505	0.04061
-13.7	0.23656	0.03748
-13.7	0.25807	0.03429
-13.7	0.27957	0.03086
-13.7	0.30108	0.02701
-13.7	0.32258	0.02276
-13.7	0.34409	0.01833
-13.7	0.36559	0.01405
-13.7	0.3871	0.01037
-13.7	0.4086	0.00774
-13.7	0.43011	0.00637
-13.7	0.45161	0.00587
-13.7	0.47312	0.00557
-13.7	0.49462	0.00503
-13.7	0.51613	0.0042
-13.7	0.53763	0.00322
-13.7	0.55914	0.0024
-13.7	0.58065	0.00214
-13.7	0.60215	0.00249
-13.7	0.62366	0.00305
-13.7	0.64516	0.00356
-13.7	0.66667	0.00394
-13.7	0.68817	0.00418
-13.7	0.70968	0.00431
-13.7	0.73118	0.00437
-13.7	0.75269	0.00437
-13.7	0.77419	0.00432
-13.7	0.7957	0.00423
-13.7	0.8172	0.0041
-13.7	0.83871	0.00392
-13.7	0.86022	0.0037
-13.7	0.88172	0.00345
-13.7	0.90323	0.00317
-13.7	0.92473	0.00288
-13.7	0.94624	0.00258
-13.7	0.96774	0.00228
-13.7	0.98925	0.002
-13.7	1.01075	0.00173
-13.7	1.03226	0.00148
-13.7	1.05376	0.00125
-13.7	1.07527	0.00105
-13.7	1.09677	0.000875028
-13.7	1.11828	0.000720832
-13.7	1.13979	0.000588579
-13.7	1.16129	0.000476502
-13.7	1.1828	0.000382598
-13.7	1.2043	0.000304762
-13.7	1.22581	0.000240902
-13.7	1.24731	0.000189018
-13.7	1.26882	0.000147251
-13.7	1.29032	0.000113926
-13.7	1.31183	8.75591e-05
-13.7	1.33333	6.68655e-05
-13.7	1.35484	5.07489e-05
-13.7	1.37634	3.82889e-05
-13.7	1.39785	2.87235e-05
-13.7	1.41936	2.14295e-05
-13.7	1.44086	1.59034e-05
-13.7	1.46237	1.17424e-05
-13.7	1.48387	8.62782e-06
-13.7	1.50538	6.30969e-06
-13.7	1.52688	4.59368e-06
-13.7	1.54839	3.33e-06
-13.7	1.56989	2.40402e-06
-13.7	1.5914	1.72872e-06
-13.7	1.6129	1.23846e-06
-13.7	1.63441	8.84071e-07
-13.7	1.65591	6.28948e-07
-13.7	1.67742	4.46001e-07
-13.7	1.69893	3.15296e-07
-13.7	1.72043	2.22241e-07
-13.7	1.74194	1.56211e-07
-13.7	1.76344	1.09505e-07
-13.7	1.78495	7.65652e-08
-13.7	1.80645	5.34007e-08
-13.7	1.82796	3.71543e-08
-13.7	1.84946	2.57895e-08
-13.7	1.87097	1.78593e-08
-13.7	1.89247	1.23391e-08
-13.7	1.91398	8.50555e-09
-13.7	1.93548	5.84954e-09
-13.7	1.95699	4.0136e-09
-13.7	1.9785	2.74744e-09
-13.7	2	1.87625e-09
-13.7	2.02151	1.27821e-09
-13.7	2.04301	8.68653e-10
-13.7	2.06452	5.88849e-10
-13.7	2.08602	3.98156e-10
-13.7	2.10753	2.6852e-10
-13.7	2.12903	1.80615e-10
-13.7	2.15054	1.21161e-10
-13.7	2.17204	8.10569e-11
-13.7	2.19355	5.40775e-11
-13.7	2.21505	3.59771e-11
-13.7	2.23656	2.38674e-11
-13.7	2.25807	1.57885e-11
-13.7	2.27957	1.0414e-11
-13.7	2.30108	6.84894e-12
-13.7	2.32258	4.49108e-12
-13.7	2.34409	2.93621e-12
-13.7	2.36559	1.91392e-12
-13.7	2.3871	1.2438e-12
-13.7	2.4086	8.05859e-13
-13.7	2.43011	5.20526e-13
-13.7	2.45161	3.35191e-13
-13.7	2.47312	2.15179e-13
-13.7	2.49462	1.37708e-13
-13.7	2.51613	8.78546e-14
-13.7	2.53763	5.58737e-14
-13.7	2.55914	3.54228e-14
-13.7	2.58065	2.23863e-14
-13.7	2.60215	1.41028e-14
-13.7	2.62366	8.85607e-15
-13.7	2.64516	5.54354e-15
-13.7	2.66667	3.4589e-15
-13.7	2.68817	2.15125e-15
-13.7	2.70968	1.33364e-15
-13.7	2.73118	8.241e-16
-13.7	2.75269	5.07586e-16
-13.7	2.77419	3.1162e-16
-13.7	2.7957	1.90688e-16
-13.7	2.8172	1.16306e-16
-13.7	2.83871	7.07065e-17
-13.7	2.86022	4.28442e-17
-13.7	2.88172	2.5876e-17
-13.7	2.90323	1.55767e-17
-13.7	2.92473	9.34593e-18
-13.7	2.94624	5.58907e-18
-13.7	2.96774	3.33138e-18
-13.7	2.98925	1.97914e-18
-13.7	3.01075	1.17191e-18
-13.7	3.03226	6.91633e-19
-13.7	3.05376	4.06839e-19
-13.7	3.07527	2.38525e-19
-13.7	3.09677	1.39382e-19
-13.7	3.11828	8.11788e-20
-13.7	3.13979	4.71239e-20
-13.7	3.16129	2.72647e-20
-13.7	3.1828	1.57225e-20
-13.7	3.2043	9.03655e-21
-13.7	3.22581	5.17659e-21
-13.7	3.24731	2.9556e-21
-13.7	3.26882	1.68192e-21
-13.7	3.29032	9.53948e-22
-13.7	3.31183	5.39265e-22
-13.7	3.33333	3.03834e-22
-13.7	3.35484	1.7062e-22
-13.7	3.37634	9.54943e-23
-13.7	3.39785	5.32699e-23
-13.7	3.41936	2.9617e-23
-13.7	3.44086	1.64118e-23
-13.7	3.46237	9.0641e-24
-13.7	3.48387	4.98938e-24
-13.7	3.50538	2.73729e-24
-13.7	3.52688	1.49675e-24
-13.7	3.54839	8.15692e-25
-13.7	3.56989	4.43052e-25
-13.7	3.5914	2.39847e-25
-13.7	3.6129	1.29408e-25
-13.7	3.63441	6.95888e-26
-13.7	3.65591	3.72962e-26
-13.7	3.67742	1.99222e-26
-13.7	3.69893	1.06061e-26
-13.7	3.72043	5.62759e-27
-13.7	3.74194	2.976e-27
-13.7	3.76344	1.56852e-27
-13.7	3.78495	8.2393e-28
-13.7	3.80645	4.31355e-28
-13.7	3.82796	2.25073e-28
-13.7	3.84946	1.17045e-28
-13.7	3.87097	6.06634e-29
-13.7	3.89247	3.13359e-29
-13.7	3.91398	1.61324e-29
-13.7	3.93548	8.27745e-30
-13.7	3.95699	4.23287e-30
-13.7	3.9785	2.15732e-30
-13.7	4	1.09581e-30
-13.7	4.02151	5.54743e-31
-13.7	4.04301	2.79892e-31
-13.7	4.06452	1.40743e-31
-13.7	4.08602	7.05349e-32
-13.7	4.10753	3.52305e-32
-13.7	4.12903	1.75377e-32
-13.7	4.15054	8.70091e-33
-13.7	4.17204	4.30224e-33
-13.7	4.19355	2.12013e-33
-13.7	4.21505	1.04128e-33
-13.7	4.23656	5.09698e-34
-13.7	4.25807	2.48653e-34
-13.7	4.27957	1.20896e-34
-13.7	4.30108	5.85829e-35
-13.7	4.32258	2.82921e-35
-13.7	4.34409	1.36175e-35
-13.7	4.36559	6.5323e-36
-13.7	4.3871	3.12301e-36
-13.7	4.4086	1.48805e-36
-13.7	4.43011	7.06641e-37
-13.7	4.45161	3.3444e-37
-13.7	4.47312	1.57752e-37
-13.7	4.49462	7.41598e-38
-13.7	4.51613	3.47457e-38
-13.7	4.53763	1.62244e-38
-13.7	4.55914	7.55051e-39
-13.7	4.58065	3.50204e-39
-13.7	4.60215	1.61884e-39
-13.7	4.62366	7.45801e-40
-13.7	4.64516	3.42437e-40
-13.7	4.66667	1.56702e-40
-13.7	4.68817	7.14676e-41
-13.7	4.70968	3.24848e-41
-13.7	4.73118	1.4716e-41
-13.7	4.75269	6.64409e-42
-13.7	4.77419	2.98965e-42
-13.7	4.7957	1.34074e-42
-13.7	4.8172	5.99244e-43
-13.7	4.83871	2.66933e-43
-13.7	4.86022	1.18506e-43
-13.7	4.88172	5.2434e-44
-13.7	4.90323	2.3122e-44
-13.7	4.92473	1.01619e-44
-13.7	4.94624	4.45107e-45
-13.7	4.96774	1.94308e-45
-13.7	4.98925	8.45385e-46
-13.7	5.01075	3.66569e-46
-13.7	5.03226	1.58415e-46
-13.7	5.05376	6.82296e-47
-13.7	5.07527	2.92879e-47
-13.7	5.09677	1.25297e-47
-13.7	5.11828	5.34232e-48
-13.7	5.13979	2.27016e-48
-13.7	5.16129	9.61437e-49
-13.7	5.1828	4.05809e-49
-13.7	5.2043	1.7071e-49
-13.7	5.22581	7.15707e-50
-13.7	5.24731	2.99052e-50
-13.7	5.26882	1.24536e-50
-13.7	5.29032	5.16868e-51
-13.7	5.31183	2.13796e-51
-13.7	5.33333	8.81367e-52
[truncated: 232,992+ more rows]

[truncated: 1 more sheets: Fig. 3l]
