# Supplementary material for: Fe/Cu diatomic catalysts for electrochemical nitrate reduction to ammonia
Source: Nat Commun. 2023 Jun 19;14:3634. doi: 10.1038/s41467-023-39366-9 (PMC10279643; doi:10.1038/s41467-023-39366-9)
Supplement: Supplementary file 2 — Source Data [file 41467_2023_39366_MOESM2_ESM.zip › Source data of Fig. 4 in manuscript.xlsx]

## Sheet: Fig. 4a
Fig. 4 |	Electrochemical properties and mechanism of NO3−RR ammonia synthesis.
HNG		Fe-HNG		Cu-HNG		Fe/Cu-HNG
Potential	Current density	Potential	Current density	Potential	Current density	Potential	Current density
0.42318	-0.64401	0.42296	-1.33863	0.42229	-1.07266	0.42389	-1.23913
0.4212	-0.63647	0.42196	-1.33675	0.42109	-0.68327	0.42192	-1.23558
0.4192	-0.6282	0.42091	-1.33631	0.41899	-0.4703	0.41993	-1.23853
0.41718	-0.62103	0.42	-1.33411	0.41698	-0.36894	0.41796	-1.24093
0.41519	-0.61327	0.41892	-1.3342	0.41503	-0.31114	0.41594	-1.24324
0.41317	-0.60666	0.41797	-1.33314	0.41286	-0.27569	0.41394	-1.24255
0.41121	-0.60047	0.41696	-1.33154	0.41071	-0.25094	0.41193	-1.24244
0.40922	-0.59389	0.41596	-1.33279	0.40871	-0.23242	0.40991	-1.24413
0.40719	-0.58855	0.41495	-1.33181	0.40671	-0.21832	0.40794	-1.24468
0.40521	-0.58292	0.41392	-1.32821	0.4047	-0.20653	0.40593	-1.24412
0.40321	-0.57701	0.41297	-1.32642	0.40272	-0.19709	0.40391	-1.24553
0.40122	-0.57191	0.41199	-1.3261	0.40072	-0.18918	0.40191	-1.24697
0.39921	-0.56821	0.41098	-1.32647	0.39869	-0.18235	0.39992	-1.24746
0.39721	-0.56246	0.40998	-1.32667	0.39671	-0.1766	0.39793	-1.24774
0.39521	-0.55758	0.40901	-1.32637	0.39473	-0.17165	0.39593	-1.24809
0.3932	-0.55356	0.40797	-1.32598	0.39269	-0.16716	0.39391	-1.24888
0.39117	-0.54889	0.40694	-1.32507	0.3907	-0.16326	0.39192	-1.25005
0.38918	-0.545	0.40596	-1.32493	0.3887	-0.15991	0.38992	-1.25273
0.3872	-0.54169	0.40496	-1.32348	0.38672	-0.15675	0.38791	-1.25367
0.3852	-0.53829	0.40396	-1.32319	0.38469	-0.15409	0.38593	-1.25414
0.38318	-0.53512	0.40301	-1.32189	0.38269	-0.15176	0.38391	-1.25581
0.38122	-0.53304	0.40195	-1.31978	0.3807	-0.14978	0.38193	-1.25472
0.37919	-0.52959	0.40102	-1.3191	0.3787	-0.14782	0.37991	-1.25536
0.37718	-0.52653	0.39996	-1.32012	0.3767	-0.14609	0.37793	-1.2569
0.37519	-0.5248	0.39896	-1.31607	0.37471	-0.14477	0.37592	-1.25701
0.37316	-0.52228	0.39796	-1.31711	0.37273	-0.14326	0.37392	-1.25697
0.37119	-0.51941	0.39694	-1.31505	0.37071	-0.14206	0.3719	-1.2604
0.36919	-0.5175	0.39601	-1.31403	0.36868	-0.14091	0.36993	-1.26191
0.3672	-0.51629	0.39498	-1.31682	0.36669	-0.1397	0.3679	-1.26065
0.3652	-0.51406	0.39397	-1.31507	0.36469	-0.13876	0.36592	-1.2629
0.3632	-0.51246	0.39297	-1.31506	0.36269	-0.13781	0.36392	-1.26378
0.3612	-0.51143	0.39196	-1.31473	0.36072	-0.1369	0.36192	-1.26319
0.3592	-0.51037	0.39095	-1.31254	0.35871	-0.13623	0.35991	-1.26459
0.35724	-0.50895	0.38994	-1.30913	0.35671	-0.13561	0.35793	-1.26772
0.35521	-0.50793	0.38901	-1.30919	0.3547	-0.13486	0.35594	-1.26394
0.35321	-0.50713	0.38796	-1.30839	0.35268	-0.1343	0.3539	-1.26658
0.35123	-0.50564	0.38698	-1.3121	0.3507	-0.13379	0.35193	-1.26876
0.34921	-0.50613	0.38597	-1.30982	0.34869	-0.13394	0.34993	-1.27013
0.34717	-0.50484	0.38495	-1.30815	0.34668	-0.1334	0.34792	-1.27025
0.34521	-0.50392	0.38398	-1.30519	0.34468	-0.13289	0.34593	-1.27343
0.34324	-0.50455	0.38299	-1.30591	0.34271	-0.13365	0.34387	-1.27342
0.34124	-0.50429	0.38193	-1.30816	0.34068	-0.13263	0.34194	-1.27388
0.33922	-0.50312	0.38096	-1.30683	0.33871	-0.1325	0.33993	-1.27829
0.33719	-0.50357	0.37995	-1.30732	0.3367	-0.13244	0.33793	-1.27992
0.33522	-0.50347	0.37898	-1.30536	0.33474	-0.13205	0.33593	-1.2795
0.3332	-0.50311	0.37797	-1.30232	0.33272	-0.13181	0.33393	-1.28255
0.33118	-0.50274	0.37693	-1.29971	0.33068	-0.13175	0.33192	-1.28493
0.3292	-0.5033	0.37596	-1.29975	0.32871	-0.13151	0.32994	-1.28441
0.32725	-0.50313	0.37498	-1.29875	0.32671	-0.13136	0.32793	-1.28394
0.32521	-0.50347	0.37401	-1.30427	0.3247	-0.13124	0.32592	-1.28493
0.32321	-0.50437	0.37293	-1.3013	0.32269	-0.13115	0.32394	-1.28565
0.32124	-0.50414	0.37197	-1.29958	0.32071	-0.13106	0.32193	-1.28623
0.31923	-0.50365	0.37098	-1.29973	0.31871	-0.13113	0.31991	-1.28713
0.31723	-0.50473	0.36998	-1.29999	0.31674	-0.1311	0.31793	-1.29206
0.31521	-0.50491	0.36901	-1.30001	0.31471	-0.13111	0.31594	-1.29396
0.31321	-0.50469	0.36794	-1.30015	0.31267	-0.13117	0.31391	-1.29423
0.31122	-0.50579	0.36697	-1.29679	0.31068	-0.13112	0.31192	-1.29613
0.30919	-0.50606	0.36602	-1.29697	0.3087	-0.13112	0.30992	-1.29839
0.30722	-0.50591	0.36498	-1.29515	0.30669	-0.1311	0.30792	-1.30251
0.30522	-0.50736	0.36398	-1.29523	0.30469	-0.13121	0.30593	-1.30376
0.30323	-0.50801	0.36296	-1.29632	0.30271	-0.13119	0.30392	-1.30397
0.30124	-0.50811	0.36199	-1.2941	0.30072	-0.13133	0.3019	-1.30598
0.29922	-0.50874	0.36098	-1.29312	0.29871	-0.13152	0.29994	-1.30675
0.29721	-0.51075	0.35996	-1.29398	0.29671	-0.13165	0.29794	-1.30654
0.29521	-0.51037	0.35896	-1.29629	0.29468	-0.13187	0.29591	-1.30984
0.29324	-0.51083	0.35801	-1.29434	0.29271	-0.13205	0.29391	-1.31002
0.29121	-0.5117	0.357	-1.29298	0.29069	-0.13215	0.29192	-1.31066
0.28922	-0.51266	0.35597	-1.29191	0.28872	-0.13232	0.28993	-1.31268
0.28721	-0.51305	0.35499	-1.29011	0.28673	-0.13261	0.28792	-1.31602
0.28523	-0.51419	0.35406	-1.28829	0.28469	-0.13266	0.28592	-1.31818
0.28321	-0.51503	0.35297	-1.29021	0.2827	-0.13286	0.28392	-1.31926
0.28126	-0.5157	0.35197	-1.29042	0.2807	-0.13303	0.28191	-1.32344
0.27924	-0.5172	0.35099	-1.2897	0.27871	-0.13324	0.27993	-1.32452
0.27726	-0.51808	0.35001	-1.29261	0.27672	-0.13337	0.27795	-1.32478
0.27522	-0.51847	0.34896	-1.29206	0.27472	-0.13367	0.27593	-1.32903
0.27324	-0.51974	0.34792	-1.29052	0.27271	-0.1339	0.27393	-1.32983
0.27123	-0.52125	0.34702	-1.2915	0.2707	-0.13415	0.27192	-1.32888
0.26925	-0.52089	0.34592	-1.29074	0.2687	-0.13443	0.26994	-1.3337
0.26722	-0.52219	0.34497	-1.29019	0.26673	-0.13474	0.26793	-1.33724
0.26523	-0.52361	0.34398	-1.28945	0.26469	-0.1349	0.26591	-1.33798
0.26322	-0.52415	0.34297	-1.28623	0.26272	-0.13526	0.26393	-1.34117
0.26121	-0.52504	0.34192	-1.28669	0.26072	-0.13556	0.26193	-1.34388
0.25924	-0.52621	0.34097	-1.28677	0.25872	-0.13577	0.25992	-1.34523
0.25723	-0.52736	0.34	-1.28747	0.25673	-0.13613	0.25792	-1.34724
0.25525	-0.52817	0.33896	-1.28607	0.25471	-0.13644	0.25593	-1.35
0.25323	-0.52919	0.33797	-1.28683	0.2527	-0.13673	0.25394	-1.34914
0.25123	-0.53046	0.33698	-1.28714	0.25071	-0.1371	0.25191	-1.35054
0.24927	-0.53124	0.33598	-1.28654	0.24868	-0.13743	0.24991	-1.35376
0.24725	-0.53302	0.33498	-1.28731	0.24671	-0.13769	0.24796	-1.35638
0.24524	-0.53383	0.33397	-1.28785	0.24471	-0.13807	0.2459	-1.35906
0.24326	-0.53469	0.33295	-1.28589	0.24272	-0.13875	0.24394	-1.3631
0.24123	-0.53591	0.33198	-1.28605	0.24072	-0.13967	0.24193	-1.36506
0.23924	-0.53692	0.33097	-1.28684	0.23872	-0.13966	0.23993	-1.36499
0.23725	-0.53732	0.32994	-1.28498	0.2367	-0.14011	0.23797	-1.37112
0.23523	-0.53907	0.32895	-1.28621	0.23474	-0.14056	0.23597	-1.3738
0.23323	-0.54069	0.32792	-1.28655	0.23271	-0.14124	0.23392	-1.37311
0.23124	-0.54138	0.32699	-1.28538	0.23073	-0.14193	0.23192	-1.37627
0.22925	-0.54259	0.32598	-1.28313	0.2287	-0.14214	0.22994	-1.38136
0.22721	-0.54421	0.32497	-1.28209	0.22668	-0.14239	0.22796	-1.38135
0.22524	-0.54515	0.32401	-1.28131	0.22468	-0.14284	0.22596	-1.385
0.22322	-0.54569	0.32297	-1.28673	0.22271	-0.14317	0.22392	-1.38643
0.22125	-0.54839	0.32198	-1.28489	0.22072	-0.1435	0.22192	-1.389
0.21922	-0.54927	0.321	-1.2857	0.21871	-0.14396	0.21993	-1.39014
0.21725	-0.54976	0.31995	-1.28638	0.21672	-0.14443	0.21796	-1.39337
0.21524	-0.55139	0.31899	-1.28734	0.2147	-0.1449	0.21594	-1.39697
0.21322	-0.55295	0.31795	-1.28964	0.21269	-0.14559	0.21393	-1.39894
0.21126	-0.55362	0.31699	-1.29	0.21072	-0.14603	0.21193	-1.40329
0.20926	-0.55552	0.31598	-1.28848	0.2087	-0.14639	0.20994	-1.4071
0.20721	-0.556	0.315	-1.28489	0.2067	-0.14682	0.20793	-1.40754
0.20527	-0.55733	0.31397	-1.28272	0.20472	-0.1473	0.20593	-1.41346
0.20326	-0.55902	0.31298	-1.28207	0.20274	-0.14785	0.20396	-1.41597
0.20127	-0.56061	0.31195	-1.28376	0.20073	-0.14823	0.20194	-1.41599
0.19925	-0.56207	0.31096	-1.28349	0.19874	-0.14879	0.19995	-1.41913
0.19726	-0.56358	0.31	-1.28361	0.19672	-0.14953	0.19795	-1.42151
0.19522	-0.56611	0.30895	-1.28397	0.19472	-0.14993	0.19595	-1.42281
0.19327	-0.56726	0.30798	-1.28264	0.19271	-0.15034	0.19393	-1.42687
0.19125	-0.56818	0.30694	-1.28035	0.19068	-0.151	0.19193	-1.43269
0.18924	-0.57024	0.306	-1.28051	0.18869	-0.15161	0.18994	-1.4358
0.18724	-0.57104	0.30499	-1.2862	0.18672	-0.152	0.18795	-1.43625
0.18526	-0.57213	0.30397	-1.28784	0.18473	-0.15266	0.18593	-1.43986
0.18324	-0.57471	0.30297	-1.28923	0.18271	-0.15326	0.18392	-1.44527
0.18124	-0.57653	0.30201	-1.2884	0.18074	-0.15389	0.18194	-1.44593
0.17927	-0.57668	0.30096	-1.28526	0.17872	-0.15466	0.17992	-1.45272
0.17726	-0.5792	0.30001	-1.28557	0.17672	-0.1552	0.17798	-1.45584
0.17526	-0.5814	0.29898	-1.28626	0.17472	-0.15571	0.17595	-1.45674
0.17324	-0.58288	0.29793	-1.28715	0.17272	-0.1564	0.17394	-1.46032
0.17124	-0.58396	0.29697	-1.29099	0.17072	-0.15707	0.17194	-1.46333
0.16925	-0.5868	0.29603	-1.28971	0.16867	-0.15747	0.16995	-1.46613
0.16725	-0.58786	0.29494	-1.28992	0.16673	-0.15808	0.16795	-1.47154
0.16528	-0.58971	0.29398	-1.2913	0.16473	-0.15902	0.16594	-1.47464
0.16324	-0.59119	0.29296	-1.2906	0.16274	-0.15946	0.16396	-1.47767
0.16125	-0.59256	0.29199	-1.28883	0.16071	-0.16006	0.16196	-1.48054
0.15927	-0.59437	0.29096	-1.29053	0.15874	-0.16093	0.15994	-1.48501
0.15729	-0.59679	0.28995	-1.28911	0.15671	-0.16146	0.15792	-1.48947
0.15525	-0.59813	0.28896	-1.28951	0.15472	-0.16225	0.15595	-1.49156
0.15323	-0.59941	0.288	-1.28895	0.1527	-0.16313	0.15394	-1.49662
0.15123	-0.60171	0.28694	-1.29049	0.15073	-0.16366	0.15194	-1.49876
0.14926	-0.60374	0.28598	-1.29133	0.14874	-0.16413	0.14991	-1.49989
0.14727	-0.60439	0.28496	-1.29367	0.14674	-0.16476	0.14793	-1.507
0.14524	-0.60726	0.284	-1.29392	0.14473	-0.16605	0.14595	-1.51078
0.14327	-0.61003	0.28296	-1.29462	0.14272	-0.1679	0.14391	-1.5134
0.14125	-0.61014	0.28194	-1.2952	0.14069	-0.16748	0.14195	-1.51636
0.13923	-0.61172	0.28096	-1.29295	0.13872	-0.16823	0.13996	-1.52302
0.13725	-0.61433	0.27998	-1.29246	0.13671	-0.1695	0.13794	-1.52688
0.13524	-0.61576	0.27896	-1.2924	0.1347	-0.16979	0.13594	-1.53029
0.13328	-0.61761	0.278	-1.29395	0.13272	-0.17057	0.13392	-1.53575
0.13127	-0.61977	0.27699	-1.29508	0.13068	-0.17108	0.13193	-1.53957
0.12923	-0.62194	0.276	-1.29774	0.1287	-0.17154	0.12994	-1.54576
0.12725	-0.62323	0.275	-1.29674	0.1267	-0.1722	0.12793	-1.55184
0.12528	-0.62546	0.27394	-1.2972	0.1247	-0.17342	0.12594	-1.55523
0.12329	-0.62672	0.27295	-1.301	0.12273	-0.17424	0.12395	-1.55832
0.12127	-0.62834	0.27202	-1.30151	0.12072	-0.17486	0.12196	-1.56221
0.11926	-0.63159	0.271	-1.29811	0.1187	-0.17564	0.11997	-1.56643
0.11723	-0.63323	0.26995	-1.29766	0.1167	-0.17609	0.11797	-1.56968
0.11524	-0.6337	0.26902	-1.29438	0.11467	-0.17663	0.11594	-1.57605
0.11323	-0.63678	0.26799	-1.29521	0.11272	-0.17746	0.11396	-1.58029
0.11127	-0.63913	0.26702	-1.29992	0.11071	-0.17812	0.11195	-1.58324
0.10925	-0.64061	0.26599	-1.30147	0.10869	-0.17902	0.10995	-1.5896
0.10728	-0.64193	0.26497	-1.30481	0.1067	-0.17975	0.10796	-1.59361
0.10528	-0.64419	0.26395	-1.30632	0.1047	-0.18024	0.10595	-1.60027
0.10325	-0.64579	0.26295	-1.30451	0.10272	-0.18087	0.10394	-1.60476
0.10124	-0.64739	0.26199	-1.30269	0.10072	-0.1815	0.10196	-1.61205
0.09924	-0.64951	0.26099	-1.30355	0.09869	-0.1821	0.09993	-1.61405
0.09726	-0.65108	0.25996	-1.30524	0.09669	-0.18271	0.09798	-1.61857
0.09523	-0.65324	0.25895	-1.30681	0.0947	-0.18337	0.09597	-1.62453
0.09324	-0.65627	0.25798	-1.30792	0.09272	-0.18439	0.09398	-1.62957
0.09126	-0.65729	0.25703	-1.30742	0.09071	-0.18498	0.09193	-1.63433
0.0893	-0.65816	0.25595	-1.30588	0.08873	-0.18582	0.08992	-1.63798
0.08726	-0.66148	0.25499	-1.30587	0.08673	-0.18645	0.08794	-1.64227
0.08524	-0.66294	0.25396	-1.30682	0.08471	-0.18688	0.08594	-1.64786
0.08325	-0.66375	0.25298	-1.30608	0.0827	-0.18792	0.08395	-1.65457
0.08123	-0.66582	0.252	-1.30695	0.08071	-0.18872	0.08195	-1.6607
0.07924	-0.66808	0.25096	-1.30968	0.0787	-0.18934	0.07995	-1.66367
0.07725	-0.66907	0.24996	-1.31136	0.07672	-0.19046	0.07792	-1.67182
0.07526	-0.6714	0.24896	-1.31265	0.07475	-0.19149	0.07596	-1.67924
0.07324	-0.67424	0.24798	-1.31327	0.0727	-0.19189	0.07393	-1.68022
0.07127	-0.67582	0.24699	-1.31204	0.07071	-0.19265	0.07192	-1.68822
0.06927	-0.67761	0.24597	-1.31619	0.06872	-0.19319	0.06994	-1.694
0.06727	-0.68074	0.245	-1.31423	0.0667	-0.19417	0.06796	-1.69737
0.06529	-0.68242	0.24396	-1.31557	0.06474	-0.19478	0.06594	-1.70229
0.06323	-0.68375	0.24299	-1.31733	0.06273	-0.19685	0.06395	-1.70856
0.06128	-0.68631	0.24199	-1.31576	0.0607	-0.19809	0.06195	-1.71368
0.05927	-0.68792	0.24098	-1.31555	0.05875	-0.19815	0.05996	-1.71929
0.05727	-0.68949	0.23994	-1.31723	0.05671	-0.19902	0.05795	-1.72453
0.05528	-0.69195	0.23899	-1.31875	0.05474	-0.19939	0.05594	-1.73001
0.05328	-0.69481	0.23799	-1.32052	0.05274	-0.19991	0.05392	-1.73535
0.05125	-0.69631	0.237	-1.32064	0.05072	-0.20125	0.05195	-1.7433
0.04929	-0.69992	0.23599	-1.32003	0.04873	-0.20182	0.04995	-1.74815
0.04727	-0.70241	0.235	-1.32325	0.04672	-0.20271	0.04793	-1.75332
0.04531	-0.70354	0.23396	-1.32401	0.04472	-0.20377	0.04596	-1.76049
0.04329	-0.70632	0.23298	-1.3247	0.04275	-0.20473	0.04397	-1.76676
0.04124	-0.71038	0.232	-1.32469	0.04072	-0.20519	0.04196	-1.77155
0.03926	-0.71084	0.2309	-1.32395	0.03874	-0.20603	0.03994	-1.77919
0.03727	-0.71361	0.22999	-1.32367	0.03673	-0.20703	0.03796	-1.78574
0.03525	-0.71558	0.22898	-1.32795	0.03471	-0.20909	0.03593	-1.792
0.03328	-0.71863	0.22799	-1.33137	0.03272	-0.20961	0.03394	-1.7998
0.03128	-0.72006	0.22691	-1.33479	0.03071	-0.2111	0.03194	-1.80809
0.02929	-0.72282	0.22598	-1.33379	0.02871	-0.21097	0.02994	-1.81568
0.02728	-0.72535	0.22499	-1.33412	0.0267	-0.21114	0.02793	-1.82313
0.02527	-0.72733	0.22399	-1.33177	0.02472	-0.21157	0.02595	-1.83276
0.02326	-0.72986	0.22301	-1.3316	0.02274	-0.21223	0.02394	-1.84012
0.02126	-0.73262	0.22198	-1.33517	0.02072	-0.21271	0.02197	-1.84693
0.01927	-0.73482	0.22101	-1.33707	0.01874	-0.2134	0.01993	-1.85876
0.01727	-0.73728	0.22003	-1.34176	0.01671	-0.21525	0.01795	-1.86773
0.01527	-0.7407	0.21898	-1.34477	0.01471	-0.21611	0.01593	-1.87535
0.01328	-0.7423	0.21795	-1.34422	0.01268	-0.22247	0.01395	-1.88819
0.01128	-0.74462	0.21699	-1.34006	0.01073	-0.22189	0.01197	-1.8974
0.0093	-0.7475	0.21594	-1.34087	0.00875	-0.22178	0.00995	-1.90746
0.00728	-0.74989	0.21496	-1.34199	0.00674	-0.22205	0.00797	-1.91945
0.00526	-0.7523	0.21399	-1.34506	0.00477	-0.22369	0.00599	-1.93318
0.00326	-0.75369	0.21298	-1.34759	0.00277	-0.22383	0.00395	-1.94535
0.00132	-0.75724	0.21192	-1.34966	0.00078324	-0.22439	0.00199	-1.95994
-0.00067195	-0.75933	0.21095	-1.34995	-0.00126	-0.22516	-2.065e-05	-1.97664
-0.00271	-0.76369	0.20997	-1.35052	-0.00325	-0.2259	-0.002	-1.98961
-0.00471	-0.76639	0.20898	-1.34997	-0.00525	-0.22663	-0.00401	-2.00422
-0.00669	-0.76817	0.20797	-1.34822	-0.00726	-0.22762	-0.00602	-2.02072
-0.00869	-0.77158	0.20704	-1.34998	-0.00927	-0.22888	-0.00801	-2.03731
-0.01069	-0.77508	0.20598	-1.35243	-0.01128	-0.22962	-0.01004	-2.05368
-0.01272	-0.77658	0.20494	-1.35135	-0.01323	-0.23094	-0.01203	-2.07264
-0.01473	-0.7796	0.20401	-1.35373	-0.01524	-0.23362	-0.01402	-2.09358
-0.01675	-0.783	0.20298	-1.35602	-0.01727	-0.23397	-0.01603	-2.11178
-0.01871	-0.78625	0.202	-1.35657	-0.01928	-0.23531	-0.01804	-2.13501
-0.02071	-0.7896	0.20103	-1.35819	-0.02124	-0.23729	-0.02005	-2.15714
-0.02272	-0.79238	0.19997	-1.35869	-0.02327	-0.23815	-0.02203	-2.17866
-0.02471	-0.79491	0.19901	-1.35893	-0.02525	-0.23982	-0.02404	-2.20463
-0.0267	-0.79753	0.198	-1.36017	-0.02724	-0.24075	-0.02604	-2.23552
-0.02873	-0.80063	0.19698	-1.36134	-0.02926	-0.24225	-0.02802	-2.26148
-0.03071	-0.80366	0.19601	-1.36052	-0.03122	-0.2436	-0.03001	-2.28938
-0.0327	-0.80591	0.19496	-1.36466	-0.03324	-0.24545	-0.03204	-2.32255
-0.0347	-0.81009	0.19397	-1.3641	-0.03525	-0.24907	-0.03402	-2.3545
-0.03672	-0.81337	0.19299	-1.36489	-0.03725	-0.25099	-0.03604	-2.39033
-0.03869	-0.81529	0.19197	-1.36446	-0.03923	-0.25279	-0.03803	-2.42897
-0.04069	-0.81961	0.19104	-1.36507	-0.04127	-0.25479	-0.03999	-2.46937
-0.04271	-0.82264	0.18999	-1.36826	-0.04322	-0.25628	-0.04205	-2.5127
-0.0447	-0.82404	0.18896	-1.37096	-0.04527	-0.25838	-0.04403	-2.56064
-0.04669	-0.82863	0.18796	-1.37087	-0.04726	-0.26014	-0.04603	-2.6083
-0.04871	-0.83141	0.18699	-1.37132	-0.04925	-0.26168	-0.04805	-2.65669
-0.05069	-0.83614	0.18595	-1.37189	-0.05126	-0.26408	-0.05003	-2.71308
-0.05271	-0.83874	0.18498	-1.37069	-0.0532	-0.2662	-0.05206	-2.77106
-0.05471	-0.84258	0.18399	-1.37204	-0.05525	-0.26894	-0.05406	-2.82681
-0.05667	-0.84594	0.18299	-1.37425	-0.0572	-0.27374	-0.05603	-2.89133
-0.05872	-0.84891	0.18197	-1.37842	-0.05925	-0.27686	-0.05803	-2.958
-0.06071	-0.85229	0.18102	-1.38071	-0.06124	-0.29555	-0.06002	-3.02653
-0.06271	-0.85465	0.17998	-1.37988	-0.06327	-0.29118	-0.06206	-3.10085
-0.0647	-0.85733	0.17896	-1.37746	-0.06524	-0.2935	-0.06401	-3.18005
-0.0667	-0.86397	0.17799	-1.37754	-0.06724	-0.29612	-0.06603	-3.25829
-0.06869	-0.86706	0.177	-1.3813	-0.06925	-0.29842	-0.06802	-3.3412
-0.07067	-0.86838	0.17598	-1.38237	-0.07127	-0.30153	-0.07002	-3.42926
-0.0727	-0.87233	0.17496	-1.38188	-0.07324	-0.3059	-0.07202	-3.52255
-0.07471	-0.87644	0.17399	-1.38565	-0.07525	-0.31056	-0.07402	-3.61612
-0.07672	-0.87947	0.17301	-1.38512	-0.07724	-0.31484	-0.07607	-3.71771
-0.0787	-0.88383	0.17198	-1.38552	-0.07926	-0.31942	-0.07803	-3.81982
-0.0807	-0.8903	0.17098	-1.38772	-0.08128	-0.32484	-0.08002	-3.92221
-0.0827	-0.89275	0.17001	-1.38719	-0.08324	-0.32945	-0.08204	-4.03503
-0.08469	-0.89521	0.16898	-1.39136	-0.08523	-0.33469	-0.08404	-4.15076
-0.08669	-0.90077	0.16799	-1.39214	-0.08727	-0.34011	-0.08604	-4.26495
-0.08866	-0.9021	0.16694	-1.39235	-0.08925	-0.34578	-0.08802	-4.38471
-0.09069	-0.90552	0.16598	-1.3934	-0.09127	-0.3525	-0.09005	-4.50616
-0.0927	-0.90962	0.16503	-1.3958	-0.09326	-0.3591	-0.09203	-4.63134
-0.0947	-0.91199	0.16399	-1.39666	-0.09526	-0.36696	-0.09404	-4.76306
-0.09669	-0.91488	0.16297	-1.39977	-0.09724	-0.37306	-0.09604	-4.89937
-0.0987	-0.91954	0.16196	-1.39891	-0.09928	-0.37982	-0.09803	-5.03576
-0.1007	-0.92212	0.16098	-1.39764	-0.10125	-0.38659	-0.10006	-5.17703
-0.10273	-0.92502	0.16001	-1.39566	-0.10327	-0.39432	-0.10202	-5.32259
-0.10468	-0.93042	0.15899	-1.39841	-0.10525	-0.40195	-0.10404	-5.46681
-0.10668	-0.9336	0.15801	-1.40062	-0.10725	-0.41048	-0.10603	-5.61459
-0.10866	-0.93578	0.15699	-1.40184	-0.10922	-0.41848	-0.10801	-5.76774
-0.11068	-0.93972	0.15598	-1.40264	-0.11125	-0.46519	-0.11	-5.9221
-0.11267	-0.94557	0.155	-1.40344	-0.11324	-0.45982	-0.112	-6.07648
-0.11471	-0.94762	0.15404	-1.40305	-0.11524	-0.46054	-0.11401	-6.23978
-0.11667	-0.95249	0.15302	-1.40416	-0.11726	-0.4661	-0.11605	-6.40434
-0.11868	-0.95831	0.152	-1.40501	-0.11923	-0.47721	-0.11806	-6.56924
-0.12068	-0.9611	0.15098	-1.40577	-0.12126	-0.49013	-0.12005	-6.73858
-0.12267	-0.96675	0.14993	-1.41168	-0.12324	-0.49742	-0.12205	-6.91122
-0.12467	-0.96978	0.14897	-1.41303	-0.12526	-0.50532	-0.12403	-7.0862
-0.12671	-0.97269	0.14799	-1.41235	-0.12724	-0.51408	-0.12602	-7.26206
-0.12866	-0.9757	0.14696	-1.41091	-0.12925	-0.52345	-0.12801	-7.44389
-0.1307	-0.98034	0.146	-1.40751	-0.13125	-0.53193	-0.13004	-7.62401
-0.1327	-0.98408	0.14503	-1.40897	-0.13324	-0.54134	-0.13202	-7.80982
-0.13467	-0.98727	0.14398	-1.41239	-0.13525	-0.55081	-0.13404	-7.99755
-0.13665	-0.99295	0.143	-1.4124	-0.13724	-0.56001	-0.13603	-8.18905
-0.13868	-0.99699	0.142	-1.41447	-0.13927	-0.57064	-0.13802	-8.3806
-0.14069	-1.00082	0.14096	-1.4144	-0.14126	-0.58036	-0.14001	-8.57814
-0.14269	-1.00531	0.14001	-1.41342	-0.14323	-0.59006	-0.14204	-8.77672
-0.14466	-1.0115	0.13902	-1.41641	-0.14525	-0.60014	-0.14404	-8.97497
-0.14666	-1.01418	0.13798	-1.41849	-0.14721	-0.61048	-0.14603	-9.18045
-0.14866	-1.01862	0.13701	-1.4188	-0.14922	-0.62089	-0.14804	-9.38913
-0.15066	-1.02374	0.13597	-1.41859	-0.15122	-0.63152	-0.15004	-9.59729
-0.15267	-1.02769	0.13493	-1.41874	-0.15264	-0.63637	-0.15201	-9.80695
-0.15468	-1.03101	0.13396	-1.41863	-0.15321	-0.7507	-0.15402	-10.0252
-0.15666	-1.03805	0.13296	-1.42068	-0.1542	-0.8562	-0.15601	-10.2421
-0.15868	-1.0433	0.13202	-1.42182	-0.15518	-0.91063	-0.15805	-10.4649
-0.16067	-1.05203	0.13095	-1.42458	-0.15619	-0.94726	-0.16001	-10.6875
-0.16268	-1.05719	0.12999	-1.42335	-0.15712	-0.97894	-0.16199	-10.9152
-0.16467	-1.06136	0.12884	-1.39701	-0.1582	-1.00422	-0.16404	-11.1428
-0.16666	-1.06584	0.12765	-1.41226	-0.1592	-1.02505	-0.16603	-11.3783
-0.16864	-1.07082	0.12673	-1.41573	-0.16022	-1.04309	-0.16803	-11.6168
-0.17067	-1.08023	0.1257	-1.41773	-0.16119	-1.06142	-0.17001	-11.8536
-0.17267	-1.08141	0.12468	-1.42078	-0.16216	-1.07806	-0.17201	-12.0971
-0.17467	-1.08601	0.12376	-1.42078	-0.16322	-1.09462	-0.17401	-12.342
-0.17668	-1.09254	0.12275	-1.42056	-0.16425	-1.10815	-0.17602	-12.5867
-0.1787	-1.09719	0.12172	-1.41848	-0.16518	-1.12212	-0.17805	-12.8407
-0.18066	-1.10348	0.12071	-1.42016	-0.1662	-1.13298	-0.18004	-13.0946
-0.18267	-1.10981	0.1197	-1.4222	-0.1672	-1.14737	-0.18202	-13.3485
-0.18465	-1.11897	0.11872	-1.4237	-0.16817	-1.16099	-0.18399	-13.6133
-0.18666	-1.12349	0.11772	-1.42627	-0.1692	-1.17112	-0.186	-13.8771
-0.18868	-1.12841	0.11667	-1.4288	-0.1702	-1.18253	-0.18804	-14.1438
-0.19068	-1.13364	0.1157	-1.42542	-0.17118	-1.19397	-0.19002	-14.4099
-0.19268	-1.1382	0.1147	-1.42497	-0.1722	-1.20704	-0.19202	-14.6823
-0.19465	-1.15091	0.11369	-1.42919	-0.1732	-1.2176	-0.19401	-14.9574
-0.19664	-1.15386	0.11267	-1.43078	-0.17418	-1.23134	-0.19601	-15.2359
-0.19866	-1.15786	0.11173	-1.43406	-0.17519	-1.2426	-0.19805	-15.5203
-0.20063	-1.16451	0.11074	-1.43339	-0.1762	-1.25474	-0.2	-15.835
-0.20263	-1.17541	0.1097	-1.43252	-0.17721	-1.26567	-0.20202	-16.1548
-0.20465	-1.18008	0.10868	-1.43154	-0.17817	-1.27666	-0.20403	-16.4526
-0.20662	-1.19537	0.10772	-1.43227	-0.1792	-1.28865	-0.20602	-16.751
-0.20865	-1.20015	0.10672	-1.43569	-0.18016	-1.29982	-0.20802	-17.0497
-0.21067	-1.21061	0.1057	-1.43851	-0.1812	-1.31106	-0.21014	-17.3592
-0.21262	-1.22553	0.10472	-1.44022	-0.1822	-1.32269	-0.2123	-17.6742
-0.21463	-1.22705	0.10368	-1.44161	-0.18316	-1.33688	-0.21433	-17.9862
-0.21666	-1.23257	0.10273	-1.44045	-0.18421	-1.35071	-0.21633	-18.3115
-0.21862	-1.23982	0.10174	-1.44109	-0.1852	-1.36227	-0.21831	-18.6397
-0.22064	-1.25155	0.10066	-1.44276	-0.18622	-1.37474	-0.22031	-18.9699
-0.22264	-1.2564	0.0997	-1.44437	-0.18717	-1.38934	-0.22232	-19.3053
-0.22463	-1.2664	0.09871	-1.44651	-0.18818	-1.40151	-0.22432	-19.6529
-0.22664	-1.27629	0.09774	-1.44685	-0.1892	-1.41948	-0.22631	-20.0023
-0.22863	-1.28388	0.09667	-1.44728	-0.19036	-1.40854	-0.22833	-20.3555
-0.23065	-1.28991	0.0957	-1.4481	-0.19148	-1.4364	-0.23029	-20.7211
-0.23265	-1.29933	0.09472	-1.4493	-0.19246	-1.45285	-0.23228	-21.0915
-0.23465	-1.30954	0.09373	-1.45045	-0.19343	-1.46932	-0.23428	-21.4653
-0.23664	-1.33176	0.09269	-1.45216	-0.19447	-1.48453	-0.23634	-21.851
-0.23866	-1.33789	0.0917	-1.45033	-0.19547	-1.50188	-0.23832	-22.2418
-0.24066	-1.34822	0.09068	-1.44982	-0.19648	-1.51668	-0.24031	-22.6378
-0.24264	-1.35339	0.0897	-1.44759	-0.19747	-1.53453	-0.24233	-23.0443
-0.24464	-1.35898	0.08869	-1.44783	-0.19847	-1.55217	-0.24432	-23.4611
-0.24664	-1.36951	0.08771	-1.45213	-0.19948	-1.5701	-0.24633	-23.8827
-0.24863	-1.37902	0.0867	-1.45286	-0.20046	-1.59075	-0.24833	-24.3194
-0.25065	-1.38806	0.08573	-1.45568	-0.20146	-1.60609	-0.25032	-24.7628
-0.25264	-1.39812	0.0847	-1.45773	-0.20245	-1.62628	-0.2523	-25.2143
-0.25465	-1.41098	0.08371	-1.45725	-0.20347	-1.64783	-0.25431	-25.68
-0.25666	-1.42225	0.08272	-1.45815	-0.20448	-1.66681	-0.25633	-26.1575
-0.25875	-1.42399	0.08168	-1.45871	-0.20546	-1.68602	-0.2583	-26.642
-0.26093	-1.45005	0.0807	-1.45684	-0.20647	-1.70905	-0.2603	-27.1378
-0.26291	-1.46485	0.07974	-1.46196	-0.20744	-1.72834	-0.26232	-27.6479
-0.26493	-1.47658	0.07866	-1.46423	-0.20846	-1.75279	-0.2643	-28.1658
-0.26692	-1.48918	0.07769	-1.46513	-0.20947	-1.7754	-0.26631	-28.6944
-0.26893	-1.50649	0.07675	-1.46523	-0.21043	-1.79883	-0.26831	-29.2362
-0.27093	-1.52284	0.0757	-1.46535	-0.21146	-1.82206	-0.27032	-29.7849
-0.27295	-1.53551	0.07466	-1.46717	-0.21244	-1.84725	-0.27232	-30.3402
-0.27493	-1.54915	0.07372	-1.46975	-0.21344	-1.87331	-0.27434	-30.9044
-0.27692	-1.56809	0.07271	-1.47342	-0.21446	-1.90318	-0.27635	-31.4748
-0.27892	-1.58381	0.0717	-1.47689	-0.21552	-1.92872	-0.27833	-32.0565
-0.28093	-1.60112	0.0707	-1.4788	-0.21649	-1.95743	-0.28033	-32.6405
-0.28294	-1.61823	0.06974	-1.47645	-0.21745	-1.98388	-0.28232	-33.2315
-0.28492	-1.6394	0.06871	-1.47538	-0.21844	-2.01255	-0.2843	-33.8185
-0.2869	-1.65713	0.06771	-1.47462	-0.21947	-2.04385	-0.28631	-34.4066
-0.28894	-1.67644	0.06671	-1.48049	-0.22044	-2.07378	-0.28831	-34.9994
-0.29095	-1.69904	0.0657	-1.48134	-0.22143	-2.10629	-0.29028	-35.5937
-0.29296	-1.72265	0.06471	-1.48505	-0.22246	-2.14016	-0.29232	-36.1818
-0.29494	-1.74077	0.06372	-1.48774	-0.22347	-2.17275	-0.29433	-36.7666
-0.29696	-1.76354	0.06276	-1.48963	-0.2245	-2.206	-0.29634	-37.3532
-0.29889	-1.78589	0.06174	-1.48989	-0.22548	-2.24289	-0.29832	-37.9383
-0.30091	-1.80835	0.06068	-1.48728	-0.22649	-2.2781	-0.30032	-38.5195
-0.30293	-1.83443	0.05974	-1.48687	-0.22747	-2.31549	-0.30232	-39.1084
-0.30491	-1.86332	0.0587	-1.4896	-0.22845	-2.35089	-0.30431	-39.6893
-0.30692	-1.88992	0.05772	-1.48827	-0.22944	-2.38927	-0.30631	-40.2652
-0.30892	-1.91872	0.05671	-1.49102	-0.23045	-2.42698	-0.30829	-40.8389
-0.31094	-1.9523	0.05567	-1.49418	-0.23146	-2.46814	-0.31029	-41.4062
-0.31292	-1.98175	0.05466	-1.49271	-0.23246	-2.51248	-0.31231	-41.9695
-0.3149	-2.02142	0.05373	-1.49487	-0.23349	-2.55486	-0.31432	-42.537
-0.3169	-2.08173	0.05272	-1.49659	-0.23449	-2.59816	-0.31632	-43.0957
-0.31895	-2.10971	0.0517	-1.49778	-0.23551	-2.64058	-0.31831	-43.657
-0.32094	-2.13743	0.05071	-1.50033	-0.23644	-2.68243	-0.32033	-44.2186
-0.32291	-2.17314	0.04968	-1.50491	-0.23744	-2.72688	-0.3223	-44.7751
-0.32491	-2.21559	0.04869	-1.50363	-0.23846	-2.77454	-0.32434	-45.2959
-0.3269	-2.26422	0.04772	-1.50542	-0.23944	-2.82073	-0.32632	-45.8286
-0.32893	-2.30994	0.04672	-1.505	-0.24045	-2.87263	-0.32832	-46.3615
-0.33093	-2.35339	0.04568	-1.50861	-0.24148	-2.92144	-0.3303	-46.8897
-0.33291	-2.40016	0.0447	-1.50929	-0.24246	-2.97031	-0.33232	-47.4183
-0.33493	-2.44801	0.04371	-1.51035	-0.24347	-3.01915	-0.3343	-47.9413
-0.33692	-2.49806	0.04271	-1.51466	-0.24448	-3.07079	-0.3363	-48.4629
-0.3389	-2.54782	0.04169	-1.51597	-0.24543	-3.12499	-0.33829	-48.9928
-0.34091	-2.60304	0.04068	-1.51526	-0.24646	-3.17792	-0.34029	-49.5129
-0.34289	-2.65578	0.03972	-1.51683	-0.24748	-3.23132	-0.34229	-50.0263
-0.34491	-2.70999	0.03873	-1.51848	-0.24848	-3.2868	-0.3443	-50.5469
-0.34691	-2.77318	0.03772	-1.52067	-0.24946	-3.34115	-0.3463	-51.0615
-0.34892	-2.83842	0.03671	-1.52412	-0.25045	-3.39667	-0.34833	-51.565
-0.35091	-2.90853	0.0357	-1.52328	-0.25142	-3.45365	-0.35029	-52.0711
-0.3529	-2.98625	0.03472	-1.52755	-0.25241	-3.50907	-0.3523	-52.5835
-0.3549	-3.05556	0.0337	-1.52947	-0.25341	-3.5672	-0.35429	-53.0821
-0.35688	-3.1319	0.03275	-1.52905	-0.25445	-3.62685	-0.35631	-53.5868
-0.35889	-3.20568	0.0317	-1.52982	-0.25539	-3.68724	-0.35831	-54.0943
-0.36091	-3.282	0.03072	-1.53115	-0.25645	-3.74696	-0.3603	-54.6001
-0.36291	-3.36222	0.0297	-1.53154	-0.25747	-3.80881	-0.3623	-55.0903
-0.36488	-3.44891	0.02869	-1.53572	-0.25846	-3.87181	-0.36431	-55.5857
-0.36692	-3.53428	0.0277	-1.53546	-0.25943	-3.93693	-0.36629	-56.0734
-0.36892	-3.64848	0.02675	-1.53635	-0.26045	-4.0016	-0.36829	-56.5737
-0.37092	-3.72896	0.02572	-1.53634	-0.26146	-4.06492	-0.37032	-57.0661
-0.37292	-3.8194	0.02468	-1.53725	-0.26246	-4.12925	-0.37232	-57.5547
-0.3749	-3.91648	0.02369	-1.54179	-0.26341	-4.19588	-0.3743	-58.0432
-0.3769	-4.01195	0.02272	-1.54544	-0.26445	-4.26488	-0.37631	-58.5406
-0.37889	-4.11334	0.02174	-1.55012	-0.26544	-4.33217	-0.37831	-59.0425
-0.38089	-4.22341	0.0207	-1.55161	-0.26646	-4.3989	-0.38032	-59.5355
-0.38291	-4.33488	0.01974	-1.54928	-0.26745	-4.46732	-0.38227	-60.0296
-0.38489	-4.44766	0.01871	-1.54885	-0.26846	-4.533	-0.38429	-60.5301
-0.38691	-4.56566	0.01775	-1.55517	-0.26947	-4.60145	-0.38631	-61.0385
-0.38891	-4.7039	0.01671	-1.55901	-0.27045	-4.67279	-0.38828	-61.5367
-0.39088	-4.8248	0.0157	-1.56443	-0.27146	-4.74342	-0.39031	-62.0329
-0.3929	-4.95548	0.01467	-1.56357	-0.27241	-4.81577	-0.39232	-62.5322
-0.3949	-5.08913	0.01369	-1.56463	-0.27343	-4.88647	-0.39431	-63.0425
-0.3969	-5.22554	0.01271	-1.5636	-0.27449	-4.9584	-0.3963	-63.5542
-0.3989	-5.37011	0.01175	-1.56694	-0.27545	-5.03046	-0.39831	-64.0607
-0.4009	-5.51638	0.01072	-1.57102	-0.27648	-5.10324	-0.40029	-64.5738
-0.40288	-5.66705	0.00973	-1.57382	-0.27744	-5.17788	-0.4023	-65.0875
-0.40487	-5.83118	0.00872	-1.57674	-0.27844	-5.25267	-0.4043	-65.607
-0.40689	-5.9913	0.00776	-1.5824	-0.27942	-5.32874	-0.40632	-66.1272
-0.40887	-6.15805	0.00674	-1.58362	-0.28048	-5.40463	-0.40829	-66.6528
-0.41087	-6.32887	0.00567	-1.58506	-0.28143	-5.47962	-0.41029	-67.1775
-0.41289	-6.50483	0.00472	-1.58758	-0.28244	-5.55816	-0.41232	-67.703
-0.41488	-6.68583	0.00376	-1.58839	-0.28345	-5.6356	-0.41431	-68.2452
-0.4169	-6.87236	0.00277	-1.587	-0.28444	-5.71047	-0.41632	-68.7896
-0.4189	-7.06667	0.00175	-1.5912	-0.28547	-5.78892	-0.41831	-69.3347
-0.42087	-7.26589	0.0007166	-1.59613	-0.28644	-5.86791	-0.42031	-69.8869
-0.42285	-7.46887	-0.00023171	-1.59866	-0.28749	-5.94596	-0.42228	-70.4364
-0.42489	-7.67658	-0.00125	-1.60063	-0.28845	-6.02551	-0.42428	-71.0005
-0.42692	-7.88959	-0.00223	-1.60499	-0.28941	-6.10594	-0.42629	-71.5693
-0.42888	-8.11002	-0.00329	-1.6087	-0.29043	-6.1853	-0.4283	-72.1441
-0.43088	-8.33713	-0.00425	-1.61062	-0.29143	-6.26938	-0.4303	-72.7132
-0.43288	-8.56742	-0.00528	-1.61551	-0.29247	-6.34847	-0.43228	-73.2927
-0.43486	-8.80287	-0.00629	-1.61589	-0.29348	-6.4302	-0.43432	-73.8939
-0.43687	-9.04743	-0.00728	-1.61878	-0.29448	-6.5126	-0.43631	-74.5046
-0.43886	-9.29737	-0.00821	-1.62327	-0.29545	-6.59523	-0.4383	-75.1052
-0.44084	-9.54882	-0.00926	-1.62592	-0.29646	-6.6779	-0.44029	-75.7255
-0.44286	-9.80709	-0.0103	-1.62917	-0.29746	-6.75821	-0.44231	-76.3436
-0.44489	-10.073	-0.01125	-1.63197	-0.29846	-6.84106	-0.44431	-76.9592
-0.44693	-10.3423	-0.01223	-1.63503	-0.29946	-6.92531	-0.4463	-77.5627
-0.44887	-10.6184	-0.01327	-1.63823	-0.30047	-7.00826	-0.44829	-78.2158
-0.4509	-10.9032	-0.01426	-1.64383	-0.30143	-7.09271	-0.45029	-78.8543
-0.45286	-11.1951	-0.01525	-1.64664	-0.30243	-7.17917	-0.45229	-79.5359
-0.45487	-11.4851	-0.01627	-1.65014	-0.30344	-7.26392	-0.45431	-80.1862
-0.45688	-11.7844	-0.01723	-1.6507	-0.30443	-7.35112	-0.45632	-80.8482
-0.45887	-12.0915	-0.01828	-1.65195	-0.30546	-7.43691	-0.45834	-81.5397
-0.46086	-12.41	-0.01929	-1.65737	-0.30645	-7.52383	-0.46028	-82.2393
-0.46286	-12.7341	-0.02028	-1.6642	-0.30746	-7.60834	-0.4623	-82.9236
-0.46489	-13.0597	-0.02127	-1.66852	-0.30845	-7.69761	-0.46428	-83.6108
-0.46684	-13.3891	-0.02225	-1.6735	-0.30942	-7.78453	-0.46628	-84.3148
-0.46886	-13.7319	-0.02325	-1.67659	-0.31044	-7.87429	-0.46829	-85.0075
-0.47087	-14.0816	-0.02425	-1.68066	-0.31144	-7.96189	-0.47028	-85.7487
-0.47286	-14.4406	-0.02524	-1.68388	-0.31247	-8.05336	-0.47231	-86.5173
-0.47502	-14.8457	-0.0263	-1.68519	-0.31344	-8.14257	-0.47431	-87.2804
-0.47725	-15.2496	-0.02726	-1.68774	-0.31444	-8.23176	-0.47631	-88.0251
-0.47919	-15.6114	-0.02831	-1.69118	-0.31546	-8.32304	-0.47828	-88.7629
-0.48118	-15.9833	-0.02926	-1.69391	-0.31649	-8.41344	-0.48028	-89.5199
-0.48319	-16.3658	-0.0303	-1.69947	-0.31745	-8.50556	-0.48228	-90.2737
-0.48521	-16.754	-0.03125	-1.70523	-0.31846	-8.59808	-0.48432	-91.0349
-0.48722	-17.1462	-0.03226	-1.70998	-0.31944	-8.68965	-0.48627	-91.8324
-0.4892	-17.5457	-0.03328	-1.71413	-0.32046	-8.78108	-0.4883	-92.613
-0.49121	-17.9407	-0.03425	-1.7187	-0.32144	-8.87385	-0.49031	-93.4117
-0.49316	-18.3514	-0.03526	-1.72594	-0.32248	-8.96831	-0.49229	-94.2589
-0.49517	-18.7687	-0.03628	-1.72936	-0.32345	-9.06202	-0.49428	-95.0697
-0.49719	-19.19	-0.03718	-1.73203	-0.32445	-9.15403	-0.49627	-95.8975
-0.49917	-19.6129	-0.03828	-1.73657	-0.32549	-9.25161	-0.49831	-96.7216
-0.50114	-20.0338	-0.03927	-1.74183	-0.32647	-9.34504	-0.50027	-97.5648
-0.50317	-20.4833	-0.04022	-1.74901	-0.32746	-9.43833	-0.50228	-98.3924
-0.50522	-20.9181	-0.04129	-1.75517	-0.32845	-9.5361	-0.50428	-99.2454
-0.50719	-21.346	-0.04227	-1.76198	-0.32946	-9.63454	-0.50626	-100.129
-0.50917	-21.7898	-0.04324	-1.76608	-0.33045	-9.73296	-0.5083	-101.011
-0.51117	-22.2551	-0.04429	-1.77078	-0.33143	-9.83084	-0.51025	-101.882
-0.51315	-22.7087	-0.0453	-1.77519	-0.33248	-9.92724	-0.51231	-102.787
-0.51517	-23.1815	-0.04625	-1.78367	-0.33348	-10.0246	-0.5143	-103.664
-0.51718	-23.6724	-0.04722	-1.79136	-0.33444	-10.1239	-0.51631	-104.563
-0.51917	-24.1751	-0.04827	-1.7989	-0.33544	-10.2213	-0.51828	-105.452
-0.52115	-24.6696	-0.04927	-1.80325	-0.33647	-10.3238	-0.52027	-106.371
-0.52315	-25.1907	-0.05025	-1.80918	-0.3375	-10.4246	-0.52229	-107.283
-0.52519	-25.709	-0.05123	-1.81314	-0.3385	-10.5259	-0.52427	-108.193
-0.52718	-26.2245	-0.05227	-1.81795	-0.33945	-10.6273	-0.52628	-109.151
-0.52917	-26.7298	-0.05322	-1.82441	-0.34041	-10.7305	-0.52828	-110.081
-0.53111	-27.2025	-0.05427	-1.83215	-0.3415	-10.8325	-0.53028	-110.992
-0.53314	-27.6859	-0.05526	-1.8389	-0.34245	-10.9387	-0.53227	-111.96
-0.53518	-28.2018	-0.0563	-1.84888	-0.34344	-11.041	-0.5343	-112.903
-0.53715	-28.7708	-0.05724	-1.85531	-0.34445	-11.1492	-0.53626	-113.89
-0.53917	-29.2792	-0.05828	-1.86158	-0.34549	-11.254	-0.5383	-114.85
-0.54117	-29.7881	-0.05924	-1.86976	-0.34644	-11.3592	-0.54026	-115.836
-0.54317	-30.3011	-0.06023	-1.87631	-0.34746	-11.4666	-0.54228	-116.844
-0.54515	-30.797	-0.0613	-1.88576	-0.34845	-11.5736	-0.54426	-117.845
-0.54716	-31.3045	-0.06228	-1.89174	-0.34942	-11.6834	-0.54628	-118.909
-0.54919	-31.8467	-0.06324	-1.89926	-0.35046	-11.7918	-0.54829	-120
-0.55114	-32.4167	-0.06422	-1.90609	-0.35145	-11.8993	-0.5503	-121.135
-0.55317	-32.9466	-0.06526	-1.91532	-0.35247	-12.0105	-0.55226	-122.189
-0.55518	-33.5047	-0.06626	-1.92433	-0.35342	-12.1243	-0.5543	-123.246
-0.55714	-34.1442	-0.06725	-1.93477	-0.35449	-12.2395	-0.55632	-124.312
-0.55917	-34.7553	-0.06824	-1.94256	-0.35543	-12.354	-0.55828	-125.329
-0.56117	-35.2655	-0.06923	-1.95204	-0.35642	-12.465	-0.56031	-126.374
-0.56315	-35.8114	-0.07028	-1.96048	-0.35746	-12.5794	-0.56227	-127.441
-0.56518	-36.4088	-0.07128	-1.97123	-0.35845	-12.6914	-0.56427	-128.549
-0.56716	-36.9766	-0.07228	-1.98352	-0.35946	-12.8094	-0.5663	-129.407
-0.56916	-37.6733	-0.07328	-1.9923	-0.36044	-12.9272	-0.56826	-129.75
		-0.07423	-2.00417	-0.36146	-13.0467
		-0.07522	-2.01388	-0.36246	-13.1612
		-0.07623	-2.02297	-0.36347	-13.2833
		-0.07726	-2.03352	-0.36446	-13.4019
		-0.07827	-2.04445	-0.36543	-13.5225
		-0.07925	-2.0571	-0.36646	-13.6428
		-0.08025	-2.06916	-0.36742	-13.7655
		-0.08126	-2.0795	-0.36843	-13.8922
		-0.08228	-2.09249	-0.36947	-14.014
		-0.08328	-2.10316	-0.37049	-14.1402
		-0.08422	-2.11409	-0.37144	-14.2659
		-0.08527	-2.1266	-0.37242	-14.393
		-0.08626	-2.14157	-0.37347	-14.5204
		-0.08723	-2.15472	-0.37463	-14.6817
		-0.08829	-2.16823	-0.37577	-14.831
		-0.08928	-2.17834	-0.37676	-14.9621
		-0.09021	-2.19068	-0.37779	-15.0945
		-0.09131	-2.20381	-0.37876	-15.2269
		-0.09228	-2.21773	-0.37977	-15.3656
		-0.09325	-2.23499	-0.38078	-15.5028
		-0.09428	-2.24793	-0.38175	-15.6381
		-0.09526	-2.26078	-0.38278	-15.7761
		-0.09628	-2.27488	-0.38378	-15.9136
		-0.09723	-2.28974	-0.38473	-16.0525
		-0.09825	-2.30584	-0.38576	-16.2006
		-0.0993	-2.3204	-0.38675	-16.3435
		-0.10028	-2.33597	-0.38777	-16.4902
		-0.10125	-2.35136	-0.38873	-16.6314
		-0.10225	-2.36384	-0.38975	-16.7813
		-0.10327	-2.38162	-0.39074	-16.9274
		-0.10423	-2.39967	-0.39173	-17.0762
		-0.10525	-2.41834	-0.39272	-17.223
		-0.10623	-2.43578	-0.39379	-17.3858
		-0.10726	-2.45218	-0.39476	-17.5383
		-0.10823	-2.46967	-0.39577	-17.6931
		-0.10923	-2.48666	-0.39674	-17.8474
		-0.11024	-2.50315	-0.39774	-18.0039
		-0.11126	-2.52037	-0.39878	-18.1653
		-0.11226	-2.54158	-0.39976	-18.3259
		-0.11323	-2.558	-0.40076	-18.4844
		-0.11423	-2.57715	-0.40173	-18.6464
		-0.11526	-2.59572	-0.40279	-18.8129
		-0.11628	-2.61499	-0.40374	-18.9757
		-0.11728	-2.63438	-0.40476	-19.145
		-0.11826	-2.6522	-0.40576	-19.3114
		-0.11923	-2.67128	-0.40674	-19.4785
		-0.12028	-2.69371	-0.40771	-19.6519
		-0.12127	-2.71291	-0.40874	-19.8272
		-0.12225	-2.73234	-0.40973	-19.9991
		-0.12323	-2.75374	-0.41073	-20.1765
		-0.12421	-2.77424	-0.41175	-20.3598
		-0.12523	-2.79726	-0.41276	-20.5411
		-0.1262	-2.81673	-0.4137	-20.7198
		-0.12725	-2.8373	-0.41473	-20.9049
		-0.12826	-2.85997	-0.41571	-21.0887
		-0.12919	-2.88136	-0.41676	-21.2717
		-0.13028	-2.90759	-0.41779	-21.465
		-0.13123	-2.93274	-0.41878	-21.6528
		-0.13223	-2.95353	-0.41975	-21.8452
		-0.13327	-2.97595	-0.42075	-22.0338
		-0.13424	-2.99747	-0.42176	-22.2319
		-0.13526	-3.02355	-0.42276	-22.4349
		-0.13626	-3.05233	-0.42373	-22.6324
		-0.13723	-3.07647	-0.42473	-22.8303
		-0.13821	-3.10312	-0.4257	-23.0256
		-0.13926	-3.12476	-0.42672	-23.2263
		-0.14023	-3.14982	-0.42775	-23.4264
		-0.14127	-3.17387	-0.42873	-23.6312
		-0.14229	-3.19985	-0.42971	-23.8386
		-0.14328	-3.2264	-0.43072	-24.0505
		-0.14425	-3.2538	-0.43175	-24.2597
		-0.14529	-3.27804	-0.43274	-24.472
		-0.14627	-3.30359	-0.43374	-24.6883
		-0.14724	-3.33004	-0.43476	-24.9077
		-0.14827	-3.35793	-0.43576	-25.1236
		-0.14925	-3.38513	-0.43675	-25.3449
		-0.15025	-3.41066	-0.43773	-25.577
		-0.15122	-3.43993	-0.43873	-25.8053
		-0.15227	-3.47007	-0.43974	-26.0323
		-0.15321	-3.49655	-0.44071	-26.257
		-0.15427	-3.52538	-0.44176	-26.4855
		-0.15526	-3.55531	-0.44271	-26.7117
		-0.15623	-3.58407	-0.44376	-26.9468
		-0.15723	-3.61358	-0.44473	-27.1883
		-0.15824	-3.64232	-0.44576	-27.4254
		-0.15925	-3.67415	-0.44677	-27.6712
		-0.16024	-3.7052	-0.44773	-27.9171
		-0.16122	-3.73587	-0.44875	-28.156
		-0.1622	-3.76888	-0.44974	-28.4021
		-0.16323	-3.80193	-0.45074	-28.6497
		-0.16427	-3.83182	-0.45177	-28.8985
		-0.16523	-3.86211	-0.45274	-29.1497
		-0.16627	-3.89215	-0.45376	-29.404
		-0.16724	-3.92486	-0.45471	-29.6561
		-0.16824	-3.95698	-0.45572	-29.9037
		-0.16925	-3.98576	-0.45675	-30.161
		-0.17024	-4.01995	-0.45771	-30.4229
		-0.17125	-4.05379	-0.45878	-30.684
		-0.17222	-4.0857	-0.45974	-30.956
		-0.17324	-4.11836	-0.46075	-31.2226
		-0.17421	-4.15387	-0.46177	-31.4925
		-0.17526	-4.18668	-0.46273	-31.7695
		-0.17626	-4.22123	-0.46375	-32.0393
		-0.17725	-4.25318	-0.46476	-32.3174
		-0.17829	-4.28961	-0.46573	-32.5925
		-0.17925	-4.32129	-0.46675	-32.8784
		-0.18026	-4.35556	-0.4677	-33.157
		-0.18123	-4.39164	-0.46875	-33.4426
		-0.18227	-4.42632	-0.4697	-33.7338
		-0.18324	-4.46129	-0.47077	-34.0268
		-0.18426	-4.49905	-0.47173	-34.3131
		-0.18526	-4.53233	-0.47276	-34.6008
		-0.18622	-4.56852	-0.47375	-34.8872
		-0.18723	-4.60531	-0.47473	-35.1836
		-0.18825	-4.6379	-0.47576	-35.4761
		-0.18922	-4.6764	-0.47672	-35.7726
		-0.19019	-4.71212	-0.47775	-36.0693
		-0.19124	-4.75187	-0.47872	-36.3796
		-0.19223	-4.78905	-0.47973	-36.6833
		-0.19321	-4.82612	-0.48075	-36.9883
		-0.19426	-4.86185	-0.48171	-37.3032
		-0.19524	-4.89872	-0.48272	-37.6219
		-0.19622	-4.93819	-0.48373	-37.9435
		-0.19728	-4.97714	-0.48475	-38.2691
		-0.19829	-5.01332	-0.48577	-38.5826
		-0.19922	-5.04982	-0.48676	-38.899
		-0.20027	-5.08763	-0.48771	-39.2325
		-0.20125	-5.12408	-0.48877	-39.5808
		-0.20224	-5.15958	-0.48975	-39.9173
		-0.20321	-5.2005	-0.49074	-40.2487
		-0.20425	-5.24095	-0.49175	-40.5943
		-0.20524	-5.27937	-0.49275	-40.9165
		-0.2062	-5.32233	-0.49375	-41.259
		-0.20722	-5.3598	-0.49473	-41.5795
		-0.20826	-5.40026	-0.49572	-41.9033
		-0.20922	-5.43738	-0.49678	-42.2653
		-0.2102	-5.476	-0.49777	-42.6258
		-0.21126	-5.51281	-0.49871	-42.9789
		-0.21219	-5.5538	-0.49973	-43.3318
		-0.21324	-5.59617	-0.50072	-43.6812
		-0.21427	-5.64056	-0.50178	-44.0241
		-0.21524	-5.67872	-0.50272	-44.3875
		-0.21624	-5.71779	-0.50374	-44.7332
		-0.21723	-5.75873	-0.50476	-45.101
		-0.21825	-5.80156	-0.50574	-45.4729
		-0.21927	-5.84473	-0.50669	-45.8443
		-0.22025	-5.8853	-0.50774	-46.2189
		-0.22122	-5.92617	-0.50875	-46.5748
		-0.22219	-5.96342	-0.50971	-46.9331
		-0.22326	-6.00187	-0.51076	-47.3016
		-0.22424	-6.04396	-0.51175	-47.6722
		-0.22523	-6.08692	-0.51273	-48.0506
		-0.22623	-6.12866	-0.51369	-48.4395
		-0.22723	-6.17099	-0.5147	-48.8193
		-0.22824	-6.20813	-0.51574	-49.2042
		-0.22922	-6.24755	-0.51674	-49.5933
		-0.23021	-6.28775	-0.51777	-49.97
		-0.23123	-6.3306	-0.51873	-50.3765
		-0.23224	-6.37571	-0.51973	-50.7584
		-0.23324	-6.41609	-0.52072	-51.1353
		-0.23423	-6.4588	-0.52173	-51.5537
		-0.23522	-6.5009	-0.52272	-51.9587
		-0.23623	-6.54439	-0.52373	-52.364
		-0.23724	-6.58493	-0.52471	-52.7608
		-0.23823	-6.62686	-0.52574	-53.1506
		-0.23922	-6.66699	-0.52675	-53.5475
		-0.24023	-6.71234	-0.52776	-53.9443
		-0.24125	-6.75216	-0.52873	-54.339
		-0.24222	-6.7937	-0.52972	-54.7524
		-0.24325	-6.83349	-0.53074	-55.1751
		-0.24421	-6.8733	-0.53177	-55.5744
		-0.2452	-6.91901	-0.53277	-55.9849
		-0.24621	-6.96427	-0.53371	-56.4149
		-0.24724	-7.00605	-0.53474	-56.837
		-0.24823	-7.04838	-0.53577	-57.2413
		-0.24921	-7.0893	-0.53672	-57.6497
		-0.2502	-7.12896	-0.53772	-58.0681
		-0.25125	-7.17285	-0.53872	-58.4773
		-0.25223	-7.21626	-0.53974	-58.9088
		-0.25325	-7.26077	-0.54071	-59.3262
		-0.25417	-7.30474	-0.54175	-59.7544
		-0.25524	-7.34921	-0.54272	-60.2072
		-0.25627	-7.39315	-0.54376	-60.6712
		-0.25722	-7.43589	-0.54473	-61.0864
		-0.25822	-7.47952	-0.54573	-61.5068
		-0.25921	-7.52431	-0.54669	-61.9253
		-0.26024	-7.56701	-0.54773	-62.3674
		-0.26124	-7.6121	-0.54872	-62.8185
		-0.26227	-7.65851	-0.54978	-63.2464
		-0.26321	-7.70485	-0.55071	-63.7219
		-0.26425	-7.74852	-0.55176	-64.1671
		-0.26524	-7.79388	-0.55278	-64.6039
		-0.2662	-7.84151	-0.55376	-65.049
		-0.26717	-7.88749	-0.55471	-65.4686
		-0.2682	-7.93389	-0.55571	-65.901
		-0.26925	-7.97883	-0.55672	-66.3869
		-0.27025	-8.02682	-0.55773	-66.8361
		-0.27119	-8.07207	-0.5587	-67.2927
		-0.27219	-8.11653	-0.55972	-67.7608
		-0.2732	-8.15954	-0.56072	-68.2085
		-0.27427	-8.20796	-0.5617	-68.6997
		-0.2752	-8.25546	-0.56272	-69.1575
		-0.2762	-8.30273	-0.56368	-69.6129
		-0.27722	-8.34958	-0.56472	-70.0829
		-0.27829	-8.39704	-0.56575	-70.5476
		-0.27922	-8.44616	-0.5667	-71.0261
		-0.28028	-8.49467	-0.56773	-71.5104
		-0.28123	-8.53976	-0.56872	-71.9524
		-0.28222	-8.58679	-0.56973	-72.4001
		-0.28322	-8.64008
		-0.2842	-8.69161
		-0.28523	-8.74266
		-0.28626	-8.79214
		-0.28726	-8.84039
		-0.28823	-8.8883
		-0.28924	-8.93964
		-0.29017	-8.98984
		-0.29122	-9.04343
		-0.29221	-9.09292
		-0.29327	-9.1435
		-0.29421	-9.19421
		-0.29525	-9.2458
		-0.29623	-9.29906
		-0.29725	-9.35253
		-0.2982	-9.40278
		-0.29926	-9.46061
		-0.30021	-9.51807
		-0.30125	-9.57302
		-0.30222	-9.62816
		-0.30321	-9.68508
		-0.30421	-9.74285
		-0.30521	-9.79931
		-0.30618	-9.85833
		-0.30724	-9.91412
		-0.30822	-9.97377
		-0.30923	-10.0341
		-0.31026	-10.0952
		-0.3112	-10.1547
		-0.31221	-10.2145
		-0.3132	-10.2762
		-0.31418	-10.3386
		-0.31524	-10.4054
		-0.31623	-10.468
		-0.31726	-10.5363
		-0.31828	-10.6012
		-0.31925	-10.6642
		-0.3202	-10.7306
		-0.32121	-10.7974
		-0.3222	-10.8673
		-0.3232	-10.9372
		-0.32425	-11.0075
		-0.32527	-11.08
		-0.32625	-11.1497
		-0.3272	-11.2245
		-0.32819	-11.3003
		-0.32918	-11.3716
		-0.33022	-11.4456
		-0.33126	-11.5189
		-0.33224	-11.596
		-0.33319	-11.6766
		-0.33421	-11.7586
		-0.33528	-11.841
		-0.33621	-11.9244
		-0.33722	-12.0031
		-0.33823	-12.0843
		-0.33925	-12.1687
		-0.3402	-12.253
		-0.34123	-12.3405
		-0.34225	-12.4276
		-0.34323	-12.5155
		-0.34426	-12.6065
		-0.34525	-12.6963
		-0.34623	-12.7866
		-0.34722	-12.8786
		-0.34822	-12.9723
		-0.34922	-13.0681
		-0.35022	-13.1623
		-0.35126	-13.2599
		-0.35225	-13.3539
		-0.35323	-13.4551
		-0.35421	-13.5592
		-0.3552	-13.6631
		-0.35624	-13.7661
		-0.35725	-13.8753
		-0.35824	-13.9771
		-0.35919	-14.0788
		-0.36024	-14.1896
		-0.36123	-14.2977
		-0.36222	-14.4084
		-0.36324	-14.5203
		-0.36437	-14.6591
		-0.3655	-14.7834
		-0.36653	-14.9037
		-0.36753	-15.0199
		-0.36856	-15.1435
		-0.36957	-15.2619
		-0.37051	-15.382
		-0.37151	-15.5038
		-0.37254	-15.6283
		-0.37353	-15.7555
		-0.37457	-15.8812
		-0.37555	-16.0077
		-0.37658	-16.1422
		-0.37753	-16.2738
		-0.37852	-16.4071
		-0.37956	-16.546
		-0.38053	-16.6779
		-0.3815	-16.8144
		-0.38259	-16.9541
		-0.38354	-17.0946
		-0.38448	-17.2382
		-0.38552	-17.38
		-0.3865	-17.5249
		-0.3875	-17.6735
		-0.38854	-17.819
		-0.38957	-17.9675
		-0.39051	-18.119
		-0.39153	-18.2725
		-0.39254	-18.4262
		-0.39355	-18.5817
		-0.39453	-18.734
		-0.39553	-18.8949
		-0.39656	-19.0507
		-0.39756	-19.2109
		-0.39851	-19.3745
		-0.39953	-19.5395
		-0.4005	-19.7038
		-0.40151	-19.8763
		-0.40255	-20.0407
		-0.40356	-20.2096
		-0.40457	-20.3792
		-0.40548	-20.5547
		-0.40648	-20.7283
		-0.40753	-20.9044
		-0.40851	-21.0846
		-0.40952	-21.2571
		-0.4105	-21.4417
		-0.41152	-21.6238
		-0.41253	-21.813
		-0.41354	-21.9961
		-0.41455	-22.1812
		-0.41552	-22.3686
		-0.41653	-22.5585
		-0.41752	-22.7513
		-0.41852	-22.9439
		-0.41952	-23.1447
		-0.42054	-23.3367
		-0.42149	-23.5326
		-0.42254	-23.7312
		-0.42354	-23.9275
		-0.42452	-24.1264
		-0.42548	-24.3308
		-0.42653	-24.5342
		-0.42751	-24.7479
		-0.42854	-24.9539
		-0.42954	-25.1629
		-0.43054	-25.3737
		-0.43146	-25.5798
		-0.43249	-25.7888
		-0.43353	-26.0077
		-0.43451	-26.2197
		-0.43551	-26.4341
		-0.43649	-26.6557
		-0.43753	-26.8756
		-0.43853	-27.0965
		-0.4395	-27.3233
		-0.44052	-27.5559
		-0.44156	-27.78
		-0.44249	-28.0088
		-0.44351	-28.238
		-0.44453	-28.4713
		-0.44552	-28.7147
		-0.44646	-28.9473
		-0.44751	-29.178
		-0.44855	-29.4149
		-0.44954	-29.6486
		-0.4505	-29.8842
		-0.45153	-30.1242
		-0.45252	-30.3642
		-0.45354	-30.6059
		-0.45449	-30.8542
		-0.45553	-31.0951
		-0.45652	-31.3359
		-0.45756	-31.5838
		-0.45851	-31.8425
		-0.45951	-32.084
		-0.46053	-32.3311
		-0.46153	-32.5814
		-0.46247	-32.8465
		-0.46349	-33.1017
		-0.46453	-33.3629
		-0.46554	-33.6174
		-0.46648	-33.8762
		-0.46751	-34.1335
		-0.46851	-34.3933
		-0.46957	-34.6787
		-0.47049	-34.9385
		-0.47156	-35.2022
		-0.47252	-35.4816
		-0.47349	-35.7485
		-0.47459	-36.0127
		-0.47554	-36.2802
		-0.47648	-36.5508
		-0.47751	-36.827
		-0.47851	-37.1106
		-0.47951	-37.3702
		-0.48049	-37.6375
		-0.48152	-37.9274
		-0.48249	-38.2013
		-0.48351	-38.4755
		-0.48452	-38.7576
		-0.48549	-39.0438
		-0.48656	-39.3227
		-0.48753	-39.6023
		-0.48857	-39.8879
		-0.48951	-40.1809
		-0.49053	-40.505
		-0.49155	-40.8385
		-0.49254	-41.1314
		-0.49353	-41.4135
		-0.49455	-41.7307
		-0.49548	-42.0395
		-0.49651	-42.3348
		-0.49751	-42.6426
		-0.49854	-42.9287
		-0.49948	-43.2253
		-0.50048	-43.5278
		-0.50151	-43.8316
		-0.50255	-44.1617
		-0.50353	-44.4711
		-0.50451	-44.7594
		-0.50553	-45.074
		-0.50653	-45.4022
		-0.50751	-45.7129
		-0.50848	-46.0325
		-0.50954	-46.3583
		-0.5105	-46.6657
		-0.5115	-46.9665
		-0.51253	-47.2722
		-0.51347	-47.5811
		-0.5145	-47.8865
		-0.51553	-48.2131
		-0.51652	-48.5422
		-0.51754	-48.8783
		-0.51854	-49.2101
		-0.51948	-49.5458
		-0.52049	-49.8736
		-0.52148	-50.2387
		-0.52253	-50.5767
		-0.52353	-50.9009
		-0.52454	-51.2486
		-0.52545	-51.5839
		-0.52651	-51.9543
		-0.52753	-52.2671
		-0.5285	-52.5946
		-0.52951	-52.9268
		-0.53057	-53.257
		-0.53151	-53.5956
		-0.53254	-53.9285
		-0.53352	-54.2595
		-0.5345	-54.6108
		-0.53551	-54.9472
		-0.5365	-55.2872
		-0.53752	-55.6532
		-0.53852	-56.0157
		-0.53951	-56.373
		-0.54053	-56.693
		-0.54151	-57.0512
		-0.54252	-57.3846
		-0.54349	-57.7203
		-0.54447	-58.0827
		-0.54552	-58.4615
		-0.54651	-58.8396
		-0.5475	-59.2054
		-0.54852	-59.5525
		-0.54954	-59.9088
		-0.55052	-60.2704
		-0.55147	-60.6804
		-0.5525	-61.0415
		-0.55358	-61.4629
		-0.55451	-61.9058
		-0.55549	-62.2546
		-0.55653	-62.5914
		-0.55752	-62.9906
		-0.55848	-63.343
		-0.55955	-63.701
		-0.5605	-64.0379
		-0.5615	-64.4387
		-0.5625	-64.8845
		-0.5635	-65.2751
		-0.56451	-65.7302
		-0.5655	-66.0916
		-0.56651	-66.4671
		-0.56749	-66.8403
		-0.56851	-67.2227
		-0.56949	-67.625

## Sheet: Fig. 4b
Fig. 4 |	Electrochemical properties and mechanism of NO3−RR ammonia synthesis.
Potential	FE
-0.1	53.08
-0.2	81.41
-0.3	92.51
-0.4	82.01
-0.5	60.14

## Sheet: Fig. 4c
Fig. 4 |	Electrochemical properties and mechanism of NO3−RR ammonia synthesis.
Fe/Cu-HNG		Fe-HNG		Cu-HNG
Potential	YR	Potential	YR	Potential	YR
-0.1	535.8	-0.1	50.1	-0.1	10.5
-0.2	1580.5	-0.2	150.5	-0.2	30.2
-0.3	2535.2	-0.3	340.8	-0.3	180.7
-0.4	3699.4	-0.4	600.9	-0.4	430.4
-0.5	4401.4	-0.5	1100.2	-0.5	780.9

## Sheet: Fig. 4d
Fig. 4 |	Electrochemical properties and mechanism of NO3−RR ammonia synthesis.
Chemical shift	15NO3-	Chemical shift	15NH4+	Chemical shift	14NO3-	Chemical shift	14NH4+
5.69471	0.01839	5.84385	-0.016	5.69191	-0.02891	5.91494	0.03208
5.69502	0.01677	5.84416	-0.01525	5.69222	-0.03203	5.91525	0.02986
5.69534	0.01047	5.84448	-0.01459	5.69254	-0.03255	5.91557	0.02755
5.69565	0.00337	5.84479	-0.01515	5.69285	-0.03066	5.91588	0.02531
5.69597	-0.00021422	5.84511	-0.01683	5.69317	-0.02777	5.9162	0.0233
5.69628	0.00189	5.84542	-0.01848	5.69348	-0.02574	5.91651	0.02166
5.6966	0.00855	5.84574	-0.01866	5.6938	-0.02593	5.91683	0.02059
5.69691	0.01581	5.84605	-0.01658	5.69411	-0.02832	5.91714	0.02024
5.69723	0.01917	5.84637	-0.01279	5.69443	-0.0316	5.91746	0.02061
5.69754	0.01621	5.84668	-0.00907	5.69474	-0.03392	5.91778	0.02163
5.69786	0.00791	5.847	-0.00738	5.69506	-0.03392	5.91809	0.02295
5.69817	-0.00173	5.84732	-0.0088	5.69537	-0.03152	5.91841	0.02418
5.69849	-0.008	5.84763	-0.01285	5.69569	-0.02803	5.91872	0.02491
5.6988	-0.00793	5.84795	-0.01762	5.696	-0.02541	5.91904	0.02487
5.69912	-0.00182	5.84826	-0.02074	5.69632	-0.02517	5.91935	0.02397
5.69943	0.00698	5.84858	-0.02072	5.69663	-0.02746	5.91967	0.02231
5.69975	0.01415	5.84889	-0.01767	5.69695	-0.03097	5.91998	0.02008
5.70007	0.0167	5.84921	-0.01342	5.69727	-0.0336	5.9203	0.01753
5.70038	0.0146	5.84952	-0.01052	5.69758	-0.03364	5.92061	0.01487
5.7007	0.01045	5.84984	-0.01081	5.6979	-0.03068	5.92093	0.01229
5.70101	0.00782	5.85015	-0.01451	5.69821	-0.02587	5.92124	0.01003
5.70133	0.00886	5.85047	-0.02009	5.69853	-0.02136	5.92156	0.00826
5.70164	0.01315	5.85078	-0.02509	5.69884	-0.01914	5.92187	0.00715
5.70196	0.01788	5.8511	-0.02749	5.69916	-0.02003	5.92219	0.00672
5.70227	0.01967	5.85141	-0.02676	5.69947	-0.02325	5.9225	0.00683
5.70259	0.01671	5.85173	-0.02415	5.69979	-0.02703	5.92282	0.00725
5.7029	0.00999	5.85204	-0.02195	5.7001	-0.02954	5.92313	0.00767
5.70322	0.0029	5.85236	-0.02215	5.70042	-0.02987	5.92345	0.00784
5.70353	-0.000771451	5.85267	-0.02534	5.70073	-0.02843	5.92376	0.00769
5.70385	0.0011	5.85299	-0.03032	5.70105	-0.02665	5.92408	0.00738
5.70416	0.00758	5.8533	-0.03476	5.70136	-0.02604	5.9244	0.00709
5.70448	0.01522	5.85362	-0.03643	5.70168	-0.02716	5.92471	0.00701
5.70479	0.02	5.85394	-0.03442	5.70199	-0.02947	5.92503	0.00708
5.70511	0.01952	5.85425	-0.02963	5.70231	-0.03148	5.92534	0.00709
5.70542	0.01439	5.85457	-0.02432	5.70262	-0.03184	5.92566	0.00683
5.70574	0.00781	5.85488	-0.02084	5.70294	-0.03006	5.92597	0.00615
5.70605	0.00354	5.8552	-0.02053	5.70325	-0.0269	5.92629	0.0052
5.70637	0.00376	5.85551	-0.02303	5.70357	-0.02394	5.9266	0.00445
5.70669	0.00773	5.85583	-0.02666	5.70389	-0.02262	5.92692	0.00437
5.707	0.01228	5.85614	-0.02947	5.7042	-0.02354	5.92723	0.00533
5.70732	0.01374	5.85646	-0.03021	5.70452	-0.02585	5.92755	0.00725
5.70763	0.0103	5.85677	-0.02915	5.70483	-0.02783	5.92786	0.00971
5.70795	0.00313	5.85709	-0.02768	5.70515	-0.02787	5.92818	0.012
5.70826	-0.00407	5.8574	-0.02745	5.70546	-0.02529	5.92849	0.01349
5.70858	-0.00735	5.85772	-0.02943	5.70578	-0.02079	5.92881	0.01397
5.70889	-0.0048	5.85803	-0.03328	5.70609	-0.0161	5.92912	0.01371
5.70921	0.00205	5.85835	-0.03755	5.70641	-0.01301	5.92944	0.01334
5.70952	0.00896	5.85866	-0.04067	5.70672	-0.01235	5.92975	0.01346
5.70984	0.01124	5.85898	-0.04163	5.70704	-0.01364	5.93007	0.01438
5.71015	0.00648	5.85929	-0.04079	5.70735	-0.01541	5.93038	0.01588
5.71047	-0.0039	5.85961	-0.03951	5.70767	-0.01595	5.9307	0.01735
5.71078	-0.01521	5.85993	-0.03934	5.70798	-0.01444	5.93102	0.01813
5.7111	-0.02197	5.86024	-0.04112	5.7083	-0.01127	5.93133	0.01793
5.71141	-0.02073	5.86056	-0.04449	5.70861	-0.00795	5.93165	0.01698
5.71173	-0.01205	5.86087	-0.04813	5.70893	-0.00613	5.93196	0.01597
5.71204	-0.000219778	5.86119	-0.05041	5.70924	-0.0067	5.93228	0.01567
5.71236	0.0091	5.8615	-0.05052	5.70956	-0.00931	5.93259	0.01653
5.71267	0.01178	5.86182	-0.04879	5.70987	-0.01252	5.93291	0.01842
5.71299	0.0075	5.86213	-0.04658	5.71019	-0.01464	5.93322	0.0206
5.71331	-0.000335724	5.86245	-0.04535	5.71051	-0.01462	5.93354	0.02214
5.71362	-0.00661	5.86276	-0.04606	5.71082	-0.01254	5.93385	0.02241
5.71394	-0.00745	5.86308	-0.04832	5.71114	-0.0096	5.93417	0.02141
5.71425	-0.00237	5.86339	-0.05081	5.71145	-0.00721	5.93448	0.0198
5.71457	0.00554	5.86371	-0.052	5.71177	-0.00631	5.9348	0.0185
5.71488	0.01146	5.86402	-0.05096	5.71208	-0.00679	5.93511	0.0183
5.7152	0.01167	5.86434	-0.04803	5.7124	-0.0076	5.93543	0.01937
5.71551	0.00581	5.86465	-0.04466	5.71271	-0.00753	5.93574	0.02121
5.71583	-0.00295	5.86497	-0.04258	5.71303	-0.00593	5.93606	0.02288
5.71614	-0.00972	5.86528	-0.04286	5.71334	-0.00313	5.93637	0.02362
5.71646	-0.01069	5.8656	-0.04553	5.71366	-0.000330309	5.93669	0.02325
5.71677	-0.00533	5.86591	-0.04946	5.71397	0.00117	5.93701	0.02223
5.71709	0.00325	5.86623	-0.05304	5.71429	0.000665115	5.93732	0.02154
5.7174	0.0101	5.86655	-0.05503	5.7146	-0.00147	5.93764	0.02203
5.71772	0.01119	5.86686	-0.05526	5.71492	-0.00403	5.93795	0.02399
5.71803	0.00584	5.86718	-0.05451	5.71523	-0.00562	5.93827	0.0269
5.71835	-0.00302	5.86749	-0.05397	5.71555	-0.00547	5.93858	0.02961
5.71866	-0.01041	5.86781	-0.05448	5.71586	-0.00379	5.9389	0.03097
5.71898	-0.01213	5.86812	-0.05601	5.71618	-0.00167	5.93921	0.03036
5.7193	-0.00721	5.86844	-0.05775	5.7165	-0.000349241	5.93953	0.02803
5.71961	0.00164	5.86875	-0.05855	5.71681	-0.00047176	5.93984	0.02506
5.71993	0.00954	5.86907	-0.05783	5.71713	-0.00183	5.94016	0.02279
5.72024	0.01217	5.86938	-0.05553	5.71744	-0.00344	5.94047	0.02223
5.72056	0.00821	5.8697	-0.05279	5.71776	-0.00426	5.94079	0.02361
5.72087	-2.37e-06	5.87001	-0.05048	5.71807	-0.0039	5.9411	0.0263
5.72119	-0.00792	5.87033	-0.04954	5.71839	-0.00291	5.94142	0.0292
5.7215	-0.01143	5.87064	-0.04964	5.7187	-0.0025	5.94173	0.03121
5.72182	-0.00919	5.87096	-0.05002	5.71902	-0.00376	5.94205	0.03181
5.72213	-0.0034	5.87127	-0.04978	5.71933	-0.00696	5.94236	0.0312
5.72245	0.0017	5.87159	-0.04848	5.71965	-0.01129	5.94268	0.03009
5.72276	0.00225	5.8719	-0.04654	5.71996	-0.01513	5.94299	0.02927
5.72308	-0.00273	5.87222	-0.04496	5.72028	-0.01694	5.94331	0.02921
5.72339	-0.01079	5.87253	-0.04475	5.72059	-0.01611	5.94363	0.02992
5.72371	-0.01744	5.87285	-0.04637	5.72091	-0.01324	5.94394	0.031
5.72402	-0.01872	5.87317	-0.04914	5.72122	-0.00983	5.94426	0.032
5.72434	-0.01363	5.87348	-0.05183	5.72154	-0.00744	5.94457	0.03268
5.72465	-0.00484	5.8738	-0.053	5.72185	-0.00677	5.94489	0.03325
5.72497	0.00281	5.87411	-0.05217	5.72217	-0.00732	5.9452	0.03399
5.72528	0.005	5.87443	-0.04954	5.72248	-0.00767	5.94552	0.03525
5.7256	0.000430634	5.87474	-0.04643	5.7228	-0.00637	5.94583	0.03697
5.72592	-0.00831	5.87506	-0.04417	5.72312	-0.00291	5.94615	0.03874
5.72623	-0.01619	5.87537	-0.04332	5.72343	0.00189	5.94646	0.03997
5.72655	-0.01854	5.87569	-0.04363	5.72375	0.00624	5.94678	0.04024
5.72686	-0.01359	5.876	-0.04398	5.72406	0.00826	5.94709	0.0395
5.72718	-0.00365	5.87632	-0.04318	5.72438	0.00704	5.94741	0.03824
5.72749	0.00628	5.87663	-0.04075	5.72469	0.00315	5.94772	0.03715
5.72781	0.01109	5.87695	-0.03713	5.72501	-0.00165	5.94804	0.03686
5.72812	0.00857	5.87726	-0.0337	5.72532	-0.00532	5.94835	0.03755
5.72844	0.000380513	5.87758	-0.03179	5.72564	-0.00659	5.94867	0.03888
5.72875	-0.00884	5.87789	-0.03206	5.72595	-0.00566	5.94898	0.0401
5.72907	-0.01416	5.87821	-0.034	5.72627	-0.00389	5.9493	0.04047
5.72938	-0.01303	5.87852	-0.03633	5.72658	-0.00312	5.94961	0.03954
5.7297	-0.0067	5.87884	-0.03751	5.7269	-0.00443	5.94993	0.03741
5.73001	0.000717952	5.87915	-0.03678	5.72721	-0.00762	5.95025	0.03456
5.73033	0.00467	5.87947	-0.03437	5.72753	-0.0113	5.95056	0.03174
5.73064	0.00287	5.87979	-0.03161	5.72784	-0.0137	5.95088	0.02957
5.73096	-0.00343	5.8801	-0.02994	5.72816	-0.01376	5.95119	0.0284
5.73127	-0.01023	5.88042	-0.03008	5.72847	-0.01178	5.95151	0.02828
5.73159	-0.01319	5.88073	-0.03166	5.72879	-0.00932	5.95182	0.02907
5.7319	-0.01021	5.88105	-0.03344	5.7291	-0.00827	5.95214	0.03061
5.73222	-0.0027	5.88136	-0.03399	5.72942	-0.00994	5.95245	0.03271
5.73254	0.00517	5.88168	-0.03263	5.72974	-0.01416	5.95277	0.03512
5.73285	0.00893	5.88199	-0.02974	5.73005	-0.01946	5.95308	0.03749
5.73317	0.00649	5.88231	-0.0266	5.73037	-0.02384	5.9534	0.03927
5.73348	-0.000671521	5.88262	-0.02478	5.73068	-0.02578	5.95371	0.03989
5.7338	-0.0082	5.88294	-0.02488	5.731	-0.0251	5.95403	0.039
5.73411	-0.01141	5.88325	-0.02654	5.73131	-0.02288	5.95434	0.0367
5.73443	-0.00796	5.88357	-0.02834	5.73163	-0.02084	5.95466	0.03361
5.73474	0.000649103	5.88388	-0.02885	5.73194	-0.02029	5.95497	0.03075
5.73506	0.00993	5.8842	-0.02733	5.73226	-0.02138	5.95529	0.02915
5.73537	0.01483	5.88451	-0.02438	5.73257	-0.02314	5.9556	0.0294
5.73569	0.01254	5.88483	-0.0216	5.73289	-0.02412	5.95592	0.03145
5.736	0.00418	5.88514	-0.02075	5.7332	-0.0234	5.95624	0.03461
5.73632	-0.00594	5.88546	-0.02266	5.73352	-0.02122	5.95655	0.03782
5.73663	-0.01257	5.88578	-0.02675	5.73383	-0.019	5.95687	0.04019
5.73695	-0.01258	5.88609	-0.0313	5.73415	-0.01842	5.95718	0.04126
5.73726	-0.00653	5.88641	-0.03427	5.73446	-0.02044	5.9575	0.04107
5.73758	0.00158	5.88672	-0.03439	5.73478	-0.02465	5.95781	0.04009
5.73789	0.00677	5.88704	-0.03189	5.73509	-0.02921	5.95813	0.03878
5.73821	0.00587	5.88735	-0.02837	5.73541	-0.03185	5.95844	0.03745
5.73853	-0.000793177	5.88767	-0.02579	5.73573	-0.03092	5.95876	0.03606
5.73884	-0.0095	5.88798	-0.02553	5.73604	-0.02647	5.95907	0.03447
5.73916	-0.01542	5.8883	-0.02755	5.73636	-0.02016	5.95939	0.03277
5.73947	-0.01538	5.88861	-0.03055	5.73667	-0.01452	5.9597	0.03126
5.73979	-0.00962	5.88893	-0.03254	5.73699	-0.01175	5.96002	0.03051
5.7401	-0.0017	5.88924	-0.03221	5.7373	-0.01256	5.96033	0.03102
5.74042	0.00367	5.88956	-0.02959	5.73762	-0.01607	5.96065	0.03286
5.74073	0.00333	5.88987	-0.02606	5.73793	-0.02026	5.96096	0.03542
5.74105	-0.00252	5.89019	-0.02349	5.73825	-0.02314	5.96128	0.03763
5.74136	-0.01043	5.8905	-0.02325	5.73856	-0.02377	5.96159	0.0383
5.74168	-0.01573	5.89082	-0.0254	5.73888	-0.02256	5.96191	0.0368
5.74199	-0.01524	5.89113	-0.02864	5.73919	-0.02083	5.96222	0.03337
5.74231	-0.00912	5.89145	-0.03107	5.73951	-0.01982	5.96254	0.02906
5.74262	-0.000790759	5.89176	-0.03139	5.73982	-0.01995	5.96286	0.02539
5.74294	0.00506	5.89208	-0.02946	5.74014	-0.02048	5.96317	0.0236
5.74325	0.00519	5.8924	-0.02665	5.74045	-0.02005	5.96349	0.02411
5.74357	-0.000346959	5.89271	-0.02476	5.74077	-0.01764	5.9638	0.02636
5.74388	-0.00832	5.89303	-0.02513	5.74108	-0.01334	5.96412	0.02905
5.7442	-0.01409	5.89334	-0.02773	5.7414	-0.00848	5.96443	0.03091
5.74451	-0.01443	5.89366	-0.03111	5.74171	-0.00501	5.96475	0.03121
5.74483	-0.00936	5.89397	-0.03322	5.74203	-0.0045	5.96506	0.03023
5.74515	-0.00208	5.89429	-0.03266	5.74235	-0.00717	5.96538	0.02894
5.74546	0.00288	5.8946	-0.02933	5.74266	-0.01178	5.96569	0.02853
5.74578	0.00241	5.89492	-0.02484	5.74298	-0.01616	5.96601	0.02973
5.74609	-0.00336	5.89523	-0.02143	5.74329	-0.01832	5.96632	0.03236
5.74641	-0.01106	5.89555	-0.02076	5.74361	-0.01751	5.96664	0.03537
5.74672	-0.01596	5.89586	-0.02298	5.74392	-0.01444	5.96695	0.03736
5.74704	-0.01474	5.89618	-0.02663	5.74424	-0.01091	5.96727	0.03725
5.74735	-0.00749	5.89649	-0.02926	5.74455	-0.00863	5.96758	0.03477
5.74767	0.00229	5.89681	-0.02895	5.74487	-0.00837	5.9679	0.0306
5.74798	0.00959	5.89712	-0.0253	5.74518	-0.00949	5.96821	0.02607
5.7483	0.01076	5.89744	-0.01979	5.7455	-0.01049	5.96853	0.02255
5.74861	0.0055	5.89775	-0.01503	5.74581	-0.00988	5.96884	0.02082
5.74893	-0.0029	5.89807	-0.01337	5.74613	-0.00719	5.96916	0.02097
5.74924	-0.00944	5.89838	-0.01566	5.74644	-0.00331	5.96948	0.02244
5.74956	-0.01026	5.8987	-0.02086	5.74676	3.18e-07	5.96979	0.02434
5.74987	-0.0048	5.89902	-0.02647	5.74707	0.00115	5.97011	0.02608
5.75019	0.00387	5.89933	-0.02992	5.74739	-0.000407252	5.97042	0.02744
5.7505	0.01086	5.89965	-0.02983	5.7477	-0.00373	5.97074	0.02858
5.75082	0.01229	5.89996	-0.02668	5.74802	-0.00694	5.97105	0.02989
5.75113	0.00745	5.90028	-0.02239	5.74833	-0.0081	5.97137	0.0315
5.75145	-0.000794567	5.90059	-0.01922	5.74865	-0.00644	5.97168	0.03324
5.75177	-0.00768	5.90091	-0.01851	5.74897	-0.00261	5.972	0.03467
5.75208	-0.00934	5.90122	-0.02006	5.74928	0.00158	5.97231	0.03534
5.7524	-0.00509	5.90154	-0.02239	5.7496	0.00428	5.97263	0.03496
5.75271	0.00223	5.90185	-0.02372	5.74991	0.00449	5.97294	0.03351
5.75303	0.00783	5.90217	-0.02303	5.75023	0.00265	5.97326	0.03129
5.75334	0.00797	5.90248	-0.02074	5.75054	0.000272647	5.97357	0.02867
5.75366	0.00207	5.9028	-0.01836	5.75086	-0.000978583	5.97389	0.02598
5.75397	-0.00671	5.90311	-0.01755	5.75117	-0.000249545	5.9742	0.02346
5.75429	-0.01319	5.90343	-0.01901	5.75149	0.00204	5.97452	0.02134
5.7546	-0.01313	5.90374	-0.02199	5.7518	0.00441	5.97483	0.0199
5.75492	-0.00566	5.90406	-0.02464	5.75212	0.00536	5.97515	0.01949
5.75523	0.00611	5.90437	-0.02503	5.75243	0.00415	5.97547	0.02032
5.75555	0.01668	5.90469	-0.02229	5.75275	0.00134	5.97578	0.02233
5.75586	0.02114	5.90501	-0.01728	5.75306	-0.00149	5.9761	0.025
5.75618	0.01783	5.90532	-0.01211	5.75338	-0.00277	5.97641	0.02739
5.75649	0.00917	5.90564	-0.0092	5.75369	-0.00174	5.97673	0.02849
5.75681	0.000277466	5.90595	-0.00989	5.75401	0.001	5.97704	0.02758
5.75712	-0.00389	5.90627	-0.01386	5.75432	0.00389	5.97736	0.02469
5.75744	-0.00128	5.90658	-0.01918	5.75464	0.00526	5.97767	0.02065
5.75776	0.00626	5.9069	-0.02339	5.75496	0.00433	5.97799	0.01681
5.75807	0.01413	5.90721	-0.02481	5.75527	0.00165	5.9783	0.01447
5.75839	0.01777	5.90753	-0.02332	5.75559	-0.00127	5.97862	0.01435
5.7587	0.01523	5.90784	-0.02038	5.7559	-0.0028	5.97893	0.01623
5.75902	0.00831	5.90816	-0.018	5.75622	-0.00222	5.97925	0.01903
5.75933	0.0014	5.90847	-0.01771	5.75653	-0.000141601	5.97956	0.02134
5.75965	-0.00105	5.90879	-0.01966	5.75685	0.00191	5.97988	0.02204
5.75996	0.00279	5.9091	-0.02262	5.75716	0.00236	5.98019	0.02084
5.76028	0.01105	5.90942	-0.02473	5.75748	0.000610862	5.98051	0.01823
5.76059	0.01926	5.90973	-0.02476	5.75779	-0.00252	5.98082	0.01531
5.76091	0.02293	5.91005	-0.02274	5.75811	-0.0052	5.98114	0.01314
5.76122	0.02008	5.91036	-0.02007	5.75842	-0.0057	5.98145	0.01225
5.76154	0.01255	5.91068	-0.01867	5.75874	-0.00331	5.98177	0.01243
5.76185	0.00483	5.91099	-0.01978	5.75905	0.00102	5.98209	0.01292
5.76217	0.00159	5.91131	-0.02336	5.75937	0.00516	5.9824	0.01293
5.76248	0.00496	5.91163	-0.02789	5.75968	0.00696	5.98272	0.01205
5.7628	0.01324	5.91194	-0.03128	5.76	0.00543	5.98303	0.01043
5.76311	0.02185	5.91226	-0.03201	5.76031	0.00131	5.98335	0.00871
5.76343	0.02604	5.91257	-0.03	5.76063	-0.00317	5.98366	0.00758
5.76374	0.02338	5.91289	-0.02667	5.76094	-0.00561	5.98398	0.0074
5.76406	0.01531	5.9132	-0.02416	5.76126	-0.0046	5.98429	0.00797
5.76438	0.00618	5.91352	-0.02416	5.76158	-0.000627105	5.98461	0.00873
5.76469	0.000939631	5.91383	-0.02703	5.76189	0.0042	5.98492	0.00902
5.76501	0.00218	5.91415	-0.03151	5.76221	0.00721	5.98524	0.00858
5.76532	0.00879	5.91446	-0.03551	5.76252	0.00666	5.98555	0.0076
5.76564	0.01667	5.91478	-0.03716	5.76284	0.00257	5.98587	0.00671
5.76595	0.021	5.91509	-0.0359	5.76315	-0.00324	5.98618	0.00655
5.76627	0.01907	5.91541	-0.03265	5.76347	-0.0082	5.9865	0.00743
5.76658	0.01176	5.91572	-0.02934	5.76378	-0.01035	5.98681	0.00911
5.7669	0.00299	5.91604	-0.02777	5.7641	-0.00938	5.98713	0.01093
5.76721	-0.00257	5.91635	-0.02865	5.76441	-0.00676	5.98744	0.01214
5.76753	-0.0022	5.91667	-0.03137	5.76473	-0.00482	5.98776	0.01225
5.76784	0.00337	5.91698	-0.0343	5.76504	-0.00553	5.98807	0.01133
5.76816	0.01036	5.9173	-0.03572	5.76536	-0.00931	5.98839	0.00988
5.76847	0.01433	5.91761	-0.03484	5.76567	-0.0149	5.98871	0.00861
5.76879	0.01269	5.91793	-0.03207	5.76599	-0.01998	5.98902	0.00812
5.7691	0.00624	5.91825	-0.02865	5.7663	-0.02247	5.98934	0.00852
5.76942	-0.00126	5.91856	-0.02589	5.76662	-0.0216	5.98965	0.0097
5.76973	-0.00533	5.91888	-0.0244	5.76693	-0.01833	5.98997	0.01127
5.77005	-0.0034	5.91919	-0.02382	5.76725	-0.01465	5.99028	0.01298
5.77036	0.00356	5.91951	-0.02317	5.76756	-0.01261	5.9906	0.01476
5.77068	0.01158	5.91982	-0.0216	5.76788	-0.01318	5.99091	0.01668
5.771	0.01596	5.92014	-0.01904	5.7682	-0.01591	5.99123	0.0188
5.77131	0.01393	5.92045	-0.01635	5.76851	-0.01923	5.99154	0.02095
5.77163	0.00636	5.92077	-0.01486	5.76883	-0.02146	5.99186	0.02271
5.77194	-0.00261	5.92108	-0.01553	5.76914	-0.02173	5.99217	0.02358
5.77226	-0.00791	5.9214	-0.01825	5.76946	-0.02029	5.99249	0.02325
5.77257	-0.00629	5.92171	-0.0218	5.76977	-0.01821	5.9928	0.02183
5.77289	0.00177	5.92203	-0.02444	5.77009	-0.01663	5.99312	0.01987
5.7732	0.01227	5.92234	-0.0247	5.7704	-0.01605	5.99343	0.01813
5.77352	0.01996	5.92266	-0.02231	5.77072	-0.01611	5.99375	0.01723
5.77383	0.02111	5.92297	-0.01827	5.77103	-0.01588	5.99406	0.01734
5.77415	0.01565	5.92329	-0.01438	5.77135	-0.01473	5.99438	0.01808
5.77446	0.00702	5.9236	-0.01223	5.77166	-0.01274	5.99469	0.01877
5.77478	0.000343819	5.92392	-0.01245	5.77198	-0.0109	5.99501	0.01886
5.77509	-0.000551765	5.92424	-0.01434	5.77229	-0.0105	5.99533	0.01814
5.77541	0.00488	5.92455	-0.01645	5.77261	-0.01236	5.99564	0.01693
5.77572	0.01371	5.92487	-0.01738	5.77292	-0.01619	5.99596	0.01586
5.77604	0.02115	5.92518	-0.01671	5.77324	-0.02067	5.99627	0.01543
5.77635	0.02344	5.9255	-0.01514	5.77355	-0.02407	5.99659	0.01571
5.77667	0.01972	5.92581	-0.01411	5.77387	-0.02521	5.9969	0.01628
5.77698	0.01249	5.92613	-0.01487	5.77418	-0.02414	5.99722	0.01639
5.7773	0.00598	5.92644	-0.01762	5.7745	-0.02209	5.99753	0.01547
5.77762	0.00367	5.92676	-0.02133	5.77482	-0.0208	5.99785	0.01357
5.77793	0.00637	5.92707	-0.02424	5.77513	-0.02156	5.99816	0.01137
5.77825	0.01191	5.92739	-0.02475	5.77545	-0.02443	5.99848	0.00997
5.77856	0.01659	5.9277	-0.02242	5.77576	-0.02818	5.99879	0.01035
5.77888	0.01753	5.92802	-0.01826	5.77608	-0.03108	5.99911	0.01277
5.77919	0.01441	5.92833	-0.01425	5.77639	-0.03184	5.99942	0.01661
5.77951	0.00964	5.92865	-0.01238	5.77671	-0.03047	5.99974	0.02062
5.77982	0.00692	5.92896	-0.01355	5.77702	-0.02829	6.00005	0.02346
5.78014	0.00883	5.92928	-0.01717	5.77734	-0.02715	6.00037	0.02438
5.78045	0.01528	5.92959	-0.02146	5.77765	-0.02839	6.00068	0.02354
5.78077	0.02337	5.92991	-0.0244	5.77797	-0.0319	6.001	0.02198
5.78108	0.02899	5.93022	-0.02483	5.77828	-0.03611	6.00132	0.02099
5.7814	0.02926	5.93054	-0.02291	5.7786	-0.03873	6.00163	0.0215
5.78171	0.02421	5.93086	-0.02004	5.77891	-0.03802	6.00195	0.02349
5.78203	0.01688	5.93117	-0.01796	5.77923	-0.03378	6.00226	0.02612
5.78234	0.01153	5.93149	-0.01783	5.77954	-0.02762	6.00258	0.02807
5.78266	0.01123	5.9318	-0.01956	5.77986	-0.02212	6.00289	0.02829
5.78297	0.01602	5.93212	-0.02206	5.78017	-0.0196	6.00321	0.02651
5.78329	0.02285	5.93243	-0.02378	5.78049	-0.02099	6.00352	0.02348
5.78361	0.02738	5.93275	-0.02376	5.78081	-0.02529	6.00384	0.02052
5.78392	0.02651	5.93306	-0.02209	5.78112	-0.0303	6.00415	0.01892
5.78424	0.02025	5.93338	-0.01983	5.78144	-0.03367	6.00447	0.01928
5.78455	0.01192	5.93369	-0.01843	5.78175	-0.03424	6.00478	0.02128
5.78487	0.00627	5.93401	-0.01883	5.78207	-0.03244	6.0051	0.02385
5.78518	0.00681	5.93432	-0.02086	5.78238	-0.03001	6.00541	0.02568
5.7855	0.01376	5.93464	-0.0234	5.7827	-0.02884	6.00573	0.02597
5.78581	0.02379	5.93495	-0.02491	5.78301	-0.02985	6.00604	0.0247
5.78613	0.03176	5.93527	-0.02434	5.78333	-0.0325	6.00636	0.02261
5.78644	0.03364	5.93558	-0.02164	5.78364	-0.0351	6.00667	0.02078
5.78676	0.02862	5.9359	-0.01774	5.78396	-0.03586	6.00699	0.02004
5.78707	0.01967	5.93621	-0.01409	5.78427	-0.03388	6.0073	0.02066
5.78739	0.01177	5.93653	-0.01181	5.78459	-0.02986	6.00762	0.02217
5.7877	0.00916	5.93684	-0.01121	5.7849	-0.0255	6.00794	0.02382
5.78802	0.01295	5.93716	-0.01177	5.78522	-0.02276	6.00825	0.02494
5.78833	0.02049	5.93748	-0.0125	5.78553	-0.02269	6.00857	0.02528
5.78865	0.02696	5.93779	-0.01261	5.78585	-0.02486	6.00888	0.02509
5.78896	0.02807	5.93811	-0.01199	5.78616	-0.02764	6.0092	0.02492
5.78928	0.02265	5.93842	-0.01109	5.78648	-0.02913	6.00951	0.02522
5.78959	0.0133	5.93874	-0.01059	5.78679	-0.02827	6.00983	0.02608
5.78991	0.00503	5.93905	-0.01083	5.78711	-0.02536	6.01014	0.02714
5.79023	0.0024	5.93937	-0.01161	5.78743	-0.0219	6.01046	0.02786
5.79054	0.00707	5.93968	-0.01213	5.78774	-0.01971	6.01077	0.02774
5.79086	0.01675	5.94	-0.01164	5.78806	-0.0198	6.01109	0.02666
5.79117	0.02647	5.94031	-0.00989	5.78837	-0.022	6.0114	0.02493
5.79149	0.03135	5.94063	-0.0074	5.78869	-0.02494	6.01172	0.02313
5.7918	0.02917	5.94094	-0.00517	5.789	-0.02699	6.01203	0.02183
5.79212	0.02158	5.94126	-0.0042	5.78932	-0.02714	6.01235	0.02133
5.79243	0.01302	5.94157	-0.00485	5.78963	-0.02561	6.01266	0.02159
5.79275	0.00822	5.94189	-0.00658	5.78995	-0.02361	6.01298	0.02233
5.79306	0.00956	5.9422	-0.0083	5.79026	-0.02254	6.01329	0.02316
5.79338	0.01585	5.94252	-0.00889	5.79058	-0.02315	6.01361	0.02384
5.79369	0.02319	5.94283	-0.00795	5.79089	-0.02507	6.01392	0.02431
5.79401	0.02723	5.94315	-0.00607	5.79121	-0.02698	6.01424	0.02459
5.79432	0.02578	5.94347	-0.00449	5.79152	-0.02746	6.01456	0.02477
5.79464	0.0199	5.94378	-0.00451	5.79184	-0.02588	6.01487	0.02487
5.79495	0.01325	5.9441	-0.0067	5.79215	-0.02286	6.01519	0.02488
5.79527	0.00982	5.94441	-0.01055	5.79247	-0.01993	6.0155	0.02478
5.79558	0.01153	5.94473	-0.01466	5.79278	-0.01869	6.01582	0.02471
5.7959	0.01715	5.94504	-0.01747	5.7931	-0.01982	6.01613	0.02486
5.79621	0.02293	5.94536	-0.01797	5.79341	-0.02261	6.01645	0.02547
5.79653	0.02496	5.94567	-0.0162	5.79373	-0.02533	6.01676	0.02661
5.79685	0.02144	5.94599	-0.0131	5.79405	-0.02616	6.01708	0.02807
5.79716	0.01386	5.9463	-0.01003	5.79436	-0.0242	6.01739	0.02952
5.79748	0.0062	5.94662	-0.00791	5.79468	-0.02005	6.01771	0.03045
5.79779	0.00268	5.94693	-0.00698	5.79499	-0.01553	6.01802	0.03063
5.79811	0.00529	5.94725	-0.00673	5.79531	-0.01273	6.01834	0.0301
5.79842	0.01254	5.94756	-0.00654	5.79562	-0.01289	6.01865	0.02924
5.79874	0.02024	5.94788	-0.00603	5.79594	-0.01577	6.01897	0.02854
5.79905	0.02377	5.94819	-0.00551	5.79625	-0.01977	6.01928	0.02838
5.79937	0.02066	5.94851	-0.00576	5.79657	-0.02283	6.0196	0.02877
5.79968	0.01191	5.94882	-0.00735	5.79688	-0.02355	6.01991	0.02936
5.8	0.0016	5.94914	-0.01025	5.7972	-0.02182	6.02023	0.02965
5.80031	-0.00548	5.94945	-0.01358	5.79751	-0.01883	6.02055	0.02926
5.80063	-0.00625	5.94977	-0.01589	5.79783	-0.0163	6.02086	0.02821
5.80094	-0.00105	5.95009	-0.016	5.79814	-0.01539	6.02118	0.02694
5.80126	0.00679	5.9504	-0.01358	5.79846	-0.01616	6.02149	0.0261
5.80157	0.01284	5.95072	-0.00952	5.79877	-0.01753	6.02181	0.02624
5.80189	0.01404	5.95103	-0.00543	5.79909	-0.01804	6.02212	0.02746
5.8022	0.0103	5.95135	-0.00298	5.7994	-0.01678	6.02244	0.02933
5.80252	0.00424	5.95166	-0.00296	5.79972	-0.01398	6.02275	0.03112
5.80284	-0.000460833	5.95198	-0.00495	5.80004	-0.0109	6.02307	0.0321
5.80315	-0.00134	5.95229	-0.00759	5.80035	-0.00905	6.02338	0.03192
5.80347	0.00146	5.95261	-0.0093	5.80067	-0.00933	6.0237	0.03078
5.80378	0.00544	5.95292	-0.00918	5.80098	-0.01144	6.02401	0.02932
5.8041	0.00739	5.95324	-0.00745	5.8013	-0.01406	6.02433	0.0283
5.80441	0.00547	5.95355	-0.0052	5.80161	-0.01568	6.02464	0.02816
5.80473	0.000432573	5.95387	-0.00375	5.80193	-0.01542	6.02496	0.0289
5.80504	-0.00476	5.95418	-0.00378	5.80224	-0.01368	6.02527	0.03005
5.80536	-0.00669	5.9545	-0.00501	5.80256	-0.01182	6.02559	0.03097
5.80567	-0.00362	5.95481	-0.00632	5.80287	-0.01132	6.0259	0.03127
5.80599	0.00338	5.95513	-0.00658	5.80319	-0.01283	6.02622	0.03092
5.8063	0.01085	5.95544	-0.00532	5.8035	-0.01563	6.02653	0.03038
5.80662	0.01493	5.95576	-0.00317	5.80382	-0.01799	6.02685	0.03025
5.80693	0.01348	5.95607	-0.00154	5.80413	-0.01813	6.02717	0.03098
5.80725	0.00741	5.95639	-0.00166	5.80445	-0.01525	6.02748	0.03265
5.80756	0.000161656	5.95671	-0.0039	5.80476	-0.01032	6.0278	0.03486
5.80788	-0.00423	5.95702	-0.00734	5.80508	-0.00553	6.02811	0.03699
5.80819	-0.00346	5.95734	-0.01011	5.80539	-0.00337	6.02843	0.03846
5.80851	0.00172	5.95765	-0.01043	5.80571	-0.00521	6.02874	0.03904
5.80882	0.00793	5.95797	-0.00765	5.80602	-0.01057	6.02906	0.03887
5.80914	0.01115	5.95828	-0.0027	5.80634	-0.01727	6.02937	0.03841
5.80946	0.00909	5.9586	0.00223	5.80666	-0.02249	6.02969	0.03813
5.80977	0.00251	5.95891	0.00487	5.80697	-0.02421	6.03	0.03829
5.81009	-0.00507	5.95923	0.00393	5.80729	-0.02212	6.03032	0.03889
5.8104	-0.00943	5.95954	-3.86e-05	5.8076	-0.01778	6.03063	0.03968
5.81072	-0.00807	5.95986	-0.00491	5.80792	-0.01364	6.03095	0.04029
5.81103	-0.00165	5.96017	-0.00814	5.80823	-0.01172	6.03126	0.04048
5.81135	0.00619	5.96049	-0.00802	5.80855	-0.01267	6.03158	0.04014
5.81166	0.01108	5.9608	-0.00458	5.80886	-0.01555	6.03189	0.03934
5.81198	0.01028	5.96112	0.000316944	5.80918	-0.01848	6.03221	0.03808
5.81229	0.00432	5.96143	0.00411	5.80949	-0.01991	6.03252	0.03647
5.81261	-0.00318	5.96175	0.00478	5.80981	-0.01951	6.03284	0.03449
5.81292	-0.0076	5.96206	0.002	5.81012	-0.01825	6.03315	0.03225
5.81324	-0.00593	5.96238	-0.00275	5.81044	-0.01773	6.03347	0.02991
5.81355	0.00148	5.96269	-0.00694	5.81075	-0.01905	6.03379	0.02779
5.81387	0.01101	5.96301	-0.00841	5.81107	-0.02203	6.0341	0.02616
5.81418	0.01778	5.96333	-0.00646	5.81138	-0.02519	6.03442	0.02523
5.8145	0.01833	5.96364	-0.00221	5.8117	-0.02661	6.03473	0.02494
5.81481	0.01256	5.96396	0.00199	5.81201	-0.02504	6.03505	0.02503
5.81513	0.00376	5.96427	0.00394	5.81233	-0.02089	6.03536	0.02521
5.81544	-0.00315	5.96459	0.00265	5.81264	-0.0161	6.03568	0.02533
5.81576	-0.00442	5.9649	-0.00114	5.81296	-0.01323	6.03599	0.02543
5.81608	0.000572581	5.96522	-0.00542	5.81328	-0.01407	6.03631	0.02588
5.81639	0.00893	5.96553	-0.00811	5.81359	-0.01867	6.03662	0.02697
5.81671	0.01601	5.96585	-0.0082	5.81391	-0.02518	6.03694	0.02881
5.81702	0.01796	5.96616	-0.00619	5.81422	-0.03081	6.03725	0.03108
5.81734	0.01388	5.96648	-0.0038	5.81454	-0.03331	6.03757	0.03315
5.81765	0.00618	5.96679	-0.00292	5.81485	-0.03215	6.03788	0.03423
5.81797	-0.000871425	5.96711	-0.00449	5.81517	-0.02867	6.0382	0.03387
5.81828	-0.00365	5.96742	-0.008	5.81548	-0.02541	6.03851	0.0321
5.8186	-0.00115	5.96774	-0.01176	5.8158	-0.02458	6.03883	0.02952
5.81891	0.00443	5.96805	-0.01393	5.81611	-0.02687	6.03914	0.02704
5.81923	0.00918	5.96837	-0.01352	5.81643	-0.03107	6.03946	0.02555
5.81954	0.00977	5.96868	-0.01101	5.81674	-0.03483	6.03978	0.02535
5.81986	0.00549	5.969	-0.0081	5.81706	-0.03602	6.04009	0.02625
5.82017	-0.00132	5.96932	-0.00678	5.81737	-0.034	6.04041	0.02759
5.82049	-0.00664	5.96963	-0.00825	5.81769	-0.02998	6.04072	0.02865
5.8208	-0.00715	5.96995	-0.01229	5.818	-0.0264	6.04104	0.02905
5.82112	-0.00217	5.97026	-0.01741	5.81832	-0.02545	6.04135	0.02892
5.82143	0.00585	5.97058	-0.02171	5.81863	-0.02785	6.04167	0.02873
5.82175	0.01273	5.97089	-0.02383	5.81895	-0.03237	6.04198	0.02903
5.82207	0.01485	5.97121	-0.02362	5.81927	-0.03649	6.0423	0.03
5.82238	0.01128	5.97152	-0.02211	5.81958	-0.03783	6.04261	0.03137
5.8227	0.00428	5.97184	-0.0208	5.8199	-0.03555	6.04293	0.03245
5.82301	-0.00205	5.97215	-0.02078	5.82021	-0.03079	6.04324	0.03261
5.82333	-0.00407	5.97247	-0.02205	5.82053	-0.02616	6.04356	0.03159
5.82364	-0.000689337	5.97278	-0.02366	5.82084	-0.0242	6.04387	0.02972
5.82396	0.00604	5.9731	-0.02431	5.82116	-0.02603	6.04419	0.02781
5.82427	0.0121	5.97341	-0.02313	5.82147	-0.03055	6.0445	0.02676
5.82459	0.0139	5.97373	-0.02029	5.82179	-0.03508	6.04482	0.02705
5.8249	0.01032	5.97404	-0.01697	5.8221	-0.03675	6.04513	0.02853
5.82522	0.00331	5.97436	-0.01465	5.82242	-0.03407	6.04545	0.03054
5.82553	-0.00314	5.97467	-0.0144	5.82273	-0.02775	6.04576	0.03214
5.82585	-0.00542	5.97499	-0.01631	5.82305	-0.02035	6.04608	0.03271
5.82616	-0.00233	5.9753	-0.01939	5.82336	-0.01495	6.0464	0.03221
5.82648	0.0042	5.97562	-0.02232	5.82368	-0.01352	6.04671	0.03117
5.82679	0.01029	5.97594	-0.02402	5.82399	-0.01597	6.04703	0.03037
5.82711	0.01229	5.97625	-0.0242	5.82431	-0.02032	6.04734	0.03038
5.82742	0.00889	5.97657	-0.0234	5.82462	-0.02385	6.04766	0.03131
5.82774	0.00194	5.97688	-0.02253	5.82494	-0.02465	6.04797	0.03269
5.82805	-0.00479	5.9772	-0.02228	5.82525	-0.02261	6.04829	0.03377
5.82837	-0.00769	5.97751	-0.02265	5.82557	-0.01934	6.0486	0.03406
5.82869	-0.00544	5.97783	-0.02308	5.82589	-0.01716	6.04892	0.03345
5.829	0.000214821	5.97814	-0.02297	5.8262	-0.0176	6.04923	0.03248
5.82932	0.00546	5.97846	-0.02206	5.82652	-0.02052	6.04955	0.03184
5.82963	0.00677	5.97877	-0.02079	5.82683	-0.02411	6.04986	0.03198
5.82995	0.00289	5.97909	-0.02005	5.82715	-0.02588	6.05018	0.03283
5.83026	-0.00432	5.9794	-0.02063	5.82746	-0.0241	6.05049	0.03389
5.83058	-0.01091	5.97972	-0.02262	5.82778	-0.01876	6.05081	0.03431
5.83089	-0.01317	5.98003	-0.02515	5.82809	-0.01165	6.05112	0.03363
5.83121	-0.00966	5.98035	-0.02686	5.82841	-0.00534	6.05144	0.03194
5.83152	-0.00226	5.98066	-0.0264	5.82872	-0.00191	6.05175	0.03001
5.83184	0.00505	5.98098	-0.02341	5.82904	-0.00183	6.05207	0.02884
5.83215	0.00825	5.98129	-0.01858	5.82935	-0.00386	6.05238	0.02911
5.83247	0.00559	5.98161	-0.01351	5.82967	-0.00593	6.0527	0.03085
5.83278	-0.00135	5.98192	-0.00989	5.82998	-0.00634	6.05302	0.03321
5.8331	-0.00876	5.98224	-0.00869	5.8303	-0.00481	6.05333	0.03504
5.83341	-0.01265	5.98256	-0.00973	5.83061	-0.00249	6.05365	0.03537
5.83373	-0.01112	5.98287	-0.01189	5.83093	-0.00132	6.05396	0.03396
5.83404	-0.00546	5.98319	-0.0138	5.83124	-0.00268	6.05428	0.03153
5.83436	0.00074857	5.9835	-0.01465	5.83156	-0.00655	6.05459	0.02947
5.83467	0.00371	5.98382	-0.01454	5.83187	-0.01136	6.05491	0.02896
5.83499	0.00163	5.98413	-0.01439	5.83219	-0.01486	6.05522	0.03056
5.83531	-0.00421	5.98445	-0.01522	5.83251	-0.01534	6.05554	0.03375
5.83562	-0.01032	5.98476	-0.01739	5.83282	-0.0126	6.05585	0.03713
5.83594	-0.01299	5.98508	-0.0203	5.83314	-0.0081	6.05617	0.03908
5.83625	-0.0106	5.98539	-0.0226	5.83345	-0.00416	6.05648	0.03848
5.83657	-0.00448	5.98571	-0.02291	5.83377	-0.0027	6.0568	0.03531
5.83688	0.00165	5.98602	-0.02072	5.83408	-0.00427	6.05711	0.03055
5.8372	0.00407	5.98634	-0.01667	5.8344	-0.00776	6.05743	0.02575
5.83751	0.00103	5.98665	-0.01235	5.83471	-0.01117	6.05774	0.02237
5.83783	-0.00592	5.98697	-0.00949	5.83503	-0.01277	6.05806	0.02112
5.83814	-0.01306	5.98728	-0.00902	5.83534	-0.01203	6.05837	0.02178
5.83846	-0.01637	5.9876	-0.01062	5.83566	-0.00989	6.05869	0.02339
5.83877	-0.01404	5.98791	-0.01286	5.83597	-0.0081	6.05901	0.0249
5.83909	-0.00754	5.98823	-0.01404	5.83629	-0.00797	6.05932	0.02564
5.8394	-0.000732364	5.98855	-0.01319	5.8366	-0.00963	6.05964	0.02562
5.83972	0.00228	5.98886	-0.01048	5.83692	-0.01182	6.05995	0.02522
5.84003	-0.000557354	5.98918	-0.00727	5.83723	-0.01261	6.06027	0.02509
5.84035	-0.00777	5.98949	-0.00533	5.83755	-0.01066	6.06058	0.02562
5.84066	-0.01538	5.98981	-0.00578	5.83786	-0.00605	6.0609	0.02664
5.84098	-0.019	5.99012	-0.00856	5.83818	-0.000517597	6.06121	0.02767
5.8413	-0.01651	5.99044	-0.01246	5.8385	0.00348	6.06153	0.0282
5.84161	-0.00907	5.99075	-0.01573	5.83881	0.00398	6.06184	0.02794
5.84193	-0.00083118	5.99107	-0.01714	5.83913	0.000745683	6.06216	0.02712
5.84224	0.00348	5.99138	-0.01646	5.83944	-0.00466	6.06247	0.02617
5.84256	0.00129	5.9917	-0.01462	5.83976	-0.00959	6.06279	0.02564
5.84287	-0.0063	5.99201	-0.013	5.84007	-0.01165	6.0631	0.02575
5.84319	-0.01533	5.99233	-0.01265	5.84039	-0.00997	6.06342	0.02638
5.8435	-0.02072	5.99264	-0.01367	5.8407	-0.00565	6.06373	0.02703
5.84382	-0.01955	5.99296	-0.01517	5.84102	-0.00109	6.06405	0.02726
5.84413	-0.01222	5.99327	-0.01596	5.84133	0.0013	6.06436	0.02685
5.84445	-0.00263	5.99359	-0.01532	5.84165	0.000419403	6.06468	0.02601
5.84476	0.0042	5.9939	-0.01345	5.84196	-0.00297	6.06499	0.02509
5.84508	0.00485	5.99422	-0.01151	5.84228	-0.00681	6.06531	0.02448
5.84539	-0.000736809	5.99453	-0.01082	5.84259	-0.00878	6.06563	0.02435
5.84571	-0.00921	5.99485	-0.01211	5.84291	-0.00769	6.06594	0.02449
5.84602	-0.01566	5.99517	-0.01491	5.84322	-0.00411	6.06626	0.02447
5.84634	-0.0164	5.99548	-0.01771	5.84354	0.000105249	6.06657	0.02404
5.84665	-0.01103	5.9958	-0.01882	5.84385	0.00284	6.06689	0.02315
5.84697	-0.00225	5.99611	-0.01727	5.84417	0.00284	6.0672	0.02217
5.84728	0.00557	5.99643	-0.01346	5.84448	0.000422308	6.06752	0.02159
5.8476	0.00891	5.99674	-0.00909	5.8448	-0.00278	6.06783	0.02183
5.84792	0.00712	5.99706	-0.00629	5.84512	-0.00487	6.06815	0.02286
5.84823	0.00251	5.99737	-0.00647	5.84543	-0.00469	6.06846	0.02425
5.84855	-0.00119	5.99769	-0.00959	5.84575	-0.0025	6.06878	0.0253
5.84886	-0.00132	5.998	-0.01414	5.84606	0.000307342	6.06909	0.02547
5.84918	0.00255	5.99832	-0.01786	5.84638	0.00202	6.06941	0.0246
5.84949	0.00772	5.99863	-0.019	5.84669	0.00178	6.06972	0.02306
5.84981	0.01059	5.99895	-0.01713	5.84701	-2.05e-05	6.07004	0.02155
5.85012	0.0085	5.99926	-0.0134	5.84732	-0.00194	6.07035	0.02072
5.85044	0.00184	5.99958	-0.00986	5.84764	-0.00239	6.07067	0.02088
5.85075	-0.00619	5.99989	-0.00829	5.84795	-0.000616986	6.07098	0.02178
5.85107	-0.01136	6.00021	-0.00932	5.84827	0.00283	6.0713	0.02276
5.85138	-0.0104	6.00052	-0.01213	5.84858	0.0063	6.07161	0.02317
5.8517	-0.00338	6.00084	-0.01495	5.8489	0.00805	6.07193	0.0226
5.85201	0.0064	6.00115	-0.01619	5.84921	0.0073	6.07225	0.0212
5.85233	0.01423	6.00147	-0.01528	5.84953	0.00461	6.07256	0.01952
5.85264	0.01637	6.00179	-0.01303	5.84984	0.00168	6.07288	0.01828
5.85296	0.01206	6.0021	-0.01114	5.85016	0.000285637	6.07319	0.01792
5.85327	0.00397	6.00242	-0.01119	5.85047	0.00134	6.07351	0.0185
5.85359	-0.00336	6.00273	-0.01365	5.85079	0.00438	6.07382	0.01956
5.8539	-0.00604	6.00305	-0.01759	5.8511	0.00757	6.07414	0.02058
5.85422	-0.00291	6.00336	-0.0211	5.85142	0.00906	6.07445	0.02107
5.85454	0.00397	6.00368	-0.02235	5.85174	0.00778	6.07477	0.02098
5.85485	0.01055	6.00399	-0.02052	5.85205	0.00421	6.07508	0.02056
5.85517	0.01328	6.00431	-0.01627	5.85237	0.00011082	6.0754	0.02019
5.85548	0.01101	6.00462	-0.01138	5.85268	-0.00238	6.07571	0.02015
5.8558	0.00543	6.00494	-0.0078	5.853	-0.00192	6.07603	0.02036
5.85611	0.000352958	6.00525	-0.00669	5.85331	0.00128	6.07634	0.02046
5.85643	-0.000962539	6.00557	-0.00788	5.85363	0.00564	6.07666	0.02004
5.85674	0.00239	6.00588	-0.01014	5.85394	0.00906	6.07697	0.01888
5.85706	0.00858	6.0062	-0.012	5.85426	0.00998	6.07729	0.01723
5.85737	0.01399	6.00651	-0.01253	5.85457	0.00815	6.0776	0.01564
5.85769	0.01557	6.00683	-0.01189	5.85489	0.00457	6.07792	0.01479
5.858	0.01248	6.00714	-0.01105	5.8552	0.000873423	6.07823	0.0151
5.85832	0.00671	6.00746	-0.0111	5.85552	-0.00161	6.07855	0.01653
5.85863	0.0019	6.00778	-0.01255	5.85583	-0.00267	6.07887	0.01847
5.85895	0.00105	6.00809	-0.0149	5.85615	-0.00311	6.07918	0.02007
5.85926	0.00474	6.00841	-0.01693	5.85646	-0.00402	6.0795	0.02058
5.85958	0.01073	6.00872	-0.01761	5.85678	-0.00604	6.07981	0.01968
5.85989	0.01511	6.00904	-0.01662	5.85709	-0.00884	6.08013	0.01762
5.86021	0.01463	6.00935	-0.01481	5.85741	-0.01103	6.08044	0.01516
5.86053	0.00869	6.00967	-0.01368	5.85773	-0.01125	6.08076	0.01313
5.86084	-0.00032281	6.00998	-0.01457	5.85804	-0.00878	6.08107	0.01221
5.86116	-0.00828	6.0103	-0.01784	5.85836	-0.0043	6.08139	0.01257
5.86147	-0.01147	6.01061	-0.02253	5.85867	0.000326287	6.0817	0.014
5.86179	-0.00887	6.01093	-0.02676	5.85899	0.00295	6.08202	0.01594
5.8621	-0.00247	6.01124	-0.02872	5.8593	0.00227	6.08233	0.01785
5.86242	0.00353	6.01156	-0.02764	5.85962	-0.00157	6.08265	0.01927
5.86273	0.0055	6.01187	-0.02415	5.85993	-0.00702	6.08296	0.02004
5.86305	0.00202	6.01219	-0.02002	5.86025	-0.01171	6.08328	0.02016
5.86336	-0.00504	6.0125	-0.01715	5.86056	-0.01373	6.08359	0.01972
5.86368	-0.0118	6.01282	-0.0167	5.86088	-0.01252	6.08391	0.01873
5.86399	-0.01457	6.01313	-0.01834	5.86119	-0.00888	6.08422	0.01721
5.86431	-0.01187	6.01345	-0.02066	5.86151	-0.00448	6.08454	0.01525
5.86462	-0.00544	6.01376	-0.02197	5.86182	-0.000948969	6.08486	0.01305
5.86494	0.00105	6.01408	-0.02131	5.86214	0.000888667	6.08517	0.01097
5.86525	0.00401	6.0144	-0.019	5.86245	0.00142	6.08549	0.00953
5.86557	0.00211	6.01471	-0.01643	5.86277	0.00149	6.0858	0.00915
5.86588	-0.003	6.01503	-0.01525	5.86308	0.00194	6.08612	0.01001
5.8662	-0.00758	6.01534	-0.01635	5.8634	0.00294	6.08643	0.0119
5.86651	-0.00821	6.01566	-0.01929	5.86371	0.00401	6.08675	0.01435
5.86683	-0.00378	6.01597	-0.02251	5.86403	0.00428	6.08706	0.01663
5.86715	0.00368	6.01629	-0.0242	5.86435	0.00325	6.08738	0.01809
5.86746	0.01002	6.0166	-0.02329	5.86466	0.00126	6.08769	0.01827
5.86778	0.01128	6.01692	-0.02019	5.86498	-0.000760072	6.08801	0.01719
5.86809	0.00613	6.01723	-0.01658	5.86529	-0.00175	6.08832	0.0152
5.86841	-0.00345	6.01755	-0.01457	5.86561	-0.00119	6.08864	0.01294
5.86872	-0.013	6.01786	-0.01559	5.86592	0.00045502	6.08895	0.01103
5.86904	-0.01807	6.01818	-0.01953	5.86624	0.00202	6.08927	0.00995
5.86935	-0.01668	6.01849	-0.02478	5.86655	0.00218	6.08958	0.00983
5.86967	-0.01032	6.01881	-0.02907	5.86687	0.000343684	6.0899	0.01037
5.86998	-0.00318	6.01912	-0.03057	5.86718	-0.00279	6.09021	0.01102
5.8703	0.000141577	6.01944	-0.02879	5.8675	-0.00574	6.09053	0.01118
5.87061	-0.00265	6.01975	-0.02494	5.86781	-0.0069	6.09084	0.01046
5.87093	-0.01036	6.02007	-0.02113	5.86813	-0.00556	6.09116	0.00884
5.87124	-0.01889	6.02038	-0.01939	5.86844	-0.00223	6.09148	0.00676
5.87156	-0.02352	6.0207	-0.02073	5.86876	0.0014	6.09179	0.00497
5.87187	-0.02153	6.02102	-0.02462	5.86907	0.00338	6.09211	0.00421
5.87219	-0.01366	6.02133	-0.02946	5.86939	0.00259	6.09242	0.00492
5.8725	-0.00381	6.02165	-0.03341	5.8697	-0.000751038	6.09274	0.00695
5.87282	0.0032	6.02196	-0.03526	5.87002	-0.00501	6.09305	0.00968
5.87313	0.00409	6.02228	-0.03494	5.87033	-0.00823	6.09337	0.01206
5.87345	-0.00106	6.02259	-0.03323	5.87065	-0.00903	6.09368	0.01326
5.87377	-0.00906	6.02291	-0.03133	5.87097	-0.00757	6.094	0.01286
5.87408	-0.01535	6.02322	-0.03001	5.87128	-0.00507	6.09431	0.0112
5.8744	-0.01658	6.02354	-0.02938	5.8716	-0.00344	6.09463	0.00918
5.87471	-0.01228	6.02385	-0.02898	5.87191	-0.00394	6.09494	0.0079
5.87503	-0.00496	6.02417	-0.02821	5.87223	-0.00662	6.09526	0.00814
5.87534	0.00142	6.02448	-0.02684	5.87254	-0.00996	6.09557	0.01002
5.87566	0.00365	6.0248	-0.02511	5.87286	-0.01212	6.09589	0.01278
5.87597	0.000999504	6.02511	-0.02366	5.87317	-0.0119	6.0962	0.01524
5.87629	-0.00468	6.02543	-0.02287	5.87349	-0.0093	6.09652	0.01619
5.8766	-0.01018	6.02574	-0.02283	5.8738	-0.00585	6.09683	0.01505
5.87692	-0.01284	6.02606	-0.02302	5.87412	-0.0036	6.09715	0.0121
5.87723	-0.01205	6.02637	-0.02288	5.87443	-0.00412	6.09746	0.00839
5.87755	-0.00928	6.02669	-0.02202	5.87475	-0.00733	6.09778	0.00521
5.87786	-0.00703	6.02701	-0.02072	5.87506	-0.0118	6.0981	0.00367
5.87818	-0.00712	6.02732	-0.01963	5.87538	-0.01511	6.09841	0.00404
5.87849	-0.0095	6.02764	-0.01947	5.87569	-0.01543	6.09873	0.00581
5.87881	-0.01239	6.02795	-0.02053	5.87601	-0.01229	6.09904	0.0079
5.87912	-0.01348	6.02827	-0.02234	5.87632	-0.007	6.09936	0.0093
5.87944	-0.01148	6.02858	-0.02391	5.87664	-0.00181	6.09967	0.00951
5.87975	-0.00702	6.0289	-0.02425	5.87695	0.00101	6.09999	0.0088
5.88007	-0.00244	6.02921	-0.02299	5.87727	0.000647784	6.1003	0.00801
5.88039	-0.000256948	6.02953	-0.0206	5.87759	-0.00239	6.10062	0.00812
5.8807	-0.00164	6.02984	-0.01825	5.8779	-0.00636	6.10093	0.00968
5.88102	-0.00555	6.03016	-0.01714	5.87822	-0.00954	6.10125	0.01253
5.88133	-0.00923	6.03047	-0.01768	5.87853	-0.01095	6.10156	0.01584
5.88165	-0.00985	6.03079	-0.01932	5.87885	-0.01088	6.10188	0.01849
5.88196	-0.00626	6.0311	-0.02067	5.87916	-0.01056	6.10219	0.01968
5.88228	0.000279707	6.03142	-0.02029	5.87948	-0.01107	6.10251	0.01921
5.88259	0.00655	6.03173	-0.01747	5.87979	-0.01277	6.10282	0.01765
5.88291	0.0093	6.03205	-0.01285	5.88011	-0.01489	6.10314	0.01606
5.88322	0.00712	6.03236	-0.00802	5.88042	-0.01606	6.10345	0.01546
5.88354	0.00141	6.03268	-0.00483	5.88074	-0.01528	6.10377	0.01643
5.88385	-0.0043	6.03299	-0.00442	5.88105	-0.01259	6.10409	0.01881
5.88417	-0.00634	6.03331	-0.00654	5.88137	-0.00917	6.1044	0.02192
5.88448	-0.00304	6.03363	-0.00964	5.88168	-0.00682	6.10472	0.02478
5.8848	0.00426	6.03394	-0.01172	5.882	-0.00691	6.10503	0.02661
5.88511	0.01173	6.03426	-0.01128	5.88231	-0.00951	6.10535	0.02704
5.88543	0.01526	6.03457	-0.00818	5.88263	-0.0132	6.10566	0.02626
5.88574	0.01275	6.03489	-0.00362	5.88294	-0.0158	6.10598	0.02481
5.88606	0.00544	6.0352	0.000329379	5.88326	-0.01569	6.10629	0.02327
5.88638	-0.00259	6.03552	0.00192	5.88358	-0.01253	6.10661	0.02201
5.88669	-0.00673	6.03583	0.000601385	5.88389	-0.00776	6.10692	0.02118
5.88701	-0.00427	6.03615	-0.00289	5.88421	-0.00381	6.10724	0.02068
5.88732	0.00393	6.03646	-0.00679	5.88452	-0.00293	6.10755	0.02036
5.88764	0.01386	6.03678	-0.00956	5.88484	-0.00584	6.10787	0.02014
5.88795	0.02046	6.03709	-0.01033	5.88515	-0.01144	6.10818	0.02006
5.88827	0.02037	6.03741	-0.00957	5.88547	-0.01713	6.1085	0.02025
5.88858	0.01377	6.03772	-0.0084	5.88578	-0.02032	6.10881	0.02086
5.8889	0.00435	6.03804	-0.00807	5.8861	-0.01958	6.10913	0.02186
5.88921	-0.00283	6.03835	-0.00902	5.88641	-0.01523	6.10944	0.02317
5.88953	-0.00402	6.03867	-0.0107	5.88673	-0.00921	6.10976	0.02456
5.88984	0.00116	6.03898	-0.01192	5.88704	-0.00396	6.11007	0.02585
5.89016	0.00948	6.0393	-0.01156	5.88736	-0.00113	6.11039	0.0269
5.89047	0.01595	6.03961	-0.00939	5.88767	-0.000793986	6.11071	0.02772
5.89079	0.01668	6.03993	-0.00612	5.88799	-0.00167	6.11102	0.02835
5.8911	0.01091	6.04025	-0.00323	5.8883	-0.00207	6.11134	0.02891
5.89142	0.00149	6.04056	-0.00197	5.88862	-0.000749859	6.11165	0.02948
5.89173	-0.00667	6.04088	-0.00282	5.88893	0.00213	6.11197	0.03009
5.89205	-0.00933	6.04119	-0.00528	5.88925	0.00518	6.11228	0.03065
5.89236	-0.00522	6.04151	-0.00799	5.88956	0.00672	6.1126	0.03103
5.89268	0.00335	6.04182	-0.00977	5.88988	0.00573	6.11291	0.03101
5.893	0.01182	6.04214	-0.01001	5.8902	0.00245	6.11323	0.03037
5.89331	0.01586	6.04245	-0.00914	5.89051	-0.00165	6.11354	0.02898
5.89363	0.01369	6.04277	-0.00815	5.89083	-0.0048	6.11386	0.02692
5.89394	0.00699	6.04308	-0.00803	5.89114	-0.00573	6.11417	0.02447
5.89426	-0.000396133	6.0434	-0.00902	5.89146	-0.00453	6.11449	0.02225
5.89457	-0.00452	6.04371	-0.01054	5.89177	-0.00231	6.1148	0.02089
5.89489	-0.00353	6.04403	-0.01156	5.89209	-0.000648977	6.11512	0.02097
5.8952	0.00135	6.04434	-0.01119	5.8924	-0.000572656	6.11543	0.02264
5.89552	0.00686	6.04466	-0.00942	5.89272	-0.00192	6.11575	0.02557
5.89583	0.00969	6.04497	-0.00715	5.89303	-0.00355	6.11606	0.02892
5.89615	0.00837	6.04529	-0.00575	5.89335	-0.00402	6.11638	0.03165
5.89646	0.00412	6.0456	-0.00625	5.89366	-0.00251	6.11669	0.03282
5.89678	-0.000104421	6.04592	-0.00877	5.89398	0.000590792	6.11701	0.03202
5.89709	-0.00144	6.04623	-0.01236	5.89429	0.00401	6.11733	0.02953
5.89741	0.00104	6.04655	-0.01548	5.89461	0.00613	6.11764	0.02615
5.89772	0.00583	6.04687	-0.01682	5.89492	0.00619	6.11796	0.02294
5.89804	0.00986	6.04718	-0.01611	5.89524	0.00456	6.11827	0.02073
5.89835	0.01051	6.0475	-0.01415	5.89555	0.00273	6.11859	0.01983
5.89867	0.0072	6.04781	-0.01245	5.89587	0.00232	6.1189	0.02003
5.89898	0.0019	6.04813	-0.01228	5.89618	0.0042	6.11922	0.02072
5.8993	-0.00191	6.04844	-0.01395	5.8965	0.0078	6.11953	0.02136
5.89962	-0.00144	6.04876	-0.01655	5.89682	0.01152	6.11985	0.02172
5.89993	0.00382	6.04907	-0.01854	5.89713	0.01344	6.12016	0.02196
5.90025	0.01158	6.04939	-0.01851	5.89745	0.01252	6.12048	0.0225
5.90056	0.01799	6.0497	-0.01613	5.89776	0.0092	6.12079	0.02365
5.90088	0.01974	6.05002	-0.01237	5.89808	0.00519	6.12111	0.02535
5.90119	0.01605	6.05033	-0.00895	5.89839	0.00265	6.12142	0.02711
5.90151	0.00906	6.05065	-0.00746	5.89871	0.00292	6.12174	0.02817
5.90182	0.00271	6.05096	-0.00846	5.89902	0.00584	6.12205	0.02785
5.90214	0.000514435	6.05128	-0.01114	5.89934	0.00986	6.12237	0.026
5.90245	0.00349	6.05159	-0.01375	5.89965	0.01276	6.12268	0.02303
5.90277	0.00962	6.05191	-0.01457	5.89997	0.01299	6.123	0.01977
5.90308	0.01499	6.05222	-0.0129	5.90028	0.01044	6.12332	0.01713
5.9034	0.01611	6.05254	-0.00943	5.9006	0.00645	6.12363	0.01564
5.90371	0.01192	6.05286	-0.00583	5.90091	0.00305	6.12395	0.01532
5.90403	0.00458	6.05317	-0.00396	5.90123	0.0018	6.12426	0.01565
5.90434	-0.00185	6.05349	-0.00468	5.90154	0.00288	6.12458	0.01611
5.90466	-0.00357	6.0538	-0.00744	5.90186	0.00506	6.12489	0.01637
5.90497	0.000563578	6.05412	-0.01062	5.90217	0.00635	6.12521	0.01665
5.90529	0.00841	6.05443	-0.01232	5.90249	0.00524	6.12552	0.01749
5.90561	0.01551	6.05475	-0.01152	5.90281	0.00156	6.12584	0.01942
5.90592	0.0176	6.05506	-0.00858	5.90312	-0.00337	6.12615	0.02253
5.90624	0.01294	6.05538	-0.00501	5.90344	-0.00738	6.12647	0.02626
5.90655	0.00336	6.05569	-0.00261	5.90375	-0.00859	6.12678	0.02943
5.90687	-0.00673	6.05601	-0.00252	5.90407	-0.0065	6.1271	0.03083
5.90718	-0.01272	6.05632	-0.00451	5.90438	-0.00215	6.12741	0.02978
5.9075	-0.01225	6.05664	-0.00723	5.9047	0.00239	6.12773	0.02653
5.90781	-0.0065	6.05695	-0.00892	5.90501	0.00516	6.12804	0.02224
5.90813	0.000598133	6.05727	-0.0085	5.90533	0.00521	6.12836	0.01856
5.90844	0.00456	6.05758	-0.00613	5.90564	0.00317	6.12867	0.01692
5.90876	0.0029	6.0579	-0.00316	5.90596	0.000603029	6.12899	0.01784
5.90907	-0.00358	6.05821	-0.00136	5.90627	-0.000834221	6.1293	0.02071
5.90939	-0.01128	6.05853	-0.00191	5.90659	-0.00039583	6.12962	0.02412
5.9097	-0.01595	6.05884	-0.00481	5.9069	0.00144	6.12994	0.02638
5.91002	-0.01507	6.05916	-0.00889	5.90722	0.00317	6.13025	0.02638
5.91033	-0.00928	6.05948	-0.01241	5.90753	0.00336	6.13057	0.02406
5.91065	-0.00193	6.05979	-0.01411	5.90785	0.00134	6.13088	0.02031
5.91096	0.00294	6.06011	-0.01386	5.90816	-0.00225	6.1312	0.01676
5.91128	0.0028	6.06042	-0.01258	5.90848	-0.00591	6.13151	0.01485
5.91159	-0.00189	6.06074	-0.01168	5.90879	-0.00808	6.13183	0.01533
5.91191	-0.00807	6.06105	-0.0122	5.90911	-0.00801	6.13214	0.018
5.91223	-0.01199	6.06137	-0.01418	5.90943	-0.00615	6.13246	0.02178
5.91254	-0.01133	6.06168	-0.01661	5.90974	-0.00393	6.13277	0.02527
5.91286	-0.00674	6.062	-0.01806	5.91006	-0.00293	6.13309	0.02739
5.91317	-0.00122	6.06231	-0.01758	5.91037	-0.00407	6.1334	0.02759
5.91349	0.00155	6.06263	-0.01523	5.91069	-0.00711	6.13372	0.0262
5.9138	-0.0004448	6.06294	-0.01207	5.911	-0.01089	6.13403	0.02406
5.91412	-0.00628	6.06326	-0.00967	5.91132	-0.01399	6.13435	0.02215
5.91443	-0.0126	6.06357	-0.00912	5.91163	-0.01544	6.13466	0.02122
5.91475	-0.01542	6.06389	-0.01054	5.91195	-0.01518	6.13498	0.02156
5.91506	-0.01255	6.0642	-0.0131	5.91226	-0.01397	6.13529	0.023
5.91538	-0.0049	6.06452	-0.01546	5.91258	-0.01276	6.13561	0.02507
5.91569	0.00385	6.06483	-0.01673	5.91289	-0.0123	6.13592	0.02713
5.91601	0.00931	6.06515	-0.01694	5.91321	-0.01261	6.13624	0.02867
5.91632	0.00874	6.06546	-0.01693	5.91352	-0.01324	6.13656	0.02939
5.91664	0.00264	6.06578	-0.01785	5.91384	-0.01371	6.13687	0.02916
5.91695	-0.00558	6.0661	-0.0203	5.91415	-0.01379	6.13719	0.02814
5.91727	-0.01148	6.06641	-0.02386	5.91447	-0.01377	6.1375	0.02659
5.91758	-0.012	6.06673	-0.0272	5.91478	-0.0141	6.13782	0.02493
5.9179	-0.00725	6.06704	-0.02874	5.9151	-0.01486	6.13813	0.02357
5.91821	-0.00026009	6.06736	-0.02759	5.91541	-0.01566	6.13845	0.02276
5.91853	0.0047	6.06767	-0.0241	5.91573	-0.01556	6.13876	0.02264
5.91885	0.00463	6.06799	-0.01968	5.91605	-0.01366	6.13908	0.02309
5.91916	-0.000527569	6.0683	-0.01617	5.91636	-0.00974	6.13939	0.02387
5.91948	-0.00793	6.06862	-0.01481	5.91668	-0.00468	6.13971	0.02469
5.91979	-0.01341	6.06893	-0.01561	5.91699	-0.000105746	6.14002	0.02536
5.92011	-0.014	6.06925	-0.01743	5.91731	0.00216	6.14034	0.02586
5.92042	-0.00955	6.06956	-0.01863	5.91762	0.00109	6.14065	0.02633
5.92074	-0.00284	6.06988	-0.01813	5.91794	-0.00287	6.14097	0.02687
5.92105	0.00203	6.07019	-0.01607	5.91825	-0.00797	6.14128	0.02751
5.92137	0.00208	6.07051	-0.01375	5.91857	-0.01193	6.1416	0.02813
5.92168	-0.00286	6.07082	-0.01288	5.91888	-0.01295	6.14191	0.02846
5.922	-0.01	6.07114	-0.01453	5.9192	-0.01063	6.14223	0.02832
5.92231	-0.01511	6.07145	-0.01846	5.91951	-0.00606	6.14255	0.02776
5.92263	-0.01503	6.07177	-0.02301	5.91983	-0.00133	6.14286	0.02706
5.92294	-0.00932	6.07209	-0.02598	5.92014	0.00168	6.14318	0.02677
5.92326	-0.0006457	6.0724	-0.02574	5.92046	0.00208	6.14349	0.02738
5.92357	0.00686	6.07272	-0.02216	5.92077	0.000413155	6.14381	0.02912
5.92389	0.00976	6.07303	-0.01673	5.92109	-0.00183	6.14412	0.0318
5.9242	0.0073	6.07335	-0.01186	5.9214	-0.00312	6.14444	0.03482
5.92452	0.0016	6.07366	-0.00967	5.92172	-0.00278	6.14475	0.03743
5.92484	-0.00362	6.07398	-0.011	5.92204	-0.00126	6.14507	0.03901
5.92515	-0.00537	6.07429	-0.01506	5.92235	0.000204288	6.14538	0.03932
5.92547	-0.00302	6.07461	-0.01988	5.92267	0.000414834	6.1457	0.03858
5.92578	0.00127	6.07492	-0.02347	5.92298	-0.000987101	6.14601	0.03735
5.9261	0.00406	6.07524	-0.02484	5.9233	-0.00332	6.14633	0.03619
5.92641	0.00268	6.07555	-0.02438	5.92361	-0.0052	6.14664	0.0355
5.92673	-0.00295	6.07587	-0.02347	5.92393	-0.00551	6.14696	0.0353
5.92704	-0.01009	6.07618	-0.02358	5.92424	-0.0041	6.14727	0.03547
5.92736	-0.0147	6.0765	-0.02529	5.92456	-0.00191	6.14759	0.03577
5.92767	-0.01379	6.07681	-0.02797	5.92487	-0.000617085	6.1479	0.03612
5.92799	-0.00712	6.07713	-0.03001	5.92519	-0.00151	6.14822	0.03669
5.9283	0.0023	6.07744	-0.02987	5.9255	-0.00478	6.14853	0.03771
5.92862	0.00982	6.07776	-0.02697	5.92582	-0.00912	6.14885	0.03931
5.92893	0.01161	6.07807	-0.02208	5.92613	-0.01245	6.14917	0.04129
5.92925	0.00675	6.07839	-0.017	5.92645	-0.01289	6.14948	0.04317
5.92956	-0.00228	6.07871	-0.01364	5.92676	-0.00984	6.1498	0.04434
5.92988	-0.01084	6.07902	-0.01313	5.92708	-0.00429	6.15011	0.04434
5.93019	-0.01475	6.07934	-0.01519	5.92739	0.00155	6.15043	0.04312
5.93051	-0.01235	6.07965	-0.01844	5.92771	0.00537	6.15074	0.04112
5.93082	-0.00542	6.07997	-0.02118	5.92802	0.00585	6.15106	0.03907
5.93114	0.00204	6.08028	-0.02228	5.92834	0.00333	6.15137	0.03764
5.93146	0.00597	6.0806	-0.02177	5.92866	-0.000601087	6.15169	0.03718
5.93177	0.00451	6.08091	-0.02057	5.92897	-0.00388	6.152	0.03749
5.93209	-0.00108	6.08123	-0.01997	5.92929	-0.00516	6.15232	0.03808
5.9324	-0.00729	6.08154	-0.02072	5.9296	-0.00427	6.15263	0.03823
5.93272	-0.01051	6.08186	-0.02272	5.92992	-0.00229	6.15295	0.03762
5.93303	-0.00904	6.08217	-0.02501	5.93023	-0.000614301	6.15326	0.03623
5.93335	-0.00407	6.08249	-0.02642	5.93055	-0.000122765	6.15358	0.03448
5.93366	0.00116	6.0828	-0.0263	5.93086	-0.000673803	6.15389	0.03286
5.93398	0.00328	6.08312	-0.02486	5.93118	-0.00133	6.15421	0.03174
5.93429	0.000807193	6.08343	-0.02294	5.93149	-0.00105	6.15452	0.03111
5.93461	-0.00502	6.08375	-0.02154	5.93181	0.000437162	6.15484	0.03069
5.93492	-0.01094	6.08406	-0.0212	5.93212	0.0024	6.15515	0.03012
5.93524	-0.01368	6.08438	-0.02169	5.93244	0.00333	6.15547	0.02925
5.93555	-0.01177	6.08469	-0.02227	5.93275	0.00194	6.15579	0.02828
5.93587	-0.00636	6.08501	-0.02227	5.93307	-0.00206	6.1561	0.02767
5.93618	-0.000597627	6.08533	-0.02166	5.93338	-0.00746	6.15642	0.02787
5.9365	0.00232	6.08564	-0.02107	5.9337	-0.01211	6.15673	0.02907
5.93681	0.00102	6.08596	-0.02157	5.93401	-0.0139	6.15705	0.03089
5.93713	-0.00325	6.08627	-0.02385	5.93433	-0.01195	6.15736	0.03272
5.93744	-0.00743	6.08659	-0.02769	5.93464	-0.00703	6.15768	0.03371
5.93776	-0.00844	6.0869	-0.03201	5.93496	-0.00133	6.15799	0.03339
5.93808	-0.00501	6.08722	-0.03514	5.93528	0.00277	6.15831	0.03178
5.93839	0.00155	6.08753	-0.03588	5.93559	0.00381	6.15862	0.02945
5.93871	0.00802	6.08785	-0.03413	5.93591	0.00206	6.15894	0.0272
5.93902	0.01129	6.08816	-0.03092	5.93622	-0.000722825	6.15925	0.02574
5.93934	0.01001	6.08848	-0.02797	5.93654	-0.00231	6.15957	0.02534
5.93965	0.00553	6.08879	-0.02673	5.93685	-0.00126	6.15988	0.02581
5.93997	0.00097503	6.08911	-0.02758	5.93717	0.00231	6.1602	0.02666
5.94028	-0.000591809	6.08942	-0.02957	5.93748	0.0067	6.16051	0.02733
5.9406	0.00201	6.08974	-0.03102	5.9378	0.00963	6.16083	0.02754
5.94091	0.00727	6.09005	-0.03054	5.93811	0.00944	6.16114	0.02731
5.94123	0.01185	6.09037	-0.02784	5.93843	0.00602	6.16146	0.02685
5.94154	0.01254	6.09068	-0.02401	5.93874	0.00076858	6.16177	0.02641
5.94186	0.0082	6.091	-0.02102	5.93906	-0.00405	6.16209	0.026
5.94217	0.000550465	6.09132	-0.02058	5.93937	-0.00669	6.16241	0.02555
5.94249	-0.00667	6.09163	-0.0232	5.93969	-0.00669	6.16272	0.02486
5.9428	-0.00977	6.09195	-0.02778	5.94	-0.00507	6.16304	0.02394
5.94312	-0.00714	6.09226	-0.03215	5.94032	-0.00364	6.16335	0.02304
5.94343	-0.000290466	6.09258	-0.03412	5.94063	-0.00388	6.16367	0.02259
5.94375	0.00701	6.09289	-0.03269	5.94095	-0.006	6.16398	0.02291
5.94407	0.01073	6.09321	-0.02851	5.94127	-0.00889	6.1643	0.02407
5.94438	0.0088	6.09352	-0.02353	5.94158	-0.01077	6.16461	0.02561
5.9447	0.00229	6.09384	-0.01999	5.9419	-0.01035	6.16493	0.02682
5.94501	-0.00528	6.09415	-0.0192	5.94221	-0.00753	6.16524	0.02701
5.94533	-0.00987	6.09447	-0.02099	5.94253	-0.00363	6.16556	0.02591
5.94564	-0.00907	6.09478	-0.02389	5.94284	-0.000714293	6.16587	0.02389
5.94596	-0.00349	6.0951	-0.02613	5.94316	-0.000340684	6.16619	0.02188
5.94627	0.00372	6.09541	-0.02668	5.94347	-0.00281	6.1665	0.02089
5.94659	0.00871	6.09573	-0.02579	5.94379	-0.00685	6.16682	0.02162
5.9469	0.00901	6.09604	-0.02485	5.9441	-0.01033	6.16713	0.02396
5.94722	0.00491	6.09636	-0.02536	5.94442	-0.01153	6.16745	0.02709
5.94753	-0.000935989	6.09667	-0.02792	5.94473	-0.00992	6.16776	0.02975
5.94785	-0.00499	6.09699	-0.03172	5.94505	-0.00659	6.16808	0.03088
5.94816	-0.005	6.0973	-0.03487	5.94536	-0.00361	6.1684	0.03008
5.94848	-0.00116	6.09762	-0.03543	5.94568	-0.0029	6.16871	0.02787
5.94879	0.00408	6.09794	-0.03266	5.94599	-0.00514	6.16903	0.02536
5.94911	0.0076	6.09825	-0.02752	5.94631	-0.00945	6.16934	0.02375
5.94942	0.00745	6.09857	-0.02239	5.94662	-0.01383	6.16966	0.02372
5.94974	0.00397	6.09888	-0.01987	5.94694	-0.0163	6.16997	0.02511
5.95005	-0.000464931	6.0992	-0.02145	5.94725	-0.01589	6.17029	0.02698
5.95037	-0.00307	6.09951	-0.02662	5.94757	-0.01313	6.1706	0.02809
5.95069	-0.00238	6.09983	-0.03303	5.94789	-0.00975	6.17092	0.02749
5.951	0.00083494	6.10014	-0.03777	5.9482	-0.00758	6.17123	0.02502
5.95132	0.00386	6.10046	-0.03869	5.94852	-0.00765	6.17155	0.02122
5.95163	0.00388	6.10077	-0.0356	5.94883	-0.00965	6.17186	0.01731
5.95195	-0.000447944	6.10109	-0.03026	5.94915	-0.01215	6.17218	0.01441
5.95226	-0.0077	6.1014	-0.0254	5.94946	-0.01355	6.17249	0.01321
5.95258	-0.01462	6.10172	-0.02333	5.94978	-0.01288	6.17281	0.01357
5.95289	-0.01768	6.10203	-0.02479	5.95009	-0.01043	6.17312	0.01486
5.95321	-0.01521	6.10235	-0.02867	5.95041	-0.00753	6.17344	0.01612
5.95352	-0.00842	6.10266	-0.03274	5.95072	-0.0056	6.17375	0.01673
5.95384	-0.000831919	6.10298	-0.035	5.95104	-0.00554	6.17407	0.01645
5.95415	0.00366	6.10329	-0.03473	5.95135	-0.00717	6.17438	0.01569
5.95447	0.00286	6.10361	-0.03277	5.95167	-0.00943	6.1747	0.01506
5.95478	-0.00245	6.10392	-0.03091	5.95198	-0.01103	6.17502	0.01514
5.9551	-0.009	6.10424	-0.03068	5.9523	-0.01137	6.17533	0.01612
5.95541	-0.01299	6.10456	-0.03241	5.95261	-0.01071	6.17565	0.01781
5.95573	-0.01224	6.10487	-0.03496	5.95293	-0.01008	6.17596	0.01965
5.95604	-0.00752	6.10519	-0.03646	5.95324	-0.01057	6.17628	0.02112
5.95636	-0.00214	6.1055	-0.03542	5.95356	-0.01259	6.17659	0.0218
5.95667	-4.74e-05	6.10582	-0.03183	5.95387	-0.01557	6.17691	0.02171
5.95699	-0.00349	6.10613	-0.02726	5.95419	-0.01831	6.17722	0.02106
5.95731	-0.01159	6.10645	-0.02409	5.95451	-0.01966	6.17754	0.02028
5.95762	-0.02075	6.10676	-0.02428	5.95482	-0.01921	6.17785	0.01974
5.95794	-0.02659	6.10708	-0.02815	5.95514	-0.01763	6.17817	0.01963
5.95825	-0.02627	6.10739	-0.03415	5.95545	-0.01625	6.17848	0.01982
5.95857	-0.02015	6.10771	-0.03955	5.95577	-0.01629	6.1788	0.02003
5.95888	-0.01158	6.10802	-0.04187	5.95608	-0.01822	6.17911	0.01979
5.9592	-0.00503	6.10834	-0.0402	5.9564	-0.02134	6.17943	0.01879
5.95951	-0.00365	6.10865	-0.03564	5.95671	-0.02429	6.17974	0.0168
5.95983	-0.00757	6.10897	-0.03075	5.95703	-0.02569	6.18006	0.01404
5.96014	-0.01396	6.10928	-0.02815	5.95734	-0.02509	6.18037	0.01101
5.96046	-0.01878	6.1096	-0.02924	5.95766	-0.02313	6.18069	0.00845
5.96077	-0.01914	6.10991	-0.03333	5.95797	-0.02123	6.181	0.00708
5.96109	-0.01502	6.11023	-0.03822	5.95829	-0.02076	6.18132	0.00743
5.9614	-0.0093	6.11055	-0.04128	5.9586	-0.02226	6.18164	0.00938
5.96172	-0.00595	6.11086	-0.04087	5.95892	-0.02507	6.18195	0.01239
5.96203	-0.00775	6.11118	-0.03726	5.95923	-0.02771	6.18227	0.01549
5.96235	-0.01444	6.11149	-0.03227	5.95955	-0.02873	6.18258	0.01769
5.96266	-0.0228	6.11181	-0.02838	5.95986	-0.02754	6.1829	0.01837
5.96298	-0.02839	6.11212	-0.0273	5.96018	-0.02484	6.18321	0.01759
5.96329	-0.02801	6.11244	-0.02918	5.96049	-0.02218	6.18353	0.01602
5.96361	-0.02169	6.11275	-0.03265	5.96081	-0.02118	6.18384	0.01472
5.96393	-0.01265	6.11307	-0.03562	5.96113	-0.02259	6.18416	0.0145
5.96424	-0.00572	6.11338	-0.03652	5.96144	-0.0259	6.18447	0.0157
5.96456	-0.0046	6.1137	-0.03514	5.96176	-0.02961	6.18479	0.01779
5.96487	-0.00987	6.11401	-0.03256	5.96207	-0.0321	6.1851	0.0198
5.96519	-0.01865	6.11433	-0.03044	5.96239	-0.03248	6.18542	0.02063
5.9655	-0.02619	6.11464	-0.0301	5.9627	-0.03115	6.18573	0.01973
5.96582	-0.02849	6.11496	-0.0316	5.96302	-0.0294	6.18605	0.01735
5.96613	-0.02451	6.11527	-0.03391	5.96333	-0.02872	6.18636	0.0146
5.96645	-0.01671	6.11559	-0.03547	5.96365	-0.02983	6.18668	0.01273
5.96676	-0.00956	6.1159	-0.0352	5.96396	-0.03227	6.18699	0.01283
5.96708	-0.00704	6.11622	-0.03308	5.96428	-0.03464	6.18731	0.015
5.96739	-0.01037	6.11653	-0.03016	5.96459	-0.03542	6.18763	0.01844
5.96771	-0.01738	6.11685	-0.0279	5.96491	-0.03386	6.18794	0.02175
5.96802	-0.02386	6.11717	-0.0273	5.96522	-0.03055	6.18826	0.0235
5.96834	-0.0259	6.11748	-0.02824	5.96554	-0.02706	6.18857	0.023
5.96865	-0.02221	6.1178	-0.02967	5.96585	-0.02513	6.18889	0.02062
5.96897	-0.0148	6.11811	-0.0303	5.96617	-0.0257	6.1892	0.0175
5.96928	-0.00779	6.11843	-0.0293	5.96648	-0.02838	6.18952	0.01516
5.9696	-0.00497	6.11874	-0.02697	5.9668	-0.03156	6.18983	0.01467
5.96992	-0.00761	6.11906	-0.02452	5.96712	-0.03341	6.19015	0.0163
5.97023	-0.01362	6.11937	-0.02329	5.96743	-0.03276	6.19046	0.01936
5.97055	-0.01878	6.11969	-0.02392	5.96775	-0.02978	6.19078	0.02268
5.97086	-0.01915	6.12	-0.02578	5.96806	-0.02585	6.19109	0.02506
5.97118	-0.01338	6.12032	-0.02735	5.96838	-0.02277	6.19141	0.02594
5.97149	-0.00352	6.12063	-0.02693	5.96869	-0.02175	6.19172	0.0254
5.97181	0.00593	6.12095	-0.02379	5.96901	-0.02279	6.19204	0.02415
5.97212	0.01051	6.12126	-0.01864	5.96932	-0.02465	6.19235	0.023
5.97244	0.00823	6.12158	-0.01351	5.96964	-0.02576	6.19267	0.0224
5.97275	0.000611985	6.12189	-0.01064	5.96995	-0.025	6.19298	0.02235
5.97307	-0.00823	6.12221	-0.0114	5.97027	-0.02253	6.1933	0.02242
5.97338	-0.01384	6.12252	-0.01546	5.97058	-0.01963	6.19361	0.02215
5.9737	-0.01396	6.12284	-0.02092	5.9709	-0.01802	6.19393	0.02134
5.97401	-0.00962	6.12315	-0.02522	5.97121	-0.01886	6.19425	0.0202
5.97433	-0.0044	6.12347	-0.02636	5.97153	-0.02203	6.19456	0.01934
5.97464	-0.00233	6.12379	-0.02397	5.97184	-0.02612	6.19488	0.01921
5.97496	-0.00546	6.1241	-0.01939	5.97216	-0.02918	6.19519	0.02009
5.97527	-0.01256	6.12442	-0.01498	5.97247	-0.02973	6.19551	0.02164
5.97559	-0.01993	6.12473	-0.01285	5.97279	-0.02749	6.19582	0.02327
5.9759	-0.02339	6.12505	-0.01388	5.9731	-0.02358	6.19614	0.02424
5.97622	-0.02063	6.12536	-0.01745	5.97342	-0.01984	6.19645	0.02417
5.97654	-0.01269	6.12568	-0.02179	5.97374	-0.01786	6.19677	0.02303
5.97685	-0.00324	6.12599	-0.02511	5.97405	-0.01817	6.19708	0.02127
5.97717	0.00334	6.12631	-0.02653	5.97437	-0.02	6.1974	0.01948
5.97748	0.00438	6.12662	-0.0264	5.97468	-0.02187	6.19771	0.01815
5.9778	0.000258704	6.12694	-0.02595	5.975	-0.02234	6.19803	0.01742
5.97811	-0.00592	6.12725	-0.02639	5.97531	-0.02087	6.19834	0.01719
5.97843	-0.01016	6.12757	-0.02814	5.97563	-0.01801	6.19866	0.01716
5.97874	-0.00993	6.12788	-0.03056	5.97594	-0.01504	6.19897	0.01714
5.97906	-0.00549	6.1282	-0.03231	5.97626	-0.01314	6.19929	0.01702
5.97937	0.000347334	6.12851	-0.0322	5.97657	-0.0128	6.1996	0.01691
5.97969	0.00395	6.12883	-0.02991	5.97689	-0.01355	6.19992	0.01688
5.98	0.003	6.12914	-0.02629	5.9772	-0.01435	6.20023	0.01694
5.98032	-0.00214	6.12946	-0.02288	5.97752	-0.01435	6.20055	0.01699
5.98063	-0.00874	6.12977	-0.02108	5.97783	-0.01332	6.20087	0.01685
5.98095	-0.01328	6.13009	-0.02146	5.97815	-0.01186	6.20118	0.01652
5.98126	-0.0136	6.13041	-0.02346	5.97846	-0.011	6.2015	0.01617
5.98158	-0.01004	6.13072	-0.02578	5.97878	-0.01148	6.20181	0.01612
5.98189	-0.00522	6.13104	-0.02714	5.97909	-0.0133	6.20213	0.01671
5.98221	-0.0024	6.13135	-0.027	5.97941	-0.01559	6.20244	0.01809
5.98252	-0.00343	6.13167	-0.02586	5.97972	-0.01718	6.20276	0.01994
5.98284	-0.00758	6.13198	-0.0248	5.98004	-0.01723	6.20307	0.02175
5.98316	-0.01194	6.1323	-0.02482	5.98036	-0.01575	6.20339	0.0229
5.98347	-0.01315	6.13261	-0.02611	5.98067	-0.01356	6.2037	0.02305
5.98379	-0.00948	6.13293	-0.02793	5.98099	-0.01186	6.20402	0.02221
5.9841	-0.00205	6.13324	-0.02895	5.9813	-0.01143	6.20433	0.02088
5.98442	0.00567	6.13356	-0.02809	5.98162	-0.01222	6.20465	0.01963
5.98473	0.00958	6.13387	-0.02516	5.98193	-0.01334	6.20496	0.01897
5.98505	0.00735	6.13419	-0.02111	5.98225	-0.01365	6.20528	0.01897
5.98536	-0.000265661	6.1345	-0.01751	5.98256	-0.01259	6.20559	0.01926
5.98568	-0.00976	6.13482	-0.01573	5.98288	-0.01051	6.20591	0.01932
5.98599	-0.01666	6.13513	-0.01627	5.98319	-0.00865	6.20622	0.01879
5.98631	-0.01789	6.13545	-0.01844	5.98351	-0.00841	6.20654	0.01769
5.98662	-0.01337	6.13576	-0.02077	5.98382	-0.01047	6.20686	0.01645
5.98694	-0.006	6.13608	-0.0218	5.98414	-0.01418	6.20717	0.01573
5.98725	8.33e-05	6.1364	-0.02092	5.98445	-0.01779	6.20749	0.0159
5.98757	0.00173	6.13671	-0.01869	5.98477	-0.01926	6.2078	0.01693
5.98788	-0.00155	6.13703	-0.01634	5.98508	-0.01731	6.20812	0.01812
5.9882	-0.00749	6.13734	-0.01522	5.9854	-0.01219	6.20843	0.0186
5.98851	-0.0125	6.13766	-0.01584	5.98571	-0.00575	6.20875	0.01758
5.98883	-0.01383	6.13797	-0.01772	5.98603	-0.000593764	6.20906	0.01492
5.98915	-0.0111	6.13829	-0.01968	5.98635	0.00116	6.20938	0.01119
5.98946	-0.00646	6.1386	-0.02047	5.98666	-0.00116	6.20969	0.00757
5.98978	-0.00311	6.13892	-0.01957	5.98698	-0.00643	6.21001	0.00525
5.99009	-0.00339	6.13923	-0.01755	5.98729	-0.0124	6.21032	0.005
5.99041	-0.00732	6.13955	-0.01557	5.98761	-0.01678	6.21064	0.00674
5.99072	-0.01253	6.13986	-0.0148	5.98792	-0.01824	6.21095	0.0097
5.99104	-0.01572	6.14018	-0.01562	5.98824	-0.01704	6.21127	0.01277
5.99135	-0.01469	6.14049	-0.01739	5.98855	-0.01459	6.21158	0.01486
5.99167	-0.00977	6.14081	-0.0188	5.98887	-0.01262	6.2119	0.0155
5.99198	-0.00367	6.14112	-0.01858	5.98918	-0.01215	6.21221	0.01487
5.9923	-0.000184287	6.14144	-0.01634	5.9895	-0.01307	6.21253	0.01372
5.99261	-0.00181	6.14175	-0.01292	5.98981	-0.01436	6.21284	0.01278
5.99293	-0.00832	6.14207	-0.00988	5.99013	-0.01478	6.21316	0.0127
5.99324	-0.01673	6.14238	-0.0088	5.99044	-0.01374	6.21348	0.01356
5.99356	-0.02286	6.1427	-0.0104	5.99076	-0.0116	6.21379	0.01506
5.99387	-0.02355	6.14302	-0.01409	5.99107	-0.0095	6.21411	0.01679
5.99419	-0.01846	6.14333	-0.0183	5.99139	-0.00866	6.21442	0.01838
5.9945	-0.01015	6.14365	-0.02119	5.9917	-0.00955	6.21474	0.01972
5.99482	-0.0028	6.14396	-0.02163	5.99202	-0.01174	6.21505	0.0209
5.99513	0.000111193	6.14428	-0.01973	5.99233	-0.01407	6.21537	0.02203
5.99545	-0.00234	6.14459	-0.01664	5.99265	-0.01545	6.21568	0.02305
5.99577	-0.00816	6.14491	-0.01399	5.99297	-0.01543	6.216	0.02386
5.99608	-0.01368	6.14522	-0.01291	5.99328	-0.01451	6.21631	0.02412
5.9964	-0.01559	6.14554	-0.01359	5.9936	-0.01387	6.21663	0.02364
5.99671	-0.01281	6.14585	-0.01519	5.99391	-0.01449	6.21694	0.02238
5.99703	-0.00695	6.14617	-0.01637	5.99423	-0.01659	6.21726	0.02068
5.99734	-0.00123	6.14648	-0.01617	5.99454	-0.01934	6.21757	0.01888
5.99766	0.00147	6.1468	-0.01447	5.99486	-0.02135	6.21789	0.01744
5.99797	0.00029749	6.14711	-0.01198	5.99517	-0.02138	6.2182	0.01664
5.99829	-0.00315	6.14743	-0.00985	5.99549	-0.01914	6.21852	0.0165
5.9986	-0.00589	6.14774	-0.00903	5.9958	-0.01548	6.21883	0.01696
5.99892	-0.00533	6.14806	-0.00977	5.99612	-0.01202	6.21915	0.01782
5.99923	-0.000933358	6.14837	-0.01159	5.99643	-0.0102	6.21946	0.01879
5.99955	0.00546	6.14869	-0.01357	5.99675	-0.01059	6.21978	0.01979
5.99986	0.01063	6.149	-0.01503	5.99706	-0.01256	6.2201	0.02059
6.00018	0.01199	6.14932	-0.01576	5.99738	-0.01467	6.22041	0.02109
6.00049	0.00893	6.14964	-0.01611	5.99769	-0.01556	6.22073	0.02123
6.00081	0.00333	6.14995	-0.01657	5.99801	-0.01477	6.22104	0.02096
6.00112	-0.00162	6.15027	-0.01743	5.99832	-0.01297	6.22136	0.02053
6.00144	-0.00332	6.15058	-0.01848	5.99864	-0.01168	6.22167	0.02018
6.00175	-0.0013	6.1509	-0.01912	5.99895	-0.01232	6.22199	0.02029
6.00207	0.00261	6.15121	-0.01872	5.99927	-0.01537	6.2223	0.02101
6.00239	0.00528	6.15153	-0.01711	5.99959	-0.02003	6.22262	0.02226
6.0027	0.00433	6.15184	-0.01474	5.9999	-0.0246	6.22293	0.02361
6.00302	-0.000400947	6.15216	-0.01244	6.00022	-0.02741	6.22325	0.02443
6.00333	-0.00654	6.15247	-0.01103	6.00053	-0.02766	6.22356	0.02436
6.00365	-0.0106	6.15279	-0.01085	6.00085	-0.0259	6.22388	0.02328
6.00396	-0.00979	6.1531	-0.01165	6.00116	-0.02365	6.22419	0.02157
6.00428	-0.0039	6.15342	-0.01262	6.00148	-0.02251	6.22451	0.01993
6.00459	0.00464	6.15373	-0.01311	6.00179	-0.02322	6.22482	0.01911
6.00491	0.01183	6.15405	-0.01289	6.00211	-0.02519	6.22514	0.01948
6.00522	0.01442	6.15436	-0.01238	6.00242	-0.02691	6.22545	0.02087
6.00554	0.01169	6.15468	-0.01229	6.00274	-0.02676	6.22577	0.02282
6.00585	0.00578	6.15499	-0.01321	6.00305	-0.02407	6.22609	0.02464
6.00617	0.000427059	6.15531	-0.01506	6.00337	-0.01955	6.2264	0.02596
6.00648	-0.00114	6.15563	-0.01712	6.00368	-0.01508	6.22672	0.027
6.0068	0.00179	6.15594	-0.01824	6.004	-0.01268	6.22703	0.02828
6.00711	0.00716	6.15626	-0.01759	6.00431	-0.01352	6.22735	0.03051
6.00743	0.0112	6.15657	-0.01518	6.00463	-0.01727	6.22766	0.03395
6.00774	0.0107	6.15689	-0.0119	6.00494	-0.02235	6.22798	0.03833
6.00806	0.00514	6.1572	-0.00908	6.00526	-0.0267	6.22829	0.04286
6.00838	-0.00301	6.15752	-0.00799	6.00558	-0.02889	6.22861	0.04682
6.00869	-0.00943	6.15783	-0.00895	6.00589	-0.02883	6.22892	0.05006
6.00901	-0.01041	6.15815	-0.01136	6.00621	-0.02771	6.22924	0.05324
6.00932	-0.00487	6.15846	-0.01396	6.00652	-0.02716	6.22955	0.05784
6.00964	0.00468	6.15878	-0.01551	6.00684	-0.02835	6.22987	0.06542
6.00995	0.01366	6.15909	-0.01557	6.00715	-0.03124	6.23018	0.07674
6.01027	0.01764	6.15941	-0.01454	6.00747	-0.03467	6.2305	0.09122
6.01058	0.01481	6.15972	-0.01349	6.00778	-0.03698	6.23081	0.10686
6.0109	0.00702	6.16004	-0.01331	6.0081	-0.03705	6.23113	0.12087
6.01121	-0.00139	6.16035	-0.01421	6.00841	-0.03482	6.23144	0.13075
6.01153	-0.00584	6.16067	-0.01548	6.00873	-0.03148	6.23176	0.13533
6.01184	-0.00403	6.16098	-0.01588	6.00904	-0.02864	6.23207	0.13522
6.01216	0.00283	6.1613	-0.01449	6.00936	-0.02758	6.23239	0.13247
6.01247	0.01087	6.16161	-0.01126	6.00967	-0.02835	6.23271	0.12952
6.01279	0.01563	6.16193	-0.00728	6.00999	-0.03002	6.23302	0.12806
6.0131	0.01476	6.16225	-0.00421	6.0103	-0.03109	6.23334	0.1281
6.01342	0.00915	6.16256	-0.00342	6.01062	-0.03046	6.23365	0.12803
6.01373	0.00241	6.16288	-0.00521	6.01093	-0.02805	6.23397	0.12546
6.01405	-0.00124	6.16319	-0.00852	6.01125	-0.02481	6.23428	0.11834
6.01436	0.000599676	6.16351	-0.01147	6.01156	-0.02212	6.2346	0.10617
6.01468	0.0072	6.16382	-0.0123	6.01188	-0.021	6.23491	0.09036
6.015	0.01497	6.16414	-0.0104	6.0122	-0.02146	6.23523	0.07362
6.01531	0.01968	6.16445	-0.00666	6.01251	-0.02259	6.23554	0.05892
6.01563	0.01877	6.16477	-0.00307	6.01283	-0.02305	6.23586	0.0483
6.01594	0.01275	6.16508	-0.00171	6.01314	-0.02201	6.23617	0.04201
6.01626	0.00504	6.1654	-0.00362	6.01346	-0.01963	6.23649	0.03882
6.01657	-0.000150321	6.16571	-0.00832	6.01377	-0.01703	6.2368	0.03666
6.01689	-1.2e-05	6.16603	-0.01399	6.01409	-0.01565	6.23712	0.03393
6.0172	0.00522	6.16634	-0.01846	6.0144	-0.01639	6.23743	0.03016
6.01752	0.01255	6.16666	-0.02033	6.01472	-0.01899	6.23775	0.02618
6.01783	0.01785	6.16697	-0.01962	6.01503	-0.02218	6.23806	0.02353
6.01815	0.01831	6.16729	-0.01767	6.01535	-0.02434	6.23838	0.02349
6.01846	0.01387	6.1676	-0.01626	6.01566	-0.02434	6.23869	0.02626
6.01878	0.00718	6.16792	-0.01655	6.01598	-0.02227	6.23901	0.03073
6.01909	0.00195	6.16823	-0.01845	6.01629	-0.01931	6.23933	0.03493
6.01941	0.000771592	6.16855	-0.02063	6.01661	-0.01711	6.23964	0.03691
6.01972	0.00357	6.16887	-0.02135	6.01692	-0.01676	6.23996	0.03569
6.02004	0.00772	6.16918	-0.01955	6.01724	-0.01823	6.24027	0.03165
6.02035	0.00972	6.1695	-0.01555	6.01755	-0.02038	6.24059	0.02626
6.02067	0.00729	6.16981	-0.01096	6.01787	-0.02158	6.2409	0.02148
6.02098	0.00085476	6.17013	-0.00786	6.01818	-0.02082	6.24122	0.01867
6.0213	-0.0065	6.17044	-0.00782	6.0185	-0.01823	6.24153	0.01817
6.02162	-0.01079	6.17076	-0.01093	6.01882	-0.01519	6.24185	0.01922
6.02193	-0.0093	6.17107	-0.01589	6.01913	-0.01351	6.24216	0.02047
6.02225	-0.00229	6.17139	-0.02065	6.01945	-0.01444	6.24248	0.02079
6.02256	0.00714	6.1717	-0.0235	6.01976	-0.01787	6.24279	0.01968
6.02288	0.01453	6.17202	-0.02392	6.02008	-0.02233	6.24311	0.01764
6.02319	0.01651	6.17233	-0.0227	6.02039	-0.02566	6.24342	0.01575
6.02351	0.01246	6.17265	-0.02128	6.02071	-0.02624	6.24374	0.01509
6.02382	0.00481	6.17296	-0.02087	6.02102	-0.02378	6.24405	0.01623
6.02414	-0.0024	6.17328	-0.02161	6.02134	-0.01951	6.24437	0.01899
6.02445	-0.00575	6.17359	-0.02248	6.02165	-0.01553	6.24468	0.02252
6.02477	-0.00418	6.17391	-0.02198	6.02197	-0.01371	6.245	0.02576
6.02508	0.000508284	6.17422	-0.01916	6.02228	-0.01464	6.24532	0.02785
6.0254	0.00494	6.17454	-0.0142	6.0226	-0.01753	6.24563	0.02835
6.02571	0.00612	6.17486	-0.00869	6.02291	-0.02048	6.24595	0.02741
6.02603	0.00319	6.17517	-0.00471	6.02323	-0.02172	6.24626	0.02544
6.02634	-0.00224	6.17549	-0.00388	6.02354	-0.02049	6.24658	0.02284
6.02666	-0.00708	6.1758	-0.0064	6.02386	-0.01737	6.24689	0.01999
6.02697	-0.00872	6.17612	-0.0109	6.02417	-0.01394	6.24721	0.01711
6.02729	-0.00655	6.17643	-0.01523	6.02449	-0.01179	6.24752	0.0144
6.02761	-0.00232	6.17675	-0.01754	6.02481	-0.01161	6.24784	0.01209
6.02792	0.000985024	6.17706	-0.01725	6.02512	-0.01292	6.24815	0.01048
6.02824	0.000897894	6.17738	-0.01534	6.02544	-0.01437	6.24847	0.00981
6.02855	-0.003	6.17769	-0.01369	6.02575	-0.01468	6.24878	0.01008
6.02887	-0.0088	6.17801	-0.01409	6.02607	-0.01336	6.2491	0.01105
6.02918	-0.01338	6.17832	-0.01704	6.02638	-0.01111	6.24941	0.01225
6.0295	-0.01422	6.17864	-0.02154	6.0267	-0.00935	6.24973	0.01314
6.02981	-0.01095	6.17895	-0.0255	6.02701	-0.00941	6.25004	0.01343
6.03013	-0.00556	6.17927	-0.02711	6.02733	-0.01165	6.25036	0.01306
6.03044	-0.00127	6.17958	-0.02566	6.02764	-0.01522	6.25067	0.01235
6.03076	-0.00067564	6.1799	-0.02208	6.02796	-0.01854	6.25099	0.01172
6.03107	-0.00425	6.18021	-0.01841	6.02827	-0.02007	6.2513	0.01149
6.03139	-0.01007	6.18053	-0.01679	6.02859	-0.01931	6.25162	0.01169
6.0317	-0.01484	6.18084	-0.01815	6.0289	-0.01701	6.25194	0.01215
6.03202	-0.01589	6.18116	-0.02178	6.02922	-0.01467	6.25225	0.01254
6.03233	-0.01268	6.18148	-0.02572	6.02953	-0.01386	6.25257	0.01266
6.03265	-0.00717	6.18179	-0.02772	6.02985	-0.01507	6.25288	0.01251
6.03296	-0.00264	6.18211	-0.02648	6.03016	-0.01765	6.2532	0.01236
6.03328	-0.00183	6.18242	-0.02239	6.03048	-0.01995	6.25351	0.01261
6.03359	-0.0054	6.18274	-0.01721	6.03079	-0.02044	6.25383	0.0136
6.03391	-0.01151	6.18305	-0.01327	6.03111	-0.01862	6.25414	0.01534
6.03423	-0.01683	6.18337	-0.0122	6.03143	-0.01519	6.25446	0.01765
6.03454	-0.01849	6.18368	-0.01423	6.03174	-0.01185	6.25477	0.02
6.03486	-0.01568	6.184	-0.01808	6.03206	-0.01021	6.25509	0.02198
6.03517	-0.01016	6.18431	-0.02194	6.03237	-0.01098	6.2554	0.02324
6.03549	-0.00509	6.18463	-0.02429	6.03269	-0.0135	6.25572	0.02369
6.0358	-0.00335	6.18494	-0.02464	6.033	-0.01611	6.25603	0.02343
6.03612	-0.00573	6.18526	-0.02369	6.03332	-0.01715	6.25635	0.02271
6.03643	-0.01063	6.18557	-0.02262	6.03363	-0.01597	6.25666	0.02169
6.03675	-0.0149	6.18589	-0.02227	6.03395	-0.01312	6.25698	0.02055
6.03706	-0.01563	6.1862	-0.02268	6.03426	-0.01027	6.25729	0.01934
6.03738	-0.01197	6.18652	-0.02297	6.03458	-0.00903	6.25761	0.01816
6.03769	-0.00555	6.18683	-0.02205	6.03489	-0.01006	6.25792	0.0171
6.03801	0.000476884	6.18715	-0.01942	6.03521	-0.01266	6.25824	0.01625
6.03832	0.00322	6.18746	-0.01564	6.03552	-0.01495	6.25856	0.01569
6.03864	0.00172	6.18778	-0.01213	6.03584	-0.01512	6.25887	0.01537
6.03895	-0.00255	6.1881	-0.01054	6.03615	-0.0123	6.25919	0.01505
6.03927	-0.00644	6.18841	-0.01181	6.03647	-0.00731	6.2595	0.01457
6.03958	-0.00709	6.18873	-0.01569	6.03678	-0.00227	6.25982	0.01367
6.0399	-0.00354	6.18904	-0.02071	6.0371	0.000474447	6.26013	0.01237
6.04021	0.00266	6.18936	-0.02511	6.03741	-0.000580834	6.26045	0.01083
6.04053	0.00832	6.18967	-0.02746	6.03773	-0.00528	6.26076	0.0094
6.04085	0.01039	6.18999	-0.02761	6.03805	-0.01184	6.26108	0.00846
6.04116	0.0077	6.1903	-0.02641	6.03836	-0.0178	6.26139	0.0083
6.04148	0.00162	6.19062	-0.02521	6.03868	-0.02118	6.26171	0.009
6.04179	-0.00473	6.19093	-0.025	6.03899	-0.02136	6.26202	0.01047
6.04211	-0.00817	6.19125	-0.02585	6.03931	-0.01915	6.26234	0.0124
6.04242	-0.00729	6.19156	-0.02675	6.03962	-0.01625	6.26265	0.01451
6.04274	-0.00311	6.19188	-0.02652	6.03994	-0.01422	6.26297	0.01649
6.04305	0.00159	6.19219	-0.02439	6.04025	-0.01366	6.26328	0.01815
6.04337	0.00398	6.19251	-0.02067	6.04057	-0.01415	6.2636	0.01936
6.04368	0.00279	6.19282	-0.01671	6.04088	-0.01459	6.26391	0.02009
6.044	-0.00101	6.19314	-0.01419	6.0412	-0.01415	6.26423	0.02032
6.04431	-0.00478	6.19345	-0.01421	6.04151	-0.01268	6.26454	0.02013
6.04463	-0.0059	6.19377	-0.0168	6.04183	-0.01088	6.26486	0.01964
6.04494	-0.00331	6.19409	-0.02074	6.04214	-0.00975	6.26518	0.01905
6.04526	0.00176	6.1944	-0.02431	6.04246	-0.00993	6.26549	0.01855
6.04557	0.00656	6.19472	-0.02616	6.04277	-0.01118	6.26581	0.01826
6.04589	0.00848	6.19503	-0.0261	6.04309	-0.01259	6.26612	0.01819
6.0462	0.00655	6.19535	-0.02482	6.0434	-0.01307	6.26644	0.01826
6.04652	0.00216	6.19566	-0.02388	6.04372	-0.01214	6.26675	0.01829
6.04683	-0.0018	6.19598	-0.02439	6.04403	-0.01027	6.26707	0.01817
6.04715	-0.0025	6.19629	-0.02662	6.04435	-0.0087	6.26738	0.01786
6.04747	0.00101	6.19661	-0.02961	6.04467	-0.00871	6.2677	0.01744
6.04778	0.00721	6.19692	-0.032	6.04498	-0.0108	6.26801	0.01705
6.0481	0.01295	6.19724	-0.03262	6.0453	-0.01429	6.26833	0.01681
6.04841	0.01513	6.19755	-0.03129	6.04561	-0.01757	6.26864	0.01672
6.04873	0.01246	6.19787	-0.02878	6.04593	-0.01894	6.26896	0.01672
6.04904	0.00624	6.19818	-0.0265	6.04624	-0.01762	6.26927	0.01669
6.04936	-0.000347142	6.1985	-0.0256	6.04656	-0.01422	6.26959	0.01661
6.04967	-0.00407	6.19881	-0.02631	6.04687	-0.01057	6.2699	0.01655
6.04999	-0.00341	6.19913	-0.02788	6.04719	-0.00872	6.27022	0.01675
6.0503	0.000574012	6.19944	-0.02907	6.0475	-0.00984	6.27053	0.01737
6.05062	0.00494	6.19976	-0.02879	6.04782	-0.01361	6.27085	0.01843
6.05093	0.00662	6.20007	-0.02685	6.04813	-0.01824	6.27117	0.01967
6.05125	0.00418	6.20039	-0.02408	6.04845	-0.02144	6.27148	0.02063
6.05156	-0.0012	6.20071	-0.02181	6.04876	-0.02163	6.2718	0.0208
6.05188	-0.00645	6.20102	-0.02111	6.04908	-0.0187	6.27211	0.01991
6.05219	-0.00832	6.20134	-0.0223	6.04939	-0.01408	6.27243	0.01807
6.05251	-0.00531	6.20165	-0.02456	6.04971	-0.01001	6.27274	0.01574
6.05282	0.00144	6.20197	-0.02662	6.05002	-0.0083	6.27306	0.01366
6.05314	0.00868	6.20228	-0.02742	6.05034	-0.00939	6.27337	0.01243
6.05346	0.01288	6.2026	-0.02667	6.05066	-0.01221	6.27369	0.01228
6.05377	0.01207	6.20291	-0.02507	6.05097	-0.01482	6.274	0.01297
6.05409	0.007	6.20323	-0.02382	6.05129	-0.01559	6.27432	0.01399
6.0544	0.000628779	6.20354	-0.0239	6.0516	-0.01398	6.27463	0.01475
6.05472	-0.00359	6.20386	-0.02544	6.05192	-0.01091	6.27495	0.01487
6.05503	-0.00356	6.20417	-0.02759	6.05223	-0.00812	6.27526	0.01447
6.05535	0.000191595	6.20449	-0.02909	6.05255	-0.00721	6.27558	0.01391
6.05566	0.005	6.2048	-0.02898	6.05286	-0.00864	6.27589	0.01365
6.05598	0.00763	6.20512	-0.02722	6.05318	-0.01153	6.27621	0.01396
6.05629	0.00621	6.20543	-0.02479	6.05349	-0.01414	6.27652	0.01472
6.05661	0.00132	6.20575	-0.02318	6.05381	-0.01498	6.27684	0.0155
6.05692	-0.00432	6.20606	-0.02355	6.05412	-0.01354	6.27715	0.01585
6.05724	-0.00745	6.20638	-0.02595	6.05444	-0.01068	6.27747	0.01552
6.05755	-0.00613	6.20669	-0.02938	6.05475	-0.00814	6.27779	0.01473
6.05787	-0.000947775	6.20701	-0.03216	6.05507	-0.0075	6.2781	0.01398
6.05818	0.0053	6.20733	-0.03298	6.05538	-0.00939	6.27842	0.01385
6.0585	0.00922	6.20764	-0.03155	6.0557	-0.01297	6.27873	0.01461
6.05881	0.00869	6.20796	-0.02881	6.05601	-0.0165	6.27905	0.01605
6.05913	0.0041	6.20827	-0.02645	6.05633	-0.01826	6.27936	0.0174
6.05944	-0.00189	6.20859	-0.02597	6.05664	-0.01739	6.27968	0.01784
6.05976	-0.00588	6.2089	-0.02775	6.05696	-0.01439	6.27999	0.01674
6.06008	-0.0057	6.20922	-0.03089	6.05728	-0.01072	6.28031	0.01415
6.06039	-0.00156	6.20953	-0.03353	6.05759	-0.00807	6.28062	0.0108
6.06071	0.00407	6.20985	-0.03395	6.05791	-0.00734	6.28094	0.00784
6.06102	0.00792	6.21016	-0.03146	6.05822	-0.00828	6.28125	0.0064
6.06134	0.00781	6.21048	-0.02683	6.05854	-0.00981	6.28157	0.00707
6.06165	0.00393	6.21079	-0.02193	6.05885	-0.01069	6.28188	0.00976
6.06197	-0.00141	6.21111	-0.01883	6.05917	-0.01028	6.2822	0.01362
6.06228	-0.00515	6.21142	-0.01873	6.05948	-0.0089	6.28251	0.01752
6.0626	-0.00528	6.21174	-0.0215	6.0598	-0.00761	6.28283	0.02041
6.06291	-0.00211	6.21205	-0.02572	6.06011	-0.00744	6.28314	0.02175
6.06323	0.00195	6.21237	-0.02955	6.06043	-0.00881	6.28346	0.02151
6.06354	0.00383	6.21268	-0.03166	6.06074	-0.0111	6.28377	0.02011
6.06386	0.00175	6.213	-0.03185	6.06106	-0.01317	6.28409	0.01819
6.06417	-0.00374	6.21332	-0.03097	6.06137	-0.01392	6.28441	0.01627
6.06449	-0.00985	6.21363	-0.03035	6.06169	-0.01302	6.28472	0.01476
6.0648	-0.01321	6.21395	-0.03095	6.062	-0.01103	6.28504	0.0138
6.06512	-0.01178	6.21426	-0.0327	6.06232	-0.00916	6.28535	0.01342
6.06543	-0.00615	6.21458	-0.03466	6.06263	-0.0084	6.28567	0.01358
6.06575	0.000630421	6.21489	-0.03558	6.06295	-0.00897	6.28598	0.01418
6.06606	0.00477	6.21521	-0.03462	6.06326	-0.0101	6.2863	0.01498
6.06638	0.00375	6.21552	-0.03193	6.06358	-0.01053	6.28661	0.01567
6.0667	-0.00207	6.21584	-0.02864	6.0639	-0.00937	6.28693	0.01591
6.06701	-0.0097	6.21615	-0.0262	6.06421	-0.00668	6.28724	0.01548
6.06733	-0.01496	6.21647	-0.02564	6.06453	-0.00364	6.28756	0.01449
6.06764	-0.01488	6.21678	-0.02698	6.06484	-0.002	6.28787	0.01332
6.06796	-0.00925	6.2171	-0.02924	6.06516	-0.00306	6.28819	0.01258
6.06827	-0.000773105	6.21741	-0.03099	6.06547	-0.00692	6.2885	0.0128
6.06859	0.00636	6.21773	-0.03106	6.06579	-0.01218	6.28882	0.01421
6.0689	0.00874	6.21804	-0.02921	6.0661	-0.01668	6.28913	0.01643
6.06922	0.00551	6.21836	-0.02615	6.06642	-0.01843	6.28945	0.01868
6.06953	-0.00117	6.21867	-0.02311	6.06673	-0.01673	6.28976	0.02007
6.06985	-0.00748	6.21899	-0.02117	6.06705	-0.01249	6.29008	0.01992
6.07016	-0.01005	6.2193	-0.02064	6.06736	-0.00782	6.2904	0.01815
6.07048	-0.00774	6.21962	-0.02098	6.06768	-0.00491	6.29071	0.01532
6.07079	-0.00219	6.21994	-0.02118	6.06799	-0.005	6.29103	0.01241
6.07111	0.0033	6.22025	-0.02049	6.06831	-0.00778	6.29134	0.0104
6.07142	0.00564	6.22057	-0.01883	6.06862	-0.01168	6.29166	0.00982
6.07174	0.00378	6.22088	-0.01699	6.06894	-0.01478	6.29197	0.01069
6.07205	-0.000809519	6.2212	-0.01614	6.06925	-0.01586	6.29229	0.01243
6.07237	-0.00507	6.22151	-0.01715	6.06957	-0.0149	6.2926	0.01437
6.07269	-0.00615	6.22183	-0.02001	6.06989	-0.01311	6.29292	0.01587
6.073	-0.00312	6.22214	-0.02375	6.0702	-0.01196	6.29323	0.01675
6.07332	0.00256	6.22246	-0.02679	6.07052	-0.0124	6.29355	0.01715
6.07363	0.00792	6.22277	-0.02767	6.07083	-0.01422	6.29386	0.01744
6.07395	0.01022	6.22309	-0.02581	6.07115	-0.01633	6.29418	0.01784
6.07426	0.00853	6.2234	-0.02175	6.07146	-0.01739	6.29449	0.01842
6.07458	0.00424	6.22372	-0.01692	6.07178	-0.01675	6.29481	0.01904
6.07489	0.000169833	6.22403	-0.01294	6.07209	-0.01478	6.29512	0.01948
6.07521	-0.00111	6.22435	-0.01073	6.07241	-0.0128	6.29544	0.01976
6.07552	0.00123	6.22466	-0.00997	6.07272	-0.01215	6.29575	0.01999
6.07584	0.00577	6.22498	-0.00893	6.07304	-0.0134	6.29607	0.02045
6.07615	0.00979	6.22529	-0.00496	6.07335	-0.01584	6.29638	0.02122
6.07647	0.01091	6.22561	0.00467	6.07367	-0.01792	6.2967	0.02218
6.07678	0.0085	6.22592	0.02191	6.07398	-0.01798	6.29702	0.02288
6.0771	0.00416	6.22624	0.04706	6.0743	-0.01527	6.29733	0.02283
6.07741	0.000656636	6.22656	0.07846	6.07461	-0.01045	6.29765	0.02177
6.07773	0.000313983	6.22687	0.11259	6.07493	-0.00537	6.29796	0.01985
6.07804	0.00357	6.22719	0.14463	6.07524	-0.00212	6.29828	0.01767
6.07836	0.00861	6.2275	0.16949	6.07556	-0.00199	6.29859	0.01599
6.07867	0.01248	6.22782	0.18297	6.07587	-0.0048	6.29891	0.0154
6.07899	0.01275	6.22813	0.18279	6.07619	-0.00908	6.29922	0.0159
6.07931	0.00905	6.22845	0.16937	6.07651	-0.01283	6.29954	0.01695
6.07962	0.00341	6.22876	0.14573	6.07682	-0.01462	6.29985	0.01777
6.07994	-0.000943576	6.22908	0.11688	6.07714	-0.0142	6.30017	0.01764
6.08025	-0.00137	6.22939	0.08831	6.07745	-0.01258	6.30048	0.01651
6.08057	0.00253	6.22971	0.0646	6.07777	-0.01123	6.3008	0.01485
6.08088	0.00861	6.23002	0.04808	6.07808	-0.0112	6.30111	0.01363
6.0812	0.0133	6.23034	0.03845	6.0784	-0.01243	6.30143	0.01368
6.08151	0.01357	6.23065	0.03341	6.07871	-0.01389	6.30174	0.01523
6.08183	0.00877	6.23097	0.02984	6.07903	-0.01418	6.30206	0.01773
6.08214	0.00104	6.23128	0.02527	6.07934	-0.01251	6.30237	0.02006
6.08246	-0.00578	6.2316	0.01894	6.07966	-0.00926	6.30269	0.02113
6.08277	-0.00823	6.23191	0.01175	6.07997	-0.00588	6.303	0.02042
6.08309	-0.00508	6.23223	0.00564	6.08029	-0.00417	6.30332	0.01829
6.0834	0.00189	6.23254	0.00231	6.0806	-0.00519	6.30364	0.01588
6.08372	0.00892	6.23286	0.00226	6.08092	-0.00873	6.30395	0.01451
6.08403	0.01233	6.23318	0.00439	6.08123	-0.01336	6.30427	0.0151
6.08435	0.01043	6.23349	0.00656	6.08155	-0.0171	6.30458	0.01764
6.08466	0.00446	6.23381	0.00668	6.08186	-0.01859	6.3049	0.02123
6.08498	-0.00231	6.23412	0.00377	6.08218	-0.01761	6.30521	0.02447
6.08529	-0.00634	6.23444	-0.00152	6.08249	-0.01527	6.30553	0.02619
6.08561	-0.00588	6.23475	-0.00732	6.08281	-0.01322	6.30584	0.02596
6.08593	-0.00187	6.23507	-0.01142	6.08313	-0.01266	6.30616	0.02425
6.08624	0.0028	6.23538	-0.01241	6.08344	-0.01368	6.30647	0.02212
6.08656	0.00499	6.2357	-0.01039	6.08376	-0.01526	6.30679	0.02061
6.08687	0.00322	6.23601	-0.00681	6.08407	-0.01587	6.3071	0.0202
6.08719	-0.0015	6.23633	-0.00366	6.08439	-0.01451	6.30742	0.02064
6.0875	-0.00628	6.23664	-0.00251	6.0847	-0.01138	6.30773	0.02116
6.08782	-0.00815	6.23696	-0.00374	6.08502	-0.00783	6.30805	0.021
6.08813	-0.00588	6.23727	-0.0065	6.08533	-0.00567	6.30836	0.01983
6.08845	-0.000772868	6.23759	-0.00925	6.08565	-0.00604	6.30868	0.01809
6.08876	0.00411	6.2379	-0.01067	6.08596	-0.00879	6.30899	0.01669
6.08908	0.0057	6.23822	-0.01031	6.08628	-0.01243	6.30931	0.01653
6.08939	0.00271	6.23853	-0.00876	6.08659	-0.01492	6.30963	0.01796
6.08971	-0.00337	6.23885	-0.00716	6.08691	-0.01481	6.30994	0.02059
6.09002	-0.00916	6.23917	-0.00649	6.08722	-0.01204	6.31026	0.02335
6.09034	-0.01126	6.23948	-0.00711	6.08754	-0.00809	6.31057	0.02509
6.09065	-0.00817	6.2398	-0.00849	6.08785	-0.00514	6.31089	0.02506
6.09097	-0.00124	6.24011	-0.00974	6.08817	-0.00495	6.3112	0.02332
6.09128	0.00608	6.24043	-0.01015	6.08848	-0.00784	6.31152	0.02067
6.0916	0.01015	6.24074	-0.00961	6.0888	-0.01253	6.31183	0.01819
6.09192	0.00922	6.24106	-0.00865	6.08912	-0.01679	6.31215	0.01676
6.09223	0.00444	6.24137	-0.008	6.08943	-0.01861	6.31246	0.01667
6.09255	-0.000849707	6.24169	-0.00811	6.08975	-0.01726	6.31278	0.01751
6.09286	-0.00295	6.242	-0.00877	6.09006	-0.01373	6.31309	0.01858
6.09318	-3.87e-05	6.24232	-0.00925	6.09038	-0.01008	6.31341	0.01917
6.09349	0.00672	6.24263	-0.00886	6.09069	-0.00838	6.31372	0.01905
6.09381	0.01382	6.24295	-0.00743	6.09101	-0.00968	6.31404	0.01837
6.09412	0.01729	6.24326	-0.00565	6.09132	-0.01342	6.31435	0.01753
6.09444	0.01501	6.24358	-0.00478	6.09164	-0.01786	6.31467	0.01683
6.09475	0.00795	6.24389	-0.00602	6.09195	-0.021	6.31498	0.01631
6.09507	-0.000329161	6.24421	-0.00961	6.09227	-0.02161	6.3153	0.01563
6.09538	-0.00555	6.24452	-0.01461	6.09258	-0.01978	6.31561	0.01455
6.0957	-0.00512	6.24484	-0.01913	6.0929	-0.01663	6.31593	0.01299
6.09601	0.000449758	6.24515	-0.02118	6.09321	-0.01359	6.31625	0.0114
6.09633	0.00787	6.24547	-0.01965	6.09353	-0.01155	6.31656	0.01051
6.09664	0.01283	6.24579	-0.01498	6.09384	-0.01041	6.31688	0.01103
6.09696	0.0125	6.2461	-0.00896	6.09416	-0.0094	6.31719	0.01321
6.09727	0.00697	6.24642	-0.00408	6.09447	-0.00771	6.31751	0.01667
6.09759	-0.00074812	6.24673	-0.00229	6.09479	-0.00529	6.31782	0.0204
6.0979	-0.00641	6.24705	-0.00419	6.0951	-0.00299	6.31814	0.02332
6.09822	-0.00698	6.24736	-0.00889	6.09542	-0.00219	6.31845	0.02463
6.09854	-0.00217	6.24768	-0.01448	6.09574	-0.00397	6.31877	0.0243
6.09885	0.00544	6.24799	-0.019	6.09605	-0.00838	6.31908	0.02295
6.09917	0.01191	6.24831	-0.02135	6.09637	-0.01419	6.3194	0.02152
6.09948	0.01417	6.24862	-0.02165	6.09668	-0.01942	6.31971	0.02084
6.0998	0.01169	6.24894	-0.02088	6.097	-0.02237	6.32003	0.02116
6.10011	0.00665	6.24925	-0.02017	6.09731	-0.02238	6.32034	0.02213
6.10043	0.00258	6.24957	-0.02013	6.09763	-0.02025	6.32066	0.02301
6.10074	0.00222	6.24988	-0.02053	6.09794	-0.01775	6.32097	0.02315
6.10106	0.00594	6.2502	-0.02064	6.09826	-0.01656	6.32129	0.02235
6.10137	0.01158	6.25051	-0.01982	6.09857	-0.01741	6.3216	0.02095
6.10169	0.01568	6.25083	-0.01797	6.09889	-0.01968	6.32192	0.01967
6.102	0.01563	6.25114	-0.01579	6.0992	-0.02179	6.32223	0.01909
6.10232	0.01111	6.25146	-0.01435	6.09952	-0.02216	6.32255	0.01942
6.10263	0.00439	6.25177	-0.01434	6.09983	-0.0202	6.32287	0.02025
6.10295	-0.000934795	6.25209	-0.01572	6.10015	-0.0167	6.32318	0.02093
6.10326	-0.00208	6.25241	-0.0176	6.10046	-0.01343	6.3235	0.02084
6.10358	0.00141	6.25272	-0.0187	6.10078	-0.01208	6.32381	0.01985
6.10389	0.00749	6.25304	-0.01814	6.10109	-0.01328	6.32413	0.01836
6.10421	0.01278	6.25335	-0.01594	6.10141	-0.01616	6.32444	0.01712
6.10452	0.01453	6.25367	-0.01317	6.10172	-0.01871	6.32476	0.01685
6.10484	0.01214	6.25398	-0.01128	6.10204	-0.0189	6.32507	0.01779
6.10516	0.00746	6.2543	-0.01127	6.10236	-0.0158	6.32539	0.01966
6.10547	0.00361	6.25461	-0.01314	6.10267	-0.01024	6.3257	0.02166
6.10579	0.00294	6.25493	-0.01575	6.10299	-0.00436	6.32602	0.02299
6.1061	0.00571	6.25524	-0.01738	6.1033	-0.000689923	6.32633	0.02327
6.10642	0.00978	6.25556	-0.01679	6.10362	-0.00076122	6.32665	0.02263
6.10673	0.01199	6.25587	-0.0139	6.10393	-0.00435	6.32696	0.02173
6.10705	0.00999	6.25619	-0.01003	6.10425	-0.00961	6.32728	0.02128
6.10736	0.00382	6.2565	-0.00725	6.10456	-0.01405	6.32759	0.02179
6.10768	-0.00405	6.25682	-0.0073	6.10488	-0.0158	6.32791	0.02321
6.10799	-0.00996	6.25713	-0.01071	6.10519	-0.0145	6.32822	0.02504
6.10831	-0.01118	6.25745	-0.01644	6.10551	-0.0114	6.32854	0.02658
6.10862	-0.00747	6.25776	-0.02222	6.10582	-0.00861	6.32886	0.02734
6.10894	-0.00136	6.25808	-0.02574	6.10614	-0.00785	6.32917	0.02721
6.10925	0.00328	6.2584	-0.02566	6.10645	-0.00962	6.32949	0.02651
6.10957	0.00345	6.25871	-0.02231	6.10677	-0.01295	6.3298	0.02575
6.10988	-0.00142	6.25903	-0.0174	6.10708	-0.01605	6.33012	0.02535
6.1102	-0.00889	6.25934	-0.0131	6.1074	-0.01725	6.33043	0.02546
6.11051	-0.01501	6.25966	-0.01111	6.10771	-0.01601	6.33075	0.02591
6.11083	-0.01646	6.25997	-0.01179	6.10803	-0.01314	6.33106	0.02645
6.11115	-0.01243	6.26029	-0.01417	6.10835	-0.01017	6.33138	0.02684
6.11146	-0.00511	6.2606	-0.01666	6.10866	-0.00855	6.33169	0.0271
6.11178	0.00148	6.26092	-0.01783	6.10898	-0.00877	6.33201	0.02735
6.11209	0.00374	6.26123	-0.01721	6.10929	-0.0102	6.33232	0.02774
6.11241	0.00039305	6.26155	-0.01536	6.10961	-0.01136	6.33264	0.0282
6.11272	-0.00678	6.26186	-0.01343	6.10992	-0.01106	6.33295	0.02842
6.11304	-0.01402	6.26218	-0.01246	6.11024	-0.00881	6.33327	0.02807
6.11335	-0.01768	6.26249	-0.01282	6.11055	-0.00532	6.33358	0.02689
6.11367	-0.01627	6.26281	-0.01405	6.11087	-0.00192	6.3339	0.02504
6.11398	-0.0111	6.26312	-0.01531	6.11118	9.29e-05	6.33421	0.02306
6.1143	-0.00552	6.26344	-0.01585	6.1115	0.00024119	6.33453	0.02161
6.11461	-0.00286	6.26375	-0.01553	6.11181	-0.000998528	6.33484	0.02121
6.11493	-0.00454	6.26407	-0.01483	6.11213	-0.00248	6.33516	0.02195
6.11524	-0.00931	6.26438	-0.01442	6.11244	-0.00317	6.33548	0.02341
6.11556	-0.01403	6.2647	-0.01474	6.11276	-0.00275	6.33579	0.02485
6.11587	-0.01566	6.26502	-0.0157	6.11307	-0.00172	6.33611	0.02552
6.11619	-0.01305	6.26533	-0.01671	6.11339	-0.00113	6.33642	0.02516
6.1165	-0.00772	6.26565	-0.01706	6.1137	-0.00182	6.33674	0.02402
6.11682	-0.00301	6.26596	-0.01644	6.11402	-0.00387	6.33705	0.0228
6.11713	-0.00206	6.26628	-0.01519	6.11433	-0.00651	6.33737	0.02226
6.11745	-0.00602	6.26659	-0.01409	6.11465	-0.00851	6.33768	0.02284
6.11777	-0.01322	6.26691	-0.01387	6.11497	-0.00892	6.338	0.02447
6.11808	-0.02	6.26722	-0.01482	6.11528	-0.00752	6.33831	0.02653
6.1184	-0.02272	6.26754	-0.01651	6.1156	-0.00506	6.33863	0.02833
6.11871	-0.01977	6.26785	-0.01796	6.11591	-0.00273	6.33894	0.02931
6.11903	-0.01248	6.26817	-0.01825	6.11623	-0.00151	6.33926	0.02939
6.11934	-0.00438	6.26848	-0.01699	6.11654	-0.00167	6.33957	0.0288
6.11966	0.000739769	6.2688	-0.01467	6.11686	-0.00257	6.33989	0.02803
6.11997	0.000820217	6.26911	-0.01229	6.11717	-0.00322	6.3402	0.02729
6.12029	-0.00336	6.26943	-0.01079	6.11749	-0.00283	6.34052	0.02651
6.1206	-0.00885	6.26974	-0.01062	6.1178	-0.00144	6.34083	0.0253
6.12092	-0.01229	6.27006	-0.01138	6.11812	8.43e-05	6.34115	0.02325
6.12123	-0.01183	6.27037	-0.01207	6.11843	0.000529229	6.34146	0.02033
6.12155	-0.00815	6.27069	-0.01185	6.11875	-0.000967284	6.34178	0.01705
6.12186	-0.00393	6.271	-0.01036	6.11906	-0.00438	6.3421	0.01431
6.12218	-0.00217	6.27132	-0.0082	6.11938	-0.00868	6.34241	0.01305
6.12249	-0.00423	6.27164	-0.00648	6.11969	-0.01237	6.34273	0.01385
6.12281	-0.00905	6.27195	-0.00616	6.12001	-0.01418	6.34304	0.01643
6.12312	-0.01364	6.27227	-0.00754	6.12032	-0.01375	6.34336	0.0199
6.12344	-0.01495	6.27258	-0.00994	6.12064	-0.0117	6.34367	0.02291
6.12375	-0.01165	6.2729	-0.01202	6.12095	-0.00923	6.34399	0.02437
6.12407	-0.00509	6.27321	-0.01264	6.12127	-0.00746	6.3443	0.0238
6.12439	0.00132	6.27353	-0.01142	6.12159	-0.00687	6.34462	0.02154
6.1247	0.00411	6.27384	-0.00914	6.1219	-0.00711	6.34493	0.01852
6.12502	0.00161	6.27416	-0.00728	6.12222	-0.00741	6.34525	0.01588
6.12533	-0.0049	6.27447	-0.00727	6.12253	-0.00717	6.34556	0.01438
6.12565	-0.0119	6.27479	-0.00967	6.12285	-0.00642	6.34588	0.01429
6.12596	-0.01546	6.2751	-0.01371	6.12316	-0.00587	6.34619	0.01522
6.12628	-0.01344	6.27542	-0.01783	6.12348	-0.00639	6.34651	0.01654
6.12659	-0.00663	6.27573	-0.02028	6.12379	-0.00842	6.34682	0.0177
6.12691	0.00163	6.27605	-0.02023	6.12411	-0.01157	6.34714	0.01847
6.12722	0.00738	6.27636	-0.01804	6.12442	-0.01467	6.34745	0.01893
6.12754	0.00811	6.27668	-0.01523	6.12474	-0.01633	6.34777	0.01936
6.12785	0.00421	6.27699	-0.01346	6.12505	-0.01575	6.34808	0.01994
6.12817	-0.0015	6.27731	-0.0137	6.12537	-0.01317	6.3484	0.0206
6.12848	-0.00529	6.27763	-0.01574	6.12568	-0.00984	6.34872	0.02108
6.1288	-0.00476	6.27794	-0.01829	6.126	-0.00731	6.34903	0.02114
6.12911	-9.48e-05	6.27826	-0.01978	6.12631	-0.00664	6.34935	0.02073
6.12943	0.00616	6.27857	-0.01935	6.12663	-0.00781	6.34966	0.02009
6.12974	0.01053	6.27889	-0.01738	6.12694	-0.00961	6.34998	0.01969
6.13006	0.01078	6.2792	-0.01533	6.12726	-0.01051	6.35029	0.02
6.13038	0.00712	6.27952	-0.0148	6.12757	-0.00936	6.35061	0.02109
6.13069	0.00198	6.27983	-0.01671	6.12789	-0.00621	6.35092	0.02271
6.13101	-0.00145	6.28015	-0.02056	6.12821	-0.00228	6.35124	0.0242
6.13132	-0.00119	6.28046	-0.02464	6.12852	0.000691499	6.35155	0.02488
6.13164	0.0023	6.28078	-0.02689	6.12884	0.00143	6.35187	0.02433
6.13195	0.00649	6.28109	-0.02604	6.12915	-0.00018321	6.35218	0.0226
6.13227	0.0083	6.28141	-0.02236	6.12947	-0.00294	6.3525	0.02023
6.13258	0.00612	6.28172	-0.01761	6.12978	-0.00505	6.35281	0.01797
6.1329	0.000872514	6.28204	-0.01412	6.1301	-0.00509	6.35313	0.0165
6.13321	-0.00429	6.28235	-0.01364	6.13041	-0.00291	6.35344	0.01613
6.13353	-0.00588	6.28267	-0.01639	6.13073	0.000245131	6.35376	0.01666
6.13384	-0.00209	6.28298	-0.02088	6.13104	0.00231	6.35407	0.01765
6.13416	0.00588	6.2833	-0.0248	6.13136	0.00154	6.35439	0.0185
6.13447	0.0142	6.28361	-0.02613	6.13167	-0.00255	6.35471	0.01886
6.13479	0.01843	6.28393	-0.02422	6.13199	-0.00887	6.35502	0.01872
6.1351	0.01588	6.28425	-0.02013	6.1323	-0.01524	6.35534	0.01838
6.13542	0.00724	6.28456	-0.01589	6.13262	-0.01948	6.35565	0.01823
6.13573	-0.00368	6.28488	-0.0135	6.13293	-0.02045	6.35597	0.0186
6.13605	-0.01184	6.28519	-0.01379	6.13325	-0.0186	6.35628	0.01952
6.13636	-0.01348	6.28551	-0.01606	6.13356	-0.01558	6.3566	0.02083
6.13668	-0.00814	6.28582	-0.01846	6.13388	-0.01333	6.35691	0.02209
6.137	0.00125	6.28614	-0.01918	6.1342	-0.01307	6.35723	0.02294
6.13731	0.00997	6.28645	-0.0174	6.13451	-0.01474	6.35754	0.02314
6.13763	0.01406	6.28677	-0.01378	6.13483	-0.01721	6.35786	0.02267
6.13794	0.01234	6.28708	-0.01012	6.13514	-0.01905	6.35817	0.02171
6.13826	0.00682	6.2874	-0.00832	6.13546	-0.01942	6.35849	0.02052
6.13857	0.00144	6.28771	-0.00931	6.13577	-0.01851	6.3588	0.01938
6.13889	-0.000351079	6.28803	-0.01255	6.13609	-0.0174	6.35912	0.01849
6.1392	0.00249	6.28834	-0.01631	6.1364	-0.01731	6.35943	0.01795
6.13952	0.00813	6.28866	-0.01846	6.13672	-0.01875	6.35975	0.01768
6.13983	0.01288	6.28897	-0.01779	6.13703	-0.02121	6.36006	0.01758
6.14015	0.01356	6.28929	-0.01446	6.13735	-0.02337	6.36038	0.01753
6.14046	0.0093	6.2896	-0.00994	6.13766	-0.02386	6.36069	0.01737
6.14078	0.0021	6.28992	-0.0063	6.13798	-0.02215	6.36101	0.01712
6.14109	-0.0043	6.29023	-0.00504	6.13829	-0.01883	6.36133	0.01681
6.14141	-0.00653	6.29055	-0.00648	6.13861	-0.01536	6.36164	0.0166
6.14172	-0.00346	6.29087	-0.00974	6.13892	-0.01324	6.36196	0.0166
6.14204	0.00314	6.29118	-0.01322	6.13924	-0.01318	6.36227	0.01689
6.14235	0.00966	6.2915	-0.01555	6.13955	-0.01461	6.36259	0.01736
6.14267	0.01272	6.29181	-0.01627	6.13987	-0.01611	6.3629	0.01779
6.14298	0.01104	6.29213	-0.01574	6.14018	-0.01613	6.36322	0.01794
6.1433	0.00605	6.29244	-0.01489	6.1405	-0.01396	6.36353	0.01765
6.14362	0.00101	6.29276	-0.0145	6.14082	-0.01022	6.36385	0.01698
6.14393	-0.00104	6.29307	-0.01467	6.14113	-0.00646	6.36416	0.01619
6.14425	0.000945132	6.29339	-0.01491	6.14145	-0.00443	6.36448	0.01571
6.14456	0.0054	6.2937	-0.01452	6.14176	-0.005	6.36479	0.01584
6.14488	0.00906	6.29402	-0.01314	6.14208	-0.00771	6.36511	0.01665
6.14519	0.00888	6.29433	-0.01111	6.14239	-0.01099	6.36542	0.01788
6.14551	0.00397	6.29465	-0.00936	6.14271	-0.01305	6.36574	0.01896
6.14582	-0.00388	6.29496	-0.00881	6.14302	-0.01282	6.36605	0.01939
6.14614	-0.0111	6.29528	-0.00985	6.14334	-0.01062	6.36637	0.01889
6.14645	-0.01435	6.29559	-0.01202	6.14365	-0.00792	6.36668	0.0177
6.14677	-0.01231	6.29591	-0.01417	6.14397	-0.00649	6.367	0.01646
6.14708	-0.00654	6.29622	-0.01514	6.14428	-0.00741	6.36731	0.01594
6.1474	-0.000479312	6.29654	-0.01432	6.1446	-0.01042	6.36763	0.01673
6.14771	0.00239	6.29686	-0.0121	6.14491	-0.014	6.36795	0.01885
6.14803	0.000601222	6.29717	-0.00957	6.14523	-0.01626	6.36826	0.02173
6.14834	-0.00464	6.29749	-0.008	6.14554	-0.01592	6.36858	0.02439
6.14866	-0.01009	6.2978	-0.00811	6.14586	-0.01313	6.36889	0.02588
6.14897	-0.01238	6.29812	-0.00966	6.14617	-0.00927	6.36921	0.02575
6.14929	-0.00998	6.29843	-0.01162	6.14649	-0.00631	6.36952	0.0242
6.1496	-0.00401	6.29875	-0.01277	6.1468	-0.00569	6.36984	0.02203
6.14992	0.00238	6.29906	-0.01245	6.14712	-0.00754	6.37015	0.0203
6.15024	0.00583	6.29938	-0.01083	6.14744	-0.01067	6.37047	0.01977
6.15055	0.00468	6.29969	-0.00893	6.14775	-0.01325	6.37078	0.02066
6.15087	-0.000190091	6.30001	-0.00791	6.14807	-0.01387	6.3711	0.02247
6.15118	-0.00596	6.30032	-0.00844	6.14838	-0.01229	6.37141	0.02431
6.1515	-0.00955	6.30064	-0.01026	6.1487	-0.00954	6.37173	0.02527
6.15181	-0.00934	6.30095	-0.01237	6.14901	-0.0073	6.37204	0.02492
6.15213	-0.00615	6.30127	-0.0135	6.14933	-0.00689	6.37236	0.02342
6.15244	-0.00258	6.30158	-0.01288	6.14964	-0.00853	6.37267	0.02143
6.15276	-0.00137	6.3019	-0.01062	6.14996	-0.01112	6.37299	0.01974
6.15307	-0.00377	6.30221	-0.00763	6.15027	-0.01292	6.3733	0.01896
6.15339	-0.00864	6.30253	-0.0051	6.15059	-0.01254	6.37362	0.01911
6.1537	-0.01322	6.30284	-0.00389	6.1509	-0.00973	6.37394	0.01978
6.15402	-0.01476	6.30316	-0.00403	6.15122	-0.00557	6.37425	0.02028
6.15433	-0.01219	6.30348	-0.00489	6.15153	-0.00189	6.37457	0.01999
6.15465	-0.00694	6.30379	-0.00564	6.15185	-0.000371908	6.37488	0.01862
6.15496	-0.00207	6.30411	-0.0058	6.15216	-0.00158	6.3752	0.01629
6.15528	-0.000614292	6.30442	-0.00556	6.15248	-0.00478	6.37551	0.0135
6.15559	-0.00367	6.30474	-0.0056	6.15279	-0.00832	6.37583	0.01085
6.15591	-0.00972	6.30505	-0.00654	6.15311	-0.01055	6.37614	0.00892
6.15623	-0.01542	6.30537	-0.00845	6.15343	-0.01064	6.37646	0.00808
6.15654	-0.0175	6.30568	-0.01061	6.15374	-0.00898	6.37677	0.00857
6.15686	-0.01462	6.306	-0.01187	6.15406	-0.00673	6.37709	0.01037
6.15717	-0.00841	6.30631	-0.01131	6.15437	-0.00517	6.3774	0.01331
6.15749	-0.00249	6.30663	-0.00888	6.15469	-0.00488	6.37772	0.01696
6.1578	-0.00062882	6.30694	-0.00565	6.155	-0.00549	6.37803	0.02077
6.15812	-0.00448	6.30726	-0.00335	6.15532	-0.00599	6.37835	0.02388
6.15843	-0.01264	6.30757	-0.0035	6.15563	-0.00548	6.37866	0.02553
6.15875	-0.0212	6.30789	-0.0066	6.15595	-0.00371	6.37898	0.02526
6.15906	-0.02595	6.3082	-0.01167	6.15626	-0.0014	6.37929	0.02314
6.15938	-0.02448	6.30852	-0.01667	6.15658	0.000249073	6.37961	0.0199
6.15969	-0.0176	6.30883	-0.01939	6.15689	0.000226427	6.37992	0.01666
6.16001	-0.00886	6.30915	-0.0186	6.15721	-0.00162	6.38024	0.01468
6.16032	-0.00274	6.30946	-0.01459	6.15752	-0.00445	6.38056	0.01479
6.16064	-0.00215	6.30978	-0.00912	6.15784	-0.00688	6.38087	0.01703
6.16095	-0.00707	6.3101	-0.0044	6.15815	-0.0077	6.38119	0.0206
6.16127	-0.01465	6.31041	-0.00218	6.15847	-0.00665	6.3815	0.02418
6.16158	-0.02084	6.31073	-0.00288	6.15878	-0.00449	6.38182	0.02635
6.1619	-0.02267	6.31104	-0.0056	6.1591	-0.00263	6.38213	0.02629
6.16221	-0.01973	6.31136	-0.00874	6.15941	-0.00229	6.38245	0.02387
6.16253	-0.01427	6.31167	-0.01101	6.15973	-0.00381	6.38276	0.0199
6.16285	-0.00955	6.31199	-0.01208	6.16005	-0.0065	6.38308	0.0156
6.16316	-0.00806	6.3123	-0.01263	6.16036	-0.00899	6.38339	0.01222
6.16348	-0.01001	6.31262	-0.01374	6.16068	-0.01007	6.38371	0.01057
6.16379	-0.01327	6.31293	-0.01604	6.16099	-0.00945	6.38402	0.01082
6.16411	-0.01491	6.31325	-0.01908	6.16131	-0.00782	6.38434	0.01262
6.16442	-0.01296	6.31356	-0.02132	6.16162	-0.00652	6.38465	0.01516
6.16474	-0.00783	6.31388	-0.02105	6.16194	-0.00669	6.38497	0.01775
6.16505	-0.00215	6.31419	-0.01728	6.16225	-0.00849	6.38528	0.01981
6.16537	0.000793924	6.31451	-0.01056	6.16257	-0.01101	6.3856	0.02109
6.16568	-0.00115	6.31482	-0.00288	6.16288	-0.01275	6.38591	0.02151
6.166	-0.00742	6.31514	0.00309	6.1632	-0.0124	6.38623	0.02119
6.16631	-0.01502	6.31545	0.00523	6.16351	-0.00973	6.38654	0.02021
6.16663	-0.02006	6.31577	0.00296	6.16383	-0.00581	6.38686	0.01884
6.16694	-0.0198	6.31608	-0.00241	6.16414	-0.00242	6.38718	0.01726
6.16726	-0.0143	6.3164	-0.00853	6.16446	-0.00125	6.38749	0.01576
6.16757	-0.00635	6.31672	-0.01297	6.16477	-0.00291	6.38781	0.0145
6.16789	0.000104969	6.31703	-0.01444	6.16509	-0.00664	6.38812	0.01361
6.1682	0.00202	6.31735	-0.01322	6.1654	-0.01072	6.38844	0.01296
6.16852	-0.0011	6.31766	-0.01083	6.16572	-0.01339	6.38875	0.01229
6.16883	-0.00688	6.31798	-0.00905	6.16603	-0.01378	6.38907	0.01141
6.16915	-0.0115	6.31829	-0.00903	6.16635	-0.01236	6.38938	0.01032
6.16947	-0.01187	6.31861	-0.01054	6.16667	-0.01054	6.3897	0.00923
6.16978	-0.00732	6.31892	-0.01249	6.16698	-0.00987	6.39001	0.00861
6.1701	1.69e-06	6.31924	-0.01357	6.1673	-0.011	6.39033	0.0089
6.17041	0.00646	6.31955	-0.01312	6.16761	-0.01337	6.39064	0.01024
6.17073	0.00866	6.31987	-0.01166	6.16793	-0.01539	6.39096	0.01242
6.17104	0.00557	6.32018	-0.01038	6.16824	-0.01549	6.39127	0.01471
6.17136	-0.00121	6.3205	-0.01054	6.16856	-0.01293	6.39159	0.01634
6.17167	-0.00826	6.32081	-0.01258	6.16887	-0.00836	6.3919	0.01671
6.17199	-0.01248	6.32113	-0.01572	6.16919	-0.00354	6.39222	0.0158
6.1723	-0.01246	6.32144	-0.01838	6.1695	-0.000475289	6.39253	0.01417
6.17262	-0.00931	6.32176	-0.01896	6.16982	-0.000247113	6.39285	0.01262
6.17293	-0.00549	6.32207	-0.01683	6.17013	-0.00251	6.39317	0.01195
6.17325	-0.00352	6.32239	-0.01265	6.17045	-0.00565	6.39348	0.01244
6.17356	-0.00421	6.32271	-0.00814	6.17076	-0.00763	6.3938	0.01371
6.17388	-0.00638	6.32302	-0.0052	6.17108	-0.00715	6.39411	0.015
6.17419	-0.00764	6.32334	-0.0049	6.17139	-0.00428	6.39443	0.01545
6.17451	-0.0061	6.32365	-0.00694	6.17171	-0.000442847	6.39474	0.01463
6.17482	-0.00164	6.32397	-0.00984	6.17202	0.00233	6.39506	0.01274
6.17514	0.00383	6.32428	-0.01181	6.17234	0.00245	6.39537	0.01059
6.17546	0.00732	6.3246	-0.01174	6.17266	-0.00031896	6.39569	0.00907
6.17577	0.00651	6.32491	-0.00976	6.17297	-0.00487	6.396	0.00881
6.17609	0.00116	6.32523	-0.00718	6.17329	-0.00932	6.39632	0.00969
6.1764	-0.00659	6.32554	-0.00576	6.1736	-0.01202	6.39663	0.01094
6.17672	-0.01341	6.32586	-0.00673	6.17392	-0.01234	6.39695	0.01154
6.17703	-0.01655	6.32617	-0.01003	6.17423	-0.01084	6.39726	0.01068
6.17735	-0.01536	6.32649	-0.0144	6.17455	-0.009	6.39758	0.00833
6.17766	-0.01157	6.3268	-0.01798	6.17486	-0.00809	6.39789	0.0052
6.17798	-0.00834	6.32712	-0.01925	6.17518	-0.00869	6.39821	0.0026
6.17829	-0.00832	6.32743	-0.0179	6.17549	-0.01025	6.39852	0.00168
6.17861	-0.01206	6.32775	-0.01478	6.17581	-0.01166	6.39884	0.00304
6.17892	-0.01766	6.32806	-0.01155	6.17612	-0.01184	6.39915	0.00629
6.17924	-0.02185	6.32838	-0.00975	6.17644	-0.01042	6.39947	0.01038
6.17955	-0.02177	6.32869	-0.01006	6.17675	-0.00806	6.39979	0.01394
6.17987	-0.01664	6.32901	-0.01197	6.17707	-0.00593	6.4001	0.01594
6.18018	-0.00835	6.32933	-0.01434	6.17738	-0.0051	6.40042	0.0161
6.1805	-0.000445437	6.32964	-0.0159	6.1777	-0.00598	6.40073	0.01498
6.18081	0.00383	6.32996	-0.01612	6.17801	-0.00807	6.40105	0.01366
6.18113	0.00308	6.33027	-0.01526	6.17833	-0.01034	6.40136	0.01316
6.18144	-0.00143	6.33059	-0.01421	6.17864	-0.01183	6.40168	0.01401
6.18176	-0.0067	6.3309	-0.01384	6.17896	-0.01218	6.40199	0.01603
6.18208	-0.00979	6.33122	-0.01451	6.17928	-0.01178	6.40231	0.01843
6.18239	-0.00941	6.33153	-0.01587	6.17959	-0.01146	6.40262	0.02024
6.18271	-0.00675	6.33185	-0.01706	6.17991	-0.0119	6.40294	0.02069
6.18302	-0.00443	6.33216	-0.01731	6.18022	-0.01314	6.40325	0.01959
6.18334	-0.00502	6.33248	-0.01641	6.18054	-0.01449	6.40357	0.0173
6.18365	-0.00918	6.33279	-0.01475	6.18085	-0.01502	6.40388	0.01463
6.18397	-0.01529	6.33311	-0.01319	6.18117	-0.01401	6.4042	0.01241
6.18428	-0.02012	6.33342	-0.01244	6.18148	-0.01159	6.40451	0.01128
6.1846	-0.0207	6.33374	-0.01272	6.1818	-0.0086	6.40483	0.01144
6.18491	-0.01607	6.33405	-0.01361	6.18211	-0.00635	6.40514	0.01268
6.18523	-0.00795	6.33437	-0.01438	6.18243	-0.00571	6.40546	0.01446
6.18554	7.66e-05	6.33468	-0.01438	6.18274	-0.00684	6.40577	0.01613
6.18586	0.00443	6.335	-0.01353	6.18306	-0.00895	6.40609	0.01715
6.18617	0.00338	6.33531	-0.01233	6.18337	-0.01085	6.40641	0.01711
6.18649	-0.00205	6.33563	-0.01154	6.18369	-0.01146	6.40672	0.01597
6.1868	-0.00877	6.33595	-0.01176	6.184	-0.0105	6.40704	0.01398
6.18712	-0.01331	6.33626	-0.01304	6.18432	-0.0086	6.40735	0.01168
6.18743	-0.01376	6.33658	-0.01488	6.18463	-0.00696	6.40767	0.00976
6.18775	-0.01064	6.33689	-0.01646	6.18495	-0.00661	6.40798	0.00883
6.18806	-0.00645	6.33721	-0.01714	6.18526	-0.00789	6.4083	0.00926
6.18838	-0.00412	6.33752	-0.01686	6.18558	-0.01036	6.40861	0.01099
6.1887	-0.00523	6.33784	-0.01602	6.1859	-0.01289	6.40893	0.01355
6.18901	-0.00909	6.33815	-0.01539	6.18621	-0.0145	6.40924	0.0162
6.18933	-0.01321	6.33847	-0.01549	6.18653	-0.01477	6.40956	0.01824
6.18964	-0.01484	6.33878	-0.01634	6.18684	-0.01394	6.40987	0.0193
6.18996	-0.01261	6.3391	-0.01747	6.18716	-0.0128	6.41019	0.01943
6.19027	-0.00742	6.33941	-0.01824	6.18747	-0.01205	6.4105	0.01913
6.19059	-0.00194	6.33973	-0.01818	6.18779	-0.01184	6.41082	0.01902
6.1909	0.000902784	6.34004	-0.01745	6.1881	-0.01185	6.41113	0.01961
6.19122	-0.000402371	6.34036	-0.01664	6.18842	-0.01138	6.41145	0.02095
6.19153	-0.00512	6.34067	-0.01651	6.18873	-0.01003	6.41176	0.02257
6.19185	-0.01058	6.34099	-0.01752	6.18905	-0.00796	6.41208	0.02381
6.19216	-0.01392	6.3413	-0.01957	6.18936	-0.00603	6.4124	0.02404
6.19248	-0.01353	6.34162	-0.02193	6.18968	-0.00535	6.41271	0.02299
6.19279	-0.01007	6.34194	-0.02372	6.18999	-0.00656	6.41303	0.02094
6.19311	-0.00597	6.34225	-0.02427	6.19031	-0.00946	6.41334	0.0186
6.19342	-0.0039	6.34257	-0.02355	6.19062	-0.01304	6.41366	0.0168
6.19374	-0.00524	6.34288	-0.02206	6.19094	-0.01576	6.41397	0.01616
6.19405	-0.00916	6.3432	-0.02054	6.19125	-0.01645	6.41429	0.01685
6.19437	-0.01313	6.34351	-0.01961	6.19157	-0.01485	6.4146	0.0186
6.19469	-0.01443	6.34383	-0.01932	6.19189	-0.0117	6.41492	0.02084
6.195	-0.01184	6.34414	-0.01937	6.1922	-0.00844	6.41523	0.02297
6.19532	-0.00633	6.34446	-0.01926	6.19252	-0.00634	6.41555	0.02461
6.19563	-0.000682876	6.34477	-0.01873	6.19283	-0.00604	6.41586	0.02565
6.19595	0.00218	6.34509	-0.01801	6.19315	-0.00717	6.41618	0.02618
6.19626	0.000906136	6.3454	-0.0176	6.19346	-0.00869	6.41649	0.02629
6.19658	-0.0035	6.34572	-0.01803	6.19378	-0.00955	6.41681	0.026
6.19689	-0.00811	6.34603	-0.01931	6.19409	-0.0092	6.41712	0.02528
6.19721	-0.00984	6.34635	-0.02094	6.19441	-0.00792	6.41744	0.02407
6.19752	-0.0072	6.34666	-0.02203	6.19472	-0.00675	6.41775	0.02248
6.19784	-0.0012	6.34698	-0.02185	6.19504	-0.00656	6.41807	0.02081
6.19815	0.00507	6.34729	-0.02022	6.19535	-0.00788	6.41838	0.01946
6.19847	0.00833	6.34761	-0.01785	6.19567	-0.01046	6.4187	0.01876
6.19878	0.00682	6.34792	-0.01591	6.19598	-0.01336	6.41902	0.01876
6.1991	0.00152	6.34824	-0.01563	6.1963	-0.01566	6.41933	0.01917
6.19941	-0.00441	6.34856	-0.01745	6.19661	-0.01677	6.41965	0.0195
6.19973	-0.00734	6.34887	-0.02093	6.19693	-0.01681	6.41996	0.01932
6.20004	-0.00526	6.34919	-0.02475	6.19724	-0.01629	6.42028	0.01839
6.20036	0.00112	6.3495	-0.02744	6.19756	-0.01582	6.42059	0.01698
6.20067	0.00864	6.34982	-0.02807	6.19787	-0.01555	6.42091	0.01559
6.20099	0.01345	6.35013	-0.02672	6.19819	-0.01524	6.42122	0.01486
6.20131	0.01312	6.35045	-0.02438	6.19851	-0.01421	6.42154	0.01518
6.20162	0.00796	6.35076	-0.02241	6.19882	-0.01204	6.42185	0.01647
6.20194	0.000867325	6.35108	-0.02172	6.19914	-0.00878	6.42217	0.01825
6.20225	-0.00428	6.35139	-0.0225	6.19945	-0.00506	6.42248	0.01985
6.20257	-0.00475	6.35171	-0.02404	6.19977	-0.00199	6.4228	0.02069
6.20288	-0.000432061	6.35202	-0.02521	6.20008	-0.000372556	6.42311	0.02052
6.2032	0.00621	6.35234	-0.02512	6.2004	-0.000327751	6.42343	0.01951
6.20351	0.0116	6.35265	-0.02373	6.20071	-0.00135	6.42374	0.01812
6.20383	0.01301	6.35297	-0.02163	6.20103	-0.00253	6.42406	0.01678
6.20414	0.01017	6.35328	-0.01988	6.20134	-0.00305	6.42437	0.01578
6.20446	0.00518	6.3536	-0.01923	6.20166	-0.00267	6.42469	0.01512
6.20477	0.00122	6.35391	-0.0197	6.20197	-0.00187	6.425	0.01475
6.20509	0.000623901	6.35423	-0.02068	6.20229	-0.00146	6.42532	0.01461
6.2054	0.00349	6.35454	-0.02118	6.2026	-0.00207	6.42564	0.01481
6.20572	0.00758	6.35486	-0.02055	6.20292	-0.00372	6.42595	0.01565
6.20603	0.00975	6.35518	-0.01891	6.20323	-0.00563	6.42627	0.01733
6.20635	0.00786	6.35549	-0.017	6.20355	-0.00681	6.42658	0.01979
6.20666	0.00216	6.35581	-0.01594	6.20386	-0.00651	6.4269	0.0225
6.20698	-0.00473	6.35612	-0.01639	6.20418	-0.00472	6.42721	0.02461
6.20729	-0.00916	6.35644	-0.01833	6.20449	-0.0023	6.42753	0.02521
6.20761	-0.00859	6.35675	-0.02091	6.20481	-0.000546506	6.42784	0.0238
6.20793	-0.00299	6.35707	-0.02296	6.20513	-0.000513407	6.42816	0.02055
6.20824	0.00507	6.35738	-0.02367	6.20544	-0.0024	6.42847	0.01633
6.20856	0.01176	6.3577	-0.02284	6.20576	-0.00543	6.42879	0.01242
6.20887	0.01412	6.35801	-0.02115	6.20607	-0.00819	6.4291	0.01007
6.20919	0.01174	6.35833	-0.01955	6.20639	-0.00947	6.42942	0.00988
6.2095	0.00682	6.35864	-0.01875	6.2067	-0.00882	6.42973	0.01167
6.20982	0.00292	6.35896	-0.01872	6.20702	-0.00685	6.43005	0.0146
6.21013	0.00289	6.35927	-0.01889	6.20733	-0.00492	6.43036	0.01753
6.21045	0.00719	6.35959	-0.01847	6.20765	-0.00437	6.43068	0.0195
6.21076	0.01358	6.3599	-0.01704	6.20796	-0.00581	6.43099	0.02019
6.21108	0.01846	6.36022	-0.01505	6.20828	-0.00884	6.43131	0.01998
6.21139	0.01889	6.36053	-0.01352	6.20859	-0.01215	6.43162	0.0196
6.21171	0.01431	6.36085	-0.01353	6.20891	-0.01425	6.43194	0.01979
6.21202	0.00692	6.36117	-0.01545	6.20922	-0.01423	6.43226	0.02089
6.21234	0.000449245	6.36148	-0.01862	6.20954	-0.01218	6.43257	0.02265
6.21265	-0.00192	6.3618	-0.02147	6.20985	-0.00913	6.43289	0.02436
6.21297	0.000648873	6.36211	-0.02229	6.21017	-0.00651	6.4332	0.02533
6.21328	0.00624	6.36243	-0.0201	6.21048	-0.00536	6.43352	0.02517
6.2136	0.0113	6.36274	-0.01539	6.2108	-0.00598	6.43383	0.02405
6.21392	0.01272	6.36306	-0.00985	6.21112	-0.00779	6.43415	0.0226
6.21423	0.0097	6.36337	-0.00581	6.21143	-0.00982	6.43446	0.02164
6.21455	0.00415	6.36369	-0.00498	6.21175	-0.01115	6.43478	0.02169
6.21486	-0.000316144	6.364	-0.00778	6.21206	-0.01139	6.43509	0.02281
6.21518	-0.000548868	6.36432	-0.01308	6.21238	-0.01072	6.43541	0.02443
6.21549	0.00429	6.36463	-0.01875	6.21269	-0.00964	6.43572	0.02576
6.21581	0.01209	6.36495	-0.02275	6.21301	-0.00859	6.43604	0.02602
6.21612	0.01895	6.36526	-0.02401	6.21332	-0.00768	6.43635	0.02495
6.21644	0.02126	6.36558	-0.02281	6.21364	-0.00675	6.43667	0.02285
6.21675	0.01776	6.36589	-0.02043	6.21395	-0.00565	6.43698	0.02049
6.21707	0.01025	6.36621	-0.01834	6.21427	-0.00444	6.4373	0.01881
6.21738	0.00259	6.36652	-0.01734	6.21458	-0.00352	6.43761	0.01841
6.2177	-0.00136	6.36684	-0.01718	6.2149	-0.00339	6.43793	0.01935
6.21801	5.32e-05	6.36715	-0.01691	6.21521	-0.00431	6.43825	0.02113
6.21833	0.00553	6.36747	-0.01566	6.21553	-0.00594	6.43856	0.02285
6.21864	0.0115	6.36779	-0.01326	6.21584	-0.00743	6.43888	0.02367
6.21896	0.01436	6.3681	-0.01052	6.21616	-0.00778	6.43919	0.02317
6.21927	0.01239	6.36842	-0.00894	6.21647	-0.00638	6.43951	0.02148
6.21959	0.00689	6.36873	-0.00982	6.21679	-0.00346	6.43982	0.01929
6.2199	0.00136	6.36905	-0.01347	6.2171	-9.82e-05	6.44014	0.0175
6.22022	-0.000532048	6.36936	-0.01894	6.21742	0.00222	6.44045	0.01682
6.22054	0.00296	6.36968	-0.02436	6.21774	0.00237	6.44077	0.01748
6.22085	0.01053	6.36999	-0.02791	6.21805	8.76e-05	6.44108	0.01907
6.22117	0.01853	6.37031	-0.02869	6.21837	-0.00374	6.4414	0.02076
6.22148	0.02299	6.37062	-0.02714	6.21868	-0.00754	6.44171	0.02161
6.2218	0.02184	6.37094	-0.02484	6.219	-0.00972	6.44203	0.021
6.22211	0.01611	6.37125	-0.02357	6.21931	-0.00949	6.44234	0.01891
6.22243	0.00935	6.37157	-0.02444	6.21963	-0.00713	6.44266	0.01594
6.22274	0.00567	6.37188	-0.02732	6.21994	-0.0039	6.44297	0.01307
6.22306	0.00739	6.3722	-0.03098	6.22026	-0.00125	6.44329	0.01126
6.22337	0.01362	6.37251	-0.03377	6.22057	-0.000114155	6.4436	0.01106
6.22369	0.02084	6.37283	-0.0346	6.22089	-0.000522115	6.44392	0.01235
6.224	0.0248	6.37314	-0.03342	6.2212	-0.00168	6.44423	0.01446
6.22432	0.02309	6.37346	-0.03114	6.22152	-0.00242	6.44455	0.01641
6.22463	0.01673	6.37377	-0.02909	6.22183	-0.00198	6.44487	0.01741
6.22495	0.01	6.37409	-0.0281	6.22215	-0.000358957	6.44518	0.01713
6.22526	0.00851	6.37441	-0.02812	6.22246	0.0017	6.4455	0.01585
6.22558	0.01646	6.37472	-0.02818	6.22278	0.00316	6.44581	0.01426
6.22589	0.0346	6.37504	-0.02711	6.22309	0.00331	6.44613	0.01315
6.22621	0.05979	6.37535	-0.02427	6.22341	0.0021	6.44644	0.01301
6.22652	0.08649	6.37567	-0.01997	6.22372	0.000207598	6.44676	0.01383
6.22684	0.1092	6.37598	-0.0155	6.22404	-0.00129	6.44707	0.0151
6.22716	0.12479	6.3763	-0.01238	6.22436	-0.00145	6.44739	0.01617
6.22747	0.13332	6.37661	-0.01162	6.22467	0.000207964	6.4477	0.0165
6.22779	0.1373	6.37693	-0.01312	6.22499	0.00363	6.44802	0.01602
6.2281	0.13983	6.37724	-0.01581	6.2253	0.00848	6.44833	0.01507
6.22842	0.14263	6.37756	-0.01818	6.22562	0.01439	6.44865	0.01424
6.22873	0.14522	6.37787	-0.01915	6.22593	0.02114	6.44896	0.01408
6.22905	0.14529	6.37819	-0.01851	6.22625	0.02861	6.44928	0.01478
6.22936	0.14038	6.3785	-0.017	6.22656	0.03669	6.44959	0.01602
6.22968	0.12936	6.37882	-0.01578	6.22688	0.04507	6.44991	0.0172
6.22999	0.11325	6.37913	-0.01569	6.22719	0.05352	6.45022	0.01774
6.23031	0.09481	6.37945	-0.0167	6.22751	0.06205	6.45054	0.01738
6.23062	0.07726	6.37976	-0.01801	6.22782	0.07121	6.45085	0.01622
6.23094	0.06289	6.38008	-0.01853	6.22814	0.08203	6.45117	0.01478
6.23125	0.05227	6.3804	-0.01763	6.22845	0.09545	6.45149	0.01373
6.23157	0.04455	6.38071	-0.01553	6.22877	0.1115	6.4518	0.01349
6.23188	0.03835	6.38103	-0.01332	6.22908	0.12863	6.45212	0.01407
6.2322	0.03284	6.38134	-0.01224	6.2294	0.14364	6.45243	0.01518
6.23251	0.02814	6.38166	-0.01299	6.22971	0.15243	6.45275	0.0163
6.23283	0.02502	6.38197	-0.01528	6.23003	0.15141	6.45306	0.01699
6.23314	0.02412	6.38229	-0.01783	6.23034	0.13913	6.45338	0.01712
6.23346	0.02518	6.3826	-0.01912	6.23066	0.11714	6.45369	0.01684
6.23378	0.02696	6.38292	-0.01813	6.23098	0.08984	6.45401	0.01646
6.23409	0.02775	6.38323	-0.01501	6.23129	0.06304	6.45432	0.01625
6.23441	0.02641	6.38355	-0.01105	6.23161	0.04191	6.45464	0.01633
6.23472	0.02297	6.38386	-0.00803	6.23192	0.02913	6.45495	0.01652
6.23504	0.01866	6.38418	-0.00732	6.23224	0.02419	6.45527	0.0166
6.23535	0.01516	6.38449	-0.00923	6.23255	0.02397	6.45558	0.01643
6.23567	0.01358	6.38481	-0.01286	6.23287	0.02448	6.4559	0.01599
6.23598	0.01373	6.38512	-0.01663	6.23318	0.02267	6.45621	0.01544
6.2363	0.01424	6.38544	-0.0191	6.2335	0.01786	6.45653	0.01501
6.23661	0.01342	6.38575	-0.01965	6.23381	0.01161	6.45684	0.01479
6.23693	0.01032	6.38607	-0.01872	6.23413	0.00662	6.45716	0.01465
6.23724	0.00543	6.38638	-0.01736	6.23444	0.00507	6.45748	0.01431
6.23756	0.000553337	6.3867	-0.01654	6.23476	0.00737	6.45779	0.01354
6.23787	-0.00216	6.38702	-0.01655	6.23507	0.01187	6.45811	0.01238
6.23819	-0.00147	6.38733	-0.01684	6.23539	0.01578	6.45842	0.01109
6.2385	0.00215	6.38765	-0.01643	6.2357	0.01665	6.45874	0.01013
6.23882	0.00668	6.38796	-0.01458	6.23602	0.01367	6.45905	0.01002
6.23913	0.00964	6.38828	-0.01132	6.23633	0.00802	6.45937	0.0109
6.23945	0.00935	6.38859	-0.0076	6.23665	0.00233	6.45968	0.01254
6.23977	0.00599	6.38891	-0.00475	6.23697	-0.000888147	6.46	0.01439
6.24008	0.00138	6.38922	-0.00382	6.23728	-0.000366533	6.46031	0.01584
6.2404	-0.00192	6.38954	-0.00497	6.2376	0.00319	6.46063	0.01652
6.24071	-0.00209	6.38985	-0.00742	6.23791	0.00764	6.46094	0.01644
6.24103	0.000955361	6.39017	-0.00986	6.23823	0.01042	6.46126	0.01603
6.24134	0.00552	6.39048	-0.01118	6.23854	0.00993	6.46157	0.01582
6.24166	0.00908	6.3908	-0.01108	6.23886	0.00624	6.46189	0.01617
6.24197	0.00972	6.39111	-0.01019	6.23917	0.000837893	6.4622	0.01699
6.24229	0.00706	6.39143	-0.0096	6.23949	-0.0042	6.46252	0.01786
6.2426	0.00261	6.39174	-0.01016	6.2398	-0.00726	6.46283	0.01816
6.24292	-0.00132	6.39206	-0.01182	6.24012	-0.00798	6.46315	0.01752
6.24323	-0.00287	6.39237	-0.01372	6.24043	-0.00707	6.46346	0.01596
6.24355	-0.00167	6.39269	-0.01454	6.24075	-0.00582	6.46378	0.01401
6.24386	0.00104	6.393	-0.01342	6.24106	-0.00509	6.4641	0.01239
6.24418	0.00318	6.39332	-0.01045	6.24138	-0.00502	6.46441	0.01167
6.24449	0.00315	6.39364	-0.00688	6.24169	-0.00495	6.46473	0.01194
6.24481	0.000802511	6.39395	-0.00446	6.24201	-0.00408	6.46504	0.01273
6.24512	-0.00246	6.39427	-0.00451	6.24232	-0.00217	6.46536	0.01328
6.24544	-0.00449	6.39458	-0.00734	6.24264	0.000206094	6.46567	0.01293
6.24575	-0.00375	6.3949	-0.01177	6.24295	0.00187	6.46599	0.0114
6.24607	-0.000226971	6.39521	-0.01593	6.24327	0.00175	6.4663	0.00913
6.24639	0.00448	6.39553	-0.01802	6.24359	-0.000497023	6.46662	0.00694
6.2467	0.00803	6.39584	-0.01729	6.2439	-0.00411	6.46693	0.00579
6.24702	0.00868	6.39616	-0.01439	6.24422	-0.00759	6.46725	0.00617
6.24733	0.0062	6.39647	-0.01093	6.24453	-0.00948	6.46756	0.00806
6.24765	0.00208	6.39679	-0.0087	6.24485	-0.00907	6.46788	0.01076
6.24796	-0.00148	6.3971	-0.00867	6.24516	-0.00685	6.46819	0.01337
6.24828	-0.0028	6.39742	-0.01057	6.24548	-0.00412	6.46851	0.01506
6.24859	-0.00177	6.39773	-0.0131	6.24579	-0.00238	6.46882	0.01554
6.24891	0.000128188	6.39805	-0.01469	6.24611	-0.00237	6.46914	0.01503
6.24922	0.000693311	6.39836	-0.01435	6.24642	-0.00389	6.46945	0.01398
6.24954	-0.00152	6.39868	-0.01223	6.24674	-0.00584	6.46977	0.01292
6.24985	-0.00636	6.39899	-0.00946	6.24705	-0.00707	6.47008	0.01207
6.25017	-0.01187	6.39931	-0.00746	6.24737	-0.007	6.4704	0.01137
6.25048	-0.01531	6.39962	-0.00722	6.24768	-0.00606	6.47072	0.01054
6.2508	-0.01471	6.39994	-0.00882	6.248	-0.00534	6.47103	0.00937
6.25111	-0.00997	6.40026	-0.01139	6.24831	-0.00598	6.47135	0.00791
6.25143	-0.00298	6.40057	-0.01379	6.24863	-0.00835	6.47166	0.00645
6.25174	0.00328	6.40089	-0.01513	6.24894	-0.01176	6.47198	0.00539
6.25206	0.00633	6.4012	-0.01534	6.24926	-0.01475	6.47229	0.00496
6.25237	0.00539	6.40152	-0.01498	6.24957	-0.01589	6.47261	0.00508
6.25269	0.00175	6.40183	-0.01479	6.24989	-0.01456	6.47292	0.00538
6.25301	-0.00214	6.40215	-0.0151	6.25021	-0.01133	6.47324	0.00542
6.25332	-0.00399	6.40246	-0.01563	6.25052	-0.00773	6.47355	0.00491
6.25364	-0.00296	6.40278	-0.01555	6.25084	-0.00539	6.47387	0.00392
6.25395	-0.000115706	6.40309	-0.0142	6.25115	-0.0052	6.47418	0.00289
6.25427	0.00246	6.40341	-0.01145	6.25147	-0.00691	6.4745	0.00238
6.25458	0.00291	6.40372	-0.00818	6.25178	-0.00924	6.47481	0.00273
6.2549	0.000748034	6.40404	-0.00565	6.2521	-0.01072	6.47513	0.00389
6.25521	-0.00279	6.40435	-0.00502	6.25241	-0.01053	6.47544	0.00535
6.25553	-0.00553	6.40467	-0.00659	6.25273	-0.00892	6.47576	0.00648
6.25584	-0.00568	6.40498	-0.00952	6.25304	-0.00707	6.47607	0.0067
6.25616	-0.00297	6.4053	-0.01219	6.25336	-0.00638	6.47639	0.00593
6.25647	0.00111	6.40561	-0.01305	6.25367	-0.00753	6.47671	0.00457
6.25679	0.00411	6.40593	-0.01135	6.25399	-0.01013	6.47702	0.00327
6.2571	0.00403	6.40625	-0.00773	6.2543	-0.01277	6.47734	0.00268
6.25742	0.000440766	6.40656	-0.00382	6.25462	-0.01392	6.47765	0.00306
6.25773	-0.00511	6.40688	-0.00153	6.25493	-0.01268	6.47797	0.00423
6.25805	-0.01003	6.40719	-0.00197	6.25525	-0.0094	6.47828	0.00565
6.25836	-0.01201	6.40751	-0.00504	6.25556	-0.00546	6.4786	0.00676
6.25868	-0.0103	6.40782	-0.00932	6.25588	-0.00254	6.47891	0.00726
6.259	-0.00602	6.40814	-0.01291	6.2562	-0.00168	6.47923	0.00729
6.25931	-0.0015	6.40845	-0.01429	6.25651	-0.00278	6.47954	0.00734
6.25963	0.00114	6.40877	-0.01313	6.25683	-0.00453	6.47986	0.00782
6.25994	0.00112	6.40908	-0.01022	6.25714	-0.00534	6.48017	0.00891
6.26026	-0.000625826	6.4094	-0.00711	6.25746	-0.00416	6.48049	0.01034
6.26057	-0.00215	6.40971	-0.00519	6.25777	-0.00118	6.4808	0.01142
6.26089	-0.00178	6.41003	-0.00508	6.25809	0.00228	6.48112	0.01147
6.2612	0.000648684	6.41034	-0.0064	6.2584	0.00437	6.48143	0.0101
6.26152	0.00373	6.41066	-0.00822	6.25872	0.00387	6.48175	0.00751
6.26183	0.00524	6.41097	-0.00959	6.25903	0.000774274	6.48206	0.0044
6.26215	0.00355	6.41129	-0.01021	6.25935	-0.00358	6.48238	0.0018
6.26246	-0.00127	6.4116	-0.01038	6.25966	-0.00722	6.48269	0.000559272
6.26278	-0.00724	6.41192	-0.01079	6.25998	-0.00847	6.48301	0.00113
6.26309	-0.01148	6.41223	-0.01182	6.26029	-0.0069	6.48333	0.00333
6.26341	-0.01175	6.41255	-0.01335	6.26061	-0.00333	6.48364	0.0065
6.26372	-0.00777	6.41287	-0.01457	6.26092	0.000435167	6.48396	0.00977
6.26404	-0.00151	6.41318	-0.0146	6.26124	0.0028	6.48427	0.01237
6.26435	0.00388	6.4135	-0.01295	6.26155	0.00295	6.48459	0.01387
6.26467	0.00567	6.41381	-0.0101	6.26187	0.00134	6.4849	0.01422
6.26498	0.00312	6.41413	-0.00718	6.26218	-0.000825033	6.48522	0.01362
6.2653	-0.00221	6.41444	-0.00555	6.2625	-0.00219	6.48553	0.01239
6.26562	-0.00727	6.41476	-0.00608	6.26282	-0.00214	6.48585	0.01088
6.26593	-0.00927	6.41507	-0.0086	6.26313	-0.000995577	6.48616	0.00926
6.26625	-0.00728	6.41539	-0.01196	6.26345	0.00023974	6.48648	0.00775
6.26656	-0.00263	6.4157	-0.01467	6.26376	0.000518358	6.48679	0.00654
6.26688	0.00182	6.41602	-0.01555	6.26408	-0.000594054	6.48711	0.00577
6.26719	0.00339	6.41633	-0.01448	6.26439	-0.00267	6.48742	0.00555
6.26751	0.00117	6.41665	-0.01233	6.26471	-0.00473	6.48774	0.00584
6.26782	-0.00346	6.41696	-0.01046	6.26502	-0.00573	6.48805	0.00646
6.26814	-0.00758	6.41728	-0.00999	6.26534	-0.00539	6.48837	0.00712
6.26845	-0.00844	6.41759	-0.01113	6.26565	-0.00398	6.48868	0.00747
6.26877	-0.00515	6.41791	-0.01314	6.26597	-0.00243	6.489	0.00734
6.26908	0.000824728	6.41822	-0.01474	6.26628	-0.00151	6.48931	0.00676
6.2694	0.0063	6.41854	-0.01485	6.2666	-0.0015	6.48963	0.00599
6.26971	0.00826	6.41885	-0.01328	6.26691	-0.00191	6.48995	0.00542
6.27003	0.00551	6.41917	-0.01082	6.26723	-0.00191	6.49026	0.00539
6.27034	-0.000556831	6.41949	-0.00886	6.26754	-0.000832591	6.49058	0.0061
6.27066	-0.00667	6.4198	-0.00862	6.26786	0.00137	6.49089	0.00751
6.27097	-0.00955	6.42012	-0.01052	6.26817	0.00399	6.49121	0.00932
6.27129	-0.00769	6.42043	-0.01382	6.26849	0.00596	6.49152	0.01122
6.2716	-0.00222	6.42075	-0.01719	6.2688	0.00637	6.49184	0.01284
6.27192	0.00378	6.42106	-0.01923	6.26912	0.00505	6.49215	0.01392
6.27224	0.00697	6.42138	-0.01931	6.26944	0.00256	6.49247	0.01433
6.27255	0.00569	6.42169	-0.01772	6.26975	-6.31e-05	6.49278	0.01408
6.27287	0.000985139	6.42201	-0.01552	6.27007	-0.0019	6.4931	0.01331
6.27318	-0.00405	6.42232	-0.01381	6.27038	-0.00269	6.49341	0.01225
6.2735	-0.00592	6.42264	-0.01318	6.2707	-0.00274	6.49373	0.01114
6.27381	-0.00284	6.42295	-0.01334	6.27101	-0.00277	6.49404	0.01029
6.27413	0.00423	6.42327	-0.01346	6.27133	-0.00333	6.49436	0.00986
6.27444	0.01204	6.42358	-0.01258	6.27164	-0.00441	6.49467	0.01
6.27476	0.01667	6.4239	-0.0104	6.27196	-0.00539	6.49499	0.01063
6.27507	0.01574	6.42421	-0.00745	6.27227	-0.0055	6.4953	0.01148
6.27539	0.0096	6.42453	-0.00487	6.27259	-0.00434	6.49562	0.01228
6.2757	0.00116	6.42484	-0.00385	6.2729	-0.00219	6.49594	0.01276
6.27602	-0.00581	6.42516	-0.00502	6.27322	1.39e-05	6.49625	0.01275
6.27633	-0.00863	6.42548	-0.00804	6.27353	0.00121	6.49657	0.01231
6.27665	-0.00711	6.42579	-0.01193	6.27385	0.000757229	6.49688	0.01162
6.27696	-0.00347	6.42611	-0.0153	6.27416	-0.00107	6.4972	0.01091
6.27728	-0.000918376	6.42642	-0.01725	6.27448	-0.00325	6.49751	0.01031
6.27759	-0.0017	6.42674	-0.01753	6.27479	-0.00457	6.49783	0.00988
6.27791	-0.00582	6.42705	-0.01662	6.27511	-0.00434	6.49814	0.00959
6.27823	-0.011	6.42737	-0.0153	6.27543	-0.00282	6.49846	0.00936
6.27854	-0.01409	6.42768	-0.01423	6.27574	-0.00109	6.49877	0.0092
6.27886	-0.013	6.428	-0.01369	6.27606	-0.000534183	6.49909	0.00919
6.27917	-0.00793	6.42831	-0.01352	6.27637	-0.00195	6.4994	0.00941
6.27949	-0.00138	6.42863	-0.01344	6.27669	-0.00512	6.49972	0.00985
6.2798	0.00321	6.42894	-0.01338	6.277	-0.00878	6.50003	0.0103
6.28012	0.00346	6.42926	-0.01357	6.27732	-0.01132	6.50035	0.01044
6.28043	-0.000683797	6.42957	-0.01439	6.27763	-0.01163	6.50066	0.00991
6.28075	-0.00676	6.42989	-0.01605	6.27795	-0.0098	6.50098	0.00857
6.28106	-0.01125	6.4302	-0.0183	6.27826	-0.00696	6.50129	0.0066
6.28138	-0.01151	6.43052	-0.02041	6.27858	-0.00485	6.50161	0.00453
6.28169	-0.00722	6.43083	-0.02147	6.27889	-0.00477	6.50192	0.00299
6.28201	-0.000509066	6.43115	-0.02086	6.27921	-0.00681	6.50224	0.00253
6.28232	0.00523	6.43146	-0.0186	6.27952	-0.00999	6.50256	0.00323
6.28264	0.00727	6.43178	-0.01549	6.27984	-0.01255	6.50287	0.00472
6.28295	0.00514	6.4321	-0.01274	6.28015	-0.01312	6.50319	0.00631
6.28327	0.000708951	6.43241	-0.01144	6.28047	-0.01138	6.5035	0.00728
6.28358	-0.00281	6.43273	-0.01212	6.28078	-0.00821	6.50382	0.0073
6.2839	-0.00286	6.43304	-0.01443	6.2811	-0.00528	6.50413	0.00653
6.28421	0.00104	6.43336	-0.01747	6.28141	-0.00401	6.50445	0.00558
6.28453	0.00702	6.43367	-0.02007	6.28173	-0.0049	6.50476	0.0052
6.28485	0.01189	6.43399	-0.02148	6.28205	-0.00722	6.50508	0.00588
6.28516	0.01312	6.4343	-0.02147	6.28236	-0.00951	6.50539	0.00747
6.28548	0.01016	6.43462	-0.02036	6.28268	-0.0105	6.50571	0.00936
6.28579	0.00493	6.43493	-0.01869	6.28299	-0.00983	6.50602	0.0107
6.28611	0.000577571	6.43525	-0.01697	6.28331	-0.00832	6.50634	0.01075
6.28642	-0.000263099	6.43556	-0.01537	6.28362	-0.00743	6.50665	0.00943
6.28674	0.00291	6.43588	-0.01393	6.28394	-0.00841	6.50697	0.00724
6.28705	0.00825	6.43619	-0.01264	6.28425	-0.01142	6.50728	0.00519
6.28737	0.01245	6.43651	-0.01172	6.28457	-0.01535	6.5076	0.00417
6.28768	0.01279	6.43682	-0.01149	6.28488	-0.01836	6.50791	0.0046
6.288	0.00859	6.43714	-0.01219	6.2852	-0.01883	6.50823	0.0062
6.28831	0.00173	6.43745	-0.01371	6.28551	-0.01636	6.50854	0.00812
6.28863	-0.00439	6.43777	-0.01552	6.28583	-0.01196	6.50886	0.00931
6.28894	-0.00671	6.43808	-0.01682	6.28614	-0.0077	6.50918	0.00918
6.28926	-0.00414	6.4384	-0.01698	6.28646	-0.00553	6.50949	0.00773
6.28957	0.00185	6.43872	-0.01583	6.28677	-0.0063	6.50981	0.00572
6.28989	0.00808	6.43903	-0.01402	6.28709	-0.00929	6.51012	0.00419
6.2902	0.01154	6.43935	-0.0126	6.2874	-0.01261	6.51044	0.00407
6.29052	0.01098	6.43966	-0.01256	6.28772	-0.01408	6.51075	0.00565
6.29083	0.00755	6.43998	-0.01426	6.28803	-0.01259	6.51107	0.00851
6.29115	0.004	6.44029	-0.01713	6.28835	-0.00845	6.51138	0.01162
6.29147	0.00296	6.44061	-0.01988	6.28867	-0.00337	6.5117	0.01382
6.29178	0.00531	6.44092	-0.02117	6.28898	0.000565785	6.51201	0.01436
6.2921	0.00966	6.44124	-0.02029	6.2893	0.00195	6.51233	0.01307
6.29241	0.01316	6.44155	-0.01752	6.28961	0.000710716	6.51264	0.01043
6.29273	0.01315	6.44187	-0.01412	6.28993	-0.00187	6.51296	0.0074
6.29304	0.00885	6.44218	-0.01167	6.29024	-0.00401	6.51327	0.00495
6.29336	0.00199	6.4425	-0.0112	6.29056	-0.00443	6.51359	0.00374
6.29367	-0.00407	6.44281	-0.01279	6.29087	-0.00297	6.5139	0.004
6.29399	-0.00616	6.44313	-0.01538	6.29119	-0.000650527	6.51422	0.00548
6.2943	-0.00306	6.44344	-0.01752	6.2915	0.00101	6.51453	0.00761
6.29462	0.00387	6.44376	-0.01804	6.29182	0.000863689	6.51485	0.00973
6.29493	0.01118	6.44407	-0.01676	6.29213	-0.00118	6.51517	0.01122
6.29525	0.01534	6.44439	-0.01451	6.29245	-0.00419	6.51548	0.01162
6.29556	0.01447	6.44471	-0.01269	6.29276	-0.00679	6.5158	0.01077
6.29588	0.00932	6.44502	-0.01235	6.29308	-0.00798	6.51611	0.00883
6.29619	0.00268	6.44534	-0.01369	6.29339	-0.00774	6.51643	0.00624
6.29651	-0.0022	6.44565	-0.01577	6.29371	-0.00699	6.51674	0.00373
6.29682	-0.00339	6.44597	-0.0171	6.29402	-0.00702	6.51706	0.00216
6.29714	-0.00125	6.44628	-0.01647	6.29434	-0.00858	6.51737	0.00208
6.29746	0.00191	6.4466	-0.01368	6.29466	-0.01151	6.51769	0.00377
6.29777	0.00342	6.44691	-0.00965	6.29497	-0.0147	6.518	0.00687
6.29809	0.0018	6.44723	-0.00602	6.29529	-0.01672	6.51832	0.01047
6.2984	-0.00221	6.44754	-0.00429	6.2956	-0.0167	6.51863	0.01359
6.29872	-0.00621	6.44786	-0.00501	6.29592	-0.01481	6.51895	0.01523
6.29903	-0.00744	6.44817	-0.00746	6.29623	-0.01218	6.51926	0.01501
6.29935	-0.00454	6.44849	-0.01008	6.29655	-0.01031	6.51958	0.0132
6.29966	0.00161	6.4488	-0.01127	6.29686	-0.01015	6.51989	0.01059
6.29998	0.0083	6.44912	-0.01029	6.29718	-0.01163	6.52021	0.00815
6.30029	0.01245	6.44943	-0.00753	6.29749	-0.01367	6.52052	0.0066
6.30061	0.01227	6.44975	-0.00439	6.29781	-0.01474	6.52084	0.0062
6.30092	0.00828	6.45006	-0.00236	6.29812	-0.01393	6.52115	0.00664
6.30124	0.00292	6.45038	-0.0023	6.29844	-0.01129	6.52147	0.0073
6.30155	-0.000832358	6.45069	-0.00399	6.29875	-0.00796	6.52179	0.00764
6.30187	-0.00109	6.45101	-0.00634	6.29907	-0.00546	6.5221	0.00745
6.30218	0.00193	6.45133	-0.00806	6.29938	-0.00488	6.52242	0.00698
6.3025	0.00614	6.45164	-0.00842	6.2997	-0.00627	6.52273	0.00664
6.30281	0.00894	6.45196	-0.00762	6.30001	-0.00866	6.52305	0.00686
6.30313	0.00874	6.45227	-0.00659	6.30033	-0.01065	6.52336	0.00774
6.30344	0.00589	6.45259	-0.00635	6.30064	-0.01135	6.52368	0.00903
6.30376	0.0024	6.4529	-0.00734	6.30096	-0.01081	6.52399	0.01018
6.30408	0.000647915	6.45322	-0.00903	6.30128	-0.0101	6.52431	0.01075
6.30439	0.00186	6.45353	-0.01024	6.30159	-0.01054	6.52462	0.01056
6.30471	0.00526	6.45385	-0.00979	6.30191	-0.01295	6.52494	0.00994
6.30502	0.00841	6.45416	-0.00728	6.30222	-0.01694	6.52525	0.00939
6.30534	0.00864	6.45448	-0.00338	6.30254	-0.02113	6.52557	0.00951
6.30565	0.00471	6.45479	0.000402929	6.30285	-0.02367	6.52588	0.01054
6.30597	-0.00239	6.45511	0.00255	6.30317	-0.02335	6.5262	0.01233
6.30628	-0.00971	6.45542	0.00229	6.30348	-0.02027	6.52651	0.01425
6.3066	-0.01391	6.45574	3.43e-05	6.3038	-0.01578	6.52683	0.01571
6.30691	-0.01308	6.45605	-0.00281	6.30411	-0.01185	6.52714	0.01627
6.30723	-0.00772	6.45637	-0.00465	6.30443	-0.00998	6.52746	0.01586
6.30754	-0.000663454	6.45668	-0.00459	6.30474	-0.01051	6.52777	0.01488
6.30786	0.00448	6.457	-0.00279	6.30506	-0.01255	6.52809	0.0139
6.30817	0.00518	6.45731	-0.000459439	6.30537	-0.01441	6.52841	0.01344
6.30849	0.00127	6.45763	0.000940143	6.30569	-0.01482	6.52872	0.01373
6.3088	-0.00499	6.45795	0.000474196	6.306	-0.01356	6.52904	0.01475
6.30912	-0.01017	6.45826	-0.0017	6.30632	-0.01162	6.52935	0.01621
6.30943	-0.01155	6.45858	-0.00444	6.30663	-0.01066	6.52967	0.01781
6.30975	-0.00841	6.45889	-0.00628	6.30695	-0.01191	6.52998	0.01933
6.31006	-0.00233	6.45921	-0.00629	6.30726	-0.01548	6.5303	0.02072
6.31038	0.0038	6.45952	-0.00449	6.30758	-0.02019	6.53061	0.02189
6.3107	0.0074	6.45984	-0.00185	6.3079	-0.02404	6.53093	0.02276
6.31101	0.00736	6.46015	0.000311089	6.30821	-0.02537	6.53124	0.02313
6.31133	0.00455	6.46047	0.00111	6.30853	-0.02369	6.53156	0.02282
6.31164	0.000879586	6.46078	0.000607872	6.30884	-0.01992	6.53187	0.02171
6.31196	-0.00186	6.4611	-0.000368947	6.30916	-0.01591	6.53219	0.01996
6.31227	-0.00306	6.46141	-0.000790647	6.30947	-0.01341	6.5325	0.018
6.31259	-0.00338	6.46173	-0.000132342	6.30979	-0.01321	6.53282	0.01631
6.3129	-0.00409	6.46204	0.0012	6.3101	-0.01471	6.53313	0.01538
6.31322	-0.00599	6.46236	0.00209	6.31042	-0.01642	6.53345	0.01536
6.31353	-0.00864	6.46267	0.00137	6.31073	-0.01689	6.53376	0.01602
6.31385	-0.01058	6.46299	-0.00141	6.31105	-0.01548	6.53408	0.01695
6.31416	-0.01022	6.4633	-0.00559	6.31136	-0.01286	6.53439	0.01759
6.31448	-0.00707	6.46362	-0.00967	6.31168	-0.01043	6.53471	0.01762
6.31479	-0.00222	6.46394	-0.01204	6.31199	-0.00967	6.53503	0.01697
6.31511	0.00195	6.46425	-0.01198	6.31231	-0.01104	6.53534	0.0159
6.31542	0.00315	6.46457	-0.01008	6.31262	-0.01392	6.53566	0.01472
6.31574	0.000506902	6.46488	-0.00789	6.31294	-0.01677	6.53597	0.01366
6.31605	-0.00479	6.4652	-0.00718	6.31325	-0.01811	6.53629	0.01283
6.31637	-0.00986	6.46551	-0.00882	6.31357	-0.01738	6.5366	0.012
6.31668	-0.0117	6.46583	-0.01225	6.31388	-0.01526	6.53692	0.01097
6.317	-0.00883	6.46614	-0.01568	6.3142	-0.0133	6.53723	0.00965
6.31732	-0.00219	6.46646	-0.01707	6.31452	-0.01297	6.53755	0.00812
6.31763	0.00521	6.46677	-0.01527	6.31483	-0.0148	6.53786	0.00671
6.31795	0.0099	6.46709	-0.01073	6.31515	-0.01799	6.53818	0.00585
6.31826	0.00979	6.4674	-0.00542	6.31546	-0.02075	6.53849	0.00572
6.31858	0.00526	6.46772	-0.00183	6.31578	-0.02125	6.53881	0.00657
6.31889	-0.000923761	6.46803	-0.0017	6.31609	-0.01866	6.53912	0.00814
6.31921	-0.0052	6.46835	-0.00517	6.31641	-0.01358	6.53944	0.01015
6.31952	-0.00515	6.46866	-0.01053	6.31672	-0.00783	6.53975	0.01232
6.31984	-0.000786144	6.46898	-0.01528	6.31704	-0.00353	6.54007	0.01417
6.32015	0.00548	6.46929	-0.01733	6.31735	-0.00215	6.54038	0.01548
6.32047	0.01024	6.46961	-0.01607	6.31767	-0.00384	6.5407	0.01586
6.32078	0.01101	6.46992	-0.01265	6.31798	-0.0075	6.54102	0.01502
6.3211	0.00764	6.47024	-0.00924	6.3183	-0.01152	6.54133	0.01292
6.32141	0.00239	6.47056	-0.00784	6.31861	-0.0146	6.54165	0.00957
6.32173	-0.0015	6.47087	-0.00912	6.31893	-0.0163	6.54196	0.0054
6.32204	-0.00165	6.47119	-0.0121	6.31924	-0.01708	6.54228	0.00122
6.32236	0.00194	6.4715	-0.0147	6.31956	-0.01765	6.54259	-0.00218
6.32267	0.00693	6.47182	-0.01505	6.31987	-0.01844	6.54291	-0.00417
6.32299	0.00986	6.47213	-0.01247	6.32019	-0.0192	6.54322	-0.00452
6.32331	0.00823	6.47245	-0.00799	6.32051	-0.01917	6.54354	-0.00343
6.32362	0.0021	6.47276	-0.00377	6.32082	-0.01773	6.54385	-0.00179
6.32394	-0.00583	6.47308	-0.00203	6.32114	-0.01501	6.54417	-0.000344158
6.32425	-0.01153	6.47339	-0.00376	6.32145	-0.01202	6.54448	0.000376743
[truncated: 14,234 more rows]

## Sheet: Fig. 4e
Fig. 4 |	Electrochemical properties and mechanism of NO3−RR ammonia synthesis.
Time	Current density
0	-163.339
2.13333e-05	-158.28
4.4e-05	-153.201
6.93333e-05	-148.142
9.6e-05	-143.077
0.000124	-137.973
0.000154667	-132.895
0.000188	-127.76
0.000224	-122.682
0.000261333	-117.68
0.000301333	-112.646
0.000344	-107.587
0.000389333	-102.56
0.000437333	-97.5012
0.000488	-92.3912
0.00054	-87.3576
0.000596	-82.2986
0.000653333	-77.2969
0.000714667	-72.2887
0.000776	-67.2552
0.00084	-62.2025
0.000904	-57.1816
0.000969333	-52.1799
0.00104	-47.1527
0.00111	-42.1318
0.00118	-41.1196
0.00125	-40.9115
0.00132	-40.1116
0.0014	-39.8093
0.00148	-39.5025
0.00155	-39.102
0.00163	-38.9359
0.00172	-38.8502
0.0018	-38.5461
0.00189	-38.4824
0.00198	-38.4576
0.00207	-37.9301
0.00216	-37.932
0.00226	-37.8957
0.00237	-37.8435
0.00248	-37.8397
0.0026	-37.8333
0.00272	-37.8143
0.00285	-37.8079
0.00299	-37.7614
0.00314	-37.75
0.0033	-37.715
0.00347	-37.6628
0.00366	-37.6571
0.00387	-37.6062
0.00411	-37.5661
0.00438	-37.5565
0.0047	-37.5298
0.0051	-37.4496
0.00561	-37.4076
0.00634	-37.3841
0.00758	-37.3459
0.01051	-37.3306
0.03051	-37.2734
0.05051	-37.2339
0.07051	-37.183
0.09051	-37.1416
0.11051	-37.0767
0.13051	-37.0532
0.15051	-37.036
0.17051	-36.9965
0.19051	-36.9361
0.21051	-36.931
0.23051	-36.8877
0.25051	-36.8432
0.27051	-36.8235
0.29051	-36.8012
0.31051	-36.7865
0.33051	-36.7923
0.35051	-36.7604
0.37051	-36.7267
0.39051	-36.6917
0.41051	-36.6294
0.43051	-36.6135
0.45051	-36.5944
0.47051	-36.5575
0.49051	-36.5434
0.51051	-36.5352
0.53051	-36.504
0.55051	-36.504
0.57051	-36.4544
0.59051	-36.4397
0.61051	-36.4194
0.63051	-36.4213
0.65051	-36.3914
0.67051	-36.3678
0.69051	-36.3424
0.71051	-36.3328
0.73051	-36.3036
0.75051	-36.2775
0.77051	-36.2596
0.79051	-36.2635
0.81051	-36.2259
0.83051	-36.2234
0.85051	-36.2005
0.87051	-36.1814
0.89051	-36.1725
0.91051	-36.1311
0.93051	-36.1419
0.95051	-36.1101
0.97051	-36.077
0.99051	-36.0617
1.01051	-36.0267
1.03051	-36.0286
1.05051	-36.0178
1.07051	-35.9994
1.09051	-35.9707
1.11051	-35.9752
1.13051	-35.9599
1.15051	-35.9586
1.17051	-35.9256
1.19051	-35.9313
1.21051	-35.9205
1.23051	-35.9154
1.25051	-35.9128
1.27051	-35.8899
1.29051	-35.8855
1.31051	-35.8988
1.33051	-35.8804
1.35051	-35.8135
1.37051	-35.8027
1.39051	-35.8015
1.41051	-35.7837
1.43051	-35.7531
1.45051	-35.7639
1.47051	-35.7633
1.49051	-35.7499
1.51051	-35.7276
1.53051	-35.7283
1.55051	-35.699
1.57051	-35.6876
1.59051	-35.6971
1.61051	-35.6678
1.63051	-35.6513
1.65051	-35.6545
1.67051	-35.6576
1.69051	-35.6729
1.71051	-35.6589
1.73051	-35.6621
1.75051	-35.6704
1.77051	-35.6373
1.79051	-35.6207
1.81051	-35.6188
1.83051	-35.6195
1.85051	-35.5806
1.87051	-35.5647
1.89051	-35.5418
1.91051	-35.5603
1.93051	-35.538
1.95051	-35.5367
1.97051	-35.5495
1.99051	-35.5698
2.01051	-35.5501
2.03051	-35.5336
2.05051	-35.4967
2.07051	-35.4973
2.09051	-35.4903
2.11051	-35.4744
2.13051	-35.4833
2.15051	-35.4833
2.17051	-35.4782
2.19051	-35.4776
2.21051	-35.4737
2.23051	-35.4967
2.25051	-35.5024
2.27051	-35.4909
2.29051	-35.4757
2.31051	-35.4655
2.33051	-35.4356
2.35051	-35.4317
2.37051	-35.4114
2.39051	-35.4082
2.41051	-35.4031
2.43051	-35.3974
2.45051	-35.3904
2.47051	-35.398
2.49051	-35.4139
2.51051	-35.3681
2.53051	-35.3528
2.55051	-35.3808
2.57051	-35.349
2.59051	-35.3942
2.61051	-35.3923
2.63051	-35.3827
2.65051	-35.3675
2.67051	-35.3496
2.69051	-35.3185
2.71051	-35.2698
2.73051	-35.2959
2.75051	-35.2882
2.77051	-35.2818
2.79051	-35.2462
2.81051	-35.3283
2.83051	-35.2678
2.85051	-35.1545
2.87051	-35.1864
2.89051	-35.0813
2.91051	-35.2131
2.93051	-35.2704
2.95051	-35.1456
2.97051	-35.1851
2.99051	-35.2258
3.01051	-35.2405
3.03051	-35.1495
3.05051	-35.0998
3.07051	-35.0673
3.09051	-35.1062
3.11051	-35.1564
3.13051	-35.0603
3.15051	-35.0056
3.17051	-35.0482
3.19051	-35.159
3.21051	-35.0858
3.23051	-35.005
3.25051	-35.1724
3.27051	-35.1456
3.29051	-35.1399
3.31051	-35.0801
3.33051	-35.0597
3.35051	-35.0794
3.37051	-35.0883
3.39051	-35.061
3.41051	-35.0565
3.43051	-35.1361
3.45051	-35.0075
3.47051	-35.1043
3.49051	-35.0591
3.51051	-35.0476
3.53051	-35.026
3.55051	-35.0228
3.57051	-35.0661
3.59051	-35.012
3.61051	-34.8579
3.63051	-35.0654
3.65051	-35.0094
3.67051	-34.9496
3.69051	-34.947
3.71051	-34.9152
3.73051	-35.0444
3.75051	-34.9719
3.77051	-34.8057
3.79051	-34.7981
3.81051	-34.9604
3.83051	-34.9184
3.85051	-34.8548
3.87051	-34.9827
3.89051	-34.9381
3.91051	-35.0056
3.93051	-34.8764
3.95051	-34.9057
3.97051	-34.8999
3.99051	-34.8796
4.01051	-34.8624
4.03051	-34.8726
4.05051	-34.8159
4.07051	-34.8624
4.09051	-34.9108
4.11051	-34.8261
4.13051	-34.8223
4.15051	-34.7141
4.17051	-34.7962
4.19051	-34.7122
4.21051	-34.8038
4.23051	-34.7796
4.25051	-34.7758
4.27051	-34.8331
4.29051	-34.7096
4.31051	-34.6931
4.33051	-34.7516
4.35051	-34.6835
4.37051	-34.7771
4.39051	-34.7879
4.41051	-34.7796
4.43051	-34.8223
4.45051	-34.7332
4.47051	-34.6161
4.49051	-34.758
4.51051	-34.6269
4.53051	-34.6396
4.55051	-34.6765
4.57051	-34.6243
4.59051	-34.6199
4.61051	-34.6937
4.63051	-34.6555
4.65051	-34.5791
4.67051	-34.7007
4.69051	-34.6052
4.71051	-34.4951
4.73051	-34.5333
4.75051	-34.52
4.77051	-34.6313
4.79051	-34.5511
4.81051	-34.6345
4.83051	-34.5594
4.85051	-34.4881
4.87051	-34.5155
4.89051	-34.4385
4.91051	-34.6033
4.93051	-34.539
4.95051	-34.4684
4.97051	-34.5569
4.99051	-34.3334
5.01051	-34.6173
5.03051	-34.5912
5.05051	-34.5028
5.07051	-34.3971
5.09051	-34.4423
5.11051	-34.4919
5.13051	-34.4989
5.15051	-34.4595
5.17051	-34.4627
5.19051	-34.4066
5.21051	-34.4767
5.23051	-34.4372
5.25051	-34.3627
5.27051	-34.4557
5.29051	-34.4213
5.31051	-34.4124
5.33051	-34.4086
5.35051	-34.4086
5.37051	-34.3392
5.39051	-34.3863
5.41051	-34.3621
5.43051	-34.3093
5.45051	-34.4359
5.47051	-34.3551
5.49051	-34.4633
5.51051	-34.2704
5.53051	-34.3366
5.55051	-34.4385
5.57051	-34.3844
5.59051	-34.3207
5.61051	-34.4334
5.63051	-34.3252
5.65051	-34.1947
5.67051	-34.3315
5.69051	-34.3774
5.71051	-34.3086
5.73051	-34.3812
5.75051	-34.2978
5.77051	-34.2634
5.79051	-34.3946
5.81051	-34.3653
5.83051	-34.2233
5.85051	-34.2813
5.87051	-34.2545
5.89051	-34.3799
5.91051	-34.2533
5.93051	-34.2253
5.95051	-34.2329
5.97051	-34.2163
5.99051	-34.3455
6.01051	-34.1361
6.03051	-34.2717
6.05051	-34.2997
6.07051	-34.1826
6.09051	-34.2628
6.11051	-34.1864
6.13051	-34.1921
6.15051	-34.1399
6.17051	-34.2373
6.19051	-34.2437
6.21051	-34.2195
6.23051	-34.2794
6.25051	-34.2214
6.27051	-34.1953
6.29051	-34.1934
6.31051	-34.0769
6.33051	-34.1336
6.35051	-34.0852
6.37051	-34.0292
6.39051	-34.0648
6.41051	-34.0598
6.43051	-34.1565
6.45051	-34.1584
6.47051	-34.2914
6.49051	-34.2609
6.51051	-34.3233
6.53051	-34.1355
6.55051	-34.1603
6.57051	-34.0776
6.59051	-34.0897
6.61051	-34.0076
6.63051	-34.0559
6.65051	-34.0827
6.67051	-33.9541
6.69051	-34.0432
6.71051	-33.9713
6.73051	-34.0578
6.75051	-34.061
6.77051	-33.9541
6.79051	-33.9738
6.81051	-34.0095
6.83051	-34.0018
6.85051	-34.1399
6.87051	-34.0839
6.89051	-34.0598
6.91051	-33.9267
6.93051	-34.0298
6.95051	-33.9936
6.97051	-34.0496
6.99051	-33.9395
7.01051	-33.9248
7.03051	-34.0928
7.05051	-34.1018
7.07051	-33.9885
7.09051	-33.8593
7.11051	-34.0737
7.13051	-33.9535
7.15051	-33.9477
7.17051	-33.9942
7.19051	-33.9363
7.21051	-34.1081
7.23051	-33.9732
7.25051	-33.9299
7.27051	-33.9878
7.29051	-34.0731
7.31051	-33.9286
7.33051	-33.9191
7.35051	-33.802
7.37051	-33.7561
7.39051	-33.8217
7.41051	-33.8981
7.43051	-34.0769
7.45051	-33.9757
7.47051	-33.9019
7.49051	-33.8682
7.51051	-33.8605
7.53051	-33.8071
7.55051	-33.76
7.57051	-33.8701
7.59051	-33.9108
7.61051	-33.8987
7.63051	-33.9999
7.65051	-33.8771
7.67051	-33.8166
7.69051	-33.872
7.71051	-33.8421
7.73051	-33.7663
7.75051	-33.7441
7.77051	-33.9095
7.79051	-33.8351
7.81051	-33.6759
7.83051	-33.8204
7.85051	-33.8039
7.87051	-33.8198
7.89051	-33.7434
7.91051	-33.8064
7.93051	-33.7529
7.95051	-33.6562
7.97051	-33.7835
7.99051	-33.7339
8.01051	-33.8064
8.03051	-33.7262
8.05051	-33.802
8.07051	-33.7345
8.09051	-33.5474
8.11051	-33.7052
8.13051	-33.6346
8.15051	-33.7695
8.17051	-33.6861
8.19051	-33.7466
8.21051	-33.646
8.23051	-33.6524
8.25051	-33.8045
8.27051	-33.7027
8.29051	-33.6919
8.31051	-33.6416
8.33051	-33.674
8.35051	-33.7771
8.37051	-33.6842
8.39051	-33.6728
8.41051	-33.697
8.43051	-33.7529
8.45051	-33.6868
8.47051	-33.6358
8.49051	-33.6276
8.51051	-33.604
8.53051	-33.639
8.55051	-33.5881
8.57051	-33.6677
8.59051	-33.6492
8.61051	-33.5575
8.63051	-33.5149
8.65051	-33.6428
8.67051	-33.6416
8.69051	-33.5645
8.71051	-33.506
8.73051	-33.6276
8.75051	-33.6072
8.77051	-33.604
8.79051	-33.5575
8.81051	-33.5977
8.83051	-33.4863
8.85051	-33.7256
8.87051	-33.6982
8.89051	-33.6225
8.91051	-33.5111
8.93051	-33.5601
8.95051	-33.6104
8.97051	-33.5518
8.99051	-33.5181
9.01051	-33.5384
9.03051	-33.5136
9.05051	-33.5652
9.07051	-33.5964
9.09051	-33.4882
9.11051	-33.6212
9.13051	-33.4786
9.15051	-33.3812
9.17051	-33.394
9.19051	-33.3189
9.21051	-33.4933
9.23051	-33.4423
9.25051	-33.5346
9.27051	-33.5531
9.29051	-33.5601
9.31051	-33.4564
9.33051	-33.2253
9.35051	-33.4315
9.37051	-33.4487
9.39051	-33.4882
9.41051	-33.5283
9.43051	-33.45
9.45051	-33.4404
9.47051	-33.245
9.49051	-33.3844
9.51051	-33.3952
9.53051	-33.4525
9.55051	-33.3551
9.57051	-33.5378
9.59051	-33.4614
9.61051	-33.294
9.63051	-33.3354
9.65051	-33.2959
9.67051	-33.3978
9.69051	-33.4786
9.71051	-33.5238
9.73051	-33.3781
9.75051	-33.3602
9.77051	-33.3017
9.79051	-33.394
9.81051	-33.3418
9.83051	-33.2896
9.85051	-33.3329
9.87051	-33.2298
9.89051	-33.2266
9.91051	-33.3882
9.93051	-33.3787
9.95051	-33.4564
9.97051	-33.3571
9.99051	-33.324
10.0105	-33.1935
10.0305	-33.3017
10.0505	-33.2406
10.0705	-33.238
10.0905	-33.2839
10.1105	-33.1718
10.1305	-33.2444
10.1505	-33.196
10.1705	-33.2571
10.1905	-33.2024
10.2105	-33.1432
10.2305	-33.4042
10.2505	-33.3322
10.2705	-33.4118
10.2905	-33.303
10.3105	-33.2113
10.3305	-33.1973
10.3505	-33.1737
10.3705	-33.2431
10.3905	-33.0916
10.4105	-33.2138
10.4305	-33.2145
10.4505	-33.303
10.4705	-33.1947
10.4905	-33.2081
10.5105	-33.1165
10.5305	-33.1725
10.5505	-33.0891
10.5705	-33.3138
10.5905	-33.2819
10.6105	-33.3049
10.6305	-33.2539
10.6505	-33.1623
10.6705	-33.1706
10.6905	-33.1037
10.7105	-33.0273
10.7305	-33.1419
10.7505	-33.0528
10.7705	-33.2571
10.7905	-33.1947
10.8105	-33.1184
10.8305	-33.1432
10.8505	-33.0458
10.8705	-33.0732
10.8905	-33.0725
10.9105	-33.0382
10.9305	-33.2329
10.9505	-33.2654
10.9705	-33.1063
10.9905	-33.1165
11.0105	-33.0038
11.0305	-33.0445
11.0505	-33.098
11.0705	-33.1636
11.0905	-33.0394
11.1105	-32.9796
11.1305	-33.0248
11.1505	-32.9669
11.1705	-32.9745
11.1905	-32.9758
11.2105	-32.9389
11.2305	-32.9866
11.2505	-33.0865
11.2705	-33.2406
11.2905	-33.1718
11.3105	-33.1381
11.3305	-32.9942
11.3505	-32.8739
11.3705	-33.0483
11.3905	-33.0496
11.4105	-33.0674
11.4305	-32.965
11.4505	-33.1082
11.4705	-32.9923
11.4905	-32.9064
11.5105	-33.0261
11.5305	-32.8523
11.5505	-32.916
11.5705	-33.0592
11.5905	-33.0948
11.6105	-33.1114
11.6305	-33.0763
11.6505	-33.0681
11.6705	-32.9605
11.6905	-32.9211
11.7105	-32.8644
11.7305	-32.8956
11.7505	-32.951
11.7705	-32.9089
11.7905	-32.8733
11.8105	-32.9007
11.8305	-32.8364
11.8505	-32.8803
11.8705	-32.8835
11.8905	-32.8727
11.9105	-32.8771
11.9305	-32.8198
11.9505	-32.8383
11.9705	-32.8765
11.9905	-32.8816
12.0105	-32.986
12.0305	-32.886
12.0505	-32.8529
12.0705	-32.7008
12.0905	-32.725
12.1105	-32.7816
12.1305	-32.8268
12.1505	-32.8809
12.1705	-32.8752
12.1905	-32.7886
12.2105	-32.9128
12.2305	-32.8211
12.2505	-32.7619
12.2705	-32.7893
12.2905	-32.816
12.3105	-32.8918
12.3305	-32.8504
12.3505	-32.8415
12.3705	-32.8994
12.3905	-32.7721
12.4105	-32.774
12.4305	-32.7727
12.4505	-32.8256
12.4705	-32.844
12.4905	-32.7606
12.5105	-32.6894
12.5305	-32.8167
12.5505	-32.7677
12.5705	-32.7435
12.5905	-32.8428
12.6105	-32.7034
12.6305	-32.8988
12.6505	-32.8052
12.6705	-32.9732
12.6905	-32.9217
12.7105	-32.9191
12.7305	-32.8701
12.7505	-32.7759
12.7705	-32.788
12.7905	-32.6155
12.8105	-32.6588
12.8305	-32.9109
12.8505	-32.8472
12.8705	-32.7925
12.8905	-32.9096
12.9105	-32.7727
12.9305	-32.8319
12.9505	-32.7995
12.9705	-32.6232
12.9905	-32.767
13.0105	-32.7384
13.0305	-32.7804
13.0505	-32.8001
13.0705	-32.7747
13.0905	-32.6671
13.1105	-32.8313
13.1305	-32.7785
13.1505	-32.7727
13.1705	-32.7645
13.1905	-32.8587
13.2105	-32.7867
13.2305	-32.7403
13.2505	-32.7625
13.2705	-32.7269
13.2905	-32.7613
13.3105	-32.7562
13.3305	-32.7708
13.3505	-32.8109
13.3705	-32.7256
13.3905	-32.7282
13.4105	-32.7282
13.4305	-32.8103
13.4505	-32.7225
13.4705	-32.7053
13.4905	-32.7715
13.5105	-32.6556
13.5305	-32.7428
13.5505	-32.5703
13.5705	-32.8555
13.5905	-32.7715
13.6105	-32.7135
13.6305	-32.8109
13.6505	-32.76
13.6705	-32.6601
13.6905	-32.7689
13.7105	-32.7065
13.7305	-32.7218
13.7505	-32.718
13.7705	-32.6626
13.7905	-32.6792
13.8105	-32.6225
13.8305	-32.7301
13.8505	-32.7154
13.8705	-32.6811
13.8905	-32.7422
13.9105	-32.7027
13.9305	-32.6009
13.9505	-32.6015
13.9705	-32.5894
13.9905	-32.5652
14.0105	-32.6003
14.0305	-32.5996
14.0505	-32.6499
14.0705	-32.6073
14.0905	-32.6136
14.1105	-32.6766
14.1305	-32.6034
14.1505	-32.5627
14.1705	-32.5926
14.1905	-32.6995
14.2105	-32.5678
14.2305	-32.571
14.2505	-32.6703
14.2705	-32.6263
14.2905	-32.6696
14.3105	-32.5812
14.3305	-32.5379
14.3505	-32.6938
14.3705	-32.6493
14.3905	-32.6754
14.4105	-32.6442
14.4305	-32.5436
14.4505	-32.6098
14.4705	-32.6435
14.4905	-32.6919
14.5105	-32.6314
14.5305	-32.6524
14.5505	-32.6722
14.5705	-32.6117
14.5905	-32.6225
14.6105	-32.5652
14.6305	-32.6601
14.6505	-32.5742
14.6705	-32.5194
14.6905	-32.5958
14.7105	-32.5385
14.7305	-32.5831
14.7505	-32.5792
14.7705	-32.6575
14.7905	-32.6295
14.8105	-32.5837
14.8305	-32.5474
14.8505	-32.5124
14.8705	-32.5188
14.8905	-32.4908
14.9105	-32.499
14.9305	-32.5792
14.9505	-32.5735
14.9705	-32.5391
14.9905	-32.5812
15.0105	-32.6289
15.0305	-32.6092
15.0505	-32.6607
15.0705	-32.543
15.0905	-32.4946
15.1105	-32.6232
15.1305	-32.5487
15.1505	-32.6703
15.1705	-32.7046
15.1905	-32.6563
15.2105	-32.5391
15.2305	-32.5729
15.2505	-32.6671
15.2705	-32.515
15.2905	-32.543
15.3105	-32.634
15.3305	-32.5964
15.3505	-32.6098
15.3705	-32.492
15.3905	-32.655
15.4105	-32.5894
15.4305	-32.499
15.4505	-32.5907
15.4705	-32.606
15.4905	-32.5111
15.5105	-32.5773
15.5305	-32.4227
15.5505	-32.5773
15.5705	-32.55
15.5905	-32.5111
15.6105	-32.571
15.6305	-32.5232
15.6505	-32.592
15.6705	-32.541
15.6905	-32.464
15.7105	-32.5213
15.7305	-32.4774
15.7505	-32.5162
15.7705	-32.4519
15.7905	-32.464
15.8105	-32.4768
15.8305	-32.4532
15.8505	-32.5487
15.8705	-32.499
15.8905	-32.4227
15.9105	-32.4774
15.9305	-32.4901
15.9505	-32.3927
15.9705	-32.4507
15.9905	-32.4971
16.0105	-32.5175
16.0305	-32.4927
16.0505	-32.3953
16.0705	-32.4749
16.0905	-32.4659
16.1105	-32.4112
16.1305	-32.508
16.1505	-32.5277
16.1705	-32.4653
16.1905	-32.4634
16.2105	-32.5633
16.2305	-32.4806
16.2505	-32.4348
16.2705	-32.3654
16.2905	-32.3717
16.3105	-32.4418
16.3305	-32.4023
16.3505	-32.3654
16.3705	-32.4526
16.3905	-32.4481
16.4105	-32.5608
16.4305	-32.5124
16.4505	-32.4373
16.4705	-32.4806
16.4905	-32.3787
16.5105	-32.4577
16.5305	-32.3736
16.5505	-32.5385
16.5705	-32.4602
16.5905	-32.4513
16.6105	-32.4704
16.6305	-32.3908
16.6505	-32.4449
16.6705	-32.4367
16.6905	-32.3736
16.7105	-32.4379
16.7305	-32.4278
16.7505	-32.3762
16.7705	-32.4118
16.7905	-32.3915
16.8105	-32.443
16.8305	-32.4195
16.8505	-32.4774
16.8705	-32.4271
16.8905	-32.4825
16.9105	-32.436
16.9305	-32.3565
16.9505	-32.4017
16.9705	-32.3991
16.9905	-32.4246
17.0105	-32.3985
17.0305	-32.3946
17.0505	-32.3234
17.0705	-32.4182
17.0905	-32.3997
17.1105	-32.4558
17.1305	-32.3927
17.1505	-32.4169
17.1705	-32.4138
17.1905	-32.4348
17.2105	-32.4494
17.2305	-32.4316
17.2505	-32.3463
17.2705	-32.4055
17.2905	-32.3775
17.3105	-32.3616
17.3305	-32.4182
17.3505	-32.3851
17.3705	-32.4379
17.3905	-32.3838
17.4105	-32.3113
17.4305	-32.3953
17.4505	-32.3724
17.4705	-32.4475
17.4905	-32.4125
17.5105	-32.4672
17.5305	-32.3647
17.5505	-32.3533
17.5705	-32.3348
17.5905	-32.3896
17.6105	-32.2884
17.6305	-32.3482
17.6505	-32.3202
17.6705	-32.3978
17.6905	-32.3495
17.7105	-32.3425
17.7305	-32.3908
17.7505	-32.3927
17.7705	-32.4169
17.7905	-32.3221
17.8105	-32.2928
17.8305	-32.2782
17.8505	-32.3113
17.8705	-32.1935
17.8905	-32.3157
17.9105	-32.268
17.9305	-32.3278
17.9505	-32.3138
17.9705	-32.4278
17.9905	-32.4157
18.0105	-32.3272
18.0305	-32.3635
18.0505	-32.3227
18.0705	-32.4182
18.0905	-32.3635
18.1105	-32.2909
18.1305	-32.3017
18.1505	-32.2992
18.1705	-32.1515
18.1905	-32.3571
18.2105	-32.2858
18.2305	-32.2215
18.2505	-32.2814
18.2705	-32.3456
18.2905	-32.3234
18.3105	-32.2387
18.3305	-32.3068
18.3505	-32.2979
18.3705	-32.2674
18.3905	-32.3113
18.4105	-32.3227
18.4305	-32.2018
18.4505	-32.3966
18.4705	-32.1929
18.4905	-32.3565
18.5105	-32.3456
18.5305	-32.3507
18.5505	-32.3208
18.5705	-32.2521
18.5905	-32.2794
18.6105	-32.2451
18.6305	-32.2941
18.6505	-32.3616
18.6705	-32.3316
18.6905	-32.2514
18.7105	-32.3183
18.7305	-32.2183
18.7505	-32.3437
18.7705	-32.2947
18.7905	-32.2514
18.8105	-32.3355
18.8305	-32.3036
18.8505	-32.3807
18.8705	-32.2884
18.8905	-32.2043
18.9105	-32.3011
18.9305	-32.2591
18.9505	-32.3068
18.9705	-32.3164
18.9905	-32.2559
19.0105	-32.3323
19.0305	-32.2661
19.0505	-32.2228
19.0705	-32.2998
19.0905	-32.2495
19.1105	-32.2629
19.1305	-32.3227
19.1505	-32.2642
19.1705	-32.2451
19.1905	-32.3361
19.2105	-32.2476
19.2305	-32.3151
19.2505	-32.3234
19.2705	-32.2578
19.2905	-32.2234
19.3105	-32.2489
19.3305	-32.2979
19.3505	-32.2775
19.3705	-32.2031
19.3905	-32.3246
19.4105	-32.2839
19.4305	-32.1992
19.4505	-32.2705
19.4705	-32.2292
19.4905	-32.2362
19.5105	-32.1789
19.5305	-32.2323
19.5505	-32.2954
19.5705	-32.2896
19.5905	-32.3189
19.6105	-32.2419
19.6305	-32.1961
19.6505	-32.2495
19.6705	-32.2056
19.6905	-32.2349
19.7105	-32.126
19.7305	-32.2782
19.7505	-32.219
19.7705	-32.2699
19.7905	-32.2343
19.8105	-32.2075
19.8305	-32.3393
19.8505	-32.2514
19.8705	-32.1942
19.8905	-32.2756
19.9105	-32.2457
19.9305	-32.3068
19.9505	-32.254
19.9705	-32.3265
19.9905	-32.2292
20.0105	-32.1693
20.0305	-32.2546
20.0505	-32.1852
20.0705	-32.2775
20.0905	-32.2171
20.1105	-32.2253
20.1305	-32.1534
20.1505	-32.1865
20.1705	-32.1604
20.1905	-32.2145
20.2105	-32.2152
20.2305	-32.289
20.2505	-32.226
20.2705	-32.1776
20.2905	-32.191
20.3105	-32.212
20.3305	-32.1808
20.3505	-32.2133
20.3705	-32.2133
20.3905	-32.1572
20.4105	-32.2457
20.4305	-32.1439
20.4505	-32.0974
20.4705	-32.0949
20.4905	-32.1407
20.5105	-32.1044
20.5305	-32.1712
20.5505	-32.1903
20.5705	-32.07
20.5905	-32.2349
20.6105	-32.1515
20.6305	-32.233
20.6505	-32.1693
20.6705	-32.1541
20.6905	-32.2737
20.7105	-32.1375
20.7305	-32.1521
20.7505	-32.2737
20.7705	-32.1935
20.7905	-32.1197
20.8105	-32.1127
20.8305	-32.0949
20.8505	-32.0083
20.8705	-32.1821
20.8905	-32.084
20.9105	-32.1738
20.9305	-32.1254
20.9505	-32.1146
20.9705	-32.1903
20.9905	-32.1229
21.0105	-32.1114
21.0305	-32.1967
21.0505	-32.1184
21.0705	-32.2139
21.0905	-32.1897
21.1105	-32.1133
21.1305	-32.1674
21.1505	-32.1127
21.1705	-32.1967
21.1905	-32.0618
21.2105	-32.0949
21.2305	-32.0739
21.2505	-32.1044
21.2705	-32.1273
21.2905	-32.056
21.3105	-32.0363
21.3305	-32.1197
21.3505	-32.0745
21.3705	-32.0229
21.3905	-32.0478
21.4105	-32.0433
21.4305	-32.098
21.4505	-32.1254
21.4705	-32.084
21.4905	-32.0579
21.5105	-32.0541
21.5305	-32.0427
21.5505	-32.0739
21.5705	-31.986
21.5905	-31.9249
21.6105	-31.9567
21.6305	-32.0127
21.6505	-32.0357
21.6705	-32.0427
21.6905	-32.0229
21.7105	-31.9478
21.7305	-32.0382
21.7505	-31.9205
21.7705	-32.0758
21.7905	-32.0363
21.8105	-32.0153
21.8305	-32.0077
21.8505	-32.0166
21.8705	-32.091
21.8905	-32
21.9105	-31.9924
21.9305	-32.0974
21.9505	-32.0605
21.9705	-31.9612
21.9905	-32.0096
22.0105	-31.9529
22.0305	-32.0007
22.0505	-32.0287
22.0705	-31.9937
22.0905	-31.9453
22.1105	-31.8479
22.1305	-31.9707
22.1505	-31.8371
22.1705	-31.9714
22.1905	-31.9561
22.2105	-31.9281
22.2305	-32.0312
22.2505	-31.9822
22.2705	-31.9109
22.2905	-31.9714
22.3105	-31.9243
22.3305	-31.9542
22.3505	-32.0013
22.3705	-31.9313
22.3905	-31.8867
22.4105	-31.9777
22.4305	-31.9758
22.4505	-32.091
22.4705	-32.0484
22.4905	-31.9956
22.5105	-32.0478
22.5305	-31.9434
22.5505	-31.9988
22.5705	-31.9465
22.5905	-31.9122
22.6105	-31.9657
22.6305	-31.9854
22.6505	-31.895
22.6705	-32.0191
22.6905	-31.9249
22.7105	-31.9154
22.7305	-31.9313
22.7505	-31.8988
22.7705	-31.8282
22.7905	-31.9746
22.8105	-31.9657
22.8305	-31.9937
22.8505	-31.9657
22.8705	-31.8963
22.8905	-31.8765
22.9105	-31.923
22.9305	-31.9256
22.9505	-31.9243
22.9705	-31.9313
22.9905	-31.8995
23.0105	-31.8702
23.0305	-31.9631
23.0505	-31.8893
23.0705	-32.0166
23.0905	-31.9599
23.1105	-31.9058
23.1305	-31.9415
23.1505	-31.8587
23.1705	-32.0223
23.1905	-31.9287
23.2105	-31.8963
23.2305	-31.8103
23.2505	-31.8969
23.2705	-31.7995
23.2905	-31.9727
23.3105	-31.8352
23.3305	-31.8333
23.3505	-31.8148
23.3705	-31.8568
23.3905	-31.7906
23.4105	-31.9465
23.4305	-31.9154
23.4505	-31.8638
23.4705	-31.9026
23.4905	-31.8568
23.5105	-31.8269
23.5305	-31.8613
23.5505	-31.902
23.5705	-31.8148
23.5905	-31.9192
23.6105	-31.8326
23.6305	-31.8122
23.6505	-31.8791
23.6705	-31.8441
23.6905	-31.7753
23.7105	-31.8269
23.7305	-31.8651
23.7505	-31.8695
23.7705	-31.8422
23.7905	-31.7843
23.8105	-31.7938
23.8305	-31.7772
23.8505	-31.7435
23.8705	-31.8231
23.8905	-31.7658
23.9105	-31.69
23.9305	-31.7772
23.9505	-31.7626
23.9705	-31.8002
23.9905	-31.7811
24.0105	-31.6869
24.0305	-31.7206
24.0505	-31.6518
24.0705	-31.7817
24.0905	-31.6576
24.1105	-31.7206
24.1305	-31.7448
24.1505	-31.783
24.1705	-31.6843
24.1905	-31.7893
24.2105	-31.7467
24.2305	-31.7843
24.2505	-31.7238
24.2705	-31.7225
24.2905	-31.7301
24.3105	-31.8199
24.3305	-31.7671
24.3505	-31.7849
24.3705	-31.6983
24.3905	-31.7187
24.4105	-31.8625
24.4305	-31.7887
24.4505	-31.6894
24.4705	-31.7671
24.4905	-31.7187
24.5105	-31.7047
24.5305	-31.7403
24.5505	-31.6805
24.5705	-31.6856
24.5905	-31.7142
24.6105	-31.7702
24.6305	-31.7002
24.6505	-31.6939
24.6705	-31.7677
24.6905	-31.7219
24.7105	-31.8129
24.7305	-31.7359
24.7505	-31.7181
24.7705	-31.7588
24.7905	-31.713
24.8105	-31.6391
24.8305	-31.6436
24.8505	-31.6582
24.8705	-31.6137
24.8905	-31.734
24.9105	-31.727
24.9305	-31.6385
24.9505	-31.683
24.9705	-31.6277
24.9905	-31.6092
25.0105	-31.6436
25.0305	-31.6041
25.0505	-31.739
25.0705	-31.6302
25.0905	-31.6595
25.1105	-31.5602
25.1305	-31.6226
25.1505	-31.5697
25.1705	-31.6563
25.1905	-31.6748
25.2105	-31.599
25.2305	-31.4953
25.2505	-31.6869
25.2705	-31.55
25.2905	-31.7155
25.3105	-31.6035
25.3305	-31.7664
25.3505	-31.6442
25.3705	-31.6582
25.3905	-31.5029
25.4105	-31.6824
25.4305	-31.4794
25.4505	-31.6697
25.4705	-31.6608
25.4905	-31.5825
25.5105	-31.6964
25.5305	-31.6958
25.5505	-31.6022
25.5705	-31.5748
25.5905	-31.6665
25.6105	-31.6608
25.6305	-31.6881
25.6505	-31.6531
25.6705	-31.6283
25.6905	-31.6499
25.7105	-31.5678
25.7305	-31.5907
25.7505	-31.6499
25.7705	-31.6671
25.7905	-31.6143
25.8105	-31.634
25.8305	-31.6187
25.8505	-31.5927
25.8705	-31.6347
25.8905	-31.5513
25.9105	-31.5277
25.9305	-31.6239
25.9505	-31.6067
25.9705	-31.536
25.9905	-31.5787
26.0105	-31.5946
26.0305	-31.5195
26.0505	-31.6366
26.0705	-31.5799
26.0905	-31.5271
26.1105	-31.5265
26.1305	-31.5761
26.1505	-31.5742
26.1705	-31.6385
26.1905	-31.5596
26.2105	-31.5207
26.2305	-31.5341
26.2505	-31.5341
26.2705	-31.5239
26.2905	-31.4494
26.3105	-31.5379
26.3305	-31.4997
26.3505	-31.445
26.3705	-31.5475
26.3905	-31.5366
26.4105	-31.5621
26.4305	-31.5411
26.4505	-31.4946
26.4705	-31.5507
26.4905	-31.5761
26.5105	-31.4959
26.5305	-31.5532
26.5505	-31.5182
26.5705	-31.5252
26.5905	-31.4641
26.6105	-31.4953
26.6305	-31.529
26.6505	-31.4876
26.6705	-31.4895
26.6905	-31.4259

## Sheet: Fig. 4f
Fig. 4 |	Electrochemical properties and mechanism of NO3−RR ammonia synthesis.
Time	YR	FE
2	2400.4	93.12
4	2500.1	94.04
6	2380.6	92.16
8	2420.3	93.54
10	2460.2	95.23
12	2410.1	93.21
14	2421.8	93.8
16	2416.6	93.44
18	2396.8	92.84
20	2380.7	92.21
22	2408.4	93.15
24	2390.2	92.51

## Sheet: Fig. 4g
Fig. 4 |	Electrochemical properties and mechanism of NO3−RR ammonia synthesis.
Fe/Cu-HNG		Fe-HNG		Cu-HNG
Concentration	EE	Concentration	EE	Concentration	EE
15	30.5	15	20.2	15	19.1
30	31.4	30	21.1	30	20.5
45	32.6	45	22.5	45	21.1
60	34.1	60	23.8	60	22.4
75	35.9	75	24.9	75	23.8
100	37.5	100	26.4	100	25.7

## Sheet: Fig. 4h
Fig. 4 |	Electrochemical properties and mechanism of NO3−RR ammonia synthesis.
	NO3--N	NH3-N
Time	Concentration	Concentration
0	200	0
30	158.2	37.8
60	110.4	81.9
90	70.1	118.3
120	30.2	158.1
150	10.5	176.6
180	0	189.2

## Sheet: Fig. 4i
Fig. 4 |	Electrochemical properties and mechanism of NO3−RR ammonia synthesis.
	NO2	NH2OH	NO	NH3
Time	Intensity	Intensity	Intensity	Intensity
0.13615	6.87009e-19	1.87702e-12	2.52555e-11	1.34558e-10
0.14448	1.45916e-17	1.7542e-12	2.30477e-11	1.1842e-10
0.15282	1.51647e-16	1.65714e-12	2.16412e-11	1.06178e-10
0.16115	1.02971e-15	1.57608e-12	2.05617e-11	9.61451e-11
0.16948	5.14702e-15	1.50395e-12	1.94921e-11	8.78439e-11
0.17782	2.02316e-14	1.44338e-12	1.86451e-11	8.21703e-11
0.18615	6.52347e-14	1.39172e-12	1.7872e-11	7.65104e-11
0.19448	1.77694e-13	1.34558e-12	1.7199e-11	7.23867e-11
0.20282	4.1782e-13	1.30192e-12	1.6594e-11	6.85053e-11
0.21115	8.6207e-13	1.26277e-12	1.60241e-11	6.5948e-11
0.21948	1.58056e-12	1.22752e-12	1.55166e-11	6.23307e-11
0.22782	1.99329e-12	1.19561e-12	1.51341e-11	5.94856e-11
0.23615	1.99329e-12	1.16512e-12	1.46344e-11	5.6953e-11
0.24448	2.2348e-12	1.13652e-12	1.42042e-11	5.49623e-11
0.25282	2.32284e-12	1.10866e-12	1.38321e-11	5.33986e-11
0.26115	2.2348e-12	1.08373e-12	1.34311e-11	5.14995e-11
0.26948	1.99329e-12	1.0612e-12	1.30266e-11	5.01039e-11
0.27782	1.96911e-12	1.0398e-12	1.26591e-11	4.88193e-11
0.28615	1.87067e-12	1.0181e-12	1.23012e-11	4.76519e-11
0.29448	1.58056e-12	9.98509e-13	1.19033e-11	4.63327e-11
0.30282	1.48571e-12	9.79272e-13	1.16421e-11	4.54765e-11
0.31115	1.47022e-12	9.62287e-13	1.13048e-11	4.43388e-11
0.31948	1.44574e-12	9.46184e-13	1.10216e-11	4.3228e-11
0.32782	1.3796e-12	9.29108e-13	1.07197e-11	4.27472e-11
0.33615	1.34709e-12	9.13338e-13	1.05297e-11	4.18671e-11
0.34448	1.19267e-12	8.99342e-13	1.02548e-11	4.10489e-11
0.35282	1.19267e-12	8.73432e-13	1.0022e-11	4.01613e-11
0.36115	1.19267e-12	8.50354e-13	9.781e-12	3.9568e-11
0.36948	1.19267e-12	8.28048e-13	9.56141e-12	3.9081e-11
0.37782	1.19267e-12	8.07556e-13	9.35837e-12	3.83851e-11
0.38615	1.19267e-12	7.88521e-13	9.17405e-12	3.79468e-11
0.39448	1.19267e-12	7.70607e-13	9.03412e-12	3.74122e-11
0.40282	1.19267e-12	7.53782e-13	8.84944e-12	3.66345e-11
0.41115	1.19267e-12	7.38641e-13	8.67942e-12	3.63759e-11
0.41948	1.19267e-12	7.24576e-13	8.54069e-12	3.58219e-11
0.42782	1.19267e-12	7.10527e-13	8.38578e-12	3.55054e-11
0.43615	1.18808e-12	6.97834e-13	8.25104e-12	3.49345e-11
0.44448	1.17219e-12	6.84959e-13	8.14101e-12	3.46136e-11
0.45282	1.09841e-12	6.72257e-13	7.95007e-12	3.41719e-11
0.46115	9.9515e-13	6.59965e-13	7.87e-12	3.3876e-11
0.46948	9.9254e-13	6.48712e-13	7.7763e-12	3.36334e-11
0.47782	9.71998e-13	6.38327e-13	7.63701e-12	3.34234e-11
0.48615	9.5351e-13	6.28308e-13	7.55982e-12	3.28472e-11
0.49448	9.05037e-13	6.18923e-13	7.46205e-12	3.28193e-11
0.50282	8.69453e-13	6.09833e-13	7.37359e-12	3.22209e-11
0.51115	8.5291e-13	6.00846e-13	7.23919e-12	3.21733e-11
0.51948	8.30943e-13	5.91686e-13	7.16159e-12	3.19191e-11
0.52782	8.00449e-13	5.83078e-13	7.07353e-12	3.15864e-11
0.53615	7.72296e-13	5.74671e-13	6.99789e-12	3.14097e-11
0.54448	7.30805e-13	5.6617e-13	6.89748e-12	3.14172e-11
0.55282	7.21117e-13	5.5867e-13	6.87608e-12	3.08177e-11
0.56115	7.12236e-13	5.51606e-13	6.74796e-12	3.06123e-11
0.56948	6.95255e-13	5.4496e-13	6.68384e-12	3.04628e-11
0.57782	6.91705e-13	5.38655e-13	6.62849e-12	3.00837e-11
0.58615	6.70548e-13	5.32739e-13	6.55374e-12	2.99624e-11
0.59448	6.62862e-13	5.26492e-13	6.47944e-12	2.97948e-11
0.60282	6.58575e-13	5.20455e-13	6.42643e-12	2.96211e-11
0.61115	6.20407e-13	5.14492e-13	6.3607e-12	2.93486e-11
0.61948	5.9331e-13	5.07759e-13	6.3218e-12	2.92837e-11
0.62782	5.88407e-13	5.01527e-13	6.2472e-12	2.89766e-11
0.63615	5.84643e-13	4.95721e-13	6.17645e-12	2.89065e-11
0.64448	5.78432e-13	4.90057e-13	6.15994e-12	2.87351e-11
0.65282	5.70606e-13	4.85778e-13	6.09013e-12	2.85712e-11
0.66115	5.68201e-13	4.81011e-13	6.03113e-12	2.85922e-11
0.66948	5.55903e-13	4.75952e-13	5.99364e-12	2.82399e-11
0.67782	5.54775e-13	4.71573e-13	5.94167e-12	2.8272e-11
0.68615	5.45574e-13	4.67237e-13	5.92701e-12	2.81395e-11
0.69448	5.207e-13	4.62203e-13	5.83664e-12	2.79941e-11
0.70282	5.01735e-13	4.57497e-13	5.84535e-12	2.78634e-11
0.71115	4.90819e-13	4.53136e-13	5.79015e-12	2.78152e-11
0.71948	4.86479e-13	4.48658e-13	5.7372e-12	2.76863e-11
0.72782	4.85187e-13	4.44973e-13	5.73152e-12	2.74949e-11
0.73615	4.83452e-13	4.41795e-13	5.68821e-12	2.74985e-11
0.74448	4.79365e-13	4.38369e-13	5.63848e-12	2.72745e-11
0.75282	4.73017e-13	4.346e-13	5.60233e-12	2.7027e-11
0.76115	4.65839e-13	4.30567e-13	5.54917e-12	2.69945e-11
0.76948	4.59456e-13	4.26092e-13	5.49262e-12	2.69739e-11
0.77782	4.54741e-13	4.21691e-13	5.49241e-12	2.68416e-11
0.78615	4.51523e-13	4.1734e-13	5.47503e-12	2.67529e-11
0.79448	4.48971e-13	4.13471e-13	5.44008e-12	2.67011e-11
0.80282	4.4629e-13	4.09986e-13	5.41993e-12	2.65922e-11
0.81115	4.43269e-13	4.07302e-13	5.37755e-12	2.64999e-11
0.81948	4.40334e-13	4.04734e-13	5.33549e-12	2.64168e-11
0.82782	4.38116e-13	4.02117e-13	5.32803e-12	2.63575e-11
0.83615	4.36812e-13	3.99694e-13	5.29088e-12	2.63529e-11
0.84448	4.35769e-13	3.96195e-13	5.24593e-12	2.6248e-11
0.85282	4.33589e-13	3.93223e-13	5.24863e-12	2.61488e-11
0.86115	4.28759e-13	3.89987e-13	5.19445e-12	2.61414e-11
0.86948	4.20516e-13	3.87464e-13	5.20893e-12	2.5911e-11
0.87782	4.09457e-13	3.84911e-13	5.16459e-12	2.59005e-11
0.88615	3.97546e-13	3.83241e-13	5.14522e-12	2.60602e-11
0.89448	3.87496e-13	3.80882e-13	5.12565e-12	2.57774e-11
0.90282	3.8741e-13	3.78435e-13	5.08839e-12	2.57385e-11
0.91115	3.8613e-13	3.75903e-13	5.07159e-12	2.56486e-11
0.91948	3.85516e-13	3.73321e-13	5.04259e-12	2.5533e-11
0.92782	3.82036e-13	3.7054e-13	5.02342e-12	2.55692e-11
0.93615	3.81247e-13	3.6829e-13	5.00855e-12	2.54945e-11
0.94448	3.81241e-13	3.65903e-13	4.98353e-12	2.54968e-11
0.95282	3.798e-13	3.63219e-13	4.93714e-12	2.5438e-11
0.96115	3.7435e-13	3.60723e-13	4.94905e-12	2.53734e-11
0.96948	3.68454e-13	3.59768e-13	4.95942e-12	2.53453e-11
0.97782	3.68046e-13	3.57623e-13	4.91237e-12	2.52681e-11
0.98615	3.67853e-13	3.55382e-13	4.87688e-12	2.52427e-11
0.99448	3.65499e-13	3.53239e-13	4.88596e-12	2.52321e-11
1.00282	3.64834e-13	3.50778e-13	4.83545e-12	2.51168e-11
1.01115	3.63908e-13	3.48661e-13	4.82645e-12	2.50749e-11
1.01948	3.63396e-13	3.4608e-13	4.8158e-12	2.49602e-11
1.02782	3.56814e-13	3.44147e-13	4.81329e-12	2.49906e-11
1.03615	3.45731e-13	3.42088e-13	4.77997e-12	2.49405e-11
1.04448	3.34157e-13	3.40869e-13	4.77584e-12	2.49436e-11
1.05282	3.33944e-13	3.39372e-13	4.79143e-12	2.48466e-11
1.06115	3.33207e-13	3.38381e-13	4.7177e-12	2.47503e-11
1.06948	3.30879e-13	3.37023e-13	4.70309e-12	2.46909e-11
1.07782	3.29248e-13	3.35308e-13	4.70506e-12	2.47421e-11
1.08615	3.24927e-13	3.33533e-13	4.68898e-12	2.46173e-11
1.09448	3.24912e-13	3.31858e-13	4.67984e-12	2.46565e-11
1.10282	3.24021e-13	3.30132e-13	4.66582e-12	2.46957e-11
1.11115	3.20181e-13	3.28508e-13	4.66982e-12	2.46315e-11
1.11948	3.20095e-13	3.27145e-13	4.63215e-12	2.45175e-11
1.12782	3.17948e-13	3.25601e-13	4.65053e-12	2.44526e-11
1.13615	3.12057e-13	3.23938e-13	4.63953e-12	2.44977e-11
1.14448	3.10153e-13	3.22186e-13	4.60772e-12	2.44213e-11
1.15282	3.09963e-13	3.20458e-13	4.58212e-12	2.43834e-11
1.16115	3.08957e-13	3.18952e-13	4.57885e-12	2.43433e-11
1.16948	3.08638e-13	3.16987e-13	4.59585e-12	2.42844e-11
1.17782	3.07917e-13	3.15505e-13	4.56322e-12	2.42694e-11
1.18615	3.0758e-13	3.14069e-13	4.56469e-12	2.41684e-11
1.19448	3.03268e-13	3.13089e-13	4.55238e-12	2.4299e-11
1.20282	2.99829e-13	3.11942e-13	4.52909e-12	2.41583e-11
1.21115	2.9824e-13	3.11383e-13	4.52228e-12	2.42302e-11
1.21948	2.97497e-13	3.10849e-13	4.54206e-12	2.40632e-11
1.22782	2.97458e-13	3.09853e-13	4.50417e-12	2.4064e-11
1.23615	2.9729e-13	3.08245e-13	4.46896e-12	2.40095e-11
1.24448	2.97116e-13	3.06821e-13	4.46849e-12	2.40463e-11
1.25282	2.95236e-13	3.05061e-13	4.43301e-12	2.40069e-11
1.26115	2.94124e-13	3.0278e-13	4.44125e-12	2.39778e-11
1.26948	2.93975e-13	3.01681e-13	4.47526e-12	2.38825e-11
1.27782	2.92884e-13	3.01033e-13	4.4568e-12	2.39163e-11
1.28615	2.92223e-13	2.99666e-13	4.42797e-12	2.39557e-11
1.29448	2.90575e-13	2.98746e-13	4.4041e-12	2.38798e-11
1.30282	2.89937e-13	2.9791e-13	4.43382e-12	2.39052e-11
1.31115	2.86897e-13	2.96887e-13	4.4217e-12	2.38164e-11
1.31948	2.85111e-13	2.95511e-13	4.38714e-12	2.38682e-11
1.32782	2.84458e-13	2.94019e-13	4.37592e-12	2.37245e-11
1.33615	2.84413e-13	2.92621e-13	4.38538e-12	2.37113e-11
1.34448	2.83525e-13	2.91389e-13	4.36424e-12	2.36354e-11
1.35282	2.83214e-13	2.90694e-13	4.34789e-12	2.36304e-11
1.36115	2.82879e-13	2.89648e-13	4.34745e-12	2.36365e-11
1.36948	2.80861e-13	2.89394e-13	4.37563e-12	2.37917e-11
1.37782	2.80634e-13	2.88685e-13	4.34443e-12	2.36402e-11
1.38615	2.80147e-13	2.8838e-13	4.3244e-12	2.35603e-11
1.39448	2.79977e-13	2.8705e-13	4.31221e-12	2.34897e-11
1.40282	2.79659e-13	2.85894e-13	4.29584e-12	2.35716e-11
1.41115	2.79338e-13	2.8513e-13	4.28783e-12	2.35826e-11
1.41948	2.78284e-13	2.83752e-13	4.29394e-12	2.34808e-11
1.42782	2.77829e-13	2.82432e-13	4.28861e-12	2.35035e-11
1.43615	2.77449e-13	2.81133e-13	4.31768e-12	2.34422e-11
1.44448	2.76865e-13	2.80968e-13	4.26588e-12	2.34639e-11
1.45282	2.75829e-13	2.80718e-13	4.25285e-12	2.35667e-11
1.46115	2.75306e-13	2.80014e-13	4.24444e-12	2.33565e-11
1.46948	2.74731e-13	2.79097e-13	4.25594e-12	2.34956e-11
1.47782	2.74694e-13	2.78274e-13	4.20162e-12	2.34378e-11
1.48615	2.7443e-13	2.76632e-13	4.22955e-12	2.3446e-11
1.49448	2.72954e-13	2.75575e-13	4.24292e-12	2.33886e-11
1.50282	2.72954e-13	2.7404e-13	4.22706e-12	2.3302e-11
1.51115	2.72954e-13	2.72821e-13	4.23431e-12	2.33042e-11
1.51948	2.72954e-13	2.71937e-13	4.23291e-12	2.33464e-11
1.52782	2.72954e-13	2.71357e-13	4.24933e-12	2.33021e-11
1.53615	2.72238e-13	2.70513e-13	4.23252e-12	2.33563e-11
1.54448	2.70278e-13	2.69465e-13	4.18841e-12	2.32789e-11
1.55282	2.69148e-13	2.68319e-13	4.21719e-12	2.32151e-11
1.56115	2.69084e-13	2.67668e-13	4.15001e-12	2.32526e-11
1.56948	2.67922e-13	2.66678e-13	4.17251e-12	2.3236e-11
1.57782	2.67606e-13	2.65142e-13	4.1609e-12	2.3157e-11
1.58615	2.67542e-13	2.64223e-13	4.15722e-12	2.32604e-11
1.59448	2.66393e-13	2.63931e-13	4.16602e-12	2.32066e-11
1.60282	2.59953e-13	2.63278e-13	4.14503e-12	2.32596e-11
1.61115	2.58499e-13	2.63091e-13	4.14664e-12	2.321e-11
1.61948	2.57665e-13	2.62316e-13	4.15258e-12	2.3142e-11
1.62782	2.56603e-13	2.61521e-13	4.14244e-12	2.30749e-11
1.63615	2.55003e-13	2.60271e-13	4.11012e-12	2.30011e-11
1.64448	2.54191e-13	2.58812e-13	4.10154e-12	2.29689e-11
1.65282	2.52366e-13	2.57742e-13	4.12667e-12	2.30677e-11
1.66115	2.52337e-13	2.56659e-13	4.11036e-12	2.30449e-11
1.66948	2.51643e-13	2.556e-13	4.12124e-12	2.30738e-11
1.67782	2.5097e-13	2.54964e-13	4.13419e-12	2.30137e-11
1.68615	2.49743e-13	2.54762e-13	4.08728e-12	2.29635e-11
1.69448	2.49351e-13	2.54113e-13	4.11196e-12	2.29447e-11
1.70282	2.47262e-13	2.53114e-13	4.08768e-12	2.29209e-11
1.71115	2.46015e-13	2.52466e-13	4.06587e-12	2.29765e-11
1.71948	2.45787e-13	2.51466e-13	4.03984e-12	2.29985e-11
1.72782	2.43184e-13	2.49868e-13	4.0536e-12	2.29438e-11
1.73615	2.42833e-13	2.48125e-13	4.06503e-12	2.29476e-11
1.74448	2.41587e-13	2.47816e-13	4.05109e-12	2.29051e-11
1.75282	2.41587e-13	2.47484e-13	4.06306e-12	2.28892e-11
1.76115	2.41587e-13	2.46846e-13	4.07321e-12	2.28366e-11
1.76948	2.41587e-13	2.45974e-13	4.03615e-12	2.28288e-11
1.77782	2.41587e-13	2.45526e-13	4.01868e-12	2.27673e-11
1.78615	2.4041e-13	2.45049e-13	4.04275e-12	2.27902e-11
1.79448	2.40185e-13	2.4387e-13	4.01153e-12	2.27977e-11
1.80282	2.40085e-13	2.43158e-13	4.00692e-12	2.27893e-11
1.81115	2.39077e-13	2.41886e-13	3.97219e-12	2.27963e-11
1.81948	2.38484e-13	2.40476e-13	4.0112e-12	2.27347e-11
1.82782	2.38338e-13	2.39888e-13	4.00088e-12	2.28313e-11
1.83615	2.38338e-13	2.38495e-13	3.98569e-12	2.27534e-11
1.84448	2.38338e-13	2.38102e-13	4.02806e-12	2.27579e-11
1.85282	2.38338e-13	2.37844e-13	3.99826e-12	2.26951e-11
1.86115	2.37868e-13	2.37779e-13	3.96441e-12	2.2697e-11
1.86948	2.37806e-13	2.36699e-13	3.96401e-12	2.26459e-11
1.87782	2.37682e-13	2.35359e-13	3.96087e-12	2.26751e-11
1.88615	2.37379e-13	2.33986e-13	3.96708e-12	2.27693e-11
1.89448	2.35528e-13	2.32736e-13	3.95685e-12	2.27539e-11
1.90282	2.35145e-13	2.3179e-13	3.94968e-12	2.26099e-11
1.91115	2.34469e-13	2.30889e-13	3.98599e-12	2.26902e-11
1.91948	2.34359e-13	2.30439e-13	3.9612e-12	2.26695e-11
1.92782	2.33479e-13	2.30393e-13	3.95988e-12	2.2585e-11
1.93615	2.33163e-13	2.30297e-13	3.94412e-12	2.25349e-11
1.94448	2.33133e-13	2.29965e-13	3.91611e-12	2.25632e-11
1.95282	2.32894e-13	2.29468e-13	3.91298e-12	2.2508e-11
1.96115	2.32803e-13	2.29083e-13	3.90328e-12	2.25787e-11
1.96948	2.32619e-13	2.28717e-13	3.89856e-12	2.24349e-11
1.97782	2.32411e-13	2.28375e-13	3.8956e-12	2.25838e-11
1.98615	2.32411e-13	2.27242e-13	3.90228e-12	2.23979e-11
1.99448	2.32411e-13	2.26878e-13	3.85663e-12	2.24455e-11
2.00282	2.32411e-13	2.27105e-13	3.90655e-12	2.24222e-11
2.01115	2.32411e-13	2.26995e-13	3.92508e-12	2.24584e-11
2.01948	2.32411e-13	2.26298e-13	3.87565e-12	2.25299e-11
2.02782	2.32411e-13	2.26014e-13	3.85178e-12	2.24878e-11
2.03615	2.32411e-13	2.25021e-13	3.85036e-12	2.24213e-11
2.04448	2.32411e-13	2.24734e-13	3.85351e-12	2.23291e-11
2.05282	2.32411e-13	2.24065e-13	3.83778e-12	2.23928e-11
2.06115	2.33133e-13	2.23475e-13	3.85312e-12	2.24382e-11
2.06948	2.33163e-13	2.23563e-13	3.81817e-12	2.23733e-11
2.07782	2.33479e-13	2.22898e-13	3.82331e-12	2.22901e-11
2.08615	2.33567e-13	2.23001e-13	3.83489e-12	2.23921e-11
2.09448	2.34359e-13	2.23129e-13	3.82214e-12	2.23402e-11
2.10282	2.33567e-13	2.23119e-13	3.81065e-12	2.23288e-11
2.11115	2.33479e-13	2.22296e-13	3.82259e-12	2.23377e-11
2.11948	2.33133e-13	2.21414e-13	3.79301e-12	2.23636e-11
2.12782	2.32411e-13	2.20549e-13	3.78868e-12	2.22233e-11
2.13615	2.32411e-13	2.19678e-13	3.79891e-12	2.23363e-11
2.14448	2.32411e-13	2.19245e-13	3.78597e-12	2.2251e-11
2.15282	2.32411e-13	2.19967e-13	3.79288e-12	2.22365e-11
2.16115	2.33133e-13	2.20313e-13	3.78271e-12	2.21849e-11
2.16948	2.32411e-13	2.19385e-13	3.76353e-12	2.21504e-11
2.17782	2.31635e-13	2.19092e-13	3.77036e-12	2.21415e-11
2.18615	2.31463e-13	2.18706e-13	3.76293e-12	2.21325e-11
2.19448	2.31231e-13	2.19119e-13	3.74763e-12	2.21069e-11
2.20282	2.30903e-13	2.17777e-13	3.73703e-12	2.21542e-11
2.21115	2.30645e-13	2.16402e-13	3.73584e-12	2.22024e-11
2.21948	2.30389e-13	2.15673e-13	3.72164e-12	2.22323e-11
2.22782	2.30375e-13	2.15095e-13	3.72527e-12	2.21523e-11
2.23615	2.29912e-13	2.14784e-13	3.73635e-12	2.20112e-11
2.24448	2.28053e-13	2.14864e-13	3.7411e-12	2.21363e-11
2.25282	2.26669e-13	2.14777e-13	3.72986e-12	2.19833e-11
2.26115	2.26474e-13	2.14905e-13	3.71529e-12	2.20152e-11
2.26948	2.26316e-13	2.1436e-13	3.67523e-12	2.2e-11
2.27782	2.25252e-13	2.13824e-13	3.65751e-12	2.21211e-11
2.28615	2.24375e-13	2.12908e-13	3.68117e-12	2.20359e-11
2.29448	2.24089e-13	2.12076e-13	3.67599e-12	2.19536e-11
2.30282	2.24089e-13	2.11676e-13	3.68826e-12	2.18977e-11
2.31115	2.24089e-13	2.11791e-13	3.66464e-12	2.19972e-11
2.31948	2.24089e-13	2.12371e-13	3.65242e-12	2.19046e-11
2.32782	2.23967e-13	2.12192e-13	3.64751e-12	2.19645e-11
2.33615	2.22905e-13	2.1236e-13	3.63734e-12	2.18949e-11
2.34448	2.21632e-13	2.11868e-13	3.62945e-12	2.19473e-11
2.35282	2.20595e-13	2.11578e-13	3.61612e-12	2.18848e-11
2.36115	2.20442e-13	2.11077e-13	3.59557e-12	2.18748e-11
2.36948	2.20442e-13	2.10193e-13	3.63167e-12	2.19589e-11
2.37782	2.20442e-13	2.09101e-13	3.60799e-12	2.19145e-11
2.38615	2.20442e-13	2.08489e-13	3.62663e-12	2.18391e-11
2.39448	2.20442e-13	2.0859e-13	3.5968e-12	2.18718e-11
2.40282	2.18824e-13	2.08776e-13	3.59638e-12	2.1804e-11
2.41115	2.18772e-13	2.09118e-13	3.59342e-12	2.1818e-11
2.41948	2.17974e-13	2.08679e-13	3.59937e-12	2.18731e-11
2.42782	2.17553e-13	2.08272e-13	3.54739e-12	2.17414e-11
2.43615	2.17448e-13	2.07385e-13	3.56592e-12	2.18078e-11
2.44448	2.17108e-13	2.06395e-13	3.54396e-12	2.17546e-11
2.45282	2.16323e-13	2.05865e-13	3.55129e-12	2.17609e-11
2.46115	2.16323e-13	2.04896e-13	3.57121e-12	2.18117e-11
2.46948	2.16323e-13	2.04217e-13	3.56338e-12	2.18338e-11
2.47782	2.16323e-13	2.045e-13	3.55168e-12	2.16998e-11
2.48615	2.16323e-13	2.04387e-13	3.53213e-12	2.16938e-11
2.49448	2.16249e-13	2.03694e-13	3.53826e-12	2.16552e-11
2.50282	2.1608e-13	2.03448e-13	3.51997e-12	2.16356e-11
2.51115	2.15878e-13	2.0308e-13	3.51263e-12	2.15671e-11
2.51948	2.15429e-13	2.02299e-13	3.49952e-12	2.17069e-11
2.52782	2.13235e-13	2.01543e-13	3.49498e-12	2.16186e-11
2.53615	2.13133e-13	2.01263e-13	3.51395e-12	2.15643e-11
2.54448	2.12643e-13	2.01326e-13	3.51448e-12	2.15029e-11
2.55282	2.12244e-13	2.01537e-13	3.48003e-12	2.15562e-11
2.56115	2.12127e-13	2.01896e-13	3.50467e-12	2.15505e-11
2.56948	2.11759e-13	2.01723e-13	3.45824e-12	2.14509e-11
2.57782	2.11417e-13	2.0107e-13	3.46541e-12	2.15089e-11
2.58615	2.11392e-13	2.00336e-13	3.48439e-12	2.15762e-11
2.59448	2.10906e-13	1.99727e-13	3.46802e-12	2.15138e-11
2.60282	2.1064e-13	1.98664e-13	3.45104e-12	2.15576e-11
2.61115	2.10565e-13	1.9816e-13	3.45977e-12	2.15762e-11
2.61948	2.09738e-13	1.97235e-13	3.43969e-12	2.14812e-11
2.62782	2.09738e-13	1.9742e-13	3.4565e-12	2.15178e-11
2.63615	2.09738e-13	1.97886e-13	3.44809e-12	2.14204e-11
2.64448	2.09738e-13	1.98321e-13	3.43049e-12	2.1472e-11
2.65282	2.09738e-13	1.98728e-13	3.41394e-12	2.14366e-11
2.66115	2.09738e-13	1.9842e-13	3.40445e-12	2.14601e-11
2.66948	2.09564e-13	1.9846e-13	3.41386e-12	2.14781e-11
2.67782	2.08544e-13	1.97738e-13	3.40469e-12	2.13937e-11
2.68615	2.0778e-13	1.97249e-13	3.40493e-12	2.1425e-11
2.69448	2.07529e-13	1.96431e-13	3.38265e-12	2.13646e-11
2.70282	2.0778e-13	1.96629e-13	3.36786e-12	2.13976e-11
2.71115	2.09564e-13	1.9637e-13	3.40646e-12	2.14242e-11
2.71948	2.09564e-13	1.96565e-13	3.38672e-12	2.13033e-11
2.72782	2.09564e-13	1.96597e-13	3.39399e-12	2.13631e-11
2.73615	2.07529e-13	1.96255e-13	3.37263e-12	2.12988e-11
2.74448	2.06862e-13	1.95256e-13	3.37891e-12	2.12448e-11
2.75282	2.06477e-13	1.94785e-13	3.35273e-12	2.13382e-11
2.76115	2.06477e-13	1.9427e-13	3.33803e-12	2.12472e-11
2.76948	2.06477e-13	1.93615e-13	3.34738e-12	2.1263e-11
2.77782	2.06477e-13	1.93066e-13	3.36052e-12	2.13089e-11
2.78615	2.06477e-13	1.92704e-13	3.37578e-12	2.12419e-11
2.79448	2.06477e-13	1.92641e-13	3.33124e-12	2.12152e-11
2.80282	2.06477e-13	1.92789e-13	3.3314e-12	2.11776e-11
2.81115	2.0635e-13	1.92185e-13	3.35574e-12	2.11627e-11
2.81948	2.06165e-13	1.9129e-13	3.31132e-12	2.1154e-11
2.82782	2.05353e-13	1.90384e-13	3.2996e-12	2.11349e-11
2.83615	2.04827e-13	1.89566e-13	3.32814e-12	2.11733e-11
2.84448	2.04502e-13	1.89062e-13	3.3088e-12	2.11118e-11
2.85282	2.03606e-13	1.88363e-13	3.31913e-12	2.10179e-11
2.86115	2.03199e-13	1.88067e-13	3.32147e-12	2.10545e-11
2.86948	2.03199e-13	1.88596e-13	3.31914e-12	2.1104e-11
2.87782	2.03199e-13	1.88538e-13	3.28757e-12	2.11027e-11
2.88615	2.03199e-13	1.88954e-13	3.29291e-12	2.10649e-11
2.89448	2.02999e-13	1.89027e-13	3.28319e-12	2.10936e-11
2.90282	2.02822e-13	1.87964e-13	3.26317e-12	2.10885e-11
2.91115	2.02649e-13	1.87505e-13	3.29038e-12	2.10921e-11
2.91948	2.0112e-13	1.87121e-13	3.25848e-12	2.11385e-11
2.92782	2.01088e-13	1.8669e-13	3.26924e-12	2.1126e-11
2.93615	2.01088e-13	1.86167e-13	3.28377e-12	2.10394e-11
2.94448	2.01088e-13	1.85852e-13	3.26147e-12	2.09358e-11
2.95282	2.01088e-13	1.85742e-13	3.26741e-12	2.09385e-11
2.96115	2.01088e-13	1.85649e-13	3.25852e-12	2.09854e-11
2.96948	2.00503e-13	1.84964e-13	3.23497e-12	2.09984e-11
2.97782	2.00123e-13	1.84326e-13	3.24031e-12	2.08857e-11
2.98615	1.99963e-13	1.83632e-13	3.22981e-12	2.08461e-11
2.99448	1.99281e-13	1.82701e-13	3.22359e-12	2.1021e-11
3.00282	1.99281e-13	1.8176e-13	3.19418e-12	2.09411e-11
3.01115	1.99963e-13	1.81284e-13	3.23994e-12	2.08597e-11
3.01948	2.00123e-13	1.81237e-13	3.20801e-12	2.08918e-11
3.02782	2.00503e-13	1.81527e-13	3.228e-12	2.08542e-11
3.03615	2.01088e-13	1.8155e-13	3.20252e-12	2.08687e-11
3.04448	2.01088e-13	1.8179e-13	3.17626e-12	2.07216e-11
3.05282	2.00503e-13	1.81316e-13	3.18014e-12	2.08645e-11
3.06115	2.00123e-13	1.81028e-13	3.17342e-12	2.07901e-11
3.06948	1.99963e-13	1.8001e-13	3.19456e-12	2.08166e-11
3.07782	1.99506e-13	1.79204e-13	3.17488e-12	2.07876e-11
3.08615	1.99506e-13	1.78715e-13	3.16707e-12	2.07943e-11
3.09448	1.99506e-13	1.7777e-13	3.18334e-12	2.07872e-11
3.10282	1.99506e-13	1.77857e-13	3.18696e-12	2.06904e-11
3.11115	1.99506e-13	1.77775e-13	3.18812e-12	2.069e-11
3.11948	1.99506e-13	1.78112e-13	3.16816e-12	2.07988e-11
3.12782	1.99506e-13	1.77652e-13	3.16354e-12	2.06842e-11
3.13615	1.99281e-13	1.77815e-13	3.15428e-12	2.07911e-11
3.14448	1.99061e-13	1.77404e-13	3.14256e-12	2.07166e-11
3.15282	1.9903e-13	1.76664e-13	3.12677e-12	2.06657e-11
3.16115	1.98713e-13	1.75933e-13	3.16306e-12	2.06013e-11
3.16948	1.98713e-13	1.75569e-13	3.10495e-12	2.06451e-11
3.17782	1.9903e-13	1.75502e-13	3.14684e-12	2.07648e-11
3.18615	1.99061e-13	1.74877e-13	3.11886e-12	2.06078e-11
3.19448	1.99281e-13	1.75174e-13	3.13939e-12	2.06055e-11
3.20282	1.99506e-13	1.75047e-13	3.11994e-12	2.05479e-11
3.21115	1.99963e-13	1.7475e-13	3.10017e-12	2.05055e-11
3.21948	1.99963e-13	1.74601e-13	3.09278e-12	2.05514e-11
3.22782	1.99506e-13	1.74111e-13	3.07818e-12	2.05377e-11
3.23615	1.99506e-13	1.73529e-13	3.09413e-12	2.05372e-11
3.24448	1.99506e-13	1.72846e-13	3.09595e-12	2.05927e-11
3.25282	1.99506e-13	1.72663e-13	3.09018e-12	2.05307e-11
3.26115	1.99963e-13	1.72594e-13	3.10305e-12	2.0549e-11
3.26948	2.00099e-13	1.72629e-13	3.08776e-12	2.04615e-11
3.27782	2.00099e-13	1.73012e-13	3.11463e-12	2.0409e-11
3.28615	1.99963e-13	1.7326e-13	3.06635e-12	2.04903e-11
3.29448	1.99506e-13	1.7295e-13	3.02083e-12	2.04795e-11
3.30282	1.98713e-13	1.72181e-13	3.05417e-12	2.04144e-11
3.31115	1.98712e-13	1.717e-13	3.03621e-12	2.05469e-11
3.31948	1.98501e-13	1.7096e-13	3.0281e-12	2.0454e-11
3.32782	1.98501e-13	1.71224e-13	3.05377e-12	2.04376e-11
3.33615	1.98712e-13	1.70604e-13	3.04236e-12	2.05129e-11
3.34448	1.98713e-13	1.70816e-13	3.03179e-12	2.04071e-11
3.35282	1.99506e-13	1.70887e-13	3.04281e-12	2.04044e-11
3.36115	1.99506e-13	1.70755e-13	3.03261e-12	2.0375e-11
3.36948	1.99506e-13	1.70792e-13	3.02423e-12	2.03639e-11
3.37782	1.98713e-13	1.7014e-13	3.00766e-12	2.0439e-11
3.38615	1.98712e-13	1.6952e-13	3.00541e-12	2.03602e-11
3.39448	1.98501e-13	1.68543e-13	2.98829e-12	2.03097e-11
3.40282	1.98116e-13	1.68236e-13	3.00558e-12	2.0483e-11
3.41115	1.98116e-13	1.67851e-13	3.01225e-12	2.03512e-11
3.41948	1.98116e-13	1.679e-13	3.00631e-12	2.02818e-11
3.42782	1.97926e-13	1.68279e-13	2.99379e-12	2.03035e-11
3.43615	1.97713e-13	1.68455e-13	3.0103e-12	2.03534e-11
3.44448	1.97594e-13	1.68213e-13	2.97263e-12	2.02387e-11
3.45282	1.97592e-13	1.67953e-13	2.98164e-12	2.0312e-11
3.46115	1.9715e-13	1.68067e-13	2.95207e-12	2.01886e-11
3.46948	1.96548e-13	1.67319e-13	2.95397e-12	2.03182e-11
3.47782	1.95864e-13	1.66587e-13	2.95802e-12	2.02764e-11
3.48615	1.95751e-13	1.65999e-13	2.9692e-12	2.03789e-11
3.49448	1.95382e-13	1.66029e-13	2.94613e-12	2.02322e-11
3.50282	1.95319e-13	1.65873e-13	2.95692e-12	2.02034e-11
3.51115	1.9455e-13	1.66256e-13	2.95969e-12	2.02593e-11
3.51948	1.94326e-13	1.6662e-13	2.95517e-12	2.02344e-11
3.52782	1.93676e-13	1.66524e-13	2.9364e-12	2.01342e-11
3.53615	1.92078e-13	1.66421e-13	2.94196e-12	2.02035e-11
3.54448	1.91769e-13	1.65704e-13	2.9257e-12	2.02068e-11
3.55282	1.90972e-13	1.64898e-13	2.90353e-12	2.02601e-11
3.56115	1.9081e-13	1.64603e-13	2.90165e-12	2.01801e-11
3.56948	1.89831e-13	1.64563e-13	2.91868e-12	2.01481e-11
3.57782	1.9081e-13	1.64414e-13	2.89997e-12	2.01663e-11
3.58615	1.9081e-13	1.64749e-13	2.92048e-12	2.0118e-11
3.59448	1.9081e-13	1.65059e-13	2.90886e-12	2.01242e-11
3.60282	1.9081e-13	1.65499e-13	2.88828e-12	2.00743e-11
3.61115	1.89715e-13	1.66212e-13	2.91092e-12	2.00909e-11
3.61948	1.89625e-13	1.66047e-13	2.89114e-12	2.01246e-11
3.62782	1.89312e-13	1.65692e-13	2.91335e-12	2.00872e-11
3.63615	1.88849e-13	1.65325e-13	2.88579e-12	2.01088e-11
3.64448	1.88537e-13	1.65089e-13	2.87745e-12	2.01417e-11
3.65282	1.88404e-13	1.64864e-13	2.91585e-12	2.01826e-11
3.66115	1.87207e-13	1.65361e-13	2.90563e-12	2.00383e-11
3.66948	1.86437e-13	1.65746e-13	2.89198e-12	2.01437e-11
3.67782	1.86349e-13	1.65661e-13	2.92422e-12	2.00298e-11
3.68615	1.85716e-13	1.6605e-13	2.93339e-12	1.99547e-11
3.69448	1.85504e-13	1.66242e-13	2.92077e-12	2.00165e-11
3.70282	1.84567e-13	1.66121e-13	2.9064e-12	2.01065e-11
3.71115	1.84097e-13	1.65396e-13	2.90152e-12	2.01242e-11
3.71948	1.83448e-13	1.64924e-13	2.92178e-12	2.0044e-11
3.72782	1.83448e-13	1.65171e-13	2.95757e-12	1.99606e-11
3.73615	1.83448e-13	1.65693e-13	2.94356e-12	2.00562e-11
3.74448	1.83448e-13	1.66162e-13	2.97139e-12	1.99957e-11
3.75282	1.83448e-13	1.6633e-13	2.94268e-12	1.99825e-11
3.76115	1.82748e-13	1.67079e-13	2.94659e-12	2.00807e-11
3.76948	1.82603e-13	1.67377e-13	2.97526e-12	2.00731e-11
3.77782	1.82442e-13	1.67663e-13	2.98524e-12	2.00768e-11
3.78615	1.82025e-13	1.68186e-13	3.00047e-12	2.00612e-11
3.79448	1.8105e-13	1.68331e-13	3.00579e-12	1.99666e-11
3.80282	1.8105e-13	1.68907e-13	3.01533e-12	2.01032e-11
3.81115	1.8105e-13	1.70103e-13	3.0098e-12	2.00157e-11
3.81948	1.8105e-13	1.72225e-13	3.05049e-12	1.99584e-11
3.82782	1.82025e-13	1.73745e-13	3.10764e-12	2.00413e-11
3.83615	1.82025e-13	1.75412e-13	3.07849e-12	2.00836e-11
3.84448	1.81154e-13	1.7726e-13	3.09088e-12	1.99995e-11
3.85282	1.8105e-13	1.78783e-13	3.07047e-12	2.00956e-11
3.86115	1.80381e-13	1.80746e-13	3.11805e-12	1.99924e-11
3.86948	1.78311e-13	1.82328e-13	3.1289e-12	2.00377e-11
3.87782	1.78294e-13	1.83943e-13	3.1134e-12	2.01953e-11
3.88615	1.78311e-13	1.85403e-13	3.15076e-12	2.01199e-11
3.89448	1.80381e-13	1.87703e-13	3.15433e-12	2.01756e-11
3.90282	1.81154e-13	1.90417e-13	3.21441e-12	2.02678e-11
3.91115	1.82025e-13	1.93743e-13	3.20498e-12	2.0061e-11
3.91948	1.82025e-13	1.97312e-13	3.21663e-12	2.02611e-11
3.92782	1.82025e-13	2.00861e-13	3.24368e-12	2.02665e-11
3.93615	1.82025e-13	2.0404e-13	3.23776e-12	2.04262e-11
3.94448	1.82025e-13	2.07461e-13	3.28546e-12	2.04228e-11
3.95282	1.82025e-13	2.11109e-13	3.31462e-12	2.04845e-11
3.96115	1.82442e-13	2.14894e-13	3.32761e-12	2.04972e-11
3.96948	1.82618e-13	2.19031e-13	3.34233e-12	2.06377e-11
3.97782	1.82748e-13	2.23801e-13	3.40606e-12	2.07176e-11
3.98615	1.8275e-13	2.28365e-13	3.44115e-12	2.09043e-11
3.99448	1.8275e-13	2.3304e-13	3.46702e-12	2.09019e-11
4.00282	1.8275e-13	2.37978e-13	3.47333e-12	2.10311e-11
4.01115	1.8275e-13	2.42919e-13	3.50683e-12	2.11452e-11
4.01948	1.8275e-13	2.47868e-13	3.54819e-12	2.13061e-11
4.02782	1.8275e-13	2.51961e-13	3.58133e-12	2.14607e-11
4.03615	1.8275e-13	2.5627e-13	3.66319e-12	2.16973e-11
4.04448	1.83497e-13	2.60291e-13	3.65117e-12	2.17937e-11
4.05282	1.83593e-13	2.64297e-13	3.72631e-12	2.22684e-11
4.06115	1.84394e-13	2.68866e-13	3.76767e-12	2.27398e-11
4.06948	1.84975e-13	2.72796e-13	3.85944e-12	2.34698e-11
4.07782	1.8528e-13	2.76698e-13	3.90032e-12	2.47152e-11
4.08615	1.8528e-13	2.80292e-13	3.95445e-12	2.61877e-11
4.09448	1.8528e-13	2.83832e-13	4.02846e-12	2.81268e-11
4.10282	1.87641e-13	2.87367e-13	4.10012e-12	3.10803e-11
4.11115	1.89229e-13	2.89556e-13	4.19835e-12	3.4496e-11
4.11948	1.90295e-13	2.92205e-13	4.28561e-12	3.83585e-11
4.12782	1.90429e-13	2.94613e-13	4.4143e-12	4.32161e-11
4.13615	1.9189e-13	2.98272e-13	4.56437e-12	4.90299e-11
4.14448	1.92231e-13	3.01926e-13	4.67768e-12	5.56744e-11
4.15282	1.93365e-13	3.04972e-13	4.84346e-12	6.38922e-11
4.16115	1.93368e-13	3.0763e-13	4.99193e-12	7.30263e-11
4.16948	1.94857e-13	3.10361e-13	5.16073e-12	8.31793e-11
4.17782	1.94941e-13	3.12945e-13	5.39007e-12	9.48779e-11
4.18615	1.95578e-13	3.14904e-13	5.58217e-12	1.0719e-10
4.19448	1.97748e-13	3.16271e-13	5.80262e-12	1.22334e-10
4.20282	1.97787e-13	3.18287e-13	6.04865e-12	1.39677e-10
4.21115	1.98232e-13	3.2007e-13	6.33312e-12	1.56624e-10
4.21948	1.99083e-13	3.21879e-13	6.59483e-12	1.75173e-10
4.22782	1.99709e-13	3.23982e-13	6.87478e-12	1.95224e-10
4.23615	1.99969e-13	3.25803e-13	7.15268e-12	2.20893e-10
4.24448	2.00043e-13	3.27311e-13	9.08239e-12	2.41212e-10
4.25282	2.01353e-13	3.28453e-13	9.82445e-12	2.57738e-10
4.26115	2.02982e-13	3.28842e-13	1.01069e-11	2.69177e-10
4.26948	2.02982e-13	3.2895e-13	1.02442e-11	2.76577e-10
4.27782	2.02982e-13	3.29004e-13	1.02563e-11	2.80645e-10
4.28615	2.05478e-13	3.28937e-13	1.03632e-11	2.85559e-10
4.29448	2.06161e-13	3.29456e-13	1.03705e-11	2.89599e-10
4.30282	2.0619e-13	3.29398e-13	1.04021e-11	2.9084e-10
4.31115	2.06518e-13	3.29594e-13	1.04445e-11	2.90295e-10
4.31948	2.07713e-13	3.29641e-13	1.04538e-11	2.93321e-10
4.32782	2.08518e-13	3.29782e-13	1.04433e-11	2.92109e-10
4.33615	2.10117e-13	3.2892e-13	1.03994e-11	2.92268e-10
4.34448	2.10117e-13	3.26795e-13	1.03723e-11	2.91405e-10
4.35282	2.1022e-13	3.2446e-13	1.03161e-11	2.91579e-10
4.36115	2.10419e-13	3.22187e-13	1.03902e-11	2.91558e-10
4.36948	2.10588e-13	3.19899e-13	1.03331e-11	2.89159e-10
4.37782	2.12236e-13	3.17627e-13	1.03567e-11	2.89465e-10
4.38615	2.13413e-13	3.15893e-13	1.03556e-11	2.86675e-10
4.39448	2.13518e-13	3.13857e-13	1.03024e-11	2.84068e-10
4.40282	2.15658e-13	3.11226e-13	1.02337e-11	2.84203e-10
4.41115	2.15658e-13	3.08176e-13	1.02409e-11	2.82258e-10
4.41948	2.15658e-13	3.04814e-13	1.0217e-11	2.81554e-10
4.42782	2.15658e-13	3.0137e-13	1.01619e-11	2.77787e-10
4.43615	2.15658e-13	2.97337e-13	1.01596e-11	2.77458e-10
4.44448	2.15658e-13	2.93068e-13	1.00865e-11	2.75109e-10
4.45282	2.15658e-13	2.89291e-13	1.01327e-11	2.74166e-10
4.46115	2.15897e-13	2.8591e-13	1.01024e-11	2.73022e-10
4.46948	2.16332e-13	2.83146e-13	1.00851e-11	2.69917e-10
4.47782	2.16533e-13	2.80413e-13	1.0011e-11	2.66453e-10
4.48615	2.16332e-13	2.76974e-13	1.00105e-11	2.66091e-10
4.49448	2.15658e-13	2.74037e-13	9.96885e-12	2.632e-10
4.50282	2.13589e-13	2.7118e-13	9.92071e-12	2.62302e-10
4.51115	2.13518e-13	2.68061e-13	9.88748e-12	2.60233e-10
4.51948	2.13518e-13	2.65318e-13	9.8445e-12	2.57548e-10
4.52782	2.13518e-13	2.62722e-13	9.89758e-12	2.53723e-10
4.53615	2.13518e-13	2.60766e-13	9.83263e-12	2.54632e-10
4.54448	2.13518e-13	2.58758e-13	9.83494e-12	2.50471e-10
4.55282	2.13413e-13	2.57575e-13	9.7461e-12	2.49144e-10
4.56115	2.12236e-13	2.55497e-13	9.71279e-12	2.48654e-10
4.56948	2.12122e-13	2.53355e-13	9.66628e-12	2.45435e-10
4.57782	2.12035e-13	2.5113e-13	9.70267e-12	2.43867e-10
4.58615	2.10588e-13	2.4869e-13	9.56678e-12	2.42258e-10
4.59448	2.10117e-13	2.46537e-13	9.59683e-12	2.39571e-10
4.60282	2.10588e-13	2.44373e-13	9.58101e-12	2.39176e-10
4.61115	2.12035e-13	2.42114e-13	9.53517e-12	2.3632e-10
4.61948	2.12122e-13	2.41085e-13	9.49881e-12	2.34677e-10
4.62782	2.12236e-13	2.39729e-13	9.49341e-12	2.31412e-10
4.63615	2.12236e-13	2.38004e-13	9.44716e-12	2.30879e-10
4.64448	2.12122e-13	2.36605e-13	9.40457e-12	2.2834e-10
4.65282	2.12035e-13	2.34175e-13	9.3483e-12	2.2718e-10
4.66115	2.10851e-13	2.31546e-13	9.30643e-12	2.25625e-10
4.66948	2.10588e-13	2.28623e-13	9.29108e-12	2.23045e-10
4.67782	2.10588e-13	2.26714e-13	9.25257e-12	2.2129e-10
4.68615	2.10851e-13	2.2538e-13	9.24016e-12	2.20256e-10
4.69448	2.1098e-13	2.23978e-13	9.23775e-12	2.18139e-10
4.70282	2.12035e-13	2.23084e-13	9.18977e-12	2.15639e-10
4.71115	2.12035e-13	2.21458e-13	9.16157e-12	2.15222e-10
4.71948	2.1098e-13	2.20136e-13	9.09002e-12	2.11874e-10
4.72782	2.10851e-13	2.18922e-13	9.09455e-12	2.10287e-10
4.73615	2.10588e-13	2.17019e-13	9.05519e-12	2.09253e-10
4.74448	2.10098e-13	2.14937e-13	9.0249e-12	2.07416e-10
4.75282	2.10054e-13	2.12636e-13	8.95746e-12	2.06085e-10
4.76115	2.09418e-13	2.10562e-13	8.96618e-12	2.04264e-10
4.76948	2.08683e-13	2.09468e-13	8.91204e-12	2.02413e-10
4.77782	2.08606e-13	2.08956e-13	8.92576e-12	2.01839e-10
4.78615	2.07255e-13	2.08472e-13	8.87769e-12	2.00161e-10
4.79448	2.06561e-13	2.07672e-13	8.86586e-12	1.99055e-10
4.80282	2.06271e-13	2.06672e-13	8.78338e-12	1.97901e-10
4.81115	2.06234e-13	2.0481e-13	8.75653e-12	1.95692e-10
4.81948	2.06149e-13	2.03639e-13	8.74872e-12	1.94356e-10
4.82782	2.05324e-13	2.02078e-13	8.71854e-12	1.92708e-10
4.83615	2.04254e-13	2.00101e-13	8.6631e-12	1.91086e-10
4.84448	2.05324e-13	1.98697e-13	8.6265e-12	1.90599e-10
4.85282	2.06149e-13	1.98203e-13	8.63114e-12	1.87627e-10
4.86115	2.06234e-13	1.97516e-13	8.64037e-12	1.86646e-10
4.86948	2.06149e-13	1.97135e-13	8.60404e-12	1.84904e-10
4.87782	2.05324e-13	1.96502e-13	8.55316e-12	1.837e-10
4.88615	2.04254e-13	1.95569e-13	8.53614e-12	1.83046e-10
4.89448	2.04221e-13	1.9409e-13	8.45592e-12	1.80944e-10
4.90282	2.03719e-13	1.9281e-13	8.43446e-12	1.79339e-10
4.91115	2.03619e-13	1.91793e-13	8.40564e-12	1.78402e-10
4.91948	2.03317e-13	1.90825e-13	8.40832e-12	1.76844e-10
4.92782	2.03719e-13	1.89886e-13	8.35227e-12	1.75281e-10
4.93615	2.04089e-13	1.89335e-13	8.34542e-12	1.7421e-10
4.94448	2.04089e-13	1.89154e-13	8.33481e-12	1.72384e-10
4.95282	2.03317e-13	1.88346e-13	8.29702e-12	1.71908e-10
4.96115	2.03116e-13	1.87473e-13	8.28095e-12	1.69934e-10
4.96948	2.03044e-13	1.86654e-13	8.2043e-12	1.69436e-10
4.97782	2.01843e-13	1.84713e-13	8.20336e-12	1.68644e-10
4.98615	2.00812e-13	1.83327e-13	8.18927e-12	1.67646e-10
4.99448	2.00812e-13	1.82026e-13	8.14831e-12	1.66671e-10
5.00282	2.01843e-13	1.80897e-13	8.10747e-12	1.64609e-10
5.01115	2.03044e-13	1.8053e-13	8.09044e-12	1.64047e-10
5.01948	2.03044e-13	1.79997e-13	8.09415e-12	1.62149e-10
5.02782	2.01843e-13	1.79756e-13	8.06609e-12	1.62128e-10
5.03615	2.00812e-13	1.7965e-13	8.03409e-12	1.60716e-10
5.04448	2.00531e-13	1.78676e-13	8.00443e-12	1.59382e-10
5.05282	1.99993e-13	1.77285e-13	8.00946e-12	1.5838e-10
5.06115	1.98919e-13	1.76156e-13	7.92068e-12	1.57997e-10
5.06948	1.98335e-13	1.7519e-13	7.93252e-12	1.56778e-10
5.07782	1.97802e-13	1.75099e-13	7.90402e-12	1.54472e-10
5.08615	1.9765e-13	1.75192e-13	7.92874e-12	1.53999e-10
5.09448	1.97211e-13	1.75519e-13	7.82714e-12	1.53006e-10
5.10282	1.97211e-13	1.75486e-13	7.80772e-12	1.52615e-10
5.11115	1.95667e-13	1.75113e-13	7.80104e-12	1.51769e-10
5.11948	1.95348e-13	1.74851e-13	7.75926e-12	1.49211e-10
5.12782	1.94873e-13	1.74019e-13	7.74175e-12	1.49083e-10
5.13615	1.94724e-13	1.73229e-13	7.70222e-12	1.47579e-10
5.14448	1.93619e-13	1.72323e-13	7.67068e-12	1.46895e-10
5.15282	1.93619e-13	1.71954e-13	7.63298e-12	1.45879e-10
5.16115	1.94724e-13	1.72214e-13	7.68428e-12	1.45043e-10
5.16948	1.94768e-13	1.7193e-13	7.64035e-12	1.43953e-10
5.17782	1.94724e-13	1.7208e-13	7.60894e-12	1.43721e-10
5.18615	1.93619e-13	1.72172e-13	7.56939e-12	1.42458e-10
5.19448	1.93207e-13	1.71651e-13	7.55656e-12	1.40824e-10
5.20282	1.93126e-13	1.70606e-13	7.48963e-12	1.40359e-10
5.21115	1.93021e-13	1.69134e-13	7.52107e-12	1.40022e-10
5.21948	1.9129e-13	1.68527e-13	7.47537e-12	1.39018e-10
5.22782	1.9129e-13	1.67701e-13	7.44535e-12	1.37702e-10
5.23615	1.9129e-13	1.66964e-13	7.47593e-12	1.37036e-10
5.24448	1.92328e-13	1.66649e-13	7.42628e-12	1.3559e-10
5.25282	1.92328e-13	1.66729e-13	7.39272e-12	1.35316e-10
5.26115	1.9129e-13	1.6716e-13	7.43555e-12	1.34775e-10
5.26948	1.91066e-13	1.67278e-13	7.36527e-12	1.33565e-10
5.27782	1.90897e-13	1.66532e-13	7.2834e-12	1.33865e-10
5.28615	1.90848e-13	1.66247e-13	7.25847e-12	1.31809e-10
5.29448	1.90308e-13	1.65515e-13	7.25328e-12	1.32386e-10
5.30282	1.90308e-13	1.65018e-13	7.26082e-12	1.31141e-10
5.31115	1.90848e-13	1.64453e-13	7.21257e-12	1.29831e-10
5.31948	1.90897e-13	1.64131e-13	7.23061e-12	1.28693e-10
5.32782	1.91066e-13	1.64136e-13	7.19701e-12	1.27789e-10
5.33615	1.91164e-13	1.6454e-13	7.18063e-12	1.2728e-10
5.34448	1.91164e-13	1.64884e-13	7.16025e-12	1.26971e-10
5.35282	1.91066e-13	1.64806e-13	7.12104e-12	1.25851e-10
5.36115	1.90848e-13	1.64612e-13	7.10405e-12	1.24773e-10
5.36948	1.90354e-13	1.6379e-13	7.10077e-12	1.23563e-10
5.37782	1.90308e-13	1.63577e-13	7.08348e-12	1.23214e-10
5.38615	1.90048e-13	1.63371e-13	7.06416e-12	1.22398e-10
5.39448	1.90308e-13	1.62874e-13	7.0552e-12	1.21988e-10
5.40282	1.90354e-13	1.63075e-13	6.98263e-12	1.2127e-10
5.41115	1.90354e-13	1.63448e-13	6.98551e-12	1.20596e-10
5.41948	1.90354e-13	1.63696e-13	6.98272e-12	1.2017e-10
5.42782	1.90354e-13	1.63799e-13	6.9008e-12	1.1888e-10
5.43615	1.90354e-13	1.63073e-13	6.8947e-12	1.1915e-10
5.44448	1.90354e-13	1.62535e-13	6.86874e-12	1.17965e-10
5.45282	1.90354e-13	1.61518e-13	6.85633e-12	1.17264e-10
5.46115	1.90354e-13	1.6151e-13	6.87471e-12	1.17369e-10
5.46948	1.91066e-13	1.61011e-13	6.82961e-12	1.15706e-10
5.47782	1.91164e-13	1.61156e-13	6.81644e-12	1.14943e-10
5.48615	1.92328e-13	1.61463e-13	6.80802e-12	1.14953e-10
5.49448	1.92386e-13	1.61187e-13	6.76331e-12	1.13588e-10
5.50282	1.92386e-13	1.61335e-13	6.75579e-12	1.13657e-10
5.51115	1.92386e-13	1.60888e-13	6.69876e-12	1.12841e-10
5.51948	1.92328e-13	1.60595e-13	6.70585e-12	1.1175e-10
5.52782	1.92328e-13	1.58992e-13	6.68138e-12	1.11943e-10
5.53615	1.92386e-13	1.58476e-13	6.66058e-12	1.10636e-10
5.54448	1.92521e-13	1.57874e-13	6.6438e-12	1.09979e-10
5.55282	1.93021e-13	1.57386e-13	6.59463e-12	1.09363e-10
5.56115	1.93818e-13	1.57411e-13	6.65571e-12	1.09154e-10
5.56948	1.94768e-13	1.57364e-13	6.57311e-12	1.08086e-10
5.57782	1.95596e-13	1.57309e-13	6.58259e-12	1.08026e-10
5.58615	1.95596e-13	1.56971e-13	6.51971e-12	1.0704e-10
5.59448	1.93818e-13	1.56051e-13	6.52128e-12	1.07144e-10
5.60282	1.93818e-13	1.55277e-13	6.48658e-12	1.06424e-10
5.61115	1.93818e-13	1.54246e-13	6.47063e-12	1.06028e-10
5.61948	1.93818e-13	1.5377e-13	6.47886e-12	1.05577e-10
5.62782	1.95516e-13	1.53925e-13	6.43e-12	1.04963e-10
5.63615	1.95873e-13	1.54333e-13	6.44014e-12	1.04334e-10
5.64448	1.97235e-13	1.54304e-13	6.4345e-12	1.03638e-10
5.65282	1.98491e-13	1.54551e-13	6.42563e-12	1.02864e-10
5.66115	1.98663e-13	1.54628e-13	6.36983e-12	1.02504e-10
5.66948	1.98663e-13	1.54499e-13	6.35603e-12	1.02903e-10
5.67782	1.98663e-13	1.53391e-13	6.31448e-12	1.0175e-10
5.68615	1.98663e-13	1.5284e-13	6.27123e-12	1.00934e-10
5.69448	1.98663e-13	1.51851e-13	6.27884e-12	9.96587e-11
5.70282	1.98663e-13	1.50792e-13	6.26061e-12	1.00411e-10
5.71115	1.98663e-13	1.50405e-13	6.27251e-12	9.97943e-11
5.71948	1.98663e-13	1.50462e-13	6.26813e-12	9.91538e-11
5.72782	1.98663e-13	1.50988e-13	6.25728e-12	9.88235e-11
5.73615	1.98491e-13	1.51181e-13	6.20454e-12	9.79467e-11
5.74448	1.97235e-13	1.50787e-13	6.20225e-12	9.79343e-11
5.75282	1.95873e-13	1.50476e-13	6.16107e-12	9.72084e-11
5.76115	1.95516e-13	1.49666e-13	6.09563e-12	9.72085e-11
5.76948	1.93818e-13	1.48477e-13	6.14765e-12	9.62733e-11
5.77782	1.94522e-13	1.48461e-13	6.12155e-12	9.52063e-11
5.78615	1.95516e-13	1.47911e-13	6.09101e-12	9.516e-11
5.79448	1.95873e-13	1.47976e-13	6.08299e-12	9.50426e-11
5.80282	1.97235e-13	1.4732e-13	6.07613e-12	9.46768e-11
5.81115	1.97235e-13	1.47454e-13	6.05542e-12	9.43528e-11
5.81948	1.95873e-13	1.47723e-13	6.00734e-12	9.34886e-11
5.82782	1.95862e-13	1.47257e-13	6.03696e-12	9.27528e-11
5.83615	1.95516e-13	1.46621e-13	5.99669e-12	9.24084e-11
5.84448	1.94522e-13	1.45951e-13	5.96379e-12	9.17187e-11
5.85282	1.93818e-13	1.45143e-13	5.95584e-12	9.1855e-11
5.86115	1.92521e-13	1.44742e-13	5.96121e-12	9.11634e-11
5.86948	1.91578e-13	1.44155e-13	5.92658e-12	9.06244e-11
5.87782	1.91578e-13	1.4473e-13	5.94598e-12	9.04856e-11
5.88615	1.91578e-13	1.44732e-13	5.89646e-12	8.98582e-11
5.89448	1.90758e-13	1.45513e-13	5.89344e-12	8.90252e-11
5.90282	1.90464e-13	1.45488e-13	5.85099e-12	8.88391e-11
5.91115	1.88929e-13	1.45685e-13	5.84125e-12	8.87225e-11
5.91948	1.88383e-13	1.45589e-13	5.78514e-12	8.8594e-11
5.92782	1.88268e-13	1.44673e-13	5.7939e-12	8.81295e-11
5.93615	1.8789e-13	1.44447e-13	5.77551e-12	8.77411e-11
5.94448	1.8789e-13	1.43804e-13	5.79283e-12	8.65593e-11
5.95282	1.8789e-13	1.44564e-13	5.77098e-12	8.65193e-11
5.96115	1.8789e-13	1.44494e-13	5.72677e-12	8.65351e-11
5.96948	1.8789e-13	1.44729e-13	5.70629e-12	8.58006e-11
5.97782	1.8789e-13	1.4564e-13	5.73178e-12	8.51701e-11
5.98615	1.87169e-13	1.45567e-13	5.70881e-12	8.53588e-11
5.99448	1.86923e-13	1.45609e-13	5.65076e-12	8.47642e-11
6.00282	1.86234e-13	1.44763e-13	5.63118e-12	8.46166e-11
6.01115	1.85995e-13	1.43846e-13	5.60351e-12	8.42694e-11
6.01948	1.85995e-13	1.43804e-13	5.64726e-12	8.36707e-11
6.02782	1.85995e-13	1.43414e-13	5.60286e-12	8.33987e-11
6.03615	1.85995e-13	1.43509e-13	5.59001e-12	8.26147e-11
6.04448	1.8593e-13	1.43772e-13	5.60065e-12	8.27642e-11
6.05282	1.85227e-13	1.44097e-13	5.54452e-12	8.22323e-11
6.06115	1.84338e-13	1.44192e-13	5.56156e-12	8.22301e-11
6.06948	1.83907e-13	1.43361e-13	5.54813e-12	8.151e-11
6.07782	1.83518e-13	1.42906e-13	5.51153e-12	8.08399e-11
6.08615	1.83339e-13	1.42459e-13	5.49662e-12	8.06295e-11
6.09448	1.82909e-13	1.41743e-13	5.47841e-12	8.05727e-11
6.10282	1.82521e-13	1.41989e-13	5.45919e-12	8.03193e-11
6.11115	1.82521e-13	1.41945e-13	5.46891e-12	7.99616e-11
6.11948	1.82521e-13	1.42568e-13	5.45971e-12	7.99415e-11
6.12782	1.82521e-13	1.43337e-13	5.46139e-12	7.93479e-11
6.13615	1.81832e-13	1.43519e-13	5.40505e-12	7.89718e-11
6.14448	1.80311e-13	1.43984e-13	5.38323e-12	7.88208e-11
6.15282	1.78807e-13	1.4314e-13	5.38487e-12	7.80583e-11
6.16115	1.77872e-13	1.42531e-13	5.3571e-12	7.80863e-11
6.16948	1.7621e-13	1.42535e-13	5.35349e-12	7.78314e-11
6.17782	1.76093e-13	1.4188e-13	5.32746e-12	7.74249e-11
6.18615	1.75165e-13	1.41194e-13	5.3229e-12	7.72895e-11
6.19448	1.74787e-13	1.41653e-13	5.34098e-12	7.72446e-11
6.20282	1.72684e-13	1.41138e-13	5.32214e-12	7.67058e-11
6.21115	1.72216e-13	1.41263e-13	5.28759e-12	7.61894e-11
6.21948	1.71786e-13	1.41137e-13	5.27479e-12	7.59156e-11
6.22782	1.70823e-13	1.41286e-13	5.22986e-12	7.58516e-11
6.23615	1.70123e-13	1.40607e-13	5.22611e-12	7.53558e-11
6.24448	1.69719e-13	1.39825e-13	5.20166e-12	7.53932e-11
6.25282	1.68972e-13	1.39906e-13	5.20502e-12	7.47333e-11
6.26115	1.67134e-13	1.3909e-13	5.18839e-12	7.46137e-11
6.26948	1.67134e-13	1.3869e-13	5.19689e-12	7.45934e-11
6.27782	1.67134e-13	1.38989e-13	5.1817e-12	7.43181e-11
6.28615	1.67134e-13	1.39422e-13	5.1629e-12	7.39788e-11
6.29448	1.67134e-13	1.39834e-13	5.16189e-12	7.35135e-11
6.30282	1.66775e-13	1.39109e-13	5.13338e-12	7.36424e-11
6.31115	1.66308e-13	1.38433e-13	5.10134e-12	7.29283e-11
6.31948	1.65939e-13	1.36966e-13	5.08513e-12	7.26332e-11
6.32782	1.65896e-13	1.3613e-13	5.08892e-12	7.23045e-11
6.33615	1.65719e-13	1.34752e-13	5.08467e-12	7.20855e-11
6.34448	1.65007e-13	1.34335e-13	5.06327e-12	7.18807e-11
6.35282	1.64425e-13	1.34226e-13	5.07013e-12	7.17525e-11
6.36115	1.64392e-13	1.34116e-13	5.09572e-12	7.16829e-11
6.36948	1.6378e-13	1.34514e-13	5.01053e-12	7.09834e-11
6.37782	1.63372e-13	1.34659e-13	4.9879e-12	7.12551e-11
6.38615	1.62285e-13	1.34289e-13	4.97501e-12	7.06782e-11
6.39448	1.62231e-13	1.33919e-13	4.97612e-12	7.06459e-11
6.40282	1.61126e-13	1.32691e-13	4.97956e-12	7.00119e-11
6.41115	1.61126e-13	1.32152e-13	4.94657e-12	6.97913e-11
6.41948	1.61126e-13	1.31712e-13	4.94764e-12	6.95204e-11
6.42782	1.61126e-13	1.32063e-13	4.92064e-12	6.91176e-11
6.43615	1.61126e-13	1.31992e-13	4.93164e-12	6.9084e-11
6.44448	1.61126e-13	1.32485e-13	4.91339e-12	6.84015e-11
6.45282	1.61126e-13	1.3342e-13	4.9175e-12	6.86869e-11
6.46115	1.61126e-13	1.33366e-13	4.87144e-12	6.86546e-11
6.46948	1.61126e-13	1.33339e-13	4.8472e-12	6.81018e-11
6.47782	1.61126e-13	1.32479e-13	4.86214e-12	6.73457e-11
6.48615	1.61126e-13	1.31681e-13	4.83545e-12	6.7071e-11
6.49448	1.61126e-13	1.31521e-13	4.84098e-12	6.80504e-11
6.50282	1.62231e-13	1.30865e-13	4.82739e-12	6.7801e-11
6.51115	1.62285e-13	1.30899e-13	4.81769e-12	6.75098e-11
6.51948	1.62369e-13	1.30424e-13	4.8116e-12	6.67427e-11
6.52782	1.6251e-13	1.31038e-13	4.7794e-12	6.59037e-11
6.53615	1.6251e-13	1.31442e-13	4.78899e-12	6.61155e-11
6.54448	1.6251e-13	1.31209e-13	4.72329e-12	6.64979e-11
6.55282	1.62369e-13	1.30564e-13	4.72736e-12	6.5779e-11
6.56115	1.62369e-13	1.299e-13	4.71828e-12	6.57157e-11
6.56948	1.62369e-13	1.28452e-13	4.69393e-12	6.59732e-11
6.57782	1.6251e-13	1.28327e-13	4.72477e-12	6.58682e-11
6.58615	1.62775e-13	1.27928e-13	4.69626e-12	6.50966e-11
6.59448	1.63372e-13	1.27985e-13	4.70067e-12	6.57442e-11
6.60282	1.63547e-13	1.28769e-13	4.64397e-12	6.52814e-11
6.61115	1.63976e-13	1.29778e-13	4.67243e-12	6.4672e-11
6.61948	1.63547e-13	1.29604e-13	4.66628e-12	6.41259e-11
6.62782	1.62775e-13	1.29737e-13	4.65523e-12	6.36522e-11
6.63615	1.62775e-13	1.29594e-13	4.62852e-12	6.42699e-11
6.64448	1.62775e-13	1.28808e-13	4.59018e-12	6.36466e-11
6.65282	1.63547e-13	1.28566e-13	4.62177e-12	6.3294e-11
6.66115	1.63976e-13	1.28784e-13	4.59966e-12	6.20585e-11
6.66948	1.64053e-13	1.29267e-13	4.62475e-12	6.27641e-11
6.67782	1.6549e-13	1.30049e-13	4.59724e-12	6.2871e-11
6.68615	1.6549e-13	1.31156e-13	4.58184e-12	6.17227e-11
6.69448	1.6549e-13	1.31915e-13	4.55824e-12	6.24095e-11
6.70282	1.6549e-13	1.32111e-13	4.51126e-12	6.28408e-11
6.71115	1.64053e-13	1.31611e-13	4.50637e-12	6.15815e-11
6.71948	1.63976e-13	1.31011e-13	4.49337e-12	6.12969e-11
6.72782	1.63547e-13	1.30593e-13	4.48607e-12	6.13304e-11
6.73615	1.63976e-13	1.30644e-13	4.51629e-12	6.10619e-11
6.74448	1.64053e-13	1.30669e-13	4.46958e-12	6.06514e-11
6.75282	1.6549e-13	1.30735e-13	4.46933e-12	6.06406e-11
6.76115	1.66949e-13	1.31153e-13	4.48349e-12	5.99414e-11
6.76948	1.67517e-13	1.31539e-13	4.46672e-12	6.00047e-11
6.77782	1.67517e-13	1.31502e-13	4.44025e-12	5.98206e-11
6.78615	1.67517e-13	1.31364e-13	4.40847e-12	5.97929e-11
6.79448	1.67517e-13	1.30895e-13	4.40168e-12	5.96029e-11
6.80282	1.67517e-13	1.2986e-13	4.41362e-12	5.92853e-11
6.81115	1.67517e-13	1.29685e-13	4.40075e-12	5.8803e-11
6.81948	1.67517e-13	1.29411e-13	4.4194e-12	5.82346e-11
6.82782	1.67517e-13	1.29246e-13	4.36973e-12	5.88935e-11
6.83615	1.67517e-13	1.29792e-13	4.37567e-12	5.86234e-11
6.84448	1.66949e-13	1.30118e-13	4.37364e-12	5.79375e-11
6.85282	1.6549e-13	1.30348e-13	4.31566e-12	5.82479e-11
6.86115	1.6408e-13	1.30624e-13	4.33731e-12	5.8449e-11
6.86948	1.64053e-13	1.30298e-13	4.29039e-12	5.7477e-11
6.87782	1.63976e-13	1.29197e-13	4.32428e-12	5.84608e-11
6.88615	1.63547e-13	1.28911e-13	4.30826e-12	5.76709e-11
6.89448	1.62775e-13	1.28663e-13	4.3219e-12	5.75648e-11
6.90282	1.62775e-13	1.28582e-13	4.28703e-12	5.75459e-11
6.91115	1.62775e-13	1.29102e-13	4.26303e-12	5.68888e-11
6.91948	1.62775e-13	1.29354e-13	4.2382e-12	5.70725e-11
6.92782	1.62775e-13	1.30435e-13	4.23403e-12	5.64096e-11
6.93615	1.62658e-13	1.30239e-13	4.22883e-12	5.66256e-11
6.94448	1.61714e-13	1.30785e-13	4.22454e-12	5.65572e-11
6.95282	1.61099e-13	1.29823e-13	4.20673e-12	5.65633e-11
6.96115	1.60451e-13	1.29017e-13	4.18036e-12	5.62109e-11
6.96948	1.58745e-13	1.28287e-13	4.19849e-12	5.59517e-11
6.97782	1.60451e-13	1.28432e-13	4.20968e-12	5.61585e-11
6.98615	1.61099e-13	1.28479e-13	4.17502e-12	5.57572e-11
6.99448	1.61714e-13	1.29232e-13	4.18694e-12	5.54963e-11
7.00282	1.61714e-13	1.29263e-13	4.16379e-12	5.54207e-11
7.01115	1.61714e-13	1.29663e-13	4.14302e-12	5.49396e-11
7.01948	1.61099e-13	1.29335e-13	4.13946e-12	5.51568e-11
7.02782	1.60451e-13	1.28767e-13	4.1055e-12	5.46933e-11
7.03615	1.58745e-13	1.27707e-13	4.0932e-12	5.46343e-11
7.04448	1.58745e-13	1.26901e-13	4.0628e-12	5.47939e-11
7.05282	1.58745e-13	1.25937e-13	4.05773e-12	5.4445e-11
7.06115	1.60451e-13	1.25977e-13	4.07924e-12	5.44914e-11
7.06948	1.61099e-13	1.26305e-13	4.1049e-12	5.44822e-11
7.07782	1.61099e-13	1.26424e-13	4.10775e-12	5.4305e-11
7.08615	1.61099e-13	1.25937e-13	4.04715e-12	5.40825e-11
7.09448	1.61099e-13	1.25445e-13	4.05272e-12	5.40422e-11
7.10282	1.60451e-13	1.24366e-13	4.03274e-12	5.3826e-11
7.11115	1.59369e-13	1.23327e-13	4.03349e-12	5.36844e-11
7.11948	1.58745e-13	1.22235e-13	4.02039e-12	5.32373e-11
7.12782	1.58476e-13	1.21113e-13	4.00806e-12	5.32648e-11
7.13615	1.58745e-13	1.20894e-13	4.01409e-12	5.30948e-11
7.14448	1.59369e-13	1.20913e-13	3.99705e-12	5.30018e-11
7.15282	1.60451e-13	1.21633e-13	4.01016e-12	5.30582e-11
7.16115	1.60451e-13	1.22208e-13	4.0099e-12	5.27801e-11
7.16948	1.60451e-13	1.22067e-13	3.99115e-12	5.2222e-11
7.17782	1.59369e-13	1.22306e-13	3.94105e-12	5.22326e-11
7.18615	1.58476e-13	1.22278e-13	3.92473e-12	5.22632e-11
7.19448	1.57698e-13	1.20978e-13	3.95011e-12	5.2131e-11
7.20282	1.57698e-13	1.2088e-13	3.91011e-12	5.19641e-11
7.21115	1.58476e-13	1.20797e-13	3.91217e-12	5.19213e-11
7.21948	1.59044e-13	1.20643e-13	3.90201e-12	5.17722e-11
7.22782	1.59044e-13	1.21369e-13	3.93947e-12	5.16249e-11
7.23615	1.59044e-13	1.21913e-13	3.90557e-12	5.13134e-11
7.24448	1.59044e-13	1.22441e-13	3.90142e-12	5.13739e-11
7.25282	1.58476e-13	1.2274e-13	3.8942e-12	5.10163e-11
7.26115	1.58349e-13	1.21768e-13	3.86542e-12	5.11999e-11
7.26948	1.57698e-13	1.20587e-13	3.85533e-12	5.12249e-11
7.27782	1.57698e-13	1.19415e-13	3.85457e-12	5.0676e-11
7.28615	1.57698e-13	1.19148e-13	3.86142e-12	5.05371e-11
7.29448	1.58349e-13	1.18817e-13	3.86346e-12	5.0562e-11
7.30282	1.58476e-13	1.19597e-13	3.81722e-12	5.04794e-11
7.31115	1.59044e-13	1.19795e-13	3.81818e-12	5.02416e-11
7.31948	1.59044e-13	1.20332e-13	3.84731e-12	5.0036e-11
7.32782	1.58508e-13	1.20649e-13	3.80696e-12	5.0035e-11
7.33615	1.58476e-13	1.2061e-13	3.799e-12	5.00961e-11
7.34448	1.58349e-13	1.20441e-13	3.79985e-12	4.97678e-11
7.35282	1.57698e-13	1.19207e-13	3.77596e-12	4.97429e-11
7.36115	1.57698e-13	1.18627e-13	3.74083e-12	4.96144e-11
7.36948	1.58349e-13	1.18109e-13	3.7763e-12	4.95586e-11
7.37782	1.58476e-13	1.18448e-13	3.78486e-12	4.95222e-11
7.38615	1.58508e-13	1.18698e-13	3.75908e-12	4.93186e-11
7.39448	1.59044e-13	1.19565e-13	3.73429e-12	4.8888e-11
7.40282	1.59044e-13	1.19566e-13	3.72531e-12	4.9007e-11
7.41115	1.58508e-13	1.19628e-13	3.70439e-12	4.88306e-11
7.41948	1.58476e-13	1.18753e-13	3.70035e-12	4.89999e-11
7.42782	1.58349e-13	1.18371e-13	3.66198e-12	4.87289e-11
7.43615	1.57698e-13	1.17399e-13	3.67979e-12	4.87511e-11
7.44448	1.57055e-13	1.17265e-13	3.71709e-12	4.84188e-11
7.45282	1.57055e-13	1.17506e-13	3.66503e-12	4.85256e-11
7.46115	1.57055e-13	1.18029e-13	3.7026e-12	4.81285e-11
7.46948	1.57055e-13	1.18425e-13	3.66941e-12	4.81275e-11
7.47782	1.57055e-13	1.19216e-13	3.66421e-12	4.81153e-11
7.48615	1.56876e-13	1.19492e-13	3.64311e-12	4.78684e-11
7.49448	1.56196e-13	1.19143e-13	3.61588e-12	4.78983e-11
7.50282	1.55603e-13	1.19061e-13	3.6265e-12	4.76735e-11
7.51115	1.55248e-13	1.19288e-13	3.62608e-12	4.75785e-11
7.51948	1.54555e-13	1.19102e-13	3.60468e-12	4.72381e-11
7.52782	1.5315e-13	1.19148e-13	3.62962e-12	4.73977e-11
7.53615	1.5315e-13	1.19195e-13	3.59544e-12	4.71568e-11
7.54448	1.5315e-13	1.19448e-13	3.61341e-12	4.71742e-11
7.55282	1.52839e-13	1.2006e-13	3.57624e-12	4.72139e-11
7.56115	1.5283e-13	1.20464e-13	3.57233e-12	4.71042e-11
7.56948	1.52496e-13	1.20694e-13	3.57165e-12	4.68137e-11
7.57782	1.51367e-13	1.19468e-13	3.58667e-12	4.68747e-11
7.58615	1.51131e-13	1.1824e-13	3.52624e-12	4.66355e-11
7.59448	1.50732e-13	1.18087e-13	3.52667e-12	4.65357e-11
7.60282	1.50732e-13	1.17824e-13	3.51279e-12	4.62362e-11
7.61115	1.50732e-13	1.17901e-13	3.52575e-12	4.64163e-11
7.61948	1.50732e-13	1.18794e-13	3.5664e-12	4.62317e-11
7.62782	1.50732e-13	1.18945e-13	3.54277e-12	4.6208e-11
7.63615	1.50732e-13	1.189e-13	3.49282e-12	4.60626e-11
7.64448	1.50732e-13	1.18773e-13	3.47541e-12	4.58497e-11
7.65282	1.50732e-13	1.18176e-13	3.47499e-12	4.59756e-11
7.66115	1.50148e-13	1.18079e-13	3.46192e-12	4.57986e-11
7.66948	1.50148e-13	1.17386e-13	3.47522e-12	4.54553e-11
7.67782	1.50148e-13	1.17336e-13	3.51302e-12	4.56236e-11
7.68615	1.50732e-13	1.17556e-13	3.46659e-12	4.55245e-11
7.69448	1.51131e-13	1.18258e-13	3.45928e-12	4.53763e-11
7.70282	1.51149e-13	1.18977e-13	3.48629e-12	4.53469e-11
7.71115	1.51149e-13	1.19426e-13	3.42599e-12	4.52253e-11
7.71948	1.51131e-13	1.19795e-13	3.42795e-12	4.49247e-11
7.72782	1.50732e-13	1.19313e-13	3.42775e-12	4.50226e-11
7.73615	1.50148e-13	1.19033e-13	3.40294e-12	4.48536e-11
7.74448	1.50119e-13	1.17818e-13	3.41367e-12	4.48338e-11
7.75282	1.49939e-13	1.16414e-13	3.40983e-12	4.48014e-11
7.76115	1.50119e-13	1.15951e-13	3.41761e-12	4.46316e-11
7.76948	1.50148e-13	1.15851e-13	3.40693e-12	4.44394e-11
7.77782	1.51131e-13	1.16469e-13	3.43703e-12	4.44349e-11
7.78615	1.51131e-13	1.16998e-13	3.37895e-12	4.42179e-11
7.79448	1.51131e-13	1.1755e-13	3.38259e-12	4.43302e-11
7.80282	1.51131e-13	1.16592e-13	3.3708e-12	4.42522e-11
7.81115	1.50148e-13	1.16224e-13	3.36903e-12	4.38869e-11
7.81948	1.50119e-13	1.1569e-13	3.36047e-12	4.40117e-11
7.82782	1.50119e-13	1.14621e-13	3.35268e-12	4.40514e-11
7.83615	1.50119e-13	1.14556e-13	3.35557e-12	4.37406e-11
7.84448	1.50148e-13	1.14263e-13	3.36169e-12	4.3632e-11
7.85282	1.51149e-13	1.14026e-13	3.34193e-12	4.38013e-11
7.86115	1.51288e-13	1.14375e-13	3.33037e-12	4.35602e-11
7.86948	1.51288e-13	1.14573e-13	3.30208e-12	4.34445e-11
7.87782	1.51288e-13	1.13754e-13	3.30158e-12	4.32967e-11
7.88615	1.51149e-13	1.13127e-13	3.31584e-12	4.33129e-11
7.89448	1.50986e-13	1.1281e-13	3.28901e-12	4.3102e-11
7.90282	1.50986e-13	1.12177e-13	3.2672e-12	4.30991e-11
7.91115	1.50986e-13	1.11336e-13	3.28475e-12	4.29835e-11
7.91948	1.50986e-13	1.11069e-13	3.30222e-12	4.27692e-11
7.92782	1.50986e-13	1.10729e-13	3.31113e-12	4.27401e-11
7.93615	1.50986e-13	1.11038e-13	3.27798e-12	4.26786e-11
7.94448	1.50986e-13	1.11592e-13	3.26905e-12	4.26291e-11
7.95282	1.50986e-13	1.11494e-13	3.28443e-12	4.26295e-11
7.96115	1.49939e-13	1.10986e-13	3.23581e-12	4.24521e-11
7.96948	1.49704e-13	1.10427e-13	3.21764e-12	4.24805e-11
7.97782	1.49538e-13	1.09715e-13	3.2253e-12	4.2549e-11
7.98615	1.49538e-13	1.08535e-13	3.22991e-12	4.22224e-11
7.99448	1.49538e-13	1.08143e-13	3.21705e-12	4.23234e-11
8.00282	1.49704e-13	1.08904e-13	3.22678e-12	4.18675e-11
8.01115	1.49939e-13	1.09331e-13	3.24525e-12	4.18144e-11
8.01948	1.50986e-13	1.09993e-13	3.21301e-12	4.18316e-11
8.02782	1.49704e-13	1.1024e-13	3.17889e-12	4.18091e-11
8.03615	1.49678e-13	1.09836e-13	3.14865e-12	4.16298e-11
8.04448	1.49538e-13	1.09527e-13	3.18161e-12	4.14862e-11
8.05282	1.49333e-13	1.08691e-13	3.17646e-12	4.14896e-11
8.06115	1.49155e-13	1.08252e-13	3.16125e-12	4.13016e-11
8.06948	1.48724e-13	1.07675e-13	3.18751e-12	4.14263e-11
8.07782	1.48155e-13	1.07328e-13	3.14866e-12	4.1209e-11
8.08615	1.48724e-13	1.06936e-13	3.157e-12	4.12742e-11
8.09448	1.49155e-13	1.06975e-13	3.16781e-12	4.09752e-11
8.10282	1.49155e-13	1.0702e-13	3.13601e-12	4.12457e-11
8.11115	1.48724e-13	1.07303e-13	3.11737e-12	4.11723e-11
8.11948	1.48155e-13	1.06838e-13	3.13554e-12	4.09586e-11
8.12782	1.47709e-13	1.05964e-13	3.10132e-12	4.09672e-11
8.13615	1.47225e-13	1.04374e-13	3.10496e-12	4.09774e-11
8.14448	1.46566e-13	1.0368e-13	3.12035e-12	4.07776e-11
8.15282	1.46566e-13	1.03351e-13	3.10467e-12	4.06495e-11
8.16115	1.46566e-13	1.03796e-13	3.09511e-12	4.0605e-11
8.16948	1.47225e-13	1.04166e-13	3.08968e-12	4.04655e-11
8.17782	1.46566e-13	1.04838e-13	3.08988e-12	4.03132e-11
8.18615	1.46448e-13	1.04694e-13	3.08151e-12	4.03428e-11
8.19448	1.45728e-13	1.03983e-13	3.08676e-12	4.02961e-11
8.20282	1.43234e-13	1.03052e-13	3.07091e-12	4.01469e-11
8.21115	1.42094e-13	1.02321e-13	3.06339e-12	4.00413e-11
8.21948	1.41372e-13	1.01242e-13	3.04825e-12	4.008e-11
8.22782	1.39907e-13	1.01866e-13	3.04639e-12	3.9908e-11
8.23615	1.39892e-13	1.02079e-13	3.08173e-12	3.98448e-11
8.24448	1.39892e-13	1.01814e-13	3.06381e-12	3.9894e-11
8.25282	1.39892e-13	1.02644e-13	3.02341e-12	3.97315e-11
8.26115	1.3941e-13	1.02382e-13	3.0098e-12	3.96218e-11
8.26948	1.39287e-13	1.02417e-13	3.01825e-12	3.9547e-11
8.27782	1.38324e-13	1.02392e-13	2.98409e-12	3.94826e-11
8.28615	1.38118e-13	1.02206e-13	3.00709e-12	3.93633e-11
8.29448	1.37557e-13	1.01559e-13	2.99617e-12	3.9166e-11
8.30282	1.37208e-13	1.01824e-13	2.98525e-12	3.92957e-11
8.31115	1.37208e-13	1.02341e-13	2.99708e-12	3.92375e-11
8.31948	1.37389e-13	1.02611e-13	2.98626e-12	3.92033e-11
8.32782	1.37557e-13	1.03577e-13	2.98922e-12	3.92082e-11
8.33615	1.38118e-13	1.03887e-13	2.98252e-12	3.9092e-11
8.34448	1.38324e-13	1.04113e-13	2.96242e-12	3.90203e-11
8.35282	1.38324e-13	1.03846e-13	2.92829e-12	3.89248e-11
8.36115	1.38324e-13	1.03203e-13	2.9536e-12	3.86542e-11
8.36948	1.38324e-13	1.01961e-13	2.9303e-12	3.86215e-11
8.37782	1.38324e-13	1.02736e-13	2.95693e-12	3.85425e-11
8.38615	1.39287e-13	1.0323e-13	2.94162e-12	3.86344e-11
8.39448	1.3941e-13	1.0357e-13	2.95409e-12	3.85962e-11
8.40282	1.39549e-13	1.03896e-13	2.9192e-12	3.82484e-11
8.41115	1.39549e-13	1.04586e-13	2.90477e-12	3.8242e-11
8.41948	1.39549e-13	1.04637e-13	2.90963e-12	3.8256e-11
8.42782	1.39549e-13	1.0412e-13	2.8936e-12	3.82506e-11
8.43615	1.39549e-13	1.04055e-13	2.90206e-12	3.79798e-11
8.44448	1.39549e-13	1.03761e-13	2.89459e-12	3.80838e-11
8.45282	1.39549e-13	1.03635e-13	2.91346e-12	3.79588e-11
8.46115	1.39757e-13	1.04176e-13	2.90236e-12	3.82573e-11
8.46948	1.4017e-13	1.0449e-13	2.90786e-12	3.80218e-11
8.47782	1.40212e-13	1.05076e-13	2.89138e-12	3.77003e-11
8.48615	1.40212e-13	1.04989e-13	2.90472e-12	3.77776e-11
8.49448	1.40212e-13	1.05491e-13	2.89874e-12	3.7694e-11
8.50282	1.4017e-13	1.05486e-13	2.84953e-12	3.7574e-11
8.51115	1.39757e-13	1.05135e-13	2.86004e-12	3.76544e-11
8.51948	1.39549e-13	1.04679e-13	2.8878e-12	3.74962e-11
8.52782	1.39287e-13	1.03639e-13	2.86029e-12	3.72844e-11
8.53615	1.39549e-13	1.03515e-13	2.88091e-12	3.75045e-11
8.54448	1.39757e-13	1.03823e-13	2.83367e-12	3.73875e-11
8.55282	1.4017e-13	1.04698e-13	2.85152e-12	3.72568e-11
8.56115	1.4017e-13	1.05569e-13	2.8691e-12	3.69313e-11
8.56948	1.4017e-13	1.05789e-13	2.84078e-12	3.70839e-11
8.57782	1.39757e-13	1.05425e-13	2.81102e-12	3.68516e-11
8.58615	1.39549e-13	1.0447e-13	2.81648e-12	3.70406e-11
8.59448	1.38912e-13	1.03926e-13	2.81978e-12	3.69706e-11
8.60282	1.38425e-13	1.04605e-13	2.80469e-12	3.69373e-11
8.61115	1.38425e-13	1.04428e-13	2.80902e-12	3.67824e-11
8.61948	1.38425e-13	1.05227e-13	2.80618e-12	3.67911e-11
8.62782	1.38425e-13	1.05775e-13	2.79023e-12	3.65389e-11
8.63615	1.38425e-13	1.06381e-13	2.81302e-12	3.66829e-11
8.64448	1.38425e-13	1.06925e-13	2.76761e-12	3.65878e-11
8.65282	1.38425e-13	1.06398e-13	2.7681e-12	3.65097e-11
8.66115	1.38425e-13	1.05969e-13	2.77327e-12	3.65287e-11
8.66948	1.37557e-13	1.05688e-13	2.76511e-12	3.6471e-11
8.67782	1.37389e-13	1.05079e-13	2.77913e-12	3.63708e-11
8.68615	1.36814e-13	1.0505e-13	2.77589e-12	3.63844e-11
8.69448	1.36814e-13	1.05886e-13	2.77611e-12	3.61565e-11
8.70282	1.36814e-13	1.06125e-13	2.77005e-12	3.6082e-11
8.71115	1.36814e-13	1.06346e-13	2.74515e-12	3.60144e-11
8.71948	1.36814e-13	1.07223e-13	2.73696e-12	3.59767e-11
8.72782	1.36814e-13	1.07343e-13	2.72273e-12	3.59417e-11
8.73615	1.36814e-13	1.07028e-13	2.73571e-12	3.57834e-11
8.74448	1.34765e-13	1.06737e-13	2.73037e-12	3.60105e-11
8.75282	1.34765e-13	1.05731e-13	2.70375e-12	3.57178e-11
8.76115	1.34765e-13	1.05551e-13	2.72629e-12	3.59009e-11
8.76948	1.34765e-13	1.05503e-13	2.72212e-12	3.56377e-11
8.77782	1.34693e-13	1.06038e-13	2.71712e-12	3.54825e-11
8.78615	1.32273e-13	1.06159e-13	2.70894e-12	3.56669e-11
8.79448	1.3218e-13	1.06358e-13	2.69337e-12	3.55116e-11
8.80282	1.31489e-13	1.04895e-13	2.68379e-12	3.55726e-11
8.81115	1.31154e-13	1.04274e-13	2.67485e-12	3.55834e-11
8.81948	1.31063e-13	1.04012e-13	2.69862e-12	3.55389e-11
8.82782	1.2952e-13	1.0417e-13	2.68468e-12	3.53832e-11
8.83615	1.2952e-13	1.04332e-13	2.69761e-12	3.5103e-11
8.84448	1.2952e-13	1.0424e-13	2.71057e-12	3.53363e-11
8.85282	1.2952e-13	1.04098e-13	2.66624e-12	3.52387e-11
8.86115	1.2952e-13	1.04385e-13	2.66326e-12	3.5098e-11
8.86948	1.2952e-13	1.03986e-13	2.64754e-12	3.49998e-11
8.87782	1.28912e-13	1.03183e-13	2.65898e-12	3.5163e-11
8.88615	1.28628e-13	1.02437e-13	2.64248e-12	3.48891e-11
8.89448	1.28066e-13	1.01349e-13	2.60977e-12	3.5043e-11
8.90282	1.26551e-13	1.00614e-13	2.65038e-12	3.47895e-11
8.91115	1.26294e-13	1.01032e-13	2.66947e-12	3.4624e-11
8.91948	1.25885e-13	1.00919e-13	2.64069e-12	3.47739e-11
8.92782	1.25703e-13	1.01584e-13	2.64109e-12	3.45934e-11
8.93615	1.25152e-13	1.01257e-13	2.65694e-12	3.47803e-11
8.94448	1.25137e-13	1.01749e-13	2.63467e-12	3.46645e-11
8.95282	1.24811e-13	1.02215e-13	2.61897e-12	3.46433e-11
8.96115	1.24712e-13	1.01562e-13	2.62636e-12	3.4454e-11
8.96948	1.241e-13	1.01325e-13	2.6103e-12	3.46247e-11
8.97782	1.241e-13	1.00682e-13	2.61013e-12	3.4487e-11
8.98615	1.241e-13	1.00811e-13	2.63385e-12	3.43759e-11
8.99448	1.241e-13	1.00596e-13	2.62915e-12	3.43718e-11
9.00282	1.241e-13	1.01132e-13	2.61053e-12	3.42411e-11
9.01115	1.24712e-13	1.01036e-13	2.62517e-12	3.43592e-11
9.01948	1.24811e-13	1.01582e-13	2.58327e-12	3.42265e-11
9.02782	1.24811e-13	1.00999e-13	2.58531e-12	3.42457e-11
9.03615	1.24811e-13	1.0038e-13	2.56164e-12	3.41936e-11
9.04448	1.25137e-13	9.96388e-14	2.57059e-12	3.40782e-11
9.05282	1.25152e-13	9.93762e-14	2.56932e-12	3.38971e-11
9.06115	1.25379e-13	9.90346e-14	2.57969e-12	3.40255e-11
9.06948	1.25703e-13	9.8618e-14	2.56683e-12	3.40018e-11
9.07782	1.25783e-13	9.92159e-14	2.57935e-12	3.39052e-11
9.08615	1.25885e-13	9.93757e-14	2.55208e-12	3.37431e-11
9.09448	1.26551e-13	9.93181e-14	2.5498e-12	3.37221e-11
9.10282	1.25885e-13	9.96849e-14	2.53823e-12	3.35518e-11
9.11115	1.25783e-13	9.97122e-14	2.53701e-12	3.36431e-11
9.11948	1.25703e-13	9.89782e-14	2.52693e-12	3.38281e-11
9.12782	1.25703e-13	9.8408e-14	2.56207e-12	3.36123e-11
9.13615	1.25783e-13	9.79646e-14	2.52923e-12	3.35805e-11
9.14448	1.25885e-13	9.77023e-14	2.56514e-12	3.36646e-11
9.15282	1.26917e-13	9.71238e-14	2.53934e-12	3.32521e-11
9.16115	1.27181e-13	9.70835e-14	2.51736e-12	3.36411e-11
9.16948	1.26917e-13	9.74251e-14	2.51993e-12	3.33329e-11
9.17782	1.25783e-13	9.76797e-14	2.48383e-12	3.31851e-11
9.18615	1.25703e-13	9.70746e-14	2.52697e-12	3.31783e-11
9.19448	1.25684e-13	9.64876e-14	2.4977e-12	3.32533e-11
9.20282	1.25379e-13	9.5827e-14	2.49714e-12	3.32323e-11
9.21115	1.25379e-13	9.55871e-14	2.49798e-12	3.32279e-11
9.21948	1.25684e-13	9.56471e-14	2.46856e-12	3.32251e-11
9.22782	1.25703e-13	9.64252e-14	2.49089e-12	3.29283e-11
9.23615	1.25783e-13	9.74673e-14	2.48516e-12	3.29734e-11
9.24448	1.26917e-13	9.75469e-14	2.50102e-12	3.30229e-11
9.25282	1.26917e-13	9.73169e-14	2.46926e-12	3.29148e-11
9.26115	1.25783e-13	9.68644e-14	2.43831e-12	3.27545e-11
9.26948	1.25706e-13	9.63401e-14	2.44437e-12	3.28447e-11
9.27782	1.25684e-13	9.62359e-14	2.46087e-12	3.30129e-11
9.28615	1.25379e-13	9.53779e-14	2.48281e-12	3.28784e-11
9.29448	1.25152e-13	9.55197e-14	2.46621e-12	3.28959e-11
9.30282	1.25152e-13	9.5884e-14	2.46934e-12	3.289e-11
9.31115	1.25036e-13	9.65862e-14	2.46799e-12	3.26787e-11
9.31948	1.25036e-13	9.75376e-14	2.45743e-12	3.26906e-11
9.32782	1.25036e-13	9.82317e-14	2.44938e-12	3.27038e-11
9.33615	1.25036e-13	9.76487e-14	2.45321e-12	3.27082e-11
9.34448	1.25036e-13	9.70304e-14	2.42662e-12	3.26118e-11
9.35282	1.25036e-13	9.60842e-14	2.43337e-12	3.27221e-11
9.36115	1.25036e-13	9.60041e-14	2.43289e-12	3.25944e-11
9.36948	1.25294e-13	9.59006e-14	2.42801e-12	3.2512e-11
9.37782	1.25379e-13	9.6278e-14	2.44939e-12	3.24668e-11
9.38615	1.2568e-13	9.70602e-14	2.41946e-12	3.23598e-11
9.39448	1.25684e-13	9.75317e-14	2.43888e-12	3.23076e-11
9.40282	1.25706e-13	9.73293e-14	2.38096e-12	3.23949e-11
9.41115	1.25706e-13	9.70442e-14	2.37911e-12	3.22283e-11
9.41948	1.25684e-13	9.71947e-14	2.39469e-12	3.22447e-11
9.42782	1.2568e-13	9.63624e-14	2.36824e-12	3.22714e-11
9.43615	1.25294e-13	9.62497e-14	2.37877e-12	3.22529e-11
9.44448	1.25036e-13	9.6075e-14	2.42471e-12	3.21765e-11
9.45282	1.25036e-13	9.61238e-14	2.4095e-12	3.19699e-11
9.46115	1.25036e-13	9.69186e-14	2.38083e-12	3.22234e-11
9.46948	1.24815e-13	9.75735e-14	2.37609e-12	3.18837e-11
9.47782	1.243e-13	9.80346e-14	2.39863e-12	3.20826e-11
9.48615	1.2424e-13	9.81314e-14	2.36682e-12	3.19113e-11
9.49448	1.2361e-13	9.78555e-14	2.35717e-12	3.18488e-11
9.50282	1.23239e-13	9.74411e-14	2.37026e-12	3.19448e-11
9.51115	1.22528e-13	9.69111e-14	2.35284e-12	3.18903e-11
9.51948	1.22502e-13	9.65014e-14	2.35691e-12	3.17691e-11
9.52782	1.22502e-13	9.62901e-14	2.38935e-12	3.20453e-11
9.53615	1.22502e-13	9.61947e-14	2.36328e-12	3.1635e-11
9.54448	1.22502e-13	9.62562e-14	2.3583e-12	3.17495e-11
9.55282	1.2164e-13	9.62701e-14	2.34933e-12	3.15742e-11
9.56115	1.21552e-13	9.626e-14	2.33262e-12	3.17891e-11
9.56948	1.21425e-13	9.5756e-14	2.31933e-12	3.16064e-11
9.57782	1.21361e-13	9.53339e-14	2.31442e-12	3.17454e-11
9.58615	1.20707e-13	9.46916e-14	2.31017e-12	3.18678e-11
9.59448	1.20047e-13	9.37519e-14	2.31277e-12	3.18527e-11
9.60282	1.20047e-13	9.36519e-14	2.33669e-12	3.15035e-11
9.61115	1.20047e-13	9.42305e-14	2.35882e-12	3.1594e-11
9.61948	1.20047e-13	9.48858e-14	2.30931e-12	3.17138e-11
9.62782	1.20707e-13	9.54983e-14	2.32335e-12	3.17603e-11
9.63615	1.20047e-13	9.58989e-14	2.31122e-12	3.15152e-11
9.64448	1.20045e-13	9.6508e-14	2.29524e-12	3.17586e-11
9.65282	1.20001e-13	9.61241e-14	2.31168e-12	3.15868e-11
9.66115	1.19623e-13	9.55142e-14	2.28935e-12	3.15653e-11
9.66948	1.18675e-13	9.51375e-14	2.27419e-12	3.18725e-11
9.67782	1.18369e-13	9.51866e-14	2.29606e-12	3.14265e-11
9.68615	1.17949e-13	9.51411e-14	2.28386e-12	3.08768e-11
9.69448	1.18369e-13	9.55759e-14	2.30789e-12	3.08862e-11
9.70282	1.18675e-13	9.65294e-14	2.30123e-12	3.08326e-11
9.71115	1.18675e-13	9.73508e-14	2.28184e-12	3.06573e-11
9.71948	1.18369e-13	9.76366e-14	2.28395e-12	3.07142e-11
9.72782	1.18293e-13	9.7728e-14	2.26124e-12	3.0751e-11
9.73615	1.17949e-13	9.68924e-14	2.25299e-12	3.07952e-11
9.74448	1.17694e-13	9.64393e-14	2.23278e-12	3.06994e-11
9.75282	1.17949e-13	9.60919e-14	2.27728e-12	3.06839e-11
9.76115	1.18293e-13	9.61874e-14	2.27384e-12	3.05373e-11
9.76948	1.18369e-13	9.68698e-14	2.27682e-12	3.0629e-11
9.77782	1.18369e-13	9.75855e-14	2.27527e-12	3.05903e-11
9.78615	1.18293e-13	9.79125e-14	2.25362e-12	3.06578e-11
9.79448	1.17997e-13	9.757e-14	2.24031e-12	3.05447e-11
9.80282	1.17949e-13	9.68081e-14	2.21559e-12	3.05256e-11
9.81115	1.17694e-13	9.64554e-14	2.22298e-12	3.04931e-11
9.81948	1.17041e-13	9.5408e-14	2.23827e-12	3.0439e-11
9.82782	1.16144e-13	9.5391e-14	2.23884e-12	3.04946e-11
9.83615	1.15645e-13	9.50198e-14	2.24779e-12	3.03152e-11
9.84448	1.14785e-13	9.48626e-14	2.25049e-12	3.04357e-11
9.85282	1.1405e-13	9.55551e-14	2.24469e-12	3.03788e-11
9.86115	1.13733e-13	9.59243e-14	2.21652e-12	3.02402e-11
9.86948	1.1336e-13	9.54126e-14	2.23891e-12	3.02587e-11
9.87782	1.1266e-13	9.48254e-14	2.21615e-12	3.01724e-11
9.88615	1.11623e-13	9.43888e-14	2.21676e-12	3.0182e-11
9.89448	1.11561e-13	9.33271e-14	2.19449e-12	3.0324e-11
9.90282	1.09569e-13	9.23508e-14	2.19755e-12	3.01112e-11
9.91115	1.09569e-13	9.21396e-14	2.21783e-12	2.99879e-11
9.91948	1.11482e-13	9.2455e-14	2.208e-12	3.00363e-11
9.92782	1.11482e-13	9.23515e-14	2.21869e-12	3.00577e-11
9.93615	1.11482e-13	9.27147e-14	2.2035e-12	3.01252e-11
9.94448	1.11474e-13	9.29817e-14	2.19078e-12	2.9929e-11
9.95282	1.09569e-13	9.29209e-14	2.19455e-12	2.98387e-11
9.96115	1.09417e-13	9.24514e-14	2.18728e-12	2.98349e-11
9.96948	1.09141e-13	9.26119e-14	2.19594e-12	2.99981e-11
9.97782	1.09076e-13	9.26527e-14	2.19247e-12	2.98221e-11
9.98615	1.09076e-13	9.23223e-14	2.17925e-12	2.97866e-11
9.99448	1.09141e-13	9.25406e-14	2.1776e-12	2.9883e-11
10.0028	1.09146e-13	9.33022e-14	2.19282e-12	2.97713e-11
10.0112	1.09417e-13	9.39487e-14	2.18151e-12	2.97173e-11
10.0195	1.09569e-13	9.44365e-14	2.18561e-12	2.97004e-11
10.0278	1.09569e-13	9.38283e-14	2.15817e-12	2.96124e-11
10.0361	1.09522e-13	9.34114e-14	2.16016e-12	2.95683e-11
10.0445	1.09417e-13	9.29465e-14	2.16046e-12	2.96891e-11
10.0528	1.09146e-13	9.21298e-14	2.13734e-12	2.97415e-11
10.0611	1.09146e-13	9.15953e-14	2.17825e-12	2.95369e-11
10.0695	1.09146e-13	9.07329e-14	2.16997e-12	2.95249e-11
10.0778	1.09146e-13	9.07589e-14	2.1406e-12	2.95577e-11
10.0861	1.09417e-13	9.08615e-14	2.13915e-12	2.9523e-11
10.0945	1.09522e-13	9.10434e-14	2.13079e-12	2.94789e-11
10.1028	1.09522e-13	9.08485e-14	2.11702e-12	2.9468e-11
10.1112	1.09522e-13	9.04498e-14	2.11157e-12	2.94791e-11
10.1195	1.09522e-13	9.00088e-14	2.11495e-12	2.94795e-11
10.1278	1.09522e-13	8.8804e-14	2.09973e-12	2.94061e-11
10.1362	1.09522e-13	8.78695e-14	2.10524e-12	2.94183e-11
10.1445	1.09522e-13	8.72344e-14	2.12612e-12	2.93382e-11
10.1528	1.09522e-13	8.69348e-14	2.10765e-12	2.92667e-11
10.1611	1.09146e-13	8.73669e-14	2.11151e-12	2.92579e-11
10.1695	1.09141e-13	8.74648e-14	2.11741e-12	2.92618e-11
10.1778	1.09076e-13	8.75535e-14	2.10508e-12	2.94129e-11
10.1861	1.08696e-13	8.75642e-14	2.07633e-12	2.92396e-11
10.1945	1.08023e-13	8.68745e-14	2.0873e-12	2.90965e-11
10.2028	1.07888e-13	8.59386e-14	2.08469e-12	2.91145e-11
10.2111	1.0781e-13	8.57357e-14	2.07889e-12	2.92023e-11
10.2195	1.07888e-13	8.54025e-14	2.06613e-12	2.92033e-11
10.2278	1.08023e-13	8.58349e-14	2.06539e-12	2.90324e-11
10.2362	1.08696e-13	8.57021e-14	2.08621e-12	2.90162e-11
10.2445	1.09076e-13	8.58658e-14	2.06075e-12	2.9021e-11
10.2528	1.09141e-13	8.55327e-14	2.05358e-12	2.89908e-11
10.2612	1.09141e-13	8.56561e-14	2.03189e-12	2.90176e-11
10.2695	1.09141e-13	8.51894e-14	2.04049e-12	2.90326e-11
10.2778	1.09141e-13	8.41422e-14	2.0403e-12	2.88497e-11
10.2861	1.09141e-13	8.38378e-14	2.03727e-12	2.88934e-11
10.2945	1.09141e-13	8.35577e-14	2.00781e-12	2.89128e-11
10.3028	1.09146e-13	8.35387e-14	2.02658e-12	2.87691e-11
10.3111	1.09522e-13	8.44348e-14	2.03306e-12	2.87248e-11
10.3195	1.11474e-13	8.58065e-14	2.04022e-12	2.88301e-11
10.3278	1.11474e-13	8.62247e-14	2.0152e-12	2.88205e-11
10.3361	1.11474e-13	8.62347e-14	2.01416e-12	2.88359e-11
10.3445	1.09522e-13	8.58302e-14	2.00065e-12	2.8672e-11
10.3528	1.09146e-13	8.57662e-14	1.9906e-12	2.88461e-11
10.3612	1.09146e-13	8.56666e-14	1.99674e-12	2.86303e-11
10.3695	1.09146e-13	8.591e-14	2.01297e-12	2.87882e-11
10.3778	1.09146e-13	8.63607e-14	1.99217e-12	2.87212e-11
10.3862	1.09146e-13	8.67436e-14	1.97363e-12	2.87043e-11
10.3945	1.09146e-13	8.6672e-14	2.00571e-12	2.85927e-11
10.4028	1.09146e-13	8.7347e-14	1.98261e-12	2.8637e-11
10.4111	1.08696e-13	8.74645e-14	1.95206e-12	2.8515e-11
10.4195	1.08023e-13	8.71449e-14	1.95267e-12	2.85467e-11
10.4278	1.07669e-13	8.6441e-14	1.96952e-12	2.856e-11
10.4361	1.07669e-13	8.6123e-14	1.95548e-12	2.85092e-11
10.4445	1.07669e-13	8.58308e-14	1.93294e-12	2.86491e-11
10.4528	1.07669e-13	8.64243e-14	1.96167e-12	2.83909e-11
10.4611	1.08023e-13	8.67751e-14	1.9678e-12	2.84939e-11
10.4695	1.08421e-13	8.67059e-14	1.97572e-12	2.84395e-11
10.4778	1.08696e-13	8.72357e-14	1.94007e-12	2.83772e-11
10.4862	1.08421e-13	8.72559e-14	1.96894e-12	2.83892e-11
10.4945	1.07669e-13	8.73965e-14	1.92824e-12	2.84163e-11
10.5028	1.06507e-13	8.70963e-14	1.90766e-12	2.83409e-11
10.5112	1.05984e-13	8.62529e-14	1.92108e-12	2.82429e-11
10.5195	1.04774e-13	8.61804e-14	1.93026e-12	2.82234e-11
10.5278	1.04774e-13	8.62971e-14	1.92332e-12	2.8374e-11
10.5361	1.04774e-13	8.66843e-14	1.944e-12	2.82355e-11
10.5445	1.04774e-13	8.70016e-14	1.94e-12	2.81627e-11
10.5528	1.04774e-13	8.78175e-14	1.94524e-12	2.82454e-11
10.5611	1.04774e-13	8.78223e-14	1.91337e-12	2.81521e-11
10.5695	1.04707e-13	8.80416e-14	1.90066e-12	2.80518e-11
10.5778	1.04487e-13	8.77523e-14	1.88252e-12	2.82827e-11
10.5861	1.04265e-13	8.73924e-14	1.90727e-12	2.82313e-11
10.5945	1.04487e-13	8.73503e-14	1.89291e-12	2.8264e-11
10.6028	1.04707e-13	8.75412e-14	1.91575e-12	2.8158e-11
10.6112	1.04774e-13	8.77124e-14	1.9108e-12	2.81337e-11
10.6195	1.04792e-13	8.88557e-14	1.90292e-12	2.81599e-11
10.6278	1.05984e-13	8.96796e-14	1.90998e-12	2.82141e-11
10.6362	1.05984e-13	8.9716e-14	1.884e-12	2.80748e-11
10.6445	1.04792e-13	8.98131e-14	1.87253e-12	2.81902e-11
10.6528	1.04774e-13	8.93376e-14	1.86813e-12	2.81354e-11
10.6611	1.04707e-13	8.87934e-14	1.86297e-12	2.8158e-11
10.6695	1.04487e-13	8.87154e-14	1.86492e-12	2.82832e-11
10.6778	1.04487e-13	8.91453e-14	1.90496e-12	2.82173e-11
10.6861	1.04487e-13	8.92203e-14	1.8811e-12	2.81394e-11
10.6945	1.04707e-13	8.95845e-14	1.87608e-12	2.82013e-11
10.7028	1.04792e-13	9.06297e-14	1.8687e-12	2.82464e-11
10.7111	1.05984e-13	9.14389e-14	1.85948e-12	2.82244e-11
10.7195	1.05984e-13	9.20738e-14	1.85359e-12	2.823e-11
10.7278	1.04792e-13	9.25093e-14	1.85944e-12	2.82724e-11
10.7362	1.04707e-13	9.19026e-14	1.87287e-12	2.83275e-11
10.7445	1.04487e-13	9.09679e-14	1.85276e-12	2.84628e-11
10.7528	1.04265e-13	9.07784e-14	1.88107e-12	2.86259e-11
10.7612	1.04265e-13	9.11295e-14	1.86936e-12	2.86719e-11
10.7695	1.04265e-13	9.1863e-14	1.87758e-12	2.86127e-11
10.7778	1.04265e-13	9.24479e-14	1.88743e-12	2.89309e-11
10.7861	1.04265e-13	9.29874e-14	1.8627e-12	2.88235e-11
10.7945	1.04265e-13	9.34209e-14	1.89093e-12	2.90622e-11
10.8028	1.04265e-13	9.29984e-14	1.84193e-12	2.92544e-11
10.8111	1.04265e-13	9.30834e-14	1.87028e-12	2.93156e-11
10.8195	1.03511e-13	9.30671e-14	1.86357e-12	2.97517e-11
10.8278	1.03477e-13	9.25172e-14	1.87289e-12	2.9998e-11
10.8361	1.03477e-13	9.36205e-14	1.88692e-12	3.01181e-11
10.8445	1.03511e-13	9.40567e-14	1.91065e-12	3.03459e-11
10.8528	1.04265e-13	9.54791e-14	1.89235e-12	3.06382e-11
10.8612	1.04265e-13	9.65986e-14	1.8684e-12	3.1567e-11
10.8695	1.03477e-13	9.77922e-14	1.90095e-12	3.1691e-11
10.8778	1.03014e-13	9.86569e-14	1.90076e-12	3.19406e-11
10.8862	1.01898e-13	9.91768e-14	1.8856e-12	3.27375e-11
10.8945	1.01127e-13	9.98703e-14	1.90979e-12	3.34357e-11
10.9028	1.00683e-13	1.00161e-13	1.92538e-12	3.39644e-11
10.9111	1.00683e-13	1.00889e-13	1.94587e-12	3.45589e-11
10.9195	1.01127e-13	1.02146e-13	1.95665e-12	3.50841e-11
10.9278	1.01898e-13	1.03791e-13	1.96759e-12	3.61658e-11
10.9361	1.03014e-13	1.05846e-13	1.98665e-12	3.72371e-11
10.9445	1.03014e-13	1.07488e-13	1.98368e-12	3.80403e-11
10.9528	1.03014e-13	1.09135e-13	2.04248e-12	3.95085e-11
10.9611	1.03014e-13	1.10501e-13	2.02284e-12	4.07701e-11
10.9695	1.03014e-13	1.11762e-13	2.06125e-12	4.22231e-11
10.9778	1.03014e-13	1.12698e-13	2.10912e-12	4.40655e-11
10.9862	1.03014e-13	1.14438e-13	2.15766e-12	4.55512e-11
10.9945	1.0392e-13	1.15518e-13	2.1711e-12	4.75685e-11
11.0028	1.04265e-13	1.17633e-13	2.18899e-12	5.02224e-11
11.0112	1.04837e-13	1.19513e-13	2.27336e-12	5.28518e-11
11.0195	1.04837e-13	1.21613e-13	2.33616e-12	5.57666e-11
11.0278	1.04837e-13	1.23687e-13	2.38472e-12	5.91027e-11
11.0361	1.04837e-13	1.25127e-13	2.44738e-12	6.32638e-11
11.0445	1.04837e-13	1.26217e-13	2.49245e-12	6.76137e-11
11.0528	1.04837e-13	1.27445e-13	2.5456e-12	7.19858e-11
11.0611	1.06193e-13	1.29573e-13	2.67274e-12	7.68698e-11
11.0695	1.06365e-13	1.31927e-13	2.76209e-12	8.31461e-11
11.0778	1.07348e-13	1.34388e-13	2.87895e-12	8.96268e-11
11.0861	1.12781e-13	1.37107e-13	2.991e-12	9.63106e-11
11.0945	1.12808e-13	1.39826e-13	3.10693e-12	1.03905e-10
11.1028	1.12808e-13	1.42003e-13	3.2217e-12	1.12438e-10
11.1112	1.12808e-13	1.43911e-13	3.32158e-12	1.22171e-10
11.1195	1.12808e-13	1.45827e-13	3.49681e-12	1.32339e-10
11.1278	1.12808e-13	1.47318e-13	3.61245e-12	1.44319e-10
11.1362	1.12808e-13	1.48546e-13	3.77067e-12	1.56988e-10
11.1445	1.14497e-13	1.50484e-13	3.95672e-12	1.6863e-10
11.1528	1.14514e-13	1.52112e-13	4.11522e-12	1.83692e-10
11.1611	1.18388e-13	1.54142e-13	4.31397e-12	1.97129e-10
11.1695	1.19335e-13	1.56469e-13	4.48046e-12	2.13631e-10
11.1778	1.19767e-13	1.58736e-13	4.6824e-12	2.30132e-10
11.1861	1.21363e-13	1.60377e-13	4.841e-12	2.49135e-10
11.1945	1.22003e-13	1.61815e-13	5.07707e-12	2.67601e-10
11.2028	1.22155e-13	1.6269e-13	5.25741e-12	2.87228e-10
11.2111	1.22926e-13	1.63333e-13	5.44085e-12	3.06912e-10
11.2195	1.23737e-13	1.64195e-13	5.66353e-12	3.28963e-10
11.2278	1.2552e-13	1.65451e-13	5.84813e-12	3.51606e-10
11.2362	1.26088e-13	1.67047e-13	6.07891e-12	3.75491e-10
11.2445	1.279e-13	1.68943e-13	6.27551e-12	3.99685e-10
11.2528	1.30673e-13	1.70909e-13	6.49415e-12	4.24378e-10
11.2612	1.31645e-13	1.71626e-13	6.64125e-12	4.52426e-10
11.2695	1.31796e-13	1.72755e-13	7.02741e-12	4.79294e-10
11.2778	1.32901e-13	1.7285e-13	9.26203e-12	5.04456e-10
11.2861	1.33914e-13	1.73052e-13	9.98009e-12	5.20927e-10
11.2945	1.34574e-13	1.72605e-13	1.02391e-11	5.27416e-10
11.3028	1.35061e-13	1.72238e-13	1.03946e-11	5.34495e-10
11.3111	1.35775e-13	1.7297e-13	1.04053e-11	5.33934e-10
11.3195	1.36706e-13	1.74343e-13	1.04536e-11	5.42765e-10
11.3278	1.37215e-13	1.75309e-13	1.04671e-11	5.44224e-10
11.3361	1.37441e-13	1.7595e-13	1.04718e-11	5.43219e-10
11.3445	1.38061e-13	1.76661e-13	1.04405e-11	5.47843e-10
11.3528	1.38061e-13	1.76709e-13	1.04423e-11	5.45659e-10
11.3612	1.38061e-13	1.75969e-13	1.04419e-11	5.48087e-10
11.3695	1.38061e-13	1.75494e-13	1.04217e-11	5.42782e-10
11.3778	1.38728e-13	1.74863e-13	1.04444e-11	5.38846e-10
11.3862	1.40025e-13	1.74514e-13	1.0442e-11	5.38205e-10
11.3945	1.40503e-13	1.74379e-13	1.04228e-11	5.42037e-10
11.4028	1.40835e-13	1.74256e-13	1.04199e-11	5.38026e-10
11.4111	1.40835e-13	1.74179e-13	1.04209e-11	5.41256e-10
11.4195	1.40835e-13	1.74523e-13	1.0385e-11	5.39106e-10
11.4278	1.40835e-13	1.74044e-13	1.03911e-11	5.29474e-10
11.4361	1.40835e-13	1.72958e-13	1.03682e-11	5.30311e-10
11.4445	1.40835e-13	1.7159e-13	1.03191e-11	5.26857e-10
11.4528	1.40835e-13	1.69557e-13	1.03409e-11	5.25529e-10
11.4611	1.41097e-13	1.68561e-13	1.02429e-11	5.24411e-10
11.4695	1.4182e-13	1.67437e-13	1.0225e-11	5.19233e-10
11.4778	1.42877e-13	1.66624e-13	1.01647e-11	5.14877e-10
11.4862	1.43461e-13	1.65633e-13	1.018e-11	5.12501e-10
11.4945	1.43461e-13	1.64818e-13	1.01063e-11	5.11865e-10
11.5028	1.43461e-13	1.63736e-13	1.01527e-11	5.05244e-10
11.5112	1.43461e-13	1.62158e-13	1.00356e-11	5.06737e-10
11.5195	1.43461e-13	1.60668e-13	1.00016e-11	5.00689e-10
11.5278	1.43461e-13	1.5905e-13	9.93708e-12	4.98887e-10
11.5361	1.43461e-13	1.57674e-13	9.94815e-12	4.91202e-10
11.5445	1.45365e-13	1.56711e-13	9.91438e-12	4.93495e-10
11.5528	1.4548e-13	1.55781e-13	9.84831e-12	4.86353e-10
11.5611	1.46462e-13	1.55318e-13	9.81279e-12	4.86886e-10
11.5695	1.47324e-13	1.54353e-13	9.79088e-12	4.81676e-10
11.5778	1.47324e-13	1.53917e-13	9.74047e-12	4.76802e-10
11.5861	1.46462e-13	1.52623e-13	9.6527e-12	4.74765e-10
11.5945	1.4548e-13	1.51719e-13	9.59658e-12	4.72172e-10
11.6028	1.45365e-13	1.50333e-13	9.58883e-12	4.66625e-10
11.6112	1.43552e-13	1.48736e-13	9.56707e-12	4.63555e-10
11.6195	1.43552e-13	1.4747e-13	9.48941e-12	4.60363e-10
11.6278	1.43552e-13	1.47058e-13	9.4389e-12	4.58001e-10
11.6362	1.43552e-13	1.46591e-13	9.40971e-12	4.54607e-10
11.6445	1.43552e-13	1.46381e-13	9.41639e-12	4.52133e-10
11.6528	1.43552e-13	1.462e-13	9.30462e-12	4.48502e-10
11.6611	1.42877e-13	1.45519e-13	9.239e-12	4.45127e-10
11.6695	1.4182e-13	1.44539e-13	9.23246e-12	4.40121e-10
11.6778	1.41097e-13	1.43368e-13	9.1208e-12	4.37465e-10
11.6861	1.40061e-13	1.42576e-13	9.14403e-12	4.34407e-10
11.6945	1.40061e-13	1.42293e-13	9.11717e-12	4.29628e-10
11.7028	1.41097e-13	1.41832e-13	9.06679e-12	4.29062e-10
11.7111	1.41848e-13	1.41191e-13	9.06851e-12	4.24074e-10
11.7195	1.41848e-13	1.41942e-13	9.02961e-12	4.23329e-10
11.7278	1.41848e-13	1.42451e-13	8.96987e-12	4.1795e-10
11.7362	1.41848e-13	1.42053e-13	8.90897e-12	4.1685e-10
11.7445	1.41848e-13	1.41286e-13	8.90142e-12	4.1213e-10
11.7528	1.41097e-13	1.40613e-13	8.81431e-12	4.10317e-10
11.7612	1.41097e-13	1.40229e-13	8.80516e-12	4.08423e-10
11.7695	1.41295e-13	1.38428e-13	8.78318e-12	4.05695e-10
11.7778	1.41848e-13	1.37299e-13	8.68405e-12	4.00694e-10
11.7861	1.43552e-13	1.36642e-13	8.64166e-12	3.97641e-10
11.7945	1.43841e-13	1.36496e-13	8.67251e-12	3.93322e-10
11.8028	1.45365e-13	1.36199e-13	8.59149e-12	3.92394e-10
11.8111	1.43841e-13	1.36395e-13	8.49522e-12	3.88281e-10
11.8195	1.43552e-13	1.36319e-13	8.49934e-12	3.85066e-10
11.8278	1.41848e-13	1.35413e-13	8.43319e-12	3.82685e-10
11.8361	1.41848e-13	1.34084e-13	8.4111e-12	3.80381e-10
11.8445	1.41848e-13	1.32792e-13	8.34076e-12	3.78033e-10
11.8528	1.41848e-13	1.31775e-13	8.31343e-12	3.72881e-10
11.8612	1.41848e-13	1.31467e-13	8.32092e-12	3.71208e-10
11.8695	1.41848e-13	1.31224e-13	8.26705e-12	3.69264e-10
11.8778	1.41848e-13	1.31902e-13	8.24266e-12	3.66525e-10
11.8862	1.41295e-13	1.31882e-13	8.21183e-12	3.64044e-10
11.8945	1.40343e-13	1.32063e-13	8.1742e-12	3.61256e-10
11.9028	1.40061e-13	1.3184e-13	8.08413e-12	3.58819e-10
11.9111	1.38913e-13	1.31139e-13	8.06721e-12	3.5589e-10
11.9195	1.38451e-13	1.30118e-13	7.98804e-12	3.53262e-10
11.9278	1.38451e-13	1.2942e-13	7.96157e-12	3.50957e-10
11.9361	1.38451e-13	1.29001e-13	7.93771e-12	3.47932e-10
11.9445	1.38451e-13	1.28784e-13	7.93297e-12	3.46098e-10
11.9528	1.38451e-13	1.28918e-13	7.85472e-12	3.42316e-10
11.9611	1.38451e-13	1.29443e-13	7.84834e-12	3.4053e-10
11.9695	1.36514e-13	1.30029e-13	7.76474e-12	3.37137e-10
11.9778	1.34851e-13	1.30056e-13	7.7352e-12	3.34568e-10
11.9862	1.34621e-13	1.29496e-13	7.75135e-12	3.33253e-10
11.9945	1.31079e-13	1.28824e-13	7.68072e-12	3.30958e-10
12.0028	1.29892e-13	1.27602e-13	7.66292e-12	3.27041e-10
12.0112	1.2869e-13	1.27037e-13	7.61387e-12	3.27401e-10
12.0195	1.28413e-13	1.25935e-13	7.59677e-12	3.23573e-10
12.0278	1.27654e-13	1.2536e-13	7.54936e-12	3.20567e-10
12.0361	1.25716e-13	1.25757e-13	7.51761e-12	3.18109e-10
12.0445	1.25221e-13	1.26491e-13	7.50467e-12	3.16342e-10
12.0528	1.24989e-13	1.26488e-13	7.49e-12	3.13213e-10
12.0611	1.24489e-13	1.26869e-13	7.39803e-12	3.09896e-10
12.0695	1.24455e-13	1.26196e-13	7.35764e-12	3.08007e-10
12.0778	1.2354e-13	1.25454e-13	7.35062e-12	3.06067e-10
12.0861	1.22893e-13	1.24663e-13	7.33459e-12	3.04354e-10
12.0945	1.22062e-13	1.23507e-13	7.26593e-12	3.02281e-10
12.1028	1.22062e-13	1.22956e-13	7.23705e-12	2.99764e-10
12.1112	1.22062e-13	1.22808e-13	7.25206e-12	2.97458e-10
12.1195	1.22062e-13	1.22304e-13	7.1823e-12	2.95389e-10
12.1278	1.22062e-13	1.22339e-13	7.14726e-12	2.9561e-10
12.1362	1.21436e-13	1.22574e-13	7.14528e-12	2.9094e-10
12.1445	1.21404e-13	1.21718e-13	7.05592e-12	2.88937e-10
12.1528	1.21338e-13	1.20877e-13	7.04168e-12	2.86922e-10
12.1611	1.20581e-13	1.20012e-13	7.01215e-12	2.85122e-10
12.1695	1.19275e-13	1.19286e-13	6.95768e-12	2.83413e-10
12.1778	1.19275e-13	1.1827e-13	6.96277e-12	2.81727e-10
12.1861	1.19275e-13	1.17876e-13	6.96196e-12	2.80347e-10
12.1945	1.19275e-13	1.18429e-13	6.92423e-12	2.77401e-10
12.2028	1.18186e-13	1.18543e-13	6.89572e-12	2.75162e-10
12.2111	1.17722e-13	1.19349e-13	6.82397e-12	2.72942e-10
12.2195	1.17363e-13	1.19432e-13	6.83483e-12	2.71059e-10
12.2278	1.17307e-13	1.1923e-13	6.78792e-12	2.69343e-10
12.2362	1.17256e-13	1.18602e-13	6.74834e-12	2.67336e-10
12.2445	1.15187e-13	1.1754e-13	6.7207e-12	2.66601e-10
12.2528	1.16469e-13	1.16973e-13	6.68851e-12	2.64058e-10
12.2612	1.17256e-13	1.16874e-13	6.65849e-12	2.61052e-10
12.2695	1.17307e-13	1.17285e-13	6.65155e-12	2.60493e-10
12.2778	1.17307e-13	1.18297e-13	6.60614e-12	2.59585e-10
12.2861	1.17307e-13	1.18734e-13	6.59175e-12	2.56088e-10
12.2945	1.17256e-13	1.18732e-13	6.57171e-12	2.52782e-10
12.3028	1.16469e-13	1.18321e-13	6.52078e-12	2.53731e-10
12.3111	1.15187e-13	1.17789e-13	6.47289e-12	2.51394e-10
12.3195	1.15187e-13	1.16734e-13	6.44136e-12	2.48508e-10
12.3278	1.15187e-13	1.15909e-13	6.40819e-12	2.48078e-10
12.3361	1.16469e-13	1.14987e-13	6.43214e-12	2.46917e-10
12.3445	1.17256e-13	1.14379e-13	6.41757e-12	2.4572e-10
12.3528	1.17307e-13	1.14238e-13	6.41438e-12	2.44572e-10
12.3612	1.17722e-13	1.14488e-13	6.35743e-12	2.42023e-10
12.3695	1.17722e-13	1.14077e-13	6.31691e-12	2.40135e-10
12.3778	1.17256e-13	1.14169e-13	6.29671e-12	2.39084e-10
12.3862	1.16469e-13	1.13438e-13	6.21334e-12	2.36081e-10
12.3945	1.15187e-13	1.12563e-13	6.23943e-12	2.35648e-10
12.4028	1.15187e-13	1.11652e-13	6.21392e-12	2.33827e-10
12.4111	1.15187e-13	1.10999e-13	6.16346e-12	2.32127e-10
12.4195	1.16401e-13	1.10795e-13	6.17141e-12	2.30608e-10
12.4278	1.16469e-13	1.10723e-13	6.09679e-12	2.29212e-10
12.4361	1.17256e-13	1.10899e-13	6.14325e-12	2.28629e-10
12.4445	1.17722e-13	1.11123e-13	6.07302e-12	2.25797e-10
12.4528	1.17722e-13	1.1153e-13	6.02024e-12	2.2499e-10
12.4611	1.17722e-13	1.1146e-13	6.02058e-12	2.22941e-10
12.4695	1.17256e-13	1.10292e-13	5.97646e-12	2.20755e-10
12.4778	1.16469e-13	1.09223e-13	5.9683e-12	2.20803e-10
12.4862	1.16469e-13	1.08105e-13	5.95608e-12	2.18284e-10
12.4945	1.17256e-13	1.07576e-13	5.89297e-12	2.18589e-10
12.5028	1.17722e-13	1.07452e-13	5.94627e-12	2.16461e-10
12.5112	1.18042e-13	1.07618e-13	5.89074e-12	2.13659e-10
12.5195	1.18186e-13	1.08279e-13	5.87724e-12	2.13712e-10
12.5278	1.18186e-13	1.0906e-13	5.84053e-12	2.11939e-10
12.5361	1.18186e-13	1.08812e-13	5.85505e-12	2.10874e-10
12.5445	1.18042e-13	1.08751e-13	5.76495e-12	2.09722e-10
12.5528	1.17722e-13	1.08206e-13	5.74263e-12	2.06671e-10
12.5611	1.17256e-13	1.07104e-13	5.74813e-12	2.05817e-10
12.5695	1.16745e-13	1.06433e-13	5.73265e-12	2.05292e-10
12.5778	1.17352e-13	1.05859e-13	5.71389e-12	2.04126e-10
12.5861	1.17722e-13	1.05185e-13	5.66635e-12	2.03037e-10
12.5945	1.18042e-13	1.05127e-13	5.68578e-12	2.01878e-10
12.6028	1.18042e-13	1.05563e-13	5.6743e-12	2.00824e-10
12.6112	1.18042e-13	1.05556e-13	5.6633e-12	2.00078e-10
12.6195	1.17352e-13	1.04941e-13	5.63733e-12	1.97998e-10
12.6278	1.16988e-13	1.0481e-13	5.58293e-12	1.97769e-10
12.6362	1.16988e-13	1.03983e-13	5.57311e-12	1.94679e-10
12.6445	1.16988e-13	1.02965e-13	5.53544e-12	1.95074e-10
12.6528	1.16988e-13	1.02098e-13	5.50099e-12	1.93502e-10
12.6611	1.16988e-13	1.01285e-13	5.51196e-12	1.91662e-10
12.6695	1.16988e-13	1.01175e-13	5.49306e-12	1.92104e-10
12.6778	1.17352e-13	1.02001e-13	5.49614e-12	1.8993e-10
12.6861	1.17352e-13	1.02682e-13	5.44595e-12	1.89465e-10
12.6945	1.17352e-13	1.03076e-13	5.4274e-12	1.87827e-10
12.7028	1.16988e-13	1.02573e-13	5.38852e-12	1.85973e-10
12.7111	1.16745e-13	1.02092e-13	5.38606e-12	1.8525e-10
12.7195	1.16745e-13	1.0135e-13	5.33805e-12	1.84e-10
12.7278	1.16745e-13	1.01023e-13	5.3287e-12	1.82867e-10
12.7362	1.16745e-13	1.00847e-13	5.31038e-12	1.81446e-10
12.7445	1.16745e-13	1.01106e-13	5.29961e-12	1.81165e-10
12.7528	1.16988e-13	1.01163e-13	5.30468e-12	1.79633e-10
12.7612	1.16988e-13	1.0206e-13	5.26424e-12	1.79002e-10
12.7695	1.16745e-13	1.0273e-13	5.27569e-12	1.76714e-10
12.7778	1.16401e-13	1.02855e-13	5.22228e-12	1.77173e-10
12.7861	1.14999e-13	1.03064e-13	5.21356e-12	1.74699e-10
12.7945	1.14841e-13	1.02577e-13	5.21221e-12	1.74022e-10
12.8028	1.14841e-13	1.01914e-13	5.201e-12	1.73719e-10
12.8111	1.14841e-13	1.01194e-13	5.13165e-12	1.73364e-10
12.8195	1.14841e-13	1.00301e-13	5.13063e-12	1.71534e-10
12.8278	1.14841e-13	9.97138e-14	5.14874e-12	1.71058e-10
12.8361	1.14841e-13	9.99799e-14	5.12301e-12	1.70715e-10
12.8445	1.1433e-13	9.96073e-14	5.08735e-12	1.67824e-10
12.8528	1.12888e-13	9.98421e-14	5.08968e-12	1.67509e-10
12.8612	1.12384e-13	9.94544e-14	5.06914e-12	1.65977e-10
12.8695	1.11006e-13	9.92926e-14	5.02744e-12	1.65953e-10
12.8778	1.09009e-13	9.87329e-14	5.03686e-12	1.64172e-10
12.8862	1.08767e-13	9.79841e-14	4.97866e-12	1.64702e-10
12.8945	1.08672e-13	9.77963e-14	5.00038e-12	1.6346e-10
12.9028	1.08301e-13	9.72259e-14	4.97822e-12	1.61779e-10
12.9111	1.08301e-13	9.65743e-14	4.9855e-12	1.61601e-10
12.9195	1.08301e-13	9.66164e-14	4.9433e-12	1.6079e-10
12.9278	1.07963e-13	9.65443e-14	4.95366e-12	1.58732e-10
12.9361	1.07557e-13	9.64301e-14	4.9321e-12	1.58076e-10
12.9445	1.06833e-13	9.61391e-14	4.88763e-12	1.58708e-10
12.9528	1.06784e-13	9.54876e-14	4.88309e-12	1.57038e-10
12.9611	1.06539e-13	9.52922e-14	4.87057e-12	1.55983e-10
12.9695	1.06498e-13	9.48561e-14	4.83878e-12	1.55997e-10
12.9778	1.05944e-13	9.47065e-14	4.85532e-12	1.54358e-10
12.9862	1.06498e-13	9.43103e-14	4.79919e-12	1.53423e-10
12.9945	1.06498e-13	9.43391e-14	4.82459e-12	1.52813e-10
13.0028	1.06498e-13	9.45003e-14	4.76295e-12	1.51703e-10
13.0112	1.06498e-13	9.52354e-14	4.80602e-12	1.50122e-10
13.0195	1.06498e-13	9.50142e-14	4.75391e-12	1.49648e-10
13.0278	1.05944e-13	9.51877e-14	4.74569e-12	1.49834e-10
13.0361	1.05418e-13	9.49533e-14	4.70811e-12	1.47732e-10
13.0445	1.05304e-13	9.48339e-14	4.68427e-12	1.47793e-10
13.0528	1.04467e-13	9.45006e-14	4.72406e-12	1.4617e-10
13.0611	1.04467e-13	9.44142e-14	4.70044e-12	1.46415e-10
13.0695	1.05199e-13	9.41101e-14	4.66153e-12	1.46013e-10
13.0778	1.05418e-13	9.41589e-14	4.70345e-12	1.43967e-10
13.0861	1.05418e-13	9.45542e-14	4.67188e-12	1.44458e-10
13.0945	1.05418e-13	9.46518e-14	4.63007e-12	1.42101e-10
13.1028	1.05199e-13	9.46051e-14	4.61933e-12	1.42266e-10
13.1112	1.04467e-13	9.43705e-14	4.61619e-12	1.41512e-10
13.1195	1.03681e-13	9.35702e-14	4.56403e-12	1.40974e-10
13.1278	1.03609e-13	9.3277e-14	4.57288e-12	1.40248e-10
13.1362	1.03609e-13	9.26398e-14	4.56307e-12	1.39591e-10
13.1445	1.03681e-13	9.24813e-14	4.53958e-12	1.37828e-10
13.1528	1.03681e-13	9.28569e-14	4.5418e-12	1.37394e-10
13.1611	1.03681e-13	9.27166e-14	4.55329e-12	1.371e-10
13.1695	1.03681e-13	9.25322e-14	4.54556e-12	1.36911e-10
13.1778	1.03681e-13	9.31923e-14	4.5282e-12	1.36132e-10
13.1861	1.0347e-13	9.3235e-14	4.50376e-12	1.36121e-10
13.1945	1.03088e-13	9.31226e-14	4.48197e-12	1.34383e-10
13.2028	1.02945e-13	9.30442e-14	4.45567e-12	1.33681e-10
13.2111	1.02945e-13	9.2335e-14	4.44193e-12	1.3417e-10
13.2195	1.02945e-13	9.22696e-14	4.46313e-12	1.3358e-10
13.2278	1.02945e-13	9.20385e-14	4.44793e-12	1.33039e-10
13.2362	1.03088e-13	9.26718e-14	4.43837e-12	1.3165e-10
13.2445	1.0347e-13	9.2996e-14	4.42271e-12	1.31052e-10
13.2528	1.03681e-13	9.38216e-14	4.43352e-12	1.30192e-10
13.2612	1.0347e-13	9.35314e-14	4.42011e-12	1.30445e-10
13.2695	1.02945e-13	9.40047e-14	4.37204e-12	1.28981e-10
13.2778	1.02111e-13	9.38242e-14	4.36421e-12	1.27932e-10
13.2861	1.02111e-13	9.37955e-14	4.32777e-12	1.28147e-10
13.2945	1.02111e-13	9.33415e-14	4.31745e-12	1.27003e-10
13.3028	1.02111e-13	9.27988e-14	4.3206e-12	1.26053e-10
13.3111	1.02111e-13	9.26963e-14	4.33385e-12	1.25918e-10
13.3195	1.02945e-13	9.28284e-14	4.33666e-12	1.24788e-10
13.3278	1.02945e-13	9.32819e-14	4.33267e-12	1.24692e-10
13.3361	1.02945e-13	9.41929e-14	4.32231e-12	1.23242e-10
13.3445	1.02945e-13	9.39772e-14	4.3119e-12	1.23259e-10
13.3528	1.0052e-13	9.40896e-14	4.23733e-12	1.22494e-10
13.3612	9.95173e-14	9.40312e-14	4.24336e-12	1.21383e-10
13.3695	9.95173e-14	9.38803e-14	4.25111e-12	1.21581e-10
13.3778	9.95173e-14	9.28357e-14	4.23068e-12	1.20507e-10
13.3862	9.95173e-14	9.19703e-14	4.25941e-12	1.20048e-10
13.3945	1.02945e-13	9.16002e-14	4.23963e-12	1.19333e-10
13.4028	1.0347e-13	9.09346e-14	4.23668e-12	1.18878e-10
13.4111	1.0347e-13	9.10424e-14	4.23812e-12	1.18512e-10
13.4195	1.0347e-13	9.18049e-14	4.18985e-12	1.17251e-10
13.4278	1.0347e-13	9.21939e-14	4.20984e-12	1.18055e-10
13.4361	1.02945e-13	9.18695e-14	4.17197e-12	1.16921e-10
13.4445	9.95173e-14	9.24479e-14	4.14559e-12	1.15993e-10
13.4528	9.91516e-14	9.17371e-14	4.15227e-12	1.15898e-10
13.4611	9.91516e-14	9.14432e-14	4.14651e-12	1.16229e-10
13.4695	9.95173e-14	9.12192e-14	4.15352e-12	1.15126e-10
13.4778	1.00945e-13	9.099e-14	4.11644e-12	1.14671e-10
13.4862	1.02945e-13	9.06071e-14	4.14689e-12	1.13249e-10
13.4945	1.02945e-13	9.05396e-14	4.12354e-12	1.13062e-10
13.5028	1.02945e-13	9.06374e-14	4.09082e-12	1.12262e-10
13.5112	1.02945e-13	9.0805e-14	4.09663e-12	1.12099e-10
13.5195	1.00945e-13	9.0728e-14	4.08019e-12	1.12185e-10
13.5278	9.91516e-14	9.04742e-14	4.05601e-12	1.11052e-10
13.5361	9.89046e-14	8.96667e-14	4.0593e-12	1.11143e-10
13.5445	9.89046e-14	8.91668e-14	4.04528e-12	1.1055e-10
13.5528	1.00945e-13	8.8712e-14	4.01148e-12	1.10594e-10
13.5611	1.00945e-13	8.86383e-14	4.01494e-12	1.08977e-10
13.5695	1.00945e-13	8.86465e-14	4.04101e-12	1.08913e-10
13.5778	1.00945e-13	8.84214e-14	3.99456e-12	1.07841e-10
13.5861	1.00945e-13	8.86114e-14	4.01788e-12	1.08161e-10
13.5945	1.00945e-13	8.90612e-14	3.98718e-12	1.07227e-10
13.6028	9.84629e-14	8.84718e-14	3.98105e-12	1.07383e-10
13.6112	9.84014e-14	8.80749e-14	3.94717e-12	1.0641e-10
13.6195	9.84014e-14	8.73822e-14	3.945e-12	1.06283e-10
13.6278	9.84014e-14	8.63848e-14	3.917e-12	1.05502e-10
13.6362	9.84629e-14	8.60047e-14	3.96018e-12	1.05566e-10
13.6445	1.0042e-13	8.55351e-14	3.9426e-12	1.05144e-10
13.6528	1.00945e-13	8.55577e-14	3.95832e-12	1.04777e-10
13.6611	1.00945e-13	8.57516e-14	3.96152e-12	1.04095e-10
13.6695	1.00945e-13	8.60308e-14	3.95475e-12	1.03667e-10
13.6778	1.0042e-13	8.59181e-14	3.95541e-12	1.03235e-10
13.6861	1.0042e-13	8.66478e-14	3.89541e-12	1.03347e-10
13.6945	1.0042e-13	8.65541e-14	3.88975e-12	1.02562e-10
13.7028	1.0042e-13	8.69681e-14	3.87518e-12	1.024e-10
13.7111	1.0042e-13	8.67331e-14	3.85815e-12	1.01093e-10
13.7195	1.00945e-13	8.64925e-14	3.85813e-12	1.01067e-10
13.7278	1.01733e-13	8.68412e-14	3.87108e-12	1.00562e-10
13.7362	1.03159e-13	8.67624e-14	3.84145e-12	1.00691e-10
13.7445	1.03159e-13	8.65982e-14	3.8364e-12	1.00471e-10
13.7528	1.03159e-13	8.70677e-14	3.79415e-12	9.96013e-11
13.7612	1.01733e-13	8.69545e-14	3.79537e-12	9.92345e-11
13.7695	1.01271e-13	8.7072e-14	3.82769e-12	9.87058e-11
13.7778	1.01271e-13	8.69187e-14	3.76293e-12	9.86554e-11
13.7861	1.01271e-13	8.63235e-14	3.77343e-12	9.85214e-11
13.7945	1.01733e-13	8.60185e-14	3.77259e-12	9.80789e-11
13.8028	1.03159e-13	8.63462e-14	3.76985e-12	9.76503e-11
13.8111	1.05093e-13	8.69951e-14	3.79166e-12	9.66497e-11
13.8195	1.05093e-13	8.67098e-14	3.79609e-12	9.67186e-11
13.8278	1.05093e-13	8.75238e-14	3.75711e-12	9.61817e-11
13.8361	1.05093e-13	8.78494e-14	3.75944e-12	9.56548e-11
13.8445	1.03159e-13	8.7583e-14	3.73912e-12	9.56786e-11
13.8528	1.01733e-13	8.7603e-14	3.70773e-12	9.52221e-11
13.8612	1.01733e-13	8.78195e-14	3.71157e-12	9.45767e-11
13.8695	1.01733e-13	8.67863e-14	3.69904e-12	9.44381e-11
13.8778	1.01733e-13	8.71116e-14	3.73502e-12	9.44445e-11
13.8862	1.01733e-13	8.65839e-14	3.7207e-12	9.36606e-11
13.8945	1.03159e-13	8.68296e-14	3.6988e-12	9.25749e-11
13.9028	1.03159e-13	8.66178e-14	3.71538e-12	9.26426e-11
13.9111	1.03159e-13	8.68568e-14	3.71632e-12	9.23723e-11
13.9195	1.03159e-13	8.72084e-14	3.69864e-12	9.21373e-11
13.9278	1.03159e-13	8.7064e-14	3.66022e-12	9.22119e-11
13.9361	1.01733e-13	8.66536e-14	3.6534e-12	9.13985e-11
13.9445	1.01733e-13	8.62391e-14	3.62932e-12	9.11883e-11
13.9528	1.01733e-13	8.56318e-14	3.63276e-12	9.05049e-11
13.9611	1.01733e-13	8.57274e-14	3.63538e-12	9.01398e-11
13.9695	1.04158e-13	8.5584e-14	3.62365e-12	8.99089e-11
13.9778	1.04158e-13	8.4986e-14	3.64724e-12	8.95115e-11
13.9862	1.04158e-13	8.54843e-14	3.63532e-12	8.93688e-11
13.9945	1.04158e-13	8.63283e-14	3.6224e-12	8.90311e-11
14.0028	1.04158e-13	8.63036e-14	3.60601e-12	8.8377e-11
14.0112	1.01733e-13	8.63067e-14	3.57712e-12	8.8124e-11
14.0195	1.01271e-13	8.57854e-14	3.61921e-12	8.80783e-11
14.0278	1.01271e-13	8.60197e-14	3.56497e-12	8.77943e-11
14.0361	1.01271e-13	8.58466e-14	3.55272e-12	8.72898e-11
14.0445	1.01271e-13	8.58894e-14	3.56673e-12	8.67384e-11
14.0528	1.01271e-13	8.65999e-14	3.60135e-12	8.66046e-11
14.0611	1.01271e-13	8.68273e-14	3.56819e-12	8.60411e-11
14.0695	1.00883e-13	8.7654e-14	3.5614e-12	8.59774e-11
14.0778	1.00231e-13	8.80258e-14	3.5607e-12	8.58324e-11
14.0861	1.00208e-13	8.77095e-14	3.53038e-12	8.50914e-11
14.0945	9.91929e-14	8.78623e-14	3.5364e-12	8.53456e-11
14.1028	9.91929e-14	8.76972e-14	3.54904e-12	8.47012e-11
14.1112	9.91929e-14	8.66237e-14	3.52017e-12	8.46466e-11
14.1195	1.00208e-13	8.611e-14	3.50647e-12	8.39351e-11
14.1278	1.00231e-13	8.54492e-14	3.50968e-12	8.44893e-11
14.1362	1.00789e-13	8.52809e-14	3.49413e-12	8.37773e-11
14.1445	1.00789e-13	8.57131e-14	3.48225e-12	8.32122e-11
14.1528	1.00789e-13	8.54236e-14	3.46793e-12	8.3232e-11
14.1611	1.00542e-13	8.56496e-14	3.51022e-12	8.30604e-11
14.1695	1.00231e-13	8.64755e-14	3.46514e-12	8.27126e-11
14.1778	1.00208e-13	8.60617e-14	3.47951e-12	8.19885e-11
14.1861	9.91929e-14	8.56851e-14	3.41584e-12	8.16178e-11
14.1945	9.91929e-14	8.59384e-14	3.42415e-12	8.15698e-11
14.2028	9.91929e-14	8.58415e-14	3.41296e-12	8.17324e-11
14.2111	9.78752e-14	8.55284e-14	3.46961e-12	8.12414e-11
14.2195	9.78441e-14	8.52212e-14	3.44858e-12	8.07935e-11
14.2278	9.78435e-14	8.5413e-14	3.45983e-12	8.07515e-11
14.2362	9.78435e-14	8.55907e-14	3.41218e-12	8.0547e-11
14.2445	9.78435e-14	8.60875e-14	3.44653e-12	8.04104e-11
14.2528	9.7665e-14	8.60892e-14	3.38848e-12	7.99998e-11
14.2612	9.71611e-14	8.61347e-14	3.43384e-12	7.95927e-11
14.2695	9.68095e-14	8.60415e-14	3.42436e-12	7.95336e-11
14.2778	9.68095e-14	8.57419e-14	3.40668e-12	7.9718e-11
14.2861	9.68095e-14	8.51682e-14	3.41501e-12	7.90517e-11
14.2945	9.68095e-14	8.53901e-14	3.34666e-12	7.88688e-11
14.3028	9.68095e-14	8.4575e-14	3.36349e-12	7.87023e-11
14.3111	9.64803e-14	8.47975e-14	3.38442e-12	7.81649e-11
14.3195	9.63551e-14	8.48653e-14	3.3514e-12	7.7935e-11
14.3278	9.60739e-14	8.53855e-14	3.35426e-12	7.76538e-11
14.3361	9.59269e-14	8.55875e-14	3.36531e-12	7.74311e-11
14.3445	9.50198e-14	8.54803e-14	3.33956e-12	7.73471e-11
14.3528	9.48452e-14	8.57387e-14	3.33376e-12	7.75068e-11
14.3612	9.25426e-14	8.53402e-14	3.31992e-12	7.67249e-11
14.3695	9.18762e-14	8.50512e-14	3.30737e-12	7.63905e-11
14.3778	9.18762e-14	8.44224e-14	3.31236e-12	7.644e-11
14.3862	9.18762e-14	8.41869e-14	3.32864e-12	7.62007e-11
14.3945	9.18762e-14	8.45071e-14	3.2852e-12	7.62357e-11
14.4028	9.18762e-14	8.5013e-14	3.32389e-12	7.56398e-11
14.4111	9.1731e-14	8.48579e-14	3.28801e-12	7.55619e-11
14.4195	9.1259e-14	8.3825e-14	3.29175e-12	7.5275e-11
14.4278	9.1236e-14	8.31996e-14	3.29029e-12	7.53522e-11
14.4361	8.90132e-14	8.22315e-14	3.27281e-12	7.44868e-11
14.4445	8.78066e-14	8.18187e-14	3.29324e-12	7.45514e-11
14.4528	8.7179e-14	8.13647e-14	3.27095e-12	7.41514e-11
14.4611	8.90132e-14	8.12582e-14	3.26712e-12	7.40006e-11
14.4695	9.00871e-14	8.13086e-14	3.28916e-12	7.37719e-11
14.4778	9.00871e-14	8.09329e-14	3.26677e-12	7.36596e-11
14.4862	9.00871e-14	8.1149e-14	3.24713e-12	7.37011e-11
14.4945	9.00871e-14	8.12511e-14	3.23296e-12	7.32583e-11
14.5028	8.7179e-14	8.15136e-14	3.22277e-12	7.26837e-11
14.5112	8.6802e-14	8.16061e-14	3.24366e-12	7.24635e-11
14.5195	8.55186e-14	8.05563e-14	3.17878e-12	7.22202e-11
14.5278	8.44393e-14	8.02654e-14	3.23809e-12	7.24077e-11
14.5361	8.32746e-14	8.00615e-14	3.23529e-12	7.20067e-11
14.5445	8.32746e-14	8.02093e-14	3.20187e-12	7.23644e-11
14.5528	8.32746e-14	8.03855e-14	3.21164e-12	7.16799e-11
14.5611	8.32746e-14	8.04582e-14	3.1884e-12	7.15161e-11
14.5695	8.32746e-14	8.02034e-14	3.19028e-12	7.06167e-11
14.5778	8.32746e-14	8.11064e-14	3.1597e-12	7.10801e-11
14.5861	8.32746e-14	8.1638e-14	3.18228e-12	7.08923e-11
14.5945	8.32746e-14	8.09326e-14	3.15813e-12	7.02708e-11
14.6028	8.35289e-14	8.086e-14	3.13982e-12	7.00306e-11
14.6112	8.39394e-14	8.11747e-14	3.15044e-12	7.03887e-11
14.6195	8.44393e-14	8.08384e-14	3.18134e-12	7.01579e-11
14.6278	8.55186e-14	8.05324e-14	3.17975e-12	6.99103e-11
14.6362	8.57053e-14	8.10197e-14	3.16184e-12	6.98129e-11
14.6445	8.57053e-14	8.17309e-14	3.15727e-12	6.94424e-11
14.6528	8.57053e-14	8.22566e-14	3.13843e-12	6.91539e-11
14.6611	8.57053e-14	8.22018e-14	3.15515e-12	6.83978e-11
14.6695	8.57053e-14	8.21477e-14	3.11861e-12	6.85969e-11
14.6778	8.57053e-14	8.17472e-14	3.12242e-12	6.86273e-11
14.6861	8.66047e-14	8.12143e-14	3.12958e-12	6.83063e-11
14.6945	8.67047e-14	8.0833e-14	3.08347e-12	6.88321e-11
14.7028	8.6802e-14	8.06542e-14	3.10839e-12	6.81312e-11
14.7111	8.68877e-14	8.09447e-14	3.11612e-12	6.81362e-11
14.7195	8.7179e-14	8.014e-14	3.13039e-12	6.82377e-11
14.7278	8.74774e-14	8.06128e-14	3.08686e-12	6.75961e-11
14.7362	8.84236e-14	8.10346e-14	3.09961e-12	6.74669e-11
14.7445	8.97018e-14	8.14954e-14	3.09627e-12	6.71826e-11
14.7528	9.00871e-14	8.11603e-14	3.0673e-12	6.71539e-11
14.7612	9.00871e-14	8.07249e-14	3.06149e-12	6.71662e-11
14.7695	9.00871e-14	8.07075e-14	3.07349e-12	6.67039e-11
14.7778	9.00871e-14	8.01543e-14	3.06036e-12	6.69027e-11
14.7861	9.00871e-14	7.97707e-14	3.07691e-12	6.64047e-11
14.7945	9.00871e-14	7.99159e-14	3.08495e-12	6.56175e-11
14.8028	9.00871e-14	7.99998e-14	3.04613e-12	6.57051e-11
14.8111	9.00871e-14	8.00732e-14	3.05651e-12	6.57963e-11
14.8195	8.9758e-14	7.99849e-14	3.05172e-12	6.59751e-11
14.8278	8.97018e-14	7.96471e-14	3.01055e-12	6.53235e-11
14.8361	8.97018e-14	7.94462e-14	3.06178e-12	6.53591e-11
14.8445	8.97018e-14	8.01059e-14	3.03322e-12	6.58123e-11
14.8528	8.97018e-14	7.97773e-14	3.04402e-12	6.55377e-11
14.8612	8.97018e-14	7.9632e-14	3.00687e-12	6.44928e-11
14.8695	8.97018e-14	7.95002e-14	3.0347e-12	6.47241e-11
14.8778	8.9758e-14	7.95745e-14	3.02545e-12	6.48103e-11
14.8862	8.9758e-14	7.92747e-14	3.04898e-12	6.48331e-11
14.8945	8.9758e-14	7.96295e-14	3.02168e-12	6.38807e-11
14.9028	8.97018e-14	7.99012e-14	2.99283e-12	6.48954e-11
14.9111	8.91473e-14	8.0013e-14	2.99066e-12	6.34181e-11
14.9195	8.84236e-14	7.96724e-14	2.97809e-12	6.33894e-11
14.9278	8.84236e-14	7.88264e-14	2.97178e-12	6.39723e-11
14.9361	8.84236e-14	7.80328e-14	2.96716e-12	6.23412e-11
14.9445	8.84236e-14	7.87608e-14	2.97322e-12	6.29112e-11
14.9528	8.84236e-14	7.80803e-14	2.94374e-12	6.32005e-11
14.9611	8.84236e-14	7.83223e-14	2.97503e-12	6.25563e-11
14.9695	8.84236e-14	7.78846e-14	2.96896e-12	6.32339e-11
14.9778	8.74774e-14	7.72407e-14	2.96045e-12	6.21593e-11
14.9862	8.67047e-14	7.76194e-14	2.96696e-12	6.26449e-11
14.9945	8.66047e-14	7.80046e-14	2.9123e-12	6.14346e-11
15.0028	8.57053e-14	7.76497e-14	2.94163e-12	6.12148e-11
15.0112	8.53343e-14	7.69825e-14	2.94971e-12	6.14047e-11
15.0195	8.4355e-14	7.65683e-14	2.92429e-12	6.07923e-11
15.0278	8.4355e-14	7.59935e-14	2.90373e-12	6.09829e-11
15.0361	8.4355e-14	7.57474e-14	2.91974e-12	6.09631e-11
15.0445	8.4355e-14	7.54558e-14	2.89878e-12	6.0528e-11
15.0528	8.4355e-14	7.52151e-14	2.91645e-12	6.01802e-11
15.0611	8.4355e-14	7.46749e-14	2.92829e-12	6.04284e-11
15.0695	8.4293e-14	7.42597e-14	2.87569e-12	6.02544e-11
15.0778	8.42804e-14	7.34066e-14	2.86786e-12	5.98568e-11
15.0861	8.34699e-14	7.32339e-14	2.88598e-12	6.00152e-11
15.0945	8.28568e-14	7.29362e-14	2.86873e-12	5.95922e-11
15.1028	8.10411e-14	7.29652e-14	2.86375e-12	5.91258e-11
15.1112	8.08933e-14	7.29906e-14	2.86694e-12	5.94544e-11
15.1195	7.94226e-14	7.23643e-14	2.86832e-12	5.95017e-11
15.1278	7.94226e-14	7.15757e-14	2.85961e-12	5.98608e-11
15.1362	7.94226e-14	7.11555e-14	2.86955e-12	5.93194e-11
15.1445	7.94226e-14	7.20871e-14	2.87382e-12	5.88845e-11
15.1528	7.94226e-14	7.23341e-14	2.86932e-12	5.9183e-11
15.1611	7.94226e-14	7.23041e-14	2.85951e-12	5.88877e-11
15.1695	7.94226e-14	7.19439e-14	2.83737e-12	5.78135e-11
15.1778	7.88906e-14	7.16421e-14	2.81959e-12	5.82582e-11
15.1861	7.86936e-14	7.17753e-14	2.83294e-12	5.88637e-11
15.1945	7.73568e-14	7.14037e-14	2.81517e-12	5.81485e-11
15.2028	7.73568e-14	7.16897e-14	2.83727e-12	5.82079e-11
15.2111	7.73568e-14	7.18031e-14	2.84188e-12	5.73646e-11
15.2195	7.73568e-14	7.17723e-14	2.85411e-12	5.80049e-11
15.2278	7.73568e-14	7.21525e-14	2.85149e-12	5.71528e-11
15.2362	7.73568e-14	7.23138e-14	2.82981e-12	5.69916e-11
15.2445	7.73568e-14	7.2237e-14	2.83993e-12	5.74265e-11
15.2528	7.73568e-14	7.26203e-14	2.84785e-12	5.67767e-11
15.2612	7.80108e-14	7.24985e-14	2.79457e-12	5.72753e-11
15.2695	7.86936e-14	7.20116e-14	2.8022e-12	5.70685e-11
15.2778	7.88906e-14	7.19722e-14	2.8205e-12	5.70151e-11
15.2861	7.94226e-14	7.27513e-14	2.78908e-12	5.64124e-11
15.2945	7.94226e-14	7.28971e-14	2.78754e-12	5.64933e-11
15.3028	7.94226e-14	7.27134e-14	2.81111e-12	5.65334e-11
15.3111	7.94226e-14	7.30832e-14	2.78933e-12	5.58941e-11
15.3195	7.94226e-14	7.30394e-14	2.79192e-12	5.61103e-11
15.3278	7.94226e-14	7.35211e-14	2.78348e-12	5.58298e-11
15.3361	7.94226e-14	7.34233e-14	2.79163e-12	5.55988e-11
15.3445	7.94226e-14	7.32286e-14	2.74859e-12	5.53828e-11
15.3528	7.94226e-14	7.33283e-14	2.76028e-12	5.56536e-11
15.3612	7.97887e-14	7.31339e-14	2.73984e-12	5.56423e-11
15.3695	7.98355e-14	7.24275e-14	2.72315e-12	5.55254e-11
15.3778	7.98855e-14	7.32945e-14	2.76388e-12	5.52413e-11
15.3862	8.40677e-14	7.31126e-14	2.70579e-12	5.55765e-11
15.3945	8.4293e-14	7.37156e-14	2.68917e-12	5.51192e-11
15.4028	8.48624e-14	7.43991e-14	2.70192e-12	5.48022e-11
15.4111	8.51595e-14	7.40216e-14	2.68375e-12	5.49922e-11
15.4195	8.57852e-14	7.38331e-14	2.65218e-12	5.46485e-11
15.4278	8.57852e-14	7.36159e-14	2.66709e-12	5.44112e-11
15.4361	8.57852e-14	7.33534e-14	2.6838e-12	5.44364e-11
15.4445	8.57852e-14	7.3435e-14	2.65144e-12	5.41297e-11
15.4528	8.57852e-14	7.38813e-14	2.61953e-12	5.41914e-11
15.4611	8.57852e-14	7.38232e-14	2.64404e-12	5.40825e-11
15.4695	8.57852e-14	7.42376e-14	2.61825e-12	5.41925e-11
15.4778	8.51595e-14	7.50839e-14	2.62761e-12	5.36455e-11
15.4862	8.51595e-14	7.53732e-14	2.61476e-12	5.37842e-11
15.4945	8.51595e-14	7.55146e-14	2.58215e-12	5.35375e-11
15.5028	8.51595e-14	7.59188e-14	2.60317e-12	5.34206e-11
15.5112	8.51595e-14	7.55373e-14	2.59244e-12	5.32114e-11
15.5195	8.51595e-14	7.51267e-14	2.57357e-12	5.351e-11
15.5278	8.51595e-14	7.45293e-14	2.58621e-12	5.33395e-11
15.5361	8.51595e-14	7.41517e-14	2.57445e-12	5.31237e-11
15.5445	8.51595e-14	7.46944e-14	2.54632e-12	5.30345e-11
15.5528	8.47151e-14	7.52746e-14	2.55236e-12	5.28342e-11
15.5611	8.42593e-14	7.56068e-14	2.55151e-12	5.3198e-11
15.5695	8.40677e-14	7.5548e-14	2.52065e-12	5.30687e-11
15.5778	8.29138e-14	7.54221e-14	2.50367e-12	5.27976e-11
15.5861	8.27549e-14	7.53052e-14	2.51097e-12	5.26639e-11
15.5945	8.27549e-14	7.45555e-14	2.48011e-12	5.27116e-11
15.6028	8.27549e-14	7.4729e-14	2.48296e-12	5.24297e-11
15.6112	8.29138e-14	7.39434e-14	2.45412e-12	5.23526e-11
15.6195	8.40677e-14	7.34517e-14	2.44965e-12	5.2233e-11
15.6278	8.42593e-14	7.33561e-14	2.4497e-12	5.23133e-11
15.6362	8.47151e-14	7.37199e-14	2.47356e-12	5.17911e-11
15.6445	8.42593e-14	7.39833e-14	2.44455e-12	5.19729e-11
15.6528	8.38684e-14	7.42458e-14	2.43899e-12	5.1795e-11
15.6611	8.29138e-14	7.41955e-14	2.44898e-12	5.18382e-11
15.6695	8.27549e-14	7.4395e-14	2.42165e-12	5.15064e-11
15.6778	8.18947e-14	7.41219e-14	2.40376e-12	5.15417e-11
15.6861	8.18682e-14	7.34627e-14	2.40294e-12	5.1481e-11
15.6945	8.01957e-14	7.32987e-14	2.42278e-12	5.12319e-11
15.7028	8.01957e-14	7.28926e-14	2.38882e-12	5.1328e-11
15.7111	8.01957e-14	7.27645e-14	2.41111e-12	5.11749e-11
15.7195	8.01957e-14	7.3009e-14	2.38019e-12	5.09961e-11
15.7278	8.01957e-14	7.31442e-14	2.40029e-12	5.10875e-11
15.7362	8.01957e-14	7.30552e-14	2.3764e-12	5.11022e-11
15.7445	7.98855e-14	7.27776e-14	2.37326e-12	5.07688e-11
15.7528	7.98855e-14	7.20597e-14	2.34878e-12	5.04725e-11
15.7612	7.98855e-14	7.13361e-14	2.32844e-12	5.09823e-11
15.7695	7.98855e-14	7.09083e-14	2.35835e-12	5.06586e-11
15.7778	7.98855e-14	7.02879e-14	2.35073e-12	5.02851e-11
15.7861	8.01957e-14	7.01298e-14	2.35086e-12	5.01134e-11
15.7945	8.01957e-14	6.98868e-14	2.32579e-12	5.01984e-11
15.8028	8.01957e-14	6.94179e-14	2.33174e-12	5.02399e-11
15.8111	8.01957e-14	6.96599e-14	2.34862e-12	5.03055e-11
15.8195	8.01957e-14	6.92409e-14	2.27592e-12	5.00727e-11
15.8278	7.91858e-14	6.94066e-14	2.29954e-12	5.02248e-11
15.8361	7.88745e-14	6.9027e-14	2.26708e-12	5.00098e-11
15.8445	7.82154e-14	6.83891e-14	2.27551e-12	4.97679e-11
15.8528	7.81227e-14	6.81949e-14	2.25095e-12	4.99292e-11
15.8612	7.81227e-14	6.81978e-14	2.24602e-12	4.97966e-11
15.8695	7.82154e-14	6.7661e-14	2.28189e-12	4.96336e-11
15.8778	7.86937e-14	6.75301e-14	2.26838e-12	4.93179e-11
15.8862	7.86937e-14	6.74044e-14	2.27026e-12	4.9675e-11
15.8945	7.82154e-14	6.6913e-14	2.25625e-12	4.98081e-11
15.9028	7.7896e-14	6.62562e-14	2.24505e-12	4.94681e-11
15.9111	7.77473e-14	6.62712e-14	2.24409e-12	4.93931e-11
15.9195	7.75994e-14	6.59747e-14	2.23472e-12	4.95087e-11
15.9278	7.74266e-14	6.57292e-14	2.21916e-12	4.94806e-11
15.9361	7.7192e-14	6.56293e-14	2.22394e-12	4.9518e-11
15.9445	7.74266e-14	6.55699e-14	2.22163e-12	4.96271e-11
15.9528	7.75994e-14	6.59939e-14	2.223e-12	4.93002e-11
15.9611	7.77473e-14	6.64764e-14	2.23222e-12	4.95244e-11
15.9695	7.7896e-14	6.69289e-14	2.22761e-12	4.97819e-11
15.9778	7.81825e-14	6.73777e-14	2.20188e-12	4.94634e-11
15.9862	7.82154e-14	6.74006e-14	2.19892e-12	4.95986e-11
15.9945	7.82154e-14	6.69192e-14	2.17842e-12	4.98344e-11
16.0028	7.82154e-14	6.6868e-14	2.16876e-12	4.96942e-11
16.0112	7.82154e-14	6.63219e-14	2.16743e-12	4.98202e-11
16.0195	7.82154e-14	6.60788e-14	2.18384e-12	4.96631e-11
16.0278	7.82154e-14	6.60461e-14	2.17723e-12	4.9804e-11
16.0361	7.82154e-14	6.64253e-14	2.16898e-12	5.02263e-11
16.0445	7.82154e-14	6.71853e-14	2.18197e-12	5.00638e-11
16.0528	7.82154e-14	6.74722e-14	2.17381e-12	5.06814e-11
16.0612	7.82154e-14	6.71876e-14	2.1952e-12	5.07703e-11
16.0695	7.81825e-14	6.7426e-14	2.17244e-12	5.11995e-11
16.0778	7.81825e-14	6.74626e-14	2.1865e-12	5.11818e-11
16.0861	7.81825e-14	6.76505e-14	2.16023e-12	5.15314e-11
16.0945	7.81825e-14	6.73466e-14	2.15751e-12	5.2167e-11
16.1028	7.81825e-14	6.78987e-14	2.18377e-12	5.22497e-11
16.1111	7.81825e-14	6.87399e-14	2.15696e-12	5.29409e-11
16.1195	7.82154e-14	6.96403e-14	2.19094e-12	5.35842e-11
16.1278	7.82154e-14	7.07098e-14	2.20196e-12	5.38604e-11
16.1362	7.82154e-14	7.17282e-14	2.22602e-12	5.49356e-11
16.1445	7.81825e-14	7.23234e-14	2.22314e-12	5.55361e-11
16.1528	7.74266e-14	7.30152e-14	2.18566e-12	5.61887e-11
16.1611	7.7192e-14	7.35041e-14	2.21491e-12	5.68909e-11
16.1695	7.7192e-14	7.37389e-14	2.2394e-12	5.8056e-11
16.1778	7.7192e-14	7.39598e-14	2.25062e-12	5.93025e-11
16.1862	7.7192e-14	7.52125e-14	2.27087e-12	6.01972e-11
16.1945	7.74266e-14	7.63263e-14	2.2908e-12	6.161e-11
16.2028	7.74266e-14	7.82821e-14	2.3237e-12	6.25321e-11
16.2111	7.74266e-14	8.00362e-14	2.32713e-12	6.52259e-11
16.2195	7.74266e-14	8.15924e-14	2.33043e-12	6.6584e-11
16.2278	7.7192e-14	8.2596e-14	2.35313e-12	6.88206e-11
16.2361	7.61128e-14	8.32654e-14	2.35031e-12	7.02233e-11
16.2445	7.60829e-14	8.40965e-14	2.40244e-12	7.26794e-11
16.2528	7.58732e-14	8.42158e-14	2.44613e-12	7.52651e-11
16.2612	7.60829e-14	8.52968e-14	2.46329e-12	7.74317e-11
16.2695	7.61128e-14	8.69118e-14	2.51157e-12	8.02241e-11
16.2778	7.74266e-14	8.83626e-14	2.59458e-12	8.31901e-11
16.2861	7.74266e-14	9.03073e-14	2.6174e-12	8.68431e-11
16.2945	7.74266e-14	9.24382e-14	2.69741e-12	9.08606e-11
16.3028	7.74266e-14	9.40244e-14	2.74204e-12	9.53407e-11
16.3112	7.74266e-14	9.54063e-14	2.76715e-12	9.96973e-11
16.3195	7.77229e-14	9.73028e-14	2.85662e-12	1.04712e-10
16.3278	7.81825e-14	9.87897e-14	2.8997e-12	1.09653e-10
16.3361	7.84059e-14	1.00214e-13	3.03564e-12	1.16506e-10
16.3445	7.90567e-14	1.02299e-13	3.09379e-12	1.2255e-10
16.3528	8.02151e-14	1.041e-13	3.23421e-12	1.31241e-10
16.3611	8.08498e-14	1.06335e-13	3.29522e-12	1.38159e-10
16.3695	8.10647e-14	1.08922e-13	3.39723e-12	1.47137e-10
16.3778	8.10647e-14	1.10329e-13	3.51234e-12	1.57302e-10
16.3862	8.10647e-14	1.11977e-13	3.61664e-12	1.66222e-10
16.3945	8.10647e-14	1.12992e-13	3.75553e-12	1.77233e-10
16.4028	8.10647e-14	1.13688e-13	3.8835e-12	1.89047e-10
16.4111	8.19126e-14	1.14388e-13	4.02482e-12	2.01445e-10
16.4195	8.21472e-14	1.15705e-13	4.16675e-12	2.15603e-10
16.4278	8.22405e-14	1.17333e-13	4.2947e-12	2.28689e-10
16.4362	8.27028e-14	1.19533e-13	4.46292e-12	2.42736e-10
16.4445	8.30081e-14	1.21674e-13	4.615e-12	2.60575e-10
16.4528	8.49377e-14	1.23292e-13	4.77734e-12	2.7549e-10
16.4611	8.4279e-14	1.24797e-13	4.92236e-12	2.93595e-10
16.4695	8.32084e-14	1.25775e-13	5.07761e-12	3.12494e-10
16.4778	8.32084e-14	1.26447e-13	5.24077e-12	3.30234e-10
16.4861	8.4279e-14	1.27589e-13	5.3798e-12	3.49942e-10
16.4945	8.59022e-14	1.28191e-13	5.57847e-12	3.69861e-10
16.5028	8.79347e-14	1.29677e-13	5.76657e-12	3.91657e-10
16.5112	8.8159e-14	1.31179e-13	5.88503e-12	4.11507e-10
16.5195	8.86227e-14	1.3245e-13	6.08298e-12	4.35153e-10
16.5278	8.92273e-14	1.33021e-13	6.19911e-12	4.58903e-10
16.5361	8.96628e-14	1.33788e-13	6.38882e-12	4.83858e-10
16.5445	9.1328e-14	1.34271e-13	6.51197e-12	5.15153e-10
16.5528	9.16348e-14	1.34543e-13	6.6638e-12	5.39615e-10
16.5612	9.19073e-14	1.3474e-13	8.15954e-12	5.62783e-10
16.5695	9.20665e-14	1.35296e-13	8.87936e-12	5.7946e-10
16.5778	9.23164e-14	1.36105e-13	9.16511e-12	5.87193e-10
16.5861	9.27581e-14	1.3675e-13	9.30092e-12	6.00454e-10
16.5945	9.29809e-14	1.37224e-13	9.32741e-12	6.02155e-10
16.6028	9.29813e-14	1.37708e-13	9.33211e-12	6.09445e-10
16.6111	9.39394e-14	1.37395e-13	9.40784e-12	6.04094e-10
16.6195	9.39429e-14	1.37619e-13	9.35298e-12	6.08833e-10
16.6278	9.43967e-14	1.36994e-13	9.35016e-12	6.09551e-10
16.6362	9.47315e-14	1.36867e-13	9.41519e-12	6.1702e-10
16.6445	9.47471e-14	1.36567e-13	9.38713e-12	6.15225e-10
16.6528	9.51341e-14	1.37139e-13	9.39054e-12	6.184e-10
16.6611	9.6114e-14	1.37444e-13	9.35713e-12	6.14889e-10
16.6695	9.67282e-14	1.37841e-13	9.36191e-12	6.12573e-10
16.6778	9.67282e-14	1.38056e-13	9.32083e-12	6.10931e-10
16.6862	9.67282e-14	1.37947e-13	9.29864e-12	6.17087e-10
16.6945	9.67282e-14	1.37144e-13	9.31882e-12	6.06055e-10
16.7028	9.67282e-14	1.36275e-13	9.259e-12	6.08882e-10
16.7111	9.63691e-14	1.35371e-13	9.24687e-12	6.01368e-10
16.7195	9.63691e-14	1.34645e-13	9.22279e-12	5.97796e-10
16.7278	9.63691e-14	1.34128e-13	9.20078e-12	6.00316e-10
16.7361	9.63691e-14	1.34119e-13	9.16933e-12	5.96562e-10
16.7445	9.63691e-14	1.3347e-13	9.15725e-12	6.01722e-10
16.7528	9.63691e-14	1.32805e-13	9.10241e-12	5.91108e-10
16.7612	9.63691e-14	1.3196e-13	9.06994e-12	5.94513e-10
16.7695	9.63691e-14	1.3069e-13	9.01048e-12	5.86699e-10
[truncated: 3,012 more rows]
