# Supplementary material for: Fe/Cu diatomic catalysts for electrochemical nitrate reduction to ammonia
Source: Nat Commun. 2023 Jun 19;14:3634. doi: 10.1038/s41467-023-39366-9 (PMC10279643; doi:10.1038/s41467-023-39366-9)
Supplement: Supplementary file 2 — Source Data [file 41467_2023_39366_MOESM2_ESM.zip › Source data of Fig. 5 in manuscript.xlsx]

## Sheet: Fig. 5c
Fig. 5 |	Theoretical analyses of catalytic mechanism.
Fe(Fe/Cu)											Cu(Fe/Cu)
Energy	dxy	Energy	dx2-y2	Energy	dz2	Energy	dyz	Energy	dxz		Energy	dxy	Energy	dx2-y2	Energy	dz2	Energy	dyz	Energy	dxz
-26.2127	0	-26.2127	0	-26.2127	0	-26.1864	0	-26.2127	0		-26.2127	0	-26.2127	0	-26.2127	0	-26.2127	0	-26.2127	0
-26.1611	0	-26.1611	0	-26.1611	0	-26.135	0	-26.1611	0		-26.1611	0	-26.1611	0	-26.1611	0	-26.1611	0	-26.1611	0
-26.1095	0	-26.1095	0	-26.1095	0	-26.0837	0	-26.1095	0		-26.1095	0	-26.1095	0	-26.1095	0	-26.1095	0	-26.1095	0
-26.0579	0	-26.0579	0	-26.0579	0	-26.0323	0	-26.0579	0		-26.0579	0	-26.0579	0	-26.0579	0	-26.0579	0	-26.0579	0
-26.0064	0	-26.0064	0	-26.0064	0	-25.981	0	-26.0064	0		-26.0064	0	-26.0064	0	-26.0064	0	-26.0064	0	-26.0064	0
-25.9548	0	-25.9548	0	-25.9548	0	-25.9296	0	-25.9548	0		-25.9548	0	-25.9548	0	-25.9548	0	-25.9548	0	-25.9548	0
-25.9032	0	-25.9032	0	-25.9032	0	-25.8783	0	-25.9032	0		-25.9032	0	-25.9032	0	-25.9032	0	-25.9032	0	-25.9032	0
-25.8516	0	-25.8516	0	-25.8516	0	-25.8269	0	-25.8516	0		-25.8516	0	-25.8516	0	-25.8516	0	-25.8516	0	-25.8516	0
-25.8	0	-25.8	0	-25.8	0	-25.7756	0	-25.8	0		-25.8	0	-25.8	0	-25.8	0	-25.8	0	-25.8	0
-25.7484	0	-25.7484	0	-25.7484	0	-25.7242	0	-25.7484	0		-25.7484	0	-25.7484	0	-25.7484	0	-25.7484	0	-25.7484	0
-25.6968	0	-25.6968	0	-25.6968	0	-25.6729	0	-25.6968	0		-25.6968	0	-25.6968	0	-25.6968	0	-25.6968	0	-25.6968	0
-25.6452	0	-25.6452	0	-25.6452	0	-25.6215	0	-25.6452	0		-25.6452	0	-25.6452	0	-25.6452	0	-25.6452	0	-25.6452	0
-25.5937	0	-25.5937	0	-25.5937	0	-25.5701	0	-25.5937	0		-25.5937	0	-25.5937	0	-25.5937	0	-25.5937	0	-25.5937	0
-25.5421	0	-25.5421	0	-25.5421	0	-25.5188	0	-25.5421	0		-25.5421	0	-25.5421	0	-25.5421	0	-25.5421	0	-25.5421	0
-25.4905	0	-25.4905	0	-25.4905	0	-25.4674	0	-25.4905	0		-25.4905	0	-25.4905	0	-25.4905	0	-25.4905	0	-25.4905	0
-25.4389	0	-25.4389	0	-25.4389	0	-25.4161	0	-25.4389	0		-25.4389	0	-25.4389	0	-25.4389	0	-25.4389	0	-25.4389	0
-25.3873	0	-25.3873	0	-25.3873	0	-25.3647	0	-25.3873	0		-25.3873	0	-25.3873	0	-25.3873	0	-25.3873	0	-25.3873	0
-25.3357	0	-25.3357	0	-25.3357	0	-25.3134	0	-25.3357	0		-25.3357	0	-25.3357	0	-25.3357	0	-25.3357	0	-25.3357	0
-25.2841	0	-25.2841	0	-25.2841	0	-25.262	0	-25.2841	0		-25.2841	0	-25.2841	0	-25.2841	0	-25.2841	0	-25.2841	0
-25.2325	0	-25.2325	0	-25.2325	0	-25.2107	0	-25.2325	0		-25.2325	0	-25.2325	0	-25.2325	0	-25.2325	0	-25.2325	0
-25.181	0	-25.181	0	-25.181	0	-25.1593	0	-25.181	0		-25.181	0	-25.181	0	-25.181	0	-25.181	0	-25.181	0
-25.1294	0	-25.1294	0	-25.1294	0	-25.1079	0	-25.1294	0		-25.1294	0	-25.1294	0	-25.1294	0	-25.1294	0	-25.1294	0
-25.0778	0	-25.0778	0	-25.0778	0	-25.0566	0	-25.0778	0		-25.0778	0	-25.0778	0	-25.0778	0	-25.0778	0	-25.0778	0
-25.0262	0	-25.0262	0	-25.0262	0	-25.0052	0	-25.0262	0		-25.0262	0	-25.0262	0	-25.0262	0	-25.0262	0	-25.0262	0
-24.9746	0	-24.9746	0	-24.9746	0	-24.9539	0	-24.9746	0		-24.9746	0	-24.9746	0	-24.9746	0	-24.9746	0	-24.9746	0
-24.923	0	-24.923	0	-24.923	0	-24.9025	0	-24.923	0		-24.923	0	-24.923	0	-24.923	0	-24.923	0	-24.923	0
-24.8714	0	-24.8714	0	-24.8714	0	-24.8512	0	-24.8714	0		-24.8714	0	-24.8714	0	-24.8714	0	-24.8714	0	-24.8714	0
-24.8198	0	-24.8198	0	-24.8198	0	-24.7998	0	-24.8198	0		-24.8198	0	-24.8198	0	-24.8198	0	-24.8198	0	-24.8198	0
-24.7683	0	-24.7683	0	-24.7683	0	-24.7485	0	-24.7683	0		-24.7683	0	-24.7683	0	-24.7683	0	-24.7683	0	-24.7683	0
-24.7167	0	-24.7167	0	-24.7167	0	-24.6971	0	-24.7167	0		-24.7167	0	-24.7167	0	-24.7167	0	-24.7167	0	-24.7167	0
-24.6651	-0.0018	-24.6651	-0.0005	-24.6651	0	-24.6458	0	-24.6651	0		-24.6651	0	-24.6651	-0.0079	-24.6651	0	-24.6651	-0.0004	-24.6651	-0.0001
-24.6135	0	-24.6135	0	-24.6135	0	-24.5944	0	-24.6135	0		-24.6135	0	-24.6135	0	-24.6135	0	-24.6135	0	-24.6135	0
-24.5619	0	-24.5619	0	-24.5619	0	-24.543	0	-24.5619	0		-24.5619	0	-24.5619	0	-24.5619	0	-24.5619	0	-24.5619	0
-24.5103	0	-24.5103	0	-24.5103	0	-24.4917	0	-24.5103	0		-24.5103	0	-24.5103	0	-24.5103	0	-24.5103	0	-24.5103	0
-24.4587	0	-24.4587	0	-24.4587	0	-24.4403	0	-24.4587	0		-24.4587	0	-24.4587	0	-24.4587	0	-24.4587	0	-24.4587	0
-24.4071	-0.0037	-24.4071	-0.0113	-24.4071	0	-24.389	0	-24.4071	0		-24.4071	0	-24.4071	0	-24.4071	0	-24.4071	-0.0036	-24.4071	-0.0109
-24.3556	0	-24.3556	0	-24.3556	0	-24.3376	0	-24.3556	0		-24.3556	0	-24.3556	0	-24.3556	0	-24.3556	0	-24.3556	0
-24.304	0	-24.304	0	-24.304	0	-24.2863	0	-24.304	0		-24.304	0	-24.304	0	-24.304	0	-24.304	0	-24.304	0
-24.2524	0	-24.2524	0	-24.2524	0	-24.2349	0	-24.2524	0		-24.2524	0	-24.2524	0	-24.2524	0	-24.2524	0	-24.2524	0
-24.2008	0	-24.2008	0	-24.2008	0	-24.1836	0	-24.2008	0		-24.2008	0	-24.2008	0	-24.2008	0	-24.2008	0	-24.2008	0
-24.1492	0	-24.1492	0	-24.1492	0	-24.1322	0	-24.1492	0		-24.1492	0	-24.1492	0	-24.1492	0	-24.1492	0	-24.1492	0
-24.0976	-0.0226	-24.0976	-0.0677	-24.0976	0	-24.0808	0	-24.0976	0		-24.0976	0	-24.0976	0	-24.0976	0	-24.0976	-0.0144	-24.0976	-0.0428
-24.046	0	-24.046	0	-24.046	0	-24.0295	0	-24.046	0		-24.046	0	-24.046	0	-24.046	0	-24.046	0	-24.046	0
-23.9944	0	-23.9944	0	-23.9944	0	-23.9781	0	-23.9944	0		-23.9944	0	-23.9944	0	-23.9944	0	-23.9944	0	-23.9944	0
-23.9429	0	-23.9429	0	-23.9429	0	-23.9268	0	-23.9429	0		-23.9429	0	-23.9429	0	-23.9429	0	-23.9429	0	-23.9429	0
-23.8913	0	-23.8913	0	-23.8913	0	-23.8754	0	-23.8913	0		-23.8913	0	-23.8913	0	-23.8913	0	-23.8913	0	-23.8913	0
-23.8397	0	-23.8397	0	-23.8397	0	-23.8241	0	-23.8397	0		-23.8397	0	-23.8397	0	-23.8397	0	-23.8397	0	-23.8397	0
-23.7881	0	-23.7881	0	-23.7881	0	-23.7727	0	-23.7881	0		-23.7881	0	-23.7881	0	-23.7881	0	-23.7881	0	-23.7881	0
-23.7365	0	-23.7365	0	-23.7365	0	-23.7214	0	-23.7365	0		-23.7365	0	-23.7365	0	-23.7365	0	-23.7365	0	-23.7365	0
-23.6849	0	-23.6849	0	-23.6849	0	-23.67	0	-23.6849	0		-23.6849	0	-23.6849	0	-23.6849	0	-23.6849	0	-23.6849	0
-23.6333	-0.003	-23.6333	-0.0091	-23.6333	0	-23.6186	0	-23.6333	0		-23.6333	0	-23.6333	0	-23.6333	0	-23.6333	-0.0012	-23.6333	-0.0034
-23.5817	0	-23.5817	0	-23.5817	0	-23.5673	0	-23.5817	0		-23.5817	0	-23.5817	0	-23.5817	0	-23.5817	0	-23.5817	0
-23.5302	0	-23.5302	0	-23.5302	0	-23.5159	0	-23.5302	0		-23.5302	0	-23.5302	0	-23.5302	0	-23.5302	0	-23.5302	0
-23.4786	0	-23.4786	0	-23.4786	0	-23.4646	0	-23.4786	0		-23.4786	0	-23.4786	0	-23.4786	0	-23.4786	0	-23.4786	0
-23.427	0	-23.427	0	-23.427	0	-23.4132	0	-23.427	0		-23.427	0	-23.427	0	-23.427	0	-23.427	0	-23.427	0
-23.3754	0	-23.3754	0	-23.3754	0	-23.3619	0	-23.3754	0		-23.3754	0	-23.3754	0	-23.3754	0	-23.3754	0	-23.3754	0
-23.3238	0	-23.3238	0	-23.3238	0	-23.3105	0	-23.3238	0		-23.3238	0	-23.3238	-0.0004	-23.3238	0	-23.3238	0	-23.3238	0
-23.2722	-0.0001	-23.2722	-0.0002	-23.2722	0	-23.2592	0	-23.2722	0		-23.2722	0	-23.2722	-0.0006	-23.2722	0	-23.2722	0	-23.2722	-0.0001
-23.2206	0	-23.2206	0	-23.2206	0	-23.2078	0	-23.2206	0		-23.2206	0	-23.2206	-0.0001	-23.2206	0	-23.2206	0	-23.2206	0
-23.169	-0.0001	-23.169	-0.0004	-23.169	0	-23.1565	0	-23.169	0		-23.169	0	-23.169	-0.0002	-23.169	0	-23.169	-0.0001	-23.169	-0.0002
-23.1175	-0.0003	-23.1175	-0.0008	-23.1175	0	-23.1051	0	-23.1175	0		-23.1175	0	-23.1175	-0.0001	-23.1175	0	-23.1175	-0.0002	-23.1175	-0.0004
-23.0659	-0.0003	-23.0659	-0.0008	-23.0659	0	-23.0537	0	-23.0659	0		-23.0659	0	-23.0659	0	-23.0659	0	-23.0659	-0.0002	-23.0659	-0.0004
-23.0143	-0.0002	-23.0143	-0.0006	-23.0143	0	-23.0024	0	-23.0143	0		-23.0143	0	-23.0143	0	-23.0143	0	-23.0143	-0.0001	-23.0143	-0.0003
-22.9627	-0.0002	-22.9627	-0.0004	-22.9627	0	-22.951	0	-22.9627	0		-22.9627	0	-22.9627	0	-22.9627	0	-22.9627	-0.0001	-22.9627	-0.0003
-22.9111	-0.0001	-22.9111	-0.0002	-22.9111	0	-22.8997	0	-22.9111	0		-22.9111	0	-22.9111	0	-22.9111	0	-22.9111	0	-22.9111	-0.0001
-22.8595	-0.0002	-22.8595	-0.0004	-22.8595	0	-22.8483	0	-22.8595	0		-22.8595	0	-22.8595	-0.0002	-22.8595	0	-22.8595	-0.0001	-22.8595	-0.0002
-22.8079	-0.0002	-22.8079	-0.0005	-22.8079	0	-22.797	0	-22.8079	0		-22.8079	0	-22.8079	0	-22.8079	0	-22.8079	-0.0001	-22.8079	-0.0002
-22.7563	-0.0001	-22.7563	-0.0003	-22.7563	0	-22.7456	0	-22.7563	0		-22.7563	0	-22.7563	0	-22.7563	0	-22.7563	0	-22.7563	-0.0001
-22.7048	-0.0001	-22.7048	-0.0003	-22.7048	0	-22.6943	0	-22.7048	0		-22.7048	0	-22.7048	0	-22.7048	0	-22.7048	-0.0001	-22.7048	-0.0001
-22.6532	-0.0001	-22.6532	-0.0003	-22.6532	0	-22.6429	0	-22.6532	0		-22.6532	0	-22.6532	0	-22.6532	0	-22.6532	-0.0001	-22.6532	-0.0002
-22.6016	-0.0001	-22.6016	-0.0003	-22.6016	0	-22.5915	0	-22.6016	0		-22.6016	0	-22.6016	0	-22.6016	0	-22.6016	-0.0001	-22.6016	-0.0002
-22.55	-0.0001	-22.55	-0.0003	-22.55	0	-22.5402	0	-22.55	0		-22.55	0	-22.55	-0.0001	-22.55	0	-22.55	-0.0001	-22.55	-0.0001
-22.4984	0	-22.4984	-0.0001	-22.4984	0	-22.4888	0	-22.4984	0		-22.4984	0	-22.4984	0	-22.4984	0	-22.4984	0	-22.4984	-0.0001
-22.4468	0	-22.4468	0	-22.4468	0	-22.4375	0	-22.4468	0		-22.4468	0	-22.4468	0	-22.4468	0	-22.4468	0	-22.4468	0
-22.3952	0	-22.3952	0	-22.3952	0	-22.3861	0	-22.3952	0		-22.3952	0	-22.3952	0	-22.3952	0	-22.3952	0	-22.3952	0
-22.3436	0	-22.3436	0	-22.3436	0	-22.3348	0	-22.3436	0		-22.3436	0	-22.3436	0	-22.3436	0	-22.3436	0	-22.3436	0
-22.292	-0.0001	-22.292	-0.0002	-22.292	0	-22.2834	0	-22.292	0		-22.292	0	-22.292	0	-22.292	0	-22.292	0	-22.292	-0.0001
-22.2405	-0.0002	-22.2405	-0.0005	-22.2405	0	-22.2321	0	-22.2405	0		-22.2405	0	-22.2405	-0.0001	-22.2405	0	-22.2405	-0.0001	-22.2405	-0.0003
-22.1889	-0.0002	-22.1889	-0.0004	-22.1889	0	-22.1807	0	-22.1889	0		-22.1889	0	-22.1889	-0.0003	-22.1889	0	-22.1889	-0.0001	-22.1889	-0.0002
-22.1373	-0.0001	-22.1373	-0.0002	-22.1373	0	-22.1293	0	-22.1373	0		-22.1373	0	-22.1373	-0.0003	-22.1373	0	-22.1373	-0.0001	-22.1373	-0.0001
-22.0857	-0.0001	-22.0857	-0.0002	-22.0857	0	-22.078	0	-22.0857	0		-22.0857	0	-22.0857	-0.0001	-22.0857	0	-22.0857	0	-22.0857	-0.0001
-22.0341	-0.0002	-22.0341	-0.0004	-22.0341	0	-22.0266	0	-22.0341	0		-22.0341	0	-22.0341	-0.0003	-22.0341	0	-22.0341	-0.0001	-22.0341	-0.0003
-21.9825	-0.0002	-21.9825	-0.0003	-21.9825	0	-21.9753	0	-21.9825	0		-21.9825	0	-21.9825	-0.0006	-21.9825	0	-21.9825	-0.0001	-21.9825	-0.0002
-21.9309	-0.0015	-21.9309	-0.0038	-21.9309	0	-21.9239	0	-21.9309	0		-21.9309	0	-21.9309	-0.0002	-21.9309	0	-21.9309	-0.0009	-21.9309	-0.0022
-21.8793	-0.0008	-21.8793	-0.0013	-21.8793	0	-21.8726	0	-21.8793	0		-21.8793	0	-21.8793	-0.0002	-21.8793	0	-21.8793	-0.0005	-21.8793	-0.0008
-21.8278	-0.0002	-21.8278	-0.0004	-21.8278	0	-21.8212	0	-21.8278	0		-21.8278	0	-21.8278	-0.0001	-21.8278	0	-21.8278	-0.0001	-21.8278	-0.0002
-21.7762	-0.0002	-21.7762	-0.0004	-21.7762	0	-21.7699	0	-21.7762	0		-21.7762	0	-21.7762	-0.0002	-21.7762	0	-21.7762	-0.0001	-21.7762	-0.0003
-21.7246	-0.0003	-21.7246	-0.0007	-21.7246	0	-21.7185	0	-21.7246	0		-21.7246	0	-21.7246	-0.0001	-21.7246	0	-21.7246	-0.0002	-21.7246	-0.0004
-21.673	-0.0004	-21.673	-0.001	-21.673	0	-21.6672	0	-21.673	0		-21.673	0	-21.673	0	-21.673	0	-21.673	-0.0002	-21.673	-0.0005
-21.6214	-0.0003	-21.6214	-0.0009	-21.6214	0	-21.6158	0	-21.6214	0		-21.6214	0	-21.6214	0	-21.6214	0	-21.6214	-0.0002	-21.6214	-0.0005
-21.5698	-0.0003	-21.5698	-0.0007	-21.5698	0	-21.5644	0	-21.5698	0		-21.5698	0	-21.5698	-0.0001	-21.5698	0	-21.5698	-0.0002	-21.5698	-0.0004
-21.5182	-0.0001	-21.5182	-0.0003	-21.5182	0	-21.5131	0	-21.5182	0		-21.5182	0	-21.5182	-0.0001	-21.5182	0	-21.5182	-0.0001	-21.5182	-0.0002
-21.4666	0	-21.4666	-0.0001	-21.4666	0	-21.4617	0	-21.4666	0		-21.4666	0	-21.4666	0	-21.4666	0	-21.4666	0	-21.4666	0
-21.4151	-0.0002	-21.4151	-0.0003	-21.4151	0	-21.4104	0	-21.4151	0		-21.4151	0	-21.4151	-0.0001	-21.4151	0	-21.4151	-0.0001	-21.4151	-0.0002
-21.3635	-0.0002	-21.3635	-0.0004	-21.3635	0	-21.359	0	-21.3635	0		-21.3635	0	-21.3635	0	-21.3635	0	-21.3635	-0.0001	-21.3635	-0.0002
-21.3119	-0.0002	-21.3119	-0.0005	-21.3119	0	-21.3077	0	-21.3119	0		-21.3119	0	-21.3119	0	-21.3119	0	-21.3119	-0.0001	-21.3119	-0.0003
-21.2603	-0.0001	-21.2603	-0.0002	-21.2603	0	-21.2563	0	-21.2603	0		-21.2603	0	-21.2603	0	-21.2603	0	-21.2603	-0.0001	-21.2603	-0.0001
-21.2087	-0.0001	-21.2087	-0.0001	-21.2087	0	-21.205	0	-21.2087	0		-21.2087	0	-21.2087	0	-21.2087	0	-21.2087	0	-21.2087	-0.0001
-21.1571	-0.0001	-21.1571	-0.0002	-21.1571	0	-21.1536	0	-21.1571	0		-21.1571	0	-21.1571	0	-21.1571	0	-21.1571	-0.0001	-21.1571	-0.0001
-21.1055	-0.0001	-21.1055	-0.0001	-21.1055	0	-21.1022	0	-21.1055	0		-21.1055	0	-21.1055	0	-21.1055	0	-21.1055	0	-21.1055	-0.0001
-21.0539	-0.0001	-21.0539	-0.0001	-21.0539	0	-21.0509	0	-21.0539	0		-21.0539	0	-21.0539	0	-21.0539	0	-21.0539	0	-21.0539	-0.0001
-21.0024	-0.0001	-21.0024	-0.0002	-21.0024	0	-20.9995	0	-21.0024	0		-21.0024	0	-21.0024	0	-21.0024	0	-21.0024	-0.0001	-21.0024	-0.0001
-20.9508	-0.0001	-20.9508	-0.0002	-20.9508	0	-20.9482	0	-20.9508	0		-20.9508	0	-20.9508	0	-20.9508	0	-20.9508	-0.0001	-20.9508	-0.0001
-20.8992	-0.0004	-20.8992	-0.0005	-20.8992	0	-20.8968	0	-20.8992	0		-20.8992	0	-20.8992	-0.0001	-20.8992	0	-20.8992	-0.0002	-20.8992	-0.0003
-20.8476	-0.0004	-20.8476	-0.0003	-20.8476	0	-20.8455	0	-20.8476	0		-20.8476	0	-20.8476	-0.0001	-20.8476	0	-20.8476	-0.0002	-20.8476	-0.0002
-20.796	0	-20.796	-0.0001	-20.796	0	-20.7941	0	-20.796	0		-20.796	0	-20.796	-0.0001	-20.796	0	-20.796	0	-20.796	0
-20.7444	-0.0008	-20.7444	-0.0005	-20.7444	0	-20.7428	0	-20.7444	0		-20.7444	0	-20.7444	-0.0002	-20.7444	0	-20.7444	-0.0006	-20.7444	-0.0003
-20.6928	-0.0001	-20.6928	-0.0001	-20.6928	0	-20.6914	0	-20.6928	0		-20.6928	0	-20.6928	-0.0001	-20.6928	0	-20.6928	-0.0001	-20.6928	-0.0001
-20.6412	0	-20.6412	0	-20.6412	0	-20.64	0	-20.6412	0		-20.6412	0	-20.6412	0	-20.6412	0	-20.6412	0	-20.6412	0
-20.5897	-0.001	-20.5897	-0.0009	-20.5897	0	-20.5887	0	-20.5897	0		-20.5897	0	-20.5897	-0.0006	-20.5897	0	-20.5897	-0.0007	-20.5897	-0.0006
-20.5381	-0.0003	-20.5381	-0.0002	-20.5381	0	-20.5373	0	-20.5381	0		-20.5381	0	-20.5381	0	-20.5381	0	-20.5381	-0.0002	-20.5381	-0.0001
-20.4865	-0.0004	-20.4865	-0.0005	-20.4865	0	-20.486	0	-20.4865	0		-20.4865	0	-20.4865	-0.0001	-20.4865	0	-20.4865	-0.0003	-20.4865	-0.0003
-20.4349	-0.0007	-20.4349	-0.0009	-20.4349	0	-20.4346	0	-20.4349	0		-20.4349	0	-20.4349	-0.0003	-20.4349	0	-20.4349	-0.0005	-20.4349	-0.0006
-20.3833	-0.0006	-20.3833	-0.0012	-20.3833	0	-20.3833	0	-20.3833	0		-20.3833	0	-20.3833	-0.0002	-20.3833	0	-20.3833	-0.0004	-20.3833	-0.0007
-20.3317	-0.0007	-20.3317	-0.0015	-20.3317	0	-20.3319	0	-20.3317	0		-20.3317	0	-20.3317	-0.0001	-20.3317	0	-20.3317	-0.0005	-20.3317	-0.001
-20.2801	-0.0009	-20.2801	-0.0021	-20.2801	0	-20.2806	0	-20.2801	0		-20.2801	0	-20.2801	-0.0001	-20.2801	0	-20.2801	-0.0006	-20.2801	-0.0013
-20.2285	-0.0001	-20.2285	-0.0003	-20.2285	0	-20.2292	0	-20.2285	0		-20.2285	0	-20.2285	-0.0001	-20.2285	0	-20.2285	-0.0001	-20.2285	-0.0002
-20.177	-0.0003	-20.177	-0.0005	-20.177	0	-20.1779	0	-20.177	0		-20.177	0	-20.177	-0.0007	-20.177	0	-20.177	-0.0002	-20.177	-0.0003
-20.1254	-0.0002	-20.1254	-0.0004	-20.1254	0	-20.1265	0	-20.1254	0		-20.1254	0	-20.1254	-0.0002	-20.1254	0	-20.1254	-0.0001	-20.1254	-0.0002
-20.0738	-0.0002	-20.0738	-0.0003	-20.0738	0	-20.0751	0	-20.0738	0		-20.0738	0	-20.0738	-0.0001	-20.0738	0	-20.0738	-0.0001	-20.0738	-0.0002
-20.0222	-0.0004	-20.0222	-0.0006	-20.0222	0	-20.0238	0	-20.0222	0		-20.0222	0	-20.0222	-0.0002	-20.0222	0	-20.0222	-0.0003	-20.0222	-0.0004
-19.9706	-0.0004	-19.9706	-0.0005	-19.9706	0	-19.9724	0	-19.9706	0		-19.9706	0	-19.9706	-0.0002	-19.9706	0	-19.9706	-0.0003	-19.9706	-0.0004
-19.919	-0.0005	-19.919	-0.0003	-19.919	0	-19.9211	0	-19.919	0		-19.919	0	-19.919	-0.0002	-19.919	0	-19.919	-0.0004	-19.919	-0.0002
-19.8674	-0.0001	-19.8674	-0.0002	-19.8674	0	-19.8697	0	-19.8674	0		-19.8674	0	-19.8674	-0.0001	-19.8674	0	-19.8674	-0.0001	-19.8674	-0.0001
-19.8158	-0.0003	-19.8158	-0.0005	-19.8158	0	-19.8184	0	-19.8158	0		-19.8158	0	-19.8158	-0.0002	-19.8158	0	-19.8158	-0.0002	-19.8158	-0.0003
-19.7643	-0.0002	-19.7643	-0.0004	-19.7643	0	-19.767	0	-19.7643	0		-19.7643	0	-19.7643	-0.0001	-19.7643	0	-19.7643	-0.0001	-19.7643	-0.0003
-19.7127	-0.0003	-19.7127	-0.0004	-19.7127	0	-19.7157	0	-19.7127	0		-19.7127	0	-19.7127	0	-19.7127	0	-19.7127	-0.0002	-19.7127	-0.0003
-19.6611	-0.0003	-19.6611	-0.0003	-19.6611	0	-19.6643	0	-19.6611	0		-19.6611	0	-19.6611	0	-19.6611	0	-19.6611	-0.0002	-19.6611	-0.0002
-19.6095	-0.0004	-19.6095	-0.0004	-19.6095	0	-19.6129	0	-19.6095	0		-19.6095	0	-19.6095	-0.0001	-19.6095	0	-19.6095	-0.0003	-19.6095	-0.0003
-19.5579	-0.0004	-19.5579	-0.0004	-19.5579	0	-19.5616	0	-19.5579	0		-19.5579	0	-19.5579	-0.0001	-19.5579	0	-19.5579	-0.0003	-19.5579	-0.0003
-19.5063	-0.0006	-19.5063	-0.0006	-19.5063	0	-19.5102	0	-19.5063	0		-19.5063	0	-19.5063	-0.0001	-19.5063	0	-19.5063	-0.0004	-19.5063	-0.0004
-19.4547	-0.0012	-19.4547	-0.001	-19.4547	0	-19.4589	0	-19.4547	0		-19.4547	0	-19.4547	-0.0001	-19.4547	0	-19.4547	-0.0008	-19.4547	-0.0006
-19.4031	-0.0007	-19.4031	-0.0008	-19.4031	0	-19.4075	0	-19.4031	0		-19.4031	0	-19.4031	-0.0001	-19.4031	0	-19.4031	-0.0005	-19.4031	-0.0005
-19.3516	-0.0002	-19.3516	-0.0002	-19.3516	0	-19.3562	0	-19.3516	0		-19.3516	0	-19.3516	-0.0001	-19.3516	0	-19.3516	-0.0001	-19.3516	-0.0002
-19.3	0	-19.3	0	-19.3	0	-19.3048	0	-19.3	0		-19.3	0	-19.3	0	-19.3	0	-19.3	0	-19.3	0
-19.2484	-0.0002	-19.2484	-0.0001	-19.2484	0	-19.2535	0	-19.2484	0		-19.2484	0	-19.2484	0	-19.2484	0	-19.2484	-0.0001	-19.2484	-0.0001
-19.1968	-0.0005	-19.1968	-0.0004	-19.1968	0	-19.2021	0	-19.1968	0		-19.1968	0	-19.1968	-0.0001	-19.1968	0	-19.1968	-0.0004	-19.1968	-0.0003
-19.1452	-0.0008	-19.1452	-0.0008	-19.1452	0	-19.1507	0	-19.1452	0		-19.1452	0	-19.1452	-0.0001	-19.1452	0	-19.1452	-0.0005	-19.1452	-0.0005
-19.0936	-0.0005	-19.0936	-0.0005	-19.0936	0	-19.0994	0	-19.0936	0		-19.0936	0	-19.0936	0	-19.0936	0	-19.0936	-0.0003	-19.0936	-0.0003
-19.042	-0.0005	-19.042	-0.0005	-19.042	0	-19.048	0	-19.042	0		-19.042	0	-19.042	-0.0001	-19.042	0	-19.042	-0.0003	-19.042	-0.0003
-18.9904	-0.0005	-18.9904	-0.0006	-18.9904	0	-18.9967	0	-18.9904	0		-18.9904	0	-18.9904	-0.0001	-18.9904	0	-18.9904	-0.0004	-18.9904	-0.0004
-18.9389	-0.0005	-18.9389	-0.0004	-18.9389	0	-18.9453	0	-18.9389	0		-18.9389	0	-18.9389	-0.0001	-18.9389	0	-18.9389	-0.0003	-18.9389	-0.0002
-18.8873	-0.0005	-18.8873	-0.0005	-18.8873	0	-18.894	0	-18.8873	0		-18.8873	0	-18.8873	-0.0002	-18.8873	0	-18.8873	-0.0004	-18.8873	-0.0003
-18.8357	-0.0005	-18.8357	-0.0005	-18.8357	0	-18.8426	0	-18.8357	0		-18.8357	0	-18.8357	-0.0002	-18.8357	0	-18.8357	-0.0004	-18.8357	-0.0003
-18.7841	-0.0005	-18.7841	-0.0007	-18.7841	0	-18.7913	0	-18.7841	0		-18.7841	0	-18.7841	-0.0002	-18.7841	0	-18.7841	-0.0003	-18.7841	-0.0005
-18.7325	-0.0008	-18.7325	-0.001	-18.7325	0	-18.7399	0	-18.7325	0		-18.7325	0	-18.7325	-0.0003	-18.7325	0	-18.7325	-0.0006	-18.7325	-0.0007
-18.6809	-0.0007	-18.6809	-0.001	-18.6809	0	-18.6886	0	-18.6809	0		-18.6809	0	-18.6809	-0.0003	-18.6809	0	-18.6809	-0.0005	-18.6809	-0.0006
-18.6293	-0.0013	-18.6293	-0.0013	-18.6293	0	-18.6372	0	-18.6293	0		-18.6293	0	-18.6293	-0.0006	-18.6293	0	-18.6293	-0.0009	-18.6293	-0.0009
-18.5777	-0.0001	-18.5777	-0.0001	-18.5777	0	-18.5858	0	-18.5777	0		-18.5777	0	-18.5777	0	-18.5777	0	-18.5777	-0.0001	-18.5777	-0.0001
-18.5262	-0.0008	-18.5262	-0.0011	-18.5262	0	-18.5345	0	-18.5262	0		-18.5262	0	-18.5262	-0.0001	-18.5262	0	-18.5262	-0.0005	-18.5262	-0.0008
-18.4746	-0.0001	-18.4746	-0.0003	-18.4746	0	-18.4831	0	-18.4746	0		-18.4746	0	-18.4746	0	-18.4746	0	-18.4746	-0.0001	-18.4746	-0.0002
-18.423	0	-18.423	0	-18.423	0	-18.4318	0	-18.423	0		-18.423	0	-18.423	0	-18.423	0	-18.423	0	-18.423	0
-18.3714	-0.0002	-18.3714	-0.0004	-18.3714	0	-18.3804	0	-18.3714	0		-18.3714	0	-18.3714	-0.0002	-18.3714	0	-18.3714	-0.0002	-18.3714	-0.0002
-18.3198	-0.0005	-18.3198	-0.0009	-18.3198	0	-18.3291	0	-18.3198	0		-18.3198	0	-18.3198	-0.0003	-18.3198	0	-18.3198	-0.0003	-18.3198	-0.0006
-18.2682	-0.0002	-18.2682	-0.0003	-18.2682	0	-18.2777	0	-18.2682	0		-18.2682	0	-18.2682	-0.0002	-18.2682	0	-18.2682	-0.0001	-18.2682	-0.0002
-18.2166	-0.0007	-18.2166	-0.0015	-18.2166	0	-18.2264	0	-18.2166	0		-18.2166	0	-18.2166	-0.0003	-18.2166	0	-18.2166	-0.0004	-18.2166	-0.001
-18.165	-0.0004	-18.165	-0.0009	-18.165	0	-18.175	0	-18.165	0		-18.165	0	-18.165	-0.0002	-18.165	0	-18.165	-0.0003	-18.165	-0.0006
-18.1135	-0.0003	-18.1135	-0.0007	-18.1135	0	-18.1236	0	-18.1135	0		-18.1135	0	-18.1135	-0.0001	-18.1135	0	-18.1135	-0.0002	-18.1135	-0.0005
-18.0619	-0.0001	-18.0619	-0.0002	-18.0619	0	-18.0723	0	-18.0619	0		-18.0619	0	-18.0619	0	-18.0619	0	-18.0619	-0.0001	-18.0619	-0.0002
-18.0103	0	-18.0103	-0.0001	-18.0103	0	-18.0209	0	-18.0103	0		-18.0103	0	-18.0103	0	-18.0103	0	-18.0103	0	-18.0103	-0.0001
-17.9587	0	-17.9587	-0.0001	-17.9587	0	-17.9696	0	-17.9587	0		-17.9587	0	-17.9587	0	-17.9587	0	-17.9587	0	-17.9587	-0.0001
-17.9071	0	-17.9071	0	-17.9071	0	-17.9182	0	-17.9071	0		-17.9071	0	-17.9071	0	-17.9071	0	-17.9071	0	-17.9071	0
-17.8555	0	-17.8555	0	-17.8555	0	-17.8669	0	-17.8555	0		-17.8555	0	-17.8555	0	-17.8555	0	-17.8555	0	-17.8555	0
-17.8039	0	-17.8039	0	-17.8039	0	-17.8155	0	-17.8039	0		-17.8039	0	-17.8039	-0.0001	-17.8039	0	-17.8039	0	-17.8039	0
-17.7523	0	-17.7523	0	-17.7523	0	-17.7642	0	-17.7523	0		-17.7523	0	-17.7523	-0.0001	-17.7523	0	-17.7523	0	-17.7523	0
-17.7008	-0.0001	-17.7008	0	-17.7008	0	-17.7128	0	-17.7008	0		-17.7008	0	-17.7008	-0.0001	-17.7008	0	-17.7008	0	-17.7008	0
-17.6492	-0.0003	-17.6492	-0.0002	-17.6492	0	-17.6614	0	-17.6492	0		-17.6492	0	-17.6492	-0.0009	-17.6492	0	-17.6492	-0.0002	-17.6492	-0.0001
-17.5976	-0.0004	-17.5976	-0.0004	-17.5976	0	-17.6101	0	-17.5976	0		-17.5976	0	-17.5976	-0.0004	-17.5976	0	-17.5976	-0.0003	-17.5976	-0.0003
-17.546	-0.0006	-17.546	-0.0004	-17.546	0	-17.5587	0	-17.546	0		-17.546	0	-17.546	-0.0002	-17.546	0	-17.546	-0.0004	-17.546	-0.0003
-17.4944	-0.0006	-17.4944	-0.0004	-17.4944	0	-17.5074	0	-17.4944	0		-17.4944	0	-17.4944	-0.0002	-17.4944	0	-17.4944	-0.0004	-17.4944	-0.0003
-17.4428	-0.0006	-17.4428	-0.0004	-17.4428	0	-17.456	0	-17.4428	0		-17.4428	0	-17.4428	-0.0004	-17.4428	0	-17.4428	-0.0004	-17.4428	-0.0003
-17.3912	-0.0012	-17.3912	-0.0012	-17.3912	0	-17.4047	0	-17.3912	0		-17.3912	0	-17.3912	-0.0005	-17.3912	0	-17.3912	-0.0009	-17.3912	-0.0008
-17.3396	-0.0007	-17.3396	-0.0007	-17.3396	0	-17.3533	0	-17.3396	0		-17.3396	0	-17.3396	-0.0003	-17.3396	0	-17.3396	-0.0005	-17.3396	-0.0005
-17.2881	-0.0002	-17.2881	-0.0002	-17.2881	0	-17.302	0	-17.2881	0		-17.2881	0	-17.2881	-0.0001	-17.2881	0	-17.2881	-0.0001	-17.2881	-0.0001
-17.2365	-0.0003	-17.2365	-0.0004	-17.2365	0	-17.2506	0	-17.2365	0		-17.2365	0	-17.2365	-0.0002	-17.2365	0	-17.2365	-0.0002	-17.2365	-0.0003
-17.1849	-0.0007	-17.1849	-0.0007	-17.1849	0	-17.1993	0	-17.1849	0		-17.1849	0	-17.1849	-0.0006	-17.1849	0	-17.1849	-0.0005	-17.1849	-0.0005
-17.1333	-0.0003	-17.1333	-0.0002	-17.1333	0	-17.1479	0	-17.1333	0		-17.1333	0	-17.1333	-0.0003	-17.1333	0	-17.1333	-0.0002	-17.1333	-0.0002
-17.0817	-0.0007	-17.0817	-0.001	-17.0817	0	-17.0965	0	-17.0817	0		-17.0817	0	-17.0817	-0.0007	-17.0817	0	-17.0817	-0.0005	-17.0817	-0.0008
-17.0301	-0.0011	-17.0301	-0.0009	-17.0301	0	-17.0452	0	-17.0301	0		-17.0301	0	-17.0301	-0.0011	-17.0301	0	-17.0301	-0.0008	-17.0301	-0.0006
-16.9785	-0.001	-16.9785	-0.0021	-16.9785	0	-16.9938	0	-16.9785	0		-16.9785	0	-16.9785	-0.0004	-16.9785	0	-16.9785	-0.0007	-16.9785	-0.0014
-16.9269	-0.002	-16.9269	-0.0019	-16.9269	0	-16.9425	0	-16.9269	0		-16.9269	0	-16.9269	-0.0004	-16.9269	0	-16.9269	-0.0014	-16.9269	-0.0013
-16.8753	0	-16.8753	0	-16.8753	0	-16.8911	0	-16.8753	0		-16.8753	0	-16.8753	0	-16.8753	0	-16.8753	0	-16.8753	0
-16.8238	-0.0016	-16.8238	-0.001	-16.8238	0	-16.8398	0	-16.8238	0		-16.8238	0	-16.8238	-0.0004	-16.8238	0	-16.8238	-0.0013	-16.8238	-0.0008
-16.7722	-0.0005	-16.7722	-0.0003	-16.7722	0	-16.7884	0	-16.7722	0		-16.7722	0	-16.7722	-0.0002	-16.7722	0	-16.7722	-0.0003	-16.7722	-0.0002
-16.7206	-0.0008	-16.7206	-0.0007	-16.7206	0	-16.7371	0	-16.7206	0		-16.7206	0	-16.7206	-0.0002	-16.7206	0	-16.7206	-0.0006	-16.7206	-0.0005
-16.669	-0.0007	-16.669	-0.0008	-16.669	0	-16.6857	0	-16.669	0		-16.669	0	-16.669	-0.0002	-16.669	0	-16.669	-0.0005	-16.669	-0.0006
-16.6174	-0.0006	-16.6174	-0.0007	-16.6174	0	-16.6343	0	-16.6174	0		-16.6174	0	-16.6174	-0.0002	-16.6174	0	-16.6174	-0.0004	-16.6174	-0.0005
-16.5658	-0.0011	-16.5658	-0.0012	-16.5658	0	-16.583	0	-16.5658	0		-16.5658	0	-16.5658	-0.0006	-16.5658	0	-16.5658	-0.0008	-16.5658	-0.0009
-16.5142	-0.0008	-16.5142	-0.0009	-16.5142	0	-16.5316	0	-16.5142	0		-16.5142	0	-16.5142	-0.0005	-16.5142	0	-16.5142	-0.0006	-16.5142	-0.0006
-16.4626	-0.0009	-16.4626	-0.0013	-16.4626	0	-16.4803	0	-16.4626	0		-16.4626	0	-16.4626	-0.0005	-16.4626	0	-16.4626	-0.0007	-16.4626	-0.0009
-16.4111	-0.0005	-16.4111	-0.0006	-16.4111	0	-16.4289	0	-16.4111	0		-16.4111	0	-16.4111	-0.0003	-16.4111	0	-16.4111	-0.0004	-16.4111	-0.0004
-16.3595	-0.0005	-16.3595	-0.0006	-16.3595	0	-16.3776	0	-16.3595	0		-16.3595	0	-16.3595	-0.0003	-16.3595	0	-16.3595	-0.0004	-16.3595	-0.0004
-16.3079	-0.0005	-16.3079	-0.0007	-16.3079	0	-16.3262	0	-16.3079	0		-16.3079	0	-16.3079	-0.0003	-16.3079	0	-16.3079	-0.0004	-16.3079	-0.0005
-16.2563	-0.0004	-16.2563	-0.0005	-16.2563	0	-16.2749	0	-16.2563	0		-16.2563	0	-16.2563	-0.0002	-16.2563	0	-16.2563	-0.0003	-16.2563	-0.0004
-16.2047	-0.001	-16.2047	-0.0012	-16.2047	0	-16.2235	0	-16.2047	0		-16.2047	0	-16.2047	-0.0005	-16.2047	0	-16.2047	-0.0007	-16.2047	-0.0009
-16.1531	-0.0006	-16.1531	-0.001	-16.1531	0	-16.1721	0	-16.1531	0		-16.1531	0	-16.1531	-0.0006	-16.1531	0	-16.1531	-0.0005	-16.1531	-0.0008
-16.1015	-0.0003	-16.1015	-0.0005	-16.1015	0	-16.1208	0	-16.1015	0		-16.1015	0	-16.1015	-0.0002	-16.1015	0	-16.1015	-0.0002	-16.1015	-0.0003
-16.0499	-0.0008	-16.0499	-0.0013	-16.0499	0	-16.0694	0	-16.0499	0		-16.0499	0	-16.0499	-0.0005	-16.0499	0	-16.0499	-0.0006	-16.0499	-0.0009
-15.9984	-0.0001	-15.9984	-0.0003	-15.9984	0	-16.0181	0	-15.9984	0		-15.9984	0	-15.9984	0	-15.9984	0	-15.9984	-0.0001	-15.9984	-0.0002
-15.9468	-0.0015	-15.9468	-0.0032	-15.9468	0	-15.9667	0	-15.9468	0		-15.9468	0	-15.9468	-0.0004	-15.9468	0	-15.9468	-0.0011	-15.9468	-0.0024
-15.8952	-0.0012	-15.8952	-0.0025	-15.8952	0	-15.9154	0	-15.8952	0		-15.8952	0	-15.8952	-0.0004	-15.8952	0	-15.8952	-0.0009	-15.8952	-0.0018
-15.8436	-0.0003	-15.8436	-0.0004	-15.8436	0	-15.864	0	-15.8436	0		-15.8436	0	-15.8436	-0.0001	-15.8436	0	-15.8436	-0.0002	-15.8436	-0.0003
-15.792	-0.0005	-15.792	-0.0009	-15.792	0	-15.8127	0	-15.792	0		-15.792	0	-15.792	-0.0002	-15.792	0	-15.792	-0.0004	-15.792	-0.0007
-15.7404	-0.0006	-15.7404	-0.0009	-15.7404	0	-15.7613	0	-15.7404	0		-15.7404	0	-15.7404	-0.0002	-15.7404	0	-15.7404	-0.0004	-15.7404	-0.0007
-15.6888	-0.0009	-15.6888	-0.0015	-15.6888	0	-15.71	0	-15.6888	0		-15.6888	0	-15.6888	-0.0003	-15.6888	0	-15.6888	-0.0007	-15.6888	-0.0011
-15.6372	-0.0006	-15.6372	-0.001	-15.6372	0	-15.6586	0	-15.6372	0		-15.6372	0	-15.6372	-0.0003	-15.6372	0	-15.6372	-0.0005	-15.6372	-0.0007
-15.5857	-0.0007	-15.5857	-0.001	-15.5857	0	-15.6072	0	-15.5857	0		-15.5857	0	-15.5857	-0.0003	-15.5857	0	-15.5857	-0.0005	-15.5857	-0.0008
-15.5341	-0.0006	-15.5341	-0.0009	-15.5341	0	-15.5559	0	-15.5341	0		-15.5341	0	-15.5341	-0.0004	-15.5341	0	-15.5341	-0.0005	-15.5341	-0.0006
-15.4825	-0.0011	-15.4825	-0.0013	-15.4825	0	-15.5045	0	-15.4825	0		-15.4825	0	-15.4825	-0.001	-15.4825	0	-15.4825	-0.0008	-15.4825	-0.001
-15.4309	-0.0004	-15.4309	-0.0005	-15.4309	0	-15.4532	0	-15.4309	0		-15.4309	0	-15.4309	-0.0002	-15.4309	0	-15.4309	-0.0003	-15.4309	-0.0003
-15.3793	-0.0003	-15.3793	-0.0003	-15.3793	0	-15.4018	0	-15.3793	0		-15.3793	0	-15.3793	-0.0001	-15.3793	0	-15.3793	-0.0002	-15.3793	-0.0002
-15.3277	-0.0006	-15.3277	-0.0007	-15.3277	0	-15.3505	0	-15.3277	0		-15.3277	0	-15.3277	-0.0004	-15.3277	0	-15.3277	-0.0005	-15.3277	-0.0005
-15.2761	-0.0011	-15.2761	-0.0014	-15.2761	0	-15.2991	0	-15.2761	0		-15.2761	0	-15.2761	-0.0007	-15.2761	0	-15.2761	-0.0008	-15.2761	-0.001
-15.2245	-0.0011	-15.2245	-0.0013	-15.2245	0	-15.2478	0	-15.2245	0		-15.2245	0	-15.2245	-0.0007	-15.2245	0	-15.2245	-0.0008	-15.2245	-0.001
-15.173	-0.0015	-15.173	-0.0022	-15.173	0	-15.1964	0	-15.173	0		-15.173	0	-15.173	-0.001	-15.173	0	-15.173	-0.0012	-15.173	-0.0016
-15.1214	-0.0023	-15.1214	-0.0026	-15.1214	0	-15.145	0	-15.1214	0		-15.1214	0	-15.1214	-0.0014	-15.1214	0	-15.1214	-0.0018	-15.1214	-0.0021
-15.0698	-0.002	-15.0698	-0.004	-15.0698	0	-15.0937	0	-15.0698	0		-15.0698	0	-15.0698	-0.0006	-15.0698	0	-15.0698	-0.0016	-15.0698	-0.0033
-15.0182	-0.0006	-15.0182	-0.0013	-15.0182	0	-15.0423	0	-15.0182	0		-15.0182	0	-15.0182	-0.0003	-15.0182	0	-15.0182	-0.0005	-15.0182	-0.0011
-14.9666	-0.0006	-14.9666	-0.0013	-14.9666	0	-14.991	0	-14.9666	0		-14.9666	0	-14.9666	-0.0003	-14.9666	0	-14.9666	-0.0005	-14.9666	-0.001
-14.915	-0.0015	-14.915	-0.0023	-14.915	0	-14.9396	0	-14.915	0		-14.915	0	-14.915	-0.0004	-14.915	0	-14.915	-0.0012	-14.915	-0.0018
-14.8634	-0.001	-14.8634	-0.0016	-14.8634	0	-14.8883	0	-14.8634	0		-14.8634	0	-14.8634	-0.0002	-14.8634	0	-14.8634	-0.0007	-14.8634	-0.0011
-14.8118	-0.0008	-14.8118	-0.0011	-14.8118	0	-14.8369	0	-14.8118	0		-14.8118	0	-14.8118	-0.0008	-14.8118	0	-14.8118	-0.0006	-14.8118	-0.0007
-14.7603	-0.0011	-14.7603	-0.0012	-14.7603	0	-14.7856	0	-14.7603	0		-14.7603	0	-14.7603	-0.0002	-14.7603	0	-14.7603	-0.0009	-14.7603	-0.0009
-14.7087	-0.001	-14.7087	-0.0009	-14.7087	0	-14.7342	0	-14.7087	0		-14.7087	0	-14.7087	-0.0005	-14.7087	0	-14.7087	-0.0008	-14.7087	-0.0007
-14.6571	-0.0013	-14.6571	-0.0014	-14.6571	0	-14.6828	0	-14.6571	0		-14.6571	0	-14.6571	-0.0013	-14.6571	0	-14.6571	-0.001	-14.6571	-0.0011
-14.6055	-0.0011	-14.6055	-0.0011	-14.6055	0	-14.6315	0	-14.6055	0		-14.6055	0	-14.6055	-0.0009	-14.6055	0	-14.6055	-0.0009	-14.6055	-0.0009
-14.5539	-0.0014	-14.5539	-0.0021	-14.5539	0	-14.5801	0	-14.5539	0		-14.5539	0	-14.5539	-0.0009	-14.5539	0	-14.5539	-0.0011	-14.5539	-0.0016
-14.5023	-0.0016	-14.5023	-0.0028	-14.5023	0	-14.5288	0	-14.5023	0		-14.5023	0	-14.5023	-0.0011	-14.5023	0	-14.5023	-0.0012	-14.5023	-0.0022
-14.4507	-0.0008	-14.4507	-0.0012	-14.4507	0	-14.4774	0	-14.4507	0		-14.4507	0	-14.4507	-0.0007	-14.4507	0	-14.4507	-0.0007	-14.4507	-0.0009
-14.3991	-0.0009	-14.3991	-0.002	-14.3991	0	-14.4261	0	-14.3991	0		-14.3991	0	-14.3991	-0.0011	-14.3991	0	-14.3991	-0.0007	-14.3991	-0.0015
-14.3476	-0.0006	-14.3476	-0.0011	-14.3476	0	-14.3747	0	-14.3476	0		-14.3476	0	-14.3476	-0.0009	-14.3476	0	-14.3476	-0.0005	-14.3476	-0.0009
-14.296	-0.0006	-14.296	-0.0011	-14.296	0	-14.3234	0	-14.296	0		-14.296	0	-14.296	-0.001	-14.296	0	-14.296	-0.0005	-14.296	-0.0009
-14.2444	-0.0015	-14.2444	-0.002	-14.2444	0	-14.272	0	-14.2444	0		-14.2444	0	-14.2444	-0.0012	-14.2444	0	-14.2444	-0.0012	-14.2444	-0.0016
-14.1928	-0.0015	-14.1928	-0.0018	-14.1928	0	-14.2207	0	-14.1928	0		-14.1928	0	-14.1928	-0.001	-14.1928	0	-14.1928	-0.0012	-14.1928	-0.0014
-14.1412	-0.0009	-14.1412	-0.0017	-14.1412	0	-14.1693	0	-14.1412	0		-14.1412	0	-14.1412	-0.0006	-14.1412	0	-14.1412	-0.0007	-14.1412	-0.0014
-14.0896	-0.0019	-14.0896	-0.0029	-14.0896	0	-14.1179	0	-14.0896	0		-14.0896	0	-14.0896	-0.0007	-14.0896	0	-14.0896	-0.0016	-14.0896	-0.0024
-14.038	-0.002	-14.038	-0.0029	-14.038	0	-14.0666	0	-14.038	0		-14.038	0	-14.038	-0.0009	-14.038	0	-14.038	-0.0017	-14.038	-0.0023
-13.9864	-0.0011	-13.9864	-0.0015	-13.9864	0	-14.0152	0	-13.9864	0		-13.9864	0	-13.9864	-0.0007	-13.9864	0	-13.9864	-0.0008	-13.9864	-0.0011
-13.9349	-0.0016	-13.9349	-0.0018	-13.9349	0	-13.9639	0	-13.9349	0		-13.9349	0	-13.9349	-0.0007	-13.9349	0	-13.9349	-0.0013	-13.9349	-0.0014
-13.8833	-0.0017	-13.8833	-0.0025	-13.8833	0	-13.9125	0	-13.8833	0		-13.8833	0	-13.8833	-0.0006	-13.8833	0	-13.8833	-0.0014	-13.8833	-0.002
-13.8317	-0.0009	-13.8317	-0.0015	-13.8317	0	-13.8612	0	-13.8317	0		-13.8317	0	-13.8317	-0.0004	-13.8317	0	-13.8317	-0.0007	-13.8317	-0.0012
-13.7801	-0.0009	-13.7801	-0.0017	-13.7801	0	-13.8098	0	-13.7801	0		-13.7801	0	-13.7801	-0.0014	-13.7801	0	-13.7801	-0.0008	-13.7801	-0.0016
-13.7285	-0.0011	-13.7285	-0.0018	-13.7285	0	-13.7585	0	-13.7285	0		-13.7285	0	-13.7285	-0.0011	-13.7285	0	-13.7285	-0.001	-13.7285	-0.0016
-13.6769	-0.0031	-13.6769	-0.0045	-13.6769	0	-13.7071	0	-13.6769	0		-13.6769	0	-13.6769	-0.0016	-13.6769	0	-13.6769	-0.0026	-13.6769	-0.0038
-13.6253	-0.0032	-13.6253	-0.0042	-13.6253	0	-13.6557	0	-13.6253	0		-13.6253	0	-13.6253	-0.0011	-13.6253	0	-13.6253	-0.0027	-13.6253	-0.0036
-13.5737	-0.0019	-13.5737	-0.0023	-13.5737	0	-13.6044	0	-13.5737	0		-13.5737	0	-13.5737	-0.0009	-13.5737	0	-13.5737	-0.0016	-13.5737	-0.0019
-13.5222	-0.0036	-13.5222	-0.0039	-13.5222	0	-13.553	0	-13.5222	0		-13.5222	0	-13.5222	-0.002	-13.5222	0	-13.5222	-0.003	-13.5222	-0.0033
-13.4706	-0.0021	-13.4706	-0.0023	-13.4706	0	-13.5017	0	-13.4706	0		-13.4706	0	-13.4706	-0.0011	-13.4706	0	-13.4706	-0.0017	-13.4706	-0.002
-13.419	-0.0024	-13.419	-0.0031	-13.419	0	-13.4503	0	-13.419	0		-13.419	0	-13.419	-0.001	-13.419	0	-13.419	-0.002	-13.419	-0.0026
-13.3674	-0.003	-13.3674	-0.0036	-13.3674	0	-13.399	0	-13.3674	0		-13.3674	0	-13.3674	-0.0016	-13.3674	0	-13.3674	-0.0026	-13.3674	-0.0031
-13.3158	-0.0016	-13.3158	-0.0019	-13.3158	0	-13.3476	0	-13.3158	0		-13.3158	0	-13.3158	-0.0011	-13.3158	0	-13.3158	-0.0014	-13.3158	-0.0015
-13.2642	-0.001	-13.2642	-0.0016	-13.2642	0	-13.2963	0	-13.2642	0		-13.2642	0	-13.2642	-0.0009	-13.2642	0	-13.2642	-0.0008	-13.2642	-0.0012
-13.2126	-0.001	-13.2126	-0.0014	-13.2126	0	-13.2449	0	-13.2126	0		-13.2126	0	-13.2126	-0.0007	-13.2126	0	-13.2126	-0.0009	-13.2126	-0.0012
-13.161	-0.0038	-13.161	-0.0057	-13.161	0	-13.1936	0	-13.161	0		-13.161	0	-13.161	-0.0046	-13.161	0	-13.161	-0.0034	-13.161	-0.005
-13.1095	-0.0016	-13.1095	-0.0027	-13.1095	0	-13.1422	0	-13.1095	0		-13.1095	0	-13.1095	-0.0026	-13.1095	0	-13.1095	-0.0014	-13.1095	-0.0023
-13.0579	-0.0005	-13.0579	-0.001	-13.0579	0	-13.0908	0	-13.0579	0		-13.0579	0	-13.0579	-0.0009	-13.0579	0	-13.0579	-0.0004	-13.0579	-0.0008
-13.0063	-0.0005	-13.0063	-0.001	-13.0063	0	-13.0395	0	-13.0063	0		-13.0063	0	-13.0063	-0.0007	-13.0063	0	-13.0063	-0.0004	-13.0063	-0.0009
-12.9547	-0.0013	-12.9547	-0.0028	-12.9547	0	-12.9881	0	-12.9547	0		-12.9547	0	-12.9547	-0.0011	-12.9547	0	-12.9547	-0.0012	-12.9547	-0.0026
-12.9031	-0.0015	-12.9031	-0.0034	-12.9031	0	-12.9368	0	-12.9031	0		-12.9031	0	-12.9031	-0.0011	-12.9031	0	-12.9031	-0.0014	-12.9031	-0.0031
-12.8515	-0.0023	-12.8515	-0.0049	-12.8515	0	-12.8854	0	-12.8515	0		-12.8515	0	-12.8515	-0.0012	-12.8515	0	-12.8515	-0.0021	-12.8515	-0.0045
-12.7999	-0.0027	-12.7999	-0.0053	-12.7999	0	-12.8341	0	-12.7999	0		-12.7999	0	-12.7999	-0.0023	-12.7999	0	-12.7999	-0.0023	-12.7999	-0.0045
-12.7483	-0.0033	-12.7483	-0.0067	-12.7483	0	-12.7827	0	-12.7483	0		-12.7483	0	-12.7483	-0.0031	-12.7483	0	-12.7483	-0.0029	-12.7483	-0.0059
-12.6968	-0.0006	-12.6968	-0.0013	-12.6968	0	-12.7314	0	-12.6968	0		-12.6968	0	-12.6968	-0.0006	-12.6968	0	-12.6968	-0.0005	-12.6968	-0.0013
-12.6452	-0.0003	-12.6452	-0.0007	-12.6452	0	-12.68	0	-12.6452	0		-12.6452	0	-12.6452	-0.0002	-12.6452	0	-12.6452	-0.0002	-12.6452	-0.0006
-12.5936	-0.0013	-12.5936	-0.0028	-12.5936	0	-12.6286	0	-12.5936	0		-12.5936	0	-12.5936	-0.0013	-12.5936	0	-12.5936	-0.0011	-12.5936	-0.0024
-12.542	-0.0019	-12.542	-0.004	-12.542	0	-12.5773	0	-12.542	0		-12.542	0	-12.542	-0.0018	-12.542	0	-12.542	-0.0016	-12.542	-0.0035
-12.4904	-0.0012	-12.4904	-0.0029	-12.4904	0	-12.5259	0	-12.4904	0		-12.4904	0	-12.4904	-0.001	-12.4904	0	-12.4904	-0.0011	-12.4904	-0.0026
-12.4388	-0.0017	-12.4388	-0.0044	-12.4388	0	-12.4746	0	-12.4388	0		-12.4388	0	-12.4388	-0.0021	-12.4388	0	-12.4388	-0.0015	-12.4388	-0.004
-12.3872	-0.0072	-12.3872	-0.017	-12.3872	0	-12.4232	0	-12.3872	0		-12.3872	0	-12.3872	-0.0045	-12.3872	0	-12.3872	-0.0062	-12.3872	-0.0147
-12.3356	-0.0018	-12.3356	-0.0047	-12.3356	0	-12.3719	0	-12.3356	0		-12.3356	0	-12.3356	-0.0007	-12.3356	0	-12.3356	-0.0016	-12.3356	-0.0043
-12.2841	-0.0043	-12.2841	-0.0101	-12.2841	0	-12.3205	0	-12.2841	0		-12.2841	0	-12.2841	-0.0028	-12.2841	0	-12.2841	-0.0038	-12.2841	-0.0089
-12.2325	-0.0026	-12.2325	-0.005	-12.2325	0	-12.2692	0	-12.2325	0		-12.2325	0	-12.2325	-0.0036	-12.2325	0	-12.2325	-0.0022	-12.2325	-0.0043
-12.1809	-0.0016	-12.1809	-0.0039	-12.1809	0	-12.2178	0	-12.1809	0		-12.1809	0	-12.1809	-0.0004	-12.1809	0	-12.1809	-0.0015	-12.1809	-0.0037
-12.1293	-0.0037	-12.1293	-0.0086	-12.1293	0	-12.1664	0	-12.1293	0		-12.1293	0	-12.1293	-0.001	-12.1293	0	-12.1293	-0.0034	-12.1293	-0.008
-12.0777	-0.0028	-12.0777	-0.0068	-12.0777	0	-12.1151	0	-12.0777	0		-12.0777	0	-12.0777	-0.0007	-12.0777	0	-12.0777	-0.0026	-12.0777	-0.0064
-12.0261	-0.0025	-12.0261	-0.0061	-12.0261	0	-12.0637	0	-12.0261	-0.0001		-12.0261	0	-12.0261	-0.0009	-12.0261	-0.0001	-12.0261	-0.0025	-12.0261	-0.0062
-11.9745	-0.0015	-11.9745	-0.0038	-11.9745	-0.0001	-12.0124	0	-11.9745	-0.0001		-11.9745	0	-11.9745	-0.0012	-11.9745	-0.0001	-11.9745	-0.0015	-11.9745	-0.0039
-11.9229	-0.0013	-11.9229	-0.0033	-11.9229	-0.0005	-11.961	-0.0001	-11.9229	-0.0013		-11.9229	-0.0005	-11.9229	-0.0012	-11.9229	-0.0013	-11.9229	-0.0014	-11.9229	-0.0035
-11.8713	-0.0013	-11.8713	-0.0023	-11.8713	-0.0009	-11.9097	-0.0005	-11.8713	-0.0025		-11.8713	-0.0009	-11.8713	-0.001	-11.8713	-0.0025	-11.8713	-0.0012	-11.8713	-0.0023
-11.8198	-0.0027	-11.8198	-0.0052	-11.8198	-0.0018	-11.8583	-0.0008	-11.8198	-0.005		-11.8198	-0.0019	-11.8198	-0.0018	-11.8198	-0.0052	-11.8198	-0.0025	-11.8198	-0.005
-11.7682	-0.001	-11.7682	-0.0015	-11.7682	-0.0004	-11.807	-0.0029	-11.7682	-0.0009		-11.7682	-0.0003	-11.7682	-0.0009	-11.7682	-0.0008	-11.7682	-0.001	-11.7682	-0.0015
-11.7166	-0.0017	-11.7166	-0.0024	-11.7166	0	-11.7556	-0.0003	-11.7166	-0.0001		-11.7166	0	-11.7166	-0.0041	-11.7166	-0.0001	-11.7166	-0.0016	-11.7166	-0.0023
-11.665	-0.0044	-11.665	-0.0079	-11.665	-0.0011	-11.7043	0	-11.665	-0.0025		-11.665	-0.0011	-11.665	-0.0093	-11.665	-0.0023	-11.665	-0.0041	-11.665	-0.0075
-11.6134	-0.0022	-11.6134	-0.0044	-11.6134	-0.0022	-11.6529	-0.001	-11.6134	-0.0056		-11.6134	-0.0021	-11.6134	-0.0056	-11.6134	-0.005	-11.6134	-0.0022	-11.6134	-0.0045
-11.5618	-0.0032	-11.5618	-0.0058	-11.5618	-0.0015	-11.6015	-0.0022	-11.5618	-0.003		-11.5618	-0.0015	-11.5618	-0.004	-11.5618	-0.0027	-11.5618	-0.0031	-11.5618	-0.0057
-11.5102	-0.0027	-11.5102	-0.0047	-11.5102	-0.0029	-11.5502	-0.0015	-11.5102	-0.0061		-11.5102	-0.0028	-11.5102	-0.0015	-11.5102	-0.0057	-11.5102	-0.0027	-11.5102	-0.0047
-11.4586	-0.0021	-11.4586	-0.0033	-11.4586	-0.0013	-11.4988	-0.0029	-11.4586	-0.0018		-11.4586	-0.0013	-11.4586	-0.0012	-11.4586	-0.0013	-11.4586	-0.0022	-11.4586	-0.0034
-11.4071	-0.0015	-11.4071	-0.0035	-11.4071	-0.0008	-11.4475	-0.0014	-11.4071	-0.001		-11.4071	-0.0008	-11.4071	-0.0007	-11.4071	-0.0007	-11.4071	-0.0016	-11.4071	-0.0042
-11.3555	-0.0015	-11.3555	-0.0035	-11.3555	-0.0008	-11.3961	-0.0009	-11.3555	-0.0005		-11.3555	-0.0008	-11.3555	-0.001	-11.3555	-0.0004	-11.3555	-0.0016	-11.3555	-0.004
-11.3039	-0.0044	-11.3039	-0.0069	-11.3039	-0.0022	-11.3448	-0.0007	-11.3039	-0.0032		-11.3039	-0.0024	-11.3039	-0.0041	-11.3039	-0.0031	-11.3039	-0.0044	-11.3039	-0.007
-11.2523	-0.0029	-11.2523	-0.0062	-11.2523	-0.0013	-11.2934	-0.0016	-11.2523	-0.0017		-11.2523	-0.0014	-11.2523	-0.0033	-11.2523	-0.0017	-11.2523	-0.003	-11.2523	-0.0066
-11.2007	-0.0033	-11.2007	-0.0079	-11.2007	-0.0016	-11.2421	-0.0015	-11.2007	-0.0023		-11.2007	-0.0017	-11.2007	-0.0037	-11.2007	-0.0023	-11.2007	-0.0033	-11.2007	-0.0081
-11.1491	-0.0035	-11.1491	-0.0088	-11.1491	-0.0008	-11.1907	-0.0017	-11.1491	-0.0012		-11.1491	-0.0009	-11.1491	-0.0044	-11.1491	-0.0012	-11.1491	-0.0035	-11.1491	-0.0091
-11.0975	-0.0032	-11.0975	-0.0076	-11.0975	-0.0011	-11.1393	-0.0008	-11.0975	-0.0011		-11.0975	-0.0013	-11.0975	-0.004	-11.0975	-0.0011	-11.0975	-0.0037	-11.0975	-0.0093
-11.0459	-0.0029	-11.0459	-0.0069	-11.0459	-0.002	-11.088	-0.0014	-11.0459	-0.0024		-11.0459	-0.0024	-11.0459	-0.0025	-11.0459	-0.0026	-11.0459	-0.0026	-11.0459	-0.0061
-10.9944	-0.0012	-10.9944	-0.0029	-10.9944	-0.0016	-11.0366	-0.002	-10.9944	-0.0016		-10.9944	-0.0018	-10.9944	-0.0031	-10.9944	-0.0017	-10.9944	-0.0013	-10.9944	-0.0031
-10.9428	-0.0026	-10.9428	-0.0069	-10.9428	-0.0014	-10.9853	-0.0016	-10.9428	-0.0011		-10.9428	-0.0016	-10.9428	-0.0061	-10.9428	-0.0012	-10.9428	-0.0027	-10.9428	-0.0074
-10.8912	-0.003	-10.8912	-0.0082	-10.8912	-0.0023	-10.9339	-0.0016	-10.8912	-0.0025		-10.8912	-0.0027	-10.8912	-0.0039	-10.8912	-0.0027	-10.8912	-0.0032	-10.8912	-0.0087
-10.8396	-0.0005	-10.8396	-0.0013	-10.8396	-0.001	-10.8826	-0.0023	-10.8396	-0.0009		-10.8396	-0.0011	-10.8396	-0.0007	-10.8396	-0.001	-10.8396	-0.0005	-10.8396	-0.0015
-10.788	-0.0121	-10.788	-0.0311	-10.788	-0.0033	-10.8312	-0.0013	-10.788	-0.0075		-10.788	-0.0035	-10.788	-0.0153	-10.788	-0.0078	-10.788	-0.0124	-10.788	-0.0328
-10.7364	-0.0062	-10.7364	-0.0165	-10.7364	-0.0026	-10.7799	-0.0032	-10.7364	-0.0054		-10.7364	-0.0028	-10.7364	-0.0055	-10.7364	-0.0056	-10.7364	-0.0065	-10.7364	-0.0179
-10.6848	-0.0034	-10.6848	-0.0076	-10.6848	-0.002	-10.7285	-0.0021	-10.6848	-0.0038		-10.6848	-0.0022	-10.6848	-0.0039	-10.6848	-0.004	-10.6848	-0.0043	-10.6848	-0.0104
-10.6332	-0.0054	-10.6332	-0.0136	-10.6332	-0.0032	-10.6771	-0.0022	-10.6332	-0.0048		-10.6332	-0.0037	-10.6332	-0.0043	-10.6332	-0.0049	-10.6332	-0.006	-10.6332	-0.0157
-10.5817	-0.0023	-10.5817	-0.0055	-10.5817	-0.0021	-10.6258	-0.0035	-10.5817	-0.002		-10.5817	-0.0023	-10.5817	-0.0038	-10.5817	-0.0022	-10.5817	-0.0025	-10.5817	-0.0062
-10.5301	-0.0034	-10.5301	-0.008	-10.5301	-0.0013	-10.5744	-0.0026	-10.5301	-0.0013		-10.5301	-0.0017	-10.5301	-0.0049	-10.5301	-0.0014	-10.5301	-0.0038	-10.5301	-0.0097
-10.4785	-0.0032	-10.4785	-0.0089	-10.4785	-0.0032	-10.5231	-0.0036	-10.4785	-0.0032		-10.4785	-0.0041	-10.4785	-0.004	-10.4785	-0.004	-10.4785	-0.0041	-10.4785	-0.0111
-10.4269	-0.0016	-10.4269	-0.0042	-10.4269	-0.0029	-10.4717	-0.003	-10.4269	-0.0029		-10.4269	-0.0034	-10.4269	-0.002	-10.4269	-0.0031	-10.4269	-0.0019	-10.4269	-0.0054
-10.3753	-0.0029	-10.3753	-0.0075	-10.3753	-0.0019	-10.4204	-0.0036	-10.3753	-0.0026		-10.3753	-0.0023	-10.3753	-0.0038	-10.3753	-0.0027	-10.3753	-0.0033	-10.3753	-0.0089
-10.3237	-0.0023	-10.3237	-0.0057	-10.3237	-0.0017	-10.369	-0.0018	-10.3237	-0.0022		-10.3237	-0.0022	-10.3237	-0.0056	-10.3237	-0.0024	-10.3237	-0.0025	-10.3237	-0.0065
-10.2721	-0.0007	-10.2721	-0.0017	-10.2721	-0.0035	-10.3177	-0.0016	-10.2721	-0.0045		-10.2721	-0.0039	-10.2721	-0.0004	-10.2721	-0.0052	-10.2721	-0.0008	-10.2721	-0.0021
-10.2205	-0.0007	-10.2205	-0.0016	-10.2205	-0.0033	-10.2663	-0.003	-10.2205	-0.0043		-10.2205	-0.0043	-10.2205	-0.0017	-10.2205	-0.0053	-10.2205	-0.0008	-10.2205	-0.002
-10.169	-0.0036	-10.169	-0.0089	-10.169	-0.0041	-10.215	-0.0031	-10.169	-0.0048		-10.169	-0.0056	-10.169	-0.0077	-10.169	-0.006	-10.169	-0.0043	-10.169	-0.0107
-10.1174	-0.003	-10.1174	-0.0076	-10.1174	-0.0027	-10.1636	-0.004	-10.1174	-0.0023		-10.1174	-0.0037	-10.1174	-0.003	-10.1174	-0.0027	-10.1174	-0.0037	-10.1174	-0.0095
-10.0658	-0.0092	-10.0658	-0.0253	-10.0658	-0.0087	-10.1122	-0.0029	-10.0658	-0.0052		-10.0658	-0.0122	-10.0658	-0.0061	-10.0658	-0.0068	-10.0658	-0.0112	-10.0658	-0.0314
-10.0142	-0.0059	-10.0142	-0.0154	-10.0142	-0.0033	-10.0609	-0.0059	-10.0142	-0.0033		-10.0142	-0.0045	-10.0142	-0.0044	-10.0142	-0.004	-10.0142	-0.0075	-10.0142	-0.0202
-9.96264	-0.0069	-9.96264	-0.0184	-9.96264	-0.0015	-10.0095	-0.0032	-9.96264	-0.0018		-9.96264	-0.002	-9.96264	-0.0099	-9.96264	-0.0022	-9.96264	-0.0084	-9.96264	-0.0227
-9.91104	-0.0034	-9.91104	-0.0092	-9.91104	-0.0009	-9.9582	-0.0022	-9.91104	-0.0009		-9.91104	-0.0012	-9.91104	-0.0117	-9.91104	-0.0011	-9.91104	-0.0039	-9.91104	-0.011
-9.85944	-0.0058	-9.85944	-0.0159	-9.85944	-0.0014	-9.9068	-0.0011	-9.85944	-0.0012		-9.85944	-0.0019	-9.85944	-0.0208	-9.85944	-0.0014	-9.85944	-0.0055	-9.85944	-0.0153
-9.80784	-0.0064	-9.80784	-0.0173	-9.80784	-0.002	-9.8555	-0.0014	-9.80784	-0.0017		-9.80784	-0.0027	-9.80784	-0.021	-9.80784	-0.0021	-9.80784	-0.007	-9.80784	-0.0197
-9.75634	-0.0138	-9.75634	-0.0385	-9.75634	-0.0019	-9.8041	-0.0021	-9.75634	-0.0016		-9.75634	-0.0025	-9.75634	-0.013	-9.75634	-0.002	-9.75634	-0.0204	-9.75634	-0.0584
-9.70474	-0.0099	-9.70474	-0.0234	-9.70474	-0.0003	-9.7528	-0.002	-9.70474	-0.0002		-9.70474	-0.0005	-9.70474	-0.014	-9.70474	-0.0002	-9.70474	-0.0115	-9.70474	-0.0293
-9.65314	-0.0094	-9.65314	-0.0244	-9.65314	-0.0025	-9.7014	-0.0018	-9.65314	-0.0025		-9.65314	-0.0035	-9.65314	-0.0085	-9.65314	-0.0032	-9.65314	-0.0144	-9.65314	-0.0396
-9.60154	-0.0051	-9.60154	-0.0136	-9.60154	-0.0036	-9.65	-0.0022	-9.60154	-0.003		-9.60154	-0.0047	-9.60154	-0.0037	-9.60154	-0.0041	-9.60154	-0.0075	-9.60154	-0.0207
-9.54994	-0.0016	-9.54994	-0.0037	-9.54994	-0.0022	-9.5987	-0.0035	-9.54994	-0.0012		-9.54994	-0.0039	-9.54994	-0.0024	-9.54994	-0.0016	-9.54994	-0.0021	-9.54994	-0.0051
-9.49834	-0.0016	-9.49834	-0.0037	-9.49834	-0.0029	-9.5473	-0.0016	-9.49834	-0.0028		-9.49834	-0.0037	-9.49834	-0.0097	-9.49834	-0.0036	-9.49834	-0.0022	-9.49834	-0.0055
-9.44674	-0.0009	-9.44674	-0.0024	-9.44674	-0.0073	-9.496	-0.0025	-9.44674	-0.0127		-9.44674	-0.0097	-9.44674	-0.0034	-9.44674	-0.0163	-9.44674	-0.0013	-9.44674	-0.0035
-9.39514	-0.0003	-9.39514	-0.0008	-9.39514	-0.0013	-9.4446	-0.0088	-9.39514	-0.0023		-9.39514	-0.0018	-9.39514	-0.0001	-9.39514	-0.003	-9.39514	-0.0005	-9.39514	-0.0013
-9.34364	-0.0006	-9.34364	-0.0017	-9.34364	-0.0036	-9.3933	-0.0018	-9.34364	-0.0035		-9.34364	-0.0056	-9.34364	-0.0001	-9.34364	-0.0049	-9.34364	-0.0009	-9.34364	-0.0027
-9.29204	-0.0071	-9.29204	-0.0139	-9.29204	-0.0041	-9.3419	-0.0029	-9.29204	-0.0043		-9.29204	-0.0067	-9.29204	-0.0328	-9.29204	-0.0064	-9.29204	-0.0089	-9.29204	-0.0203
-9.24044	-0.0149	-9.24044	-0.0417	-9.24044	-0.0016	-9.2906	-0.005	-9.24044	-0.0012		-9.24044	-0.0029	-9.24044	-0.0211	-9.24044	-0.0019	-9.24044	-0.0226	-9.24044	-0.0643
-9.18884	-0.021	-9.18884	-0.0603	-9.18884	-0.0093	-9.2392	-0.0017	-9.18884	-0.0154		-9.18884	-0.014	-9.18884	-0.0181	-9.18884	-0.0204	-9.18884	-0.0327	-9.18884	-0.0951
-9.13724	-0.0167	-9.13724	-0.0482	-9.13724	-0.006	-9.1878	-0.0046	-9.13724	-0.0075		-9.13724	-0.0096	-9.13724	-0.0258	-9.13724	-0.0105	-9.13724	-0.0269	-9.13724	-0.0785
-9.08564	-0.0262	-9.08564	-0.0752	-9.08564	-0.0074	-9.1365	-0.006	-9.08564	-0.0076		-9.08564	-0.0122	-9.08564	-0.0478	-9.08564	-0.011	-9.08564	-0.0429	-9.08564	-0.1253
-9.03404	-0.0095	-9.03404	-0.0247	-9.03404	-0.0069	-9.0851	-0.0054	-9.03404	-0.005		-9.03404	-0.0113	-9.03404	-0.0237	-9.03404	-0.0073	-9.03404	-0.0141	-9.03404	-0.0386
-8.98244	-0.0224	-8.98244	-0.0586	-8.98244	-0.0072	-9.0338	-0.01	-8.98244	-0.0051		-8.98244	-0.0109	-8.98244	-0.0293	-8.98244	-0.0078	-8.98244	-0.0353	-8.98244	-0.0981
-8.93094	-0.0182	-8.93094	-0.0441	-8.93094	-0.0069	-8.9824	-0.0051	-8.93094	-0.006		-8.93094	-0.0105	-8.93094	-0.0371	-8.93094	-0.0083	-8.93094	-0.0296	-8.93094	-0.079
-8.87934	-0.0161	-8.87934	-0.0388	-8.87934	-0.0048	-8.9311	-0.0069	-8.87934	-0.0049		-8.87934	-0.0081	-8.87934	-0.0421	-8.87934	-0.0075	-8.87934	-0.0265	-8.87934	-0.0701
-8.82774	-0.0118	-8.82774	-0.0217	-8.82774	-0.0091	-8.8797	-0.0043	-8.82774	-0.0077		-8.82774	-0.0164	-8.82774	-0.0387	-8.82774	-0.0125	-8.82774	-0.0183	-8.82774	-0.0424
-8.77614	-0.0047	-8.77614	-0.0092	-8.77614	-0.0041	-8.8284	-0.0119	-8.77614	-0.0037		-8.77614	-0.0074	-8.77614	-0.0174	-8.77614	-0.0059	-8.77614	-0.0076	-8.77614	-0.0181
-8.72454	-0.0068	-8.72454	-0.015	-8.72454	-0.0029	-8.777	-0.005	-8.72454	-0.0023		-8.72454	-0.0044	-8.72454	-0.0319	-8.72454	-0.0034	-8.72454	-0.0116	-8.72454	-0.0293
-8.67294	-0.0014	-8.67294	-0.0038	-8.67294	-0.0073	-8.7257	-0.0035	-8.67294	-0.0042		-8.67294	-0.0105	-8.67294	-0.0071	-8.67294	-0.0059	-8.67294	-0.003	-8.67294	-0.0084
-8.62134	-0.0022	-8.62134	-0.0057	-8.62134	-0.0036	-8.6743	-0.0039	-8.62134	-0.0021		-8.62134	-0.0057	-8.62134	-0.0135	-8.62134	-0.0033	-8.62134	-0.0049	-8.62134	-0.0134
-8.56974	-0.004	-8.56974	-0.0106	-8.56974	-0.0021	-8.6229	-0.0045	-8.56974	-0.0019		-8.56974	-0.0038	-8.56974	-0.0181	-8.56974	-0.0032	-8.56974	-0.0087	-8.56974	-0.0243
-8.51824	-0.0284	-8.51824	-0.0761	-8.51824	-0.0019	-8.5716	-0.0028	-8.51824	-0.0022		-8.51824	-0.0035	-8.51824	-0.183	-8.51824	-0.0036	-8.51824	-0.0619	-8.51824	-0.1731
-8.46664	-0.0201	-8.46664	-0.0546	-8.46664	-0.0021	-8.5202	-0.002	-8.46664	-0.0021		-8.46664	-0.0041	-8.46664	-0.0364	-8.46664	-0.0036	-8.46664	-0.0408	-8.46664	-0.1163
-8.41504	-0.0161	-8.41504	-0.0396	-8.41504	-0.0027	-8.4689	-0.0021	-8.41504	-0.0023		-8.41504	-0.0053	-8.41504	-0.0279	-8.41504	-0.0041	-8.41504	-0.0709	-8.41504	-0.2026
-8.36344	-0.0486	-8.36344	-0.1135	-8.36344	-0.0163	-8.4175	-0.0028	-8.36344	-0.0126		-8.36344	-0.0303	-8.36344	-0.0924	-8.36344	-0.0227	-8.36344	-0.1066	-8.36344	-0.2871
-8.31184	-0.0477	-8.31184	-0.1382	-8.31184	-0.0015	-8.3662	-0.0059	-8.31184	-0.001		-8.31184	-0.0028	-8.31184	-0.0132	-8.31184	-0.002	-8.31184	-0.0699	-8.31184	-0.2046
-8.26024	-0.0375	-8.26024	-0.1097	-8.26024	-0.0017	-8.3148	-0.0019	-8.26024	-0.0014		-8.26024	-0.0035	-8.26024	-0.0111	-8.26024	-0.0029	-8.26024	-0.0765	-8.26024	-0.225
-8.20864	-0.0271	-8.20864	-0.0771	-8.20864	-0.0031	-8.2635	-0.0015	-8.20864	-0.0034		-8.20864	-0.0069	-8.20864	-0.0153	-8.20864	-0.0074	-8.20864	-0.0612	-8.20864	-0.178
-8.15704	-0.0307	-8.15704	-0.0833	-8.15704	-0.0006	-8.2121	-0.0027	-8.15704	-0.0009		-8.15704	-0.0013	-8.15704	-0.0209	-8.15704	-0.0018	-8.15704	-0.0688	-8.15704	-0.1953
-8.10554	-0.0178	-8.10554	-0.0392	-8.10554	-0.0025	-8.1607	-0.0031	-8.10554	-0.0026		-8.10554	-0.0062	-8.10554	-0.0396	-8.10554	-0.0063	-8.10554	-0.0227	-8.10554	-0.0522
-8.05394	-0.0103	-8.05394	-0.0202	-8.05394	-0.0075	-8.1094	-0.0016	-8.05394	-0.008		-8.05394	-0.0185	-8.05394	-0.0296	-8.05394	-0.0171	-8.05394	-0.0147	-8.05394	-0.0316
-8.00234	-0.0114	-8.00234	-0.0264	-8.00234	-0.0045	-8.058	-0.0071	-8.00234	-0.0052		-8.00234	-0.0091	-8.00234	-0.0252	-8.00234	-0.0104	-8.00234	-0.0222	-8.00234	-0.0559
-7.95074	-0.0081	-7.95074	-0.02	-7.95074	-0.0028	-8.0067	-0.0126	-7.95074	-0.003		-7.95074	-0.0072	-7.95074	-0.0167	-7.95074	-0.0073	-7.95074	-0.0149	-7.95074	-0.0382
-7.89914	-0.0021	-7.89914	-0.0049	-7.89914	-0.0017	-7.9553	-0.0032	-7.89914	-0.0018		-7.89914	-0.0049	-7.89914	-0.0059	-7.89914	-0.0047	-7.89914	-0.0023	-7.89914	-0.0055
-7.84754	-0.0258	-7.84754	-0.066	-7.84754	-0.0072	-7.904	-0.0017	-7.84754	-0.0097		-7.84754	-0.0175	-7.84754	-0.0359	-7.84754	-0.0233	-7.84754	-0.0371	-7.84754	-0.0996
-7.79594	-0.0158	-7.79594	-0.0433	-7.79594	-0.0053	-7.8526	-0.0049	-7.79594	-0.0047		-7.79594	-0.014	-7.79594	-0.0142	-7.79594	-0.0129	-7.79594	-0.0265	-7.79594	-0.0743
-7.74434	-0.0132	-7.74434	-0.0372	-7.74434	-0.0064	-7.8013	-0.0054	-7.74434	-0.0066		-7.74434	-0.0197	-7.74434	-0.0077	-7.74434	-0.0169	-7.74434	-0.0194	-7.74434	-0.0553
-7.69284	-0.0163	-7.69284	-0.0465	-7.69284	-0.0064	-7.7499	-0.0063	-7.69284	-0.0081		-7.69284	-0.0192	-7.69284	-0.0045	-7.69284	-0.0216	-7.69284	-0.0251	-7.69284	-0.0724
-7.64124	-0.0094	-7.64124	-0.0256	-7.64124	-0.0072	-7.6985	-0.0065	-7.64124	-0.0098		-7.64124	-0.0226	-7.64124	-0.0048	-7.64124	-0.0258	-7.64124	-0.0159	-7.64124	-0.044
-7.58964	-0.0082	-7.58964	-0.0207	-7.58964	-0.0084	-7.6472	-0.0095	-7.58964	-0.0097		-7.58964	-0.0295	-7.58964	-0.0067	-7.58964	-0.0271	-7.58964	-0.0152	-7.58964	-0.0398
-7.53804	-0.0125	-7.53804	-0.0334	-7.53804	-0.0112	-7.5958	-0.0064	-7.53804	-0.0124		-7.53804	-0.032	-7.53804	-0.0053	-7.53804	-0.0357	-7.53804	-0.0272	-7.53804	-0.0747
-7.48644	-0.0089	-7.48644	-0.0249	-7.48644	-0.0092	-7.5445	-0.0134	-7.48644	-0.0121		-7.48644	-0.0244	-7.48644	-0.0017	-7.48644	-0.032	-7.48644	-0.0213	-7.48644	-0.0602
-7.43484	-0.004	-7.43484	-0.0113	-7.43484	-0.018	-7.4931	-0.0121	-7.43484	-0.0122		-7.43484	-0.06	-7.43484	-0.0003	-7.43484	-0.0367	-7.43484	-0.0103	-7.43484	-0.0296
-7.38324	-0.0001	-7.38324	-0.0002	-7.38324	-0.0113	-7.4418	-0.0168	-7.38324	-0.0087		-7.38324	-0.0378	-7.38324	0	-7.38324	-0.0256	-7.38324	-0.0002	-7.38324	-0.0006
-7.33164	0	-7.33164	0	-7.33164	-0.007	-7.3904	-0.0183	-7.33164	-0.006		-7.33164	-0.0218	-7.33164	0	-7.33164	-0.0177	-7.33164	0	-7.33164	0
-7.28014	0	-7.28014	0	-7.28014	-0.0039	-7.3391	-0.0097	-7.28014	-0.0026		-7.28014	-0.0124	-7.28014	0	-7.28014	-0.0078	-7.28014	0	-7.28014	0
-7.22854	0	-7.22854	0	-7.22854	-0.0027	-7.2877	-0.0048	-7.22854	-0.0019		-7.22854	-0.0089	-7.22854	0	-7.22854	-0.006	-7.22854	0	-7.22854	0
-7.17694	-0.0004	-7.17694	-0.0011	-7.17694	-0.0013	-7.2364	-0.0034	-7.17694	-0.001		-7.17694	-0.0048	-7.17694	0	-7.17694	-0.0036	-7.17694	-0.0005	-7.17694	-0.0015
-7.12534	-0.0003	-7.12534	-0.0009	-7.12534	-0.0041	-7.185	-0.0018	-7.12534	-0.0065		-7.12534	-0.0171	-7.12534	0	-7.12534	-0.0261	-7.12534	-0.0004	-7.12534	-0.0012
-7.07374	-0.0004	-7.07374	-0.0011	-7.07374	-0.0068	-7.1336	-0.0012	-7.07374	-0.0071		-7.07374	-0.0312	-7.07374	0	-7.07374	-0.0306	-7.07374	-0.0005	-7.07374	-0.0018
-7.02214	-0.0382	-7.02214	-0.1086	-7.02214	-0.012	-7.0823	-0.0051	-7.02214	-0.0134		-7.02214	-0.0556	-7.02214	-0.0012	-7.02214	-0.0538	-7.02214	-0.0555	-7.02214	-0.1812
-6.97054	-0.0241	-6.97054	-0.0662	-6.97054	-0.003	-7.0309	-0.0095	-6.97054	-0.0037		-6.97054	-0.0156	-6.97054	-0.0054	-6.97054	-0.0218	-6.97054	-0.0427	-6.97054	-0.1194
-6.91894	-0.0101	-6.91894	-0.0232	-6.91894	-0.0044	-6.9796	-0.0024	-6.91894	-0.0065		-6.91894	-0.0238	-6.91894	-0.012	-6.91894	-0.0368	-6.91894	-0.028	-6.91894	-0.0427
-6.86744	-0.0159	-6.86744	-0.0125	-6.86744	-0.006	-6.9282	-0.0035	-6.86744	-0.0082		-6.86744	-0.0343	-6.86744	-0.0572	-6.86744	-0.0484	-6.86744	-0.0805	-6.86744	-0.0332
-6.81584	-0.0246	-6.81584	-0.0154	-6.81584	-0.0015	-6.8769	-0.0034	-6.81584	-0.0016		-6.81584	-0.0097	-6.81584	-0.082	-6.81584	-0.0083	-6.81584	-0.1264	-6.81584	-0.0501
-6.76424	-0.0055	-6.76424	-0.0022	-6.76424	-0.0011	-6.8255	-0.0069	-6.76424	-0.0014		-6.76424	-0.0087	-6.76424	-0.0175	-6.76424	-0.0099	-6.76424	-0.0296	-6.76424	-0.0098
-6.71264	-0.004	-6.71264	-0.0016	-6.71264	-0.004	-6.7742	-0.0001	-6.71264	-0.0049		-6.71264	-0.0288	-6.71264	-0.0127	-6.71264	-0.0334	-6.71264	-0.0218	-6.71264	-0.0071
-6.66104	0	-6.66104	0	-6.66104	-0.0084	-6.7228	-0.0033	-6.66104	-0.0113		-6.66104	-0.0631	-6.66104	0	-6.66104	-0.0783	-6.66104	0	-6.66104	0
-6.60944	0	-6.60944	0	-6.60944	-0.0074	-6.6714	-0.0077	-6.60944	-0.0088		-6.60944	-0.0624	-6.60944	0	-6.60944	-0.0678	-6.60944	0	-6.60944	0
-6.55784	-0.0788	-6.55784	-0.0259	-6.55784	-0.0039	-6.6201	-0.008	-6.55784	-0.0059		-6.55784	-0.0397	-6.55784	-0.0718	-6.55784	-0.0558	-6.55784	-0.5784	-6.55784	-0.1936
-6.50624	-0.1508	-6.50624	-0.0495	-6.50624	-0.0035	-6.5687	-0.0086	-6.50624	-0.007		-6.50624	-0.0409	-6.50624	-0.1369	-6.50624	-0.0744	-6.50624	-1.1074	-6.50624	-0.3708
-6.45464	-0.2143	-6.45464	-0.0704	-6.45464	-0.0046	-6.5174	-0.0028	-6.45464	-0.0093		-6.45464	-0.0554	-6.45464	-0.1947	-6.45464	-0.1008	-6.45464	-1.5742	-6.45464	-0.5271
-6.40314	-0.3464	-6.40314	-0.1138	-6.40314	-0.0253	-6.466	-0.0046	-6.40314	-0.0658		-6.40314	-0.3082	-6.40314	-0.3122	-6.40314	-0.7464	-6.40314	-2.5445	-6.40314	-0.8521
-6.35154	-0.1313	-6.35154	-0.0431	-6.35154	-0.0328	-6.4147	-0.0245	-6.35154	-0.0917		-6.35154	-0.3998	-6.35154	-0.1165	-6.35154	-1.0684	-6.35154	-0.9648	-6.35154	-0.3232
-6.29994	-0.0078	-6.29994	-0.0026	-6.29994	-0.0413	-6.3633	-0.0428	-6.29994	-0.1137		-6.29994	-0.5688	-6.29994	-0.0072	-6.29994	-1.4872	-6.29994	-0.0569	-6.29994	-0.0191
-6.24834	0	-6.24834	0	-6.24834	-0.0366	-6.312	-0.0541	-6.24834	-0.0964		-6.24834	-0.5844	-6.24834	0	-6.24834	-1.3218	-6.24834	0	-6.24834	0
-6.19674	0	-6.19674	0	-6.19674	-0.0477	-6.2606	-0.0444	-6.19674	-0.1286		-6.19674	-0.6533	-6.19674	0	-6.19674	-1.5564	-6.19674	0	-6.19674	0
-6.14514	0	-6.14514	0	-6.14514	-0.0351	-6.2092	-0.0435	-6.14514	-0.097		-6.14514	-0.4794	-6.14514	0	-6.14514	-1.0541	-6.14514	0	-6.14514	0
-6.09354	0	-6.09354	0	-6.09354	-0.0218	-6.1579	-0.0343	-6.09354	-0.0505		-6.09354	-0.3664	-6.09354	0	-6.09354	-0.4097	-6.09354	0	-6.09354	0
-6.04194	0	-6.04194	0	-6.04194	-0.0107	-6.1065	-0.049	-6.04194	-0.0141		-6.04194	-0.5315	-6.04194	0	-6.04194	-0.2327	-6.04194	0	-6.04194	0
-5.99044	0	-5.99044	0	-5.99044	-0.0113	-6.0552	-0.0079	-5.99044	-0.019		-5.99044	-0.6352	-5.99044	0	-5.99044	-0.287	-5.99044	0	-5.99044	0
-5.93884	0	-5.93884	0	-5.93884	-0.0023	-6.0038	-0.0109	-5.93884	-0.004		-5.93884	-0.1758	-5.93884	0	-5.93884	-0.0867	-5.93884	0	-5.93884	0
-5.88724	-0.0017	-5.88724	-0.0006	-5.88724	-0.0048	-5.9525	-0.0043	-5.88724	-0.0132		-5.88724	-0.1916	-5.88724	-0.4486	-5.88724	-0.1689	-5.88724	-0.0209	-5.88724	-0.0069
-5.83564	-0.0038	-5.83564	-0.0013	-5.83564	-0.0054	-5.9011	-0.0001	-5.83564	-0.005		-5.83564	-1.083	-5.83564	-0.9904	-5.83564	-0.3798	-5.83564	-0.0464	-5.83564	-0.0152
-5.78404	-0.0007	-5.78404	-0.0002	-5.78404	-0.0017	-5.8498	-0.0116	-5.78404	-0.0015		-5.78404	-0.4541	-5.78404	-0.1847	-5.78404	-0.1599	-5.78404	-0.0087	-5.78404	-0.0028
-5.73244	0	-5.73244	0	-5.73244	-0.016	-5.7984	-0.0033	-5.73244	-0.0092		-5.73244	-0.5707	-5.73244	0	-5.73244	-0.2322	-5.73244	0	-5.73244	0
-5.68084	0	-5.68084	0	-5.68084	-0.0137	-5.7471	-0.0001	-5.68084	-0.0131		-5.68084	-0.2011	-5.68084	0	-5.68084	-0.0909	-5.68084	0	-5.68084	0
-5.62924	0	-5.62924	0	-5.62924	-0.0142	-5.6957	-0.034	-5.62924	-0.0157		-5.62924	-0.1319	-5.62924	0	-5.62924	-0.0636	-5.62924	0	-5.62924	0
-5.57774	0	-5.57774	0	-5.57774	-0.0207	-5.6443	-0.0151	-5.57774	-0.024		-5.57774	-0.214	-5.57774	0	-5.57774	-0.0916	-5.57774	0	-5.57774	0
-5.52614	0	-5.52614	0	-5.52614	-0.0328	-5.593	-0.017	-5.52614	-0.0482		-5.52614	-0.4514	-5.52614	0	-5.52614	-0.1695	-5.52614	0	-5.52614	0
-5.47454	0	-5.47454	0	-5.47454	-0.0283	-5.5416	-0.0548	-5.47454	-0.0491		-5.47454	-0.2328	-5.47454	0	-5.47454	-0.0909	-5.47454	0	-5.47454	0
-5.42294	0	-5.42294	0	-5.42294	-0.0294	-5.4903	-0.0308	-5.42294	-0.058		-5.42294	-0.1604	-5.42294	0	-5.42294	-0.0628	-5.42294	0	-5.42294	0
-5.37134	0	-5.37134	0	-5.37134	-0.0315	-5.4389	-0.0296	-5.37134	-0.0701		-5.37134	-0.103	-5.37134	0	-5.37134	-0.0402	-5.37134	0	-5.37134	0
-5.31974	0	-5.31974	0	-5.31974	-0.0292	-5.3876	-0.0348	-5.31974	-0.0665		-5.31974	-0.0858	-5.31974	0	-5.31974	-0.0321	-5.31974	0	-5.31974	0
-5.26814	0	-5.26814	0	-5.26814	-0.0073	-5.3362	-0.0321	-5.26814	-0.0053		-5.26814	-0.0661	-5.26814	0	-5.26814	-0.0224	-5.26814	0	-5.26814	0
-5.21654	0	-5.21654	0	-5.21654	-0.0076	-5.2849	-0.0292	-5.21654	-0.0043		-5.21654	-0.0506	-5.21654	0	-5.21654	-0.0171	-5.21654	0	-5.21654	0
-5.16504	0	-5.16504	0	-5.16504	-0.0073	-5.2335	-0.0088	-5.16504	-0.0038		-5.16504	-0.0423	-5.16504	0	-5.16504	-0.0143	-5.16504	0	-5.16504	0
-5.11344	0	-5.11344	0	-5.11344	-0.0126	-5.1821	-0.0085	-5.11344	-0.005		-5.11344	-0.0509	-5.11344	0	-5.11344	-0.0171	-5.11344	0	-5.11344	0
-5.06184	0	-5.06184	0	-5.06184	-0.0037	-5.1308	-0.0082	-5.06184	-0.0014		-5.06184	-0.0139	-5.06184	0	-5.06184	-0.0047	-5.06184	0	-5.06184	0
-5.01024	0	-5.01024	0	-5.01024	0	-5.0794	-0.0088	-5.01024	0		-5.01024	0	-5.01024	0	-5.01024	0	-5.01024	0	-5.01024	0
-4.95864	0	-4.95864	0	-4.95864	0	-5.0281	0	-4.95864	0		-4.95864	0	-4.95864	0	-4.95864	0	-4.95864	0	-4.95864	0
-4.90704	0	-4.90704	0	-4.90704	0	-4.9767	0	-4.90704	0		-4.90704	0	-4.90704	0	-4.90704	0	-4.90704	0	-4.90704	0
-4.85544	0	-4.85544	0	-4.85544	0	-4.9254	0	-4.85544	0		-4.85544	0	-4.85544	0	-4.85544	0	-4.85544	0	-4.85544	0
-4.80384	0	-4.80384	0	-4.80384	0	-4.874	0	-4.80384	0		-4.80384	0	-4.80384	0	-4.80384	0	-4.80384	0	-4.80384	0
-4.75234	0	-4.75234	0	-4.75234	0	-4.8227	0	-4.75234	0		-4.75234	0	-4.75234	0	-4.75234	0	-4.75234	0	-4.75234	0
-4.70074	0	-4.70074	0	-4.70074	0	-4.7713	0	-4.70074	0		-4.70074	0	-4.70074	0	-4.70074	0	-4.70074	0	-4.70074	0
-4.64914	0	-4.64914	0	-4.64914	0	-4.7199	0	-4.64914	0		-4.64914	0	-4.64914	0	-4.64914	0	-4.64914	0	-4.64914	0
-4.59754	0	-4.59754	0	-4.59754	0	-4.6686	0	-4.59754	0		-4.59754	0	-4.59754	0	-4.59754	0	-4.59754	0	-4.59754	0
-4.54594	0	-4.54594	0	-4.54594	0	-4.6172	0	-4.54594	0		-4.54594	0	-4.54594	0	-4.54594	0	-4.54594	0	-4.54594	0
-4.49434	0	-4.49434	0	-4.49434	-0.2207	-4.5659	0	-4.49434	-0.6473		-4.49434	-0.0176	-4.49434	0	-4.49434	-0.0499	-4.49434	0	-4.49434	0
-4.44274	0	-4.44274	0	-4.44274	-0.3636	-4.5145	-0.1953	-4.44274	-1.0523		-4.44274	-0.0319	-4.44274	0	-4.44274	-0.0901	-4.44274	0	-4.44274	0
-4.39114	0	-4.39114	0	-4.39114	-1.9331	-4.4632	-0.2921	-4.39114	-5.6837		-4.39114	-0.1774	-4.39114	0	-4.39114	-0.5077	-4.39114	0	-4.39114	0
-4.33964	-0.0331	-4.33964	-0.0108	-4.33964	-0.1791	-4.4118	-0.5665	-4.33964	-0.4764		-4.33964	-0.0178	-4.33964	-0.0009	-4.33964	-0.048	-4.33964	-0.0138	-4.33964	-0.004
-4.28804	-0.2889	-4.28804	-0.0944	-4.28804	-0.0181	-4.3605	-0.3179	-4.28804	-0.0063		-4.28804	-0.0022	-4.28804	-0.0074	-4.28804	-0.0007	-4.28804	-0.1204	-4.28804	-0.0346
-4.23644	0	-4.23644	0	-4.23644	0	-4.3091	-0.1197	-4.23644	0		-4.23644	0	-4.23644	0	-4.23644	0	-4.23644	0	-4.23644	0
-4.18484	0	-4.18484	0	-4.18484	-0.0394	-4.2578	0	-4.18484	-0.0271		-4.18484	-0.0072	-4.18484	0	-4.18484	-0.0041	-4.18484	0	-4.18484	0
-4.13324	0	-4.13324	0	-4.13324	-0.0839	-4.2064	-0.0272	-4.13324	-0.0488		-4.13324	-0.0142	-4.13324	0	-4.13324	-0.0061	-4.13324	0	-4.13324	0
-4.08164	0	-4.08164	0	-4.08164	-0.2471	-4.155	-0.0848	-4.08164	-0.1261		-4.08164	-0.0365	-4.08164	0	-4.08164	-0.0158	-4.08164	0	-4.08164	0
-4.03004	0	-4.03004	0	-4.03004	-0.621	-4.1037	-0.2682	-4.03004	-0.4548		-4.03004	-0.0817	-4.03004	0	-4.03004	-0.0589	-4.03004	0	-4.03004	0
-3.97844	0	-3.97844	0	-3.97844	-0.331	-4.0523	-1.1584	-3.97844	-0.3406		-3.97844	-0.0377	-3.97844	0	-3.97844	-0.0471	-3.97844	0	-3.97844	0
-3.92694	0	-3.92694	0	-3.92694	-0.2681	-4.001	-0.6067	-3.92694	-0.3306		-3.92694	-0.0294	-3.92694	0	-3.92694	-0.0485	-3.92694	0	-3.92694	0
-3.87534	0	-3.87534	0	-3.87534	-0.2907	-3.9496	-0.3455	-3.87534	-0.3774		-3.87534	-0.0306	-3.87534	0	-3.87534	-0.0579	-3.87534	0	-3.87534	0
-3.82374	0	-3.82374	0	-3.82374	-0.2325	-3.8983	-0.318	-3.82374	-0.4131		-3.82374	-0.029	-3.82374	0	-3.82374	-0.0747	-3.82374	0	-3.82374	0
-3.77214	0	-3.77214	0	-3.77214	-0.2728	-3.8469	-0.2744	-3.77214	-0.4893		-3.77214	-0.0388	-3.77214	0	-3.77214	-0.1087	-3.77214	0	-3.77214	0
-3.72054	0	-3.72054	0	-3.72054	-0.0219	-3.7956	-0.3811	-3.72054	-0.0309		-3.72054	-0.0031	-3.72054	0	-3.72054	-0.009	-3.72054	0	-3.72054	0
-3.66894	0	-3.66894	0	-3.66894	0	-3.7442	-0.2626	-3.66894	0		-3.66894	0	-3.66894	0	-3.66894	0	-3.66894	0	-3.66894	0
-3.61734	0	-3.61734	0	-3.61734	-1.114	-3.6928	0	-3.61734	-2.6889		-3.61734	-0.1259	-3.61734	0	-3.61734	-0.3409	-3.61734	0	-3.61734	0
-3.56574	0	-3.56574	0	-3.56574	0	-3.6415	-0.2747	-3.56574	0		-3.56574	0	-3.56574	0	-3.56574	0	-3.56574	0	-3.56574	0
-3.51424	0	-3.51424	0	-3.51424	0	-3.5901	-0.7574	-3.51424	0		-3.51424	0	-3.51424	0	-3.51424	0	-3.51424	0	-3.51424	0
-3.46264	0	-3.46264	0	-3.46264	0	-3.5388	0	-3.46264	0		-3.46264	0	-3.46264	0	-3.46264	0	-3.46264	0	-3.46264	0
-3.41104	0	-3.41104	0	-3.41104	-2.4466	-3.4874	-0.936	-3.41104	-0.8293		-3.41104	-0.019	-3.41104	0	-3.41104	-0.0102	-3.41104	0	-3.41104	0
-3.35944	0	-3.35944	0	-3.35944	-3.0745	-3.4361	-2.1457	-3.35944	-1.0407		-3.35944	-0.009	-3.35944	0	-3.35944	-0.0075	-3.35944	0	-3.35944	0
-3.30784	0	-3.30784	0	-3.30784	-0.1743	-3.3847	-0.0448	-3.30784	-0.052		-3.30784	-0.0002	-3.30784	0	-3.30784	-0.0004	-3.30784	0	-3.30784	0
-3.25624	0	-3.25624	0	-3.25624	0	-3.3334	0	-3.25624	0		-3.25624	0	-3.25624	0	-3.25624	0	-3.25624	0	-3.25624	0
-3.20464	0	-3.20464	0	-3.20464	0	-3.282	0	-3.20464	0		-3.20464	0	-3.20464	0	-3.20464	0	-3.20464	0	-3.20464	0
-3.15304	0	-3.15304	0	-3.15304	0	-3.2306	0	-3.15304	0		-3.15304	0	-3.15304	0	-3.15304	0	-3.15304	0	-3.15304	0
-3.10154	0	-3.10154	0	-3.10154	0	-3.1793	0	-3.10154	0		-3.10154	0	-3.10154	0	-3.10154	0	-3.10154	0	-3.10154	0
-3.04994	0	-3.04994	0	-3.04994	0	-3.1279	0	-3.04994	0		-3.04994	0	-3.04994	0	-3.04994	0	-3.04994	0	-3.04994	0
-2.99834	0	-2.99834	0	-2.99834	0	-3.0766	0	-2.99834	0		-2.99834	0	-2.99834	0	-2.99834	0	-2.99834	0	-2.99834	0
-2.94674	0	-2.94674	0	-2.94674	-0.0708	-3.0252	0	-2.94674	-0.0786		-2.94674	-0.0081	-2.94674	0	-2.94674	-0.0176	-2.94674	0	-2.94674	0
-2.89514	0	-2.89514	0	-2.89514	-0.2742	-2.9739	0	-2.89514	-0.2311		-2.89514	-0.0195	-2.89514	0	-2.89514	-0.0454	-2.89514	0	-2.89514	0
-2.84354	-0.0567	-2.84354	-0.02	-2.84354	-0.0964	-2.9225	-0.0911	-2.84354	-0.0698		-2.84354	-0.006	-2.84354	-0.0033	-2.84354	-0.0127	-2.84354	-0.0005	-2.84354	-0.0002
-2.79194	-0.2216	-2.79194	-0.0779	-2.79194	-0.1346	-2.8712	-0.0731	-2.79194	-0.1064		-2.79194	-0.0097	-2.79194	-0.0128	-2.79194	-0.0212	-2.79194	-0.002	-2.79194	-0.0008
-2.74034	-1.4158	-2.74034	-0.4975	-2.74034	-0.1493	-2.8198	-0.0954	-2.74034	-0.1005		-2.74034	-0.0087	-2.74034	-0.0809	-2.74034	-0.018	-2.74034	-0.0119	-2.74034	-0.0051
-2.68884	-0.5569	-2.68884	-0.1958	-2.68884	-0.1632	-2.7685	-0.1511	-2.68884	-0.0685		-2.68884	-0.0059	-2.68884	-0.032	-2.68884	-0.0062	-2.68884	-0.0048	-2.68884	-0.0021
-2.63724	0	-2.63724	0	-2.63724	-0.0949	-2.7171	-0.1284	-2.63724	-0.0425		-2.63724	-0.0046	-2.63724	0	-2.63724	-0.005	-2.63724	0	-2.63724	0
-2.58564	0	-2.58564	0	-2.58564	-0.0271	-2.6657	-0.1334	-2.58564	-0.0183		-2.58564	-0.0023	-2.58564	0	-2.58564	-0.0037	-2.58564	0	-2.58564	0
-2.53404	0	-2.53404	0	-2.53404	-0.0366	-2.6144	-0.0537	-2.53404	-0.0214		-2.53404	-0.0029	-2.53404	0	-2.53404	-0.0041	-2.53404	0	-2.53404	0
-2.48244	0	-2.48244	0	-2.48244	-0.0342	-2.563	-0.0227	-2.48244	-0.0232		-2.48244	-0.0029	-2.48244	0	-2.48244	-0.0047	-2.48244	0	-2.48244	0
-2.43084	0	-2.43084	0	-2.43084	-0.0955	-2.5117	-0.0083	-2.43084	-0.0528		-2.43084	-0.0089	-2.43084	0	-2.43084	-0.0085	-2.43084	0	-2.43084	0
-2.37924	0	-2.37924	0	-2.37924	-0.0407	-2.4603	-0.0974	-2.37924	-0.0236		-2.37924	-0.004	-2.37924	0	-2.37924	-0.0037	-2.37924	0	-2.37924	0
-2.32764	0	-2.32764	0	-2.32764	-0.1	-2.409	-0.0431	-2.32764	-0.0521		-2.32764	-0.0098	-2.32764	0	-2.32764	-0.0088	-2.32764	0	-2.32764	0
-2.27614	0	-2.27614	0	-2.27614	-0.0281	-2.3576	-0.0573	-2.27614	-0.0121		-2.27614	-0.0024	-2.27614	0	-2.27614	-0.0016	-2.27614	0	-2.27614	0
-2.22454	-0.0176	-2.22454	-0.0516	-2.22454	-0.1165	-2.3063	-0.1469	-2.22454	-0.0502		-2.22454	-0.0111	-2.22454	0	-2.22454	-0.0082	-2.22454	-0.0015	-2.22454	-0.0047
-2.17294	-0.0809	-2.17294	-0.2378	-2.17294	-0.0071	-2.2549	-0.0372	-2.17294	-0.0042		-2.17294	-0.0007	-2.17294	0	-2.17294	-0.0009	-2.17294	-0.0071	-2.17294	-0.0218
-2.12134	-0.1465	-2.12134	-0.4305	-2.12134	-0.003	-2.2035	-0.0442	-2.12134	-0.0021		-2.12134	-0.0003	-2.12134	0	-2.12134	-0.0005	-2.12134	-0.0128	-2.12134	-0.0394
-2.06974	-0.2917	-2.06974	-0.8569	-2.06974	-0.0318	-2.1522	-0.0053	-2.06974	-0.019		-2.06974	-0.0032	-2.06974	0	-2.06974	-0.0038	-2.06974	-0.0253	-2.06974	-0.0779
-2.01814	-0.0292	-2.01814	-0.0858	-2.01814	-0.0129	-2.1008	-0.0024	-2.01814	-0.0086		-2.01814	-0.0016	-2.01814	0	-2.01814	-0.0019	-2.01814	-0.0025	-2.01814	-0.0078
-1.96654	-0.0236	-1.96654	-0.0694	-1.96654	-0.0142	-2.0495	-0.0443	-1.96654	-0.0099		-1.96654	-0.0019	-1.96654	0	-1.96654	-0.0023	-1.96654	-0.002	-1.96654	-0.0063
-1.91494	-0.0181	-1.91494	-0.0533	-1.91494	-0.0155	-1.9981	-0.0121	-1.91494	-0.0113		-1.91494	-0.0023	-1.91494	0	-1.91494	-0.0028	-1.91494	-0.0016	-1.91494	-0.0048
-1.86344	-0.0127	-1.86344	-0.0374	-1.86344	-0.0082	-1.9468	-0.0133	-1.86344	-0.0053		-1.86344	-0.0013	-1.86344	0	-1.86344	-0.0013	-1.86344	-0.0011	-1.86344	-0.0034
-1.81184	0	-1.81184	0	-1.81184	-0.0115	-1.8954	-0.0138	-1.81184	-0.0105		-1.81184	-0.0018	-1.81184	0	-1.81184	-0.0031	-1.81184	0	-1.81184	0
-1.76024	0	-1.76024	0	-1.76024	-0.0918	-1.8441	-0.0044	-1.76024	-0.0636		-1.76024	-0.0137	-1.76024	0	-1.76024	-0.0173	-1.76024	0	-1.76024	0
-1.70864	0	-1.70864	0	-1.70864	-0.031	-1.7927	-0.015	-1.70864	-0.0214		-1.70864	-0.005	-1.70864	0	-1.70864	-0.006	-1.70864	0	-1.70864	0
-1.65704	0	-1.65704	0	-1.65704	-0.0534	-1.7414	-0.0356	-1.65704	-0.0282		-1.65704	-0.0083	-1.65704	0	-1.65704	-0.0068	-1.65704	0	-1.65704	0
-1.60544	0	-1.60544	0	-1.60544	-0.0385	-1.69	-0.0346	-1.60544	-0.0189		-1.60544	-0.0061	-1.60544	0	-1.60544	-0.0044	-1.60544	0	-1.60544	0
-1.55384	0	-1.55384	0	-1.55384	-0.0287	-1.6386	-0.0459	-1.55384	-0.0146		-1.55384	-0.0046	-1.55384	0	-1.55384	-0.0036	-1.55384	0	-1.55384	0
-1.50224	0	-1.50224	0	-1.50224	-0.01	-1.5873	-0.0352	-1.50224	-0.0059		-1.50224	-0.0017	-1.50224	0	-1.50224	-0.0016	-1.50224	0	-1.50224	0
-1.45074	0	-1.45074	0	-1.45074	-0.0045	-1.5359	-0.0225	-1.45074	-0.0034		-1.45074	-0.0008	-1.45074	0	-1.45074	-0.0011	-1.45074	0	-1.45074	0
-1.39914	0	-1.39914	0	-1.39914	-0.0258	-1.4846	-0.0065	-1.39914	-0.0174		-1.39914	-0.0048	-1.39914	0	-1.39914	-0.0053	-1.39914	0	-1.39914	0
-1.34754	0	-1.34754	0	-1.34754	-0.02	-1.4332	-0.0043	-1.34754	-0.0151		-1.34754	-0.0041	-1.34754	0	-1.34754	-0.0051	-1.34754	0	-1.34754	0
-1.29594	0	-1.29594	0	-1.29594	-0.0015	-1.3819	-0.0255	-1.29594	-0.0023		-1.29594	-0.0005	-1.29594	0	-1.29594	-0.0012	-1.29594	0	-1.29594	0
-1.24434	0	-1.24434	0	-1.24434	-0.0015	-1.3305	-0.0106	-1.24434	-0.0022		-1.24434	-0.0004	-1.24434	0	-1.24434	-0.0009	-1.24434	0	-1.24434	0
-1.19274	0	-1.19274	0	-1.19274	-0.0018	-1.2792	-0.0014	-1.19274	-0.0026		-1.19274	-0.0004	-1.19274	0	-1.19274	-0.0008	-1.19274	0	-1.19274	0
-1.14114	0	-1.14114	0	-1.14114	-0.0224	-1.2278	-0.0014	-1.14114	-0.0206		-1.14114	-0.0044	-1.14114	0	-1.14114	-0.0054	-1.14114	0	-1.14114	0
-1.08954	0	-1.08954	0	-1.08954	-0.014	-1.1764	-0.0019	-1.08954	-0.0142		-1.08954	-0.0031	-1.08954	0	-1.08954	-0.0043	-1.08954	0	-1.08954	0
-1.03794	0	-1.03794	0	-1.03794	-0.0056	-1.1251	-0.0143	-1.03794	-0.0051		-1.03794	-0.0012	-1.03794	0	-1.03794	-0.0017	-1.03794	0	-1.03794	0
-0.98644	0	-0.98644	0	-0.98644	-0.0116	-1.0737	-0.0109	-0.98644	-0.0116		-0.98644	-0.0025	-0.98644	0	-0.98644	-0.0038	-0.98644	0	-0.98644	0
-0.93484	-0.0042	-0.93484	-0.0013	-0.93484	-0.0244	-1.0224	-0.006	-0.93484	-0.0232		-0.93484	-0.0057	-0.93484	-0.001	-0.93484	-0.0088	-0.93484	-0.0002	-0.93484	-0.0001
-0.88324	-0.0033	-0.88324	-0.0014	-0.88324	-0.0133	-0.971	-0.0118	-0.88324	-0.0123		-0.88324	-0.0031	-0.88324	-0.0014	-0.88324	-0.0045	-0.88324	-0.0002	-0.88324	-0.0001
-0.83164	-0.0024	-0.83164	-0.0014	-0.83164	-0.0151	-0.9197	-0.0217	-0.83164	-0.0223		-0.83164	-0.003	-0.83164	-0.002	-0.83164	-0.0044	-0.83164	-0.0002	-0.83164	-0.0001
-0.78004	-0.0026	-0.78004	-0.0036	-0.78004	-0.0254	-0.8683	-0.0113	-0.78004	-0.0568		-0.78004	-0.0059	-0.78004	-0.002	-0.78004	-0.0142	-0.78004	-0.0002	-0.78004	-0.0001
-0.72844	-0.0003	-0.72844	-0.0003	-0.72844	-0.0771	-0.817	-0.0166	-0.72844	-0.1793		-0.72844	-0.0181	-0.72844	-0.0004	-0.72844	-0.0426	-0.72844	0	-0.72844	0
-0.67684	-0.0026	-0.67684	-0.0023	-0.67684	-0.083	-0.7656	-0.0256	-0.67684	-0.1652		-0.67684	-0.0174	-0.67684	-0.0011	-0.67684	-0.0343	-0.67684	-0.0002	-0.67684	-0.0001
-0.62524	0	-0.62524	0	-0.62524	-0.006	-0.7142	-0.0805	-0.62524	-0.0054		-0.62524	-0.0015	-0.62524	0	-0.62524	-0.0016	-0.62524	0	-0.62524	0
-0.57374	-0.0018	-0.57374	-0.0011	-0.57374	-0.0247	-0.6629	-0.1309	-0.57374	-0.0358		-0.57374	-0.0054	-0.57374	-0.001	-0.57374	-0.0073	-0.57374	-0.0001	-0.57374	-0.0001
-0.52214	-0.0032	-0.52214	-0.0021	-0.52214	-0.0117	-0.6115	-0.0101	-0.52214	-0.0127		-0.52214	-0.0027	-0.52214	-0.0025	-0.52214	-0.0028	-0.52214	-0.0002	-0.52214	-0.0001
-0.47054	-0.0041	-0.47054	-0.0031	-0.47054	-0.0173	-0.5602	-0.0262	-0.47054	-0.0157		-0.47054	-0.0042	-0.47054	-0.0039	-0.47054	-0.0037	-0.47054	-0.0003	-0.47054	-0.0002
-0.41894	-0.0016	-0.41894	-0.0019	-0.41894	-0.0047	-0.5088	-0.0117	-0.41894	-0.0067		-0.41894	-0.0011	-0.41894	-0.0025	-0.41894	-0.0015	-0.41894	-0.0002	-0.41894	-0.0001
-0.36734	-0.0031	-0.36734	-0.0035	-0.36734	-0.007	-0.4575	-0.0157	-0.36734	-0.0065		-0.36734	-0.0017	-0.36734	-0.005	-0.36734	-0.0016	-0.36734	-0.0003	-0.36734	-0.0002
-0.31574	-0.0031	-0.31574	-0.0051	-0.31574	-0.0218	-0.4061	-0.0047	-0.31574	-0.0192		-0.31574	-0.0055	-0.31574	-0.0055	-0.31574	-0.0048	-0.31574	-0.0003	-0.31574	-0.0004
-0.26414	-0.0008	-0.26414	-0.0013	-0.26414	0	-0.3548	-0.0076	-0.26414	0		-0.26414	0	-0.26414	-0.0025	-0.26414	0	-0.26414	-0.0001	-0.26414	-0.0001
-0.21254	-0.0002	-0.21254	-0.0004	-0.21254	-0.0034	-0.3034	-0.0107	-0.21254	-0.0033		-0.21254	-0.0009	-0.21254	-0.0011	-0.21254	-0.001	-0.21254	0	-0.21254	0
-0.16104	-0.0028	-0.16104	-0.002	-0.16104	-0.0117	-0.2521	-0.0039	-0.16104	-0.0094		-0.16104	-0.0032	-0.16104	-0.0025	-0.16104	-0.0027	-0.16104	-0.0003	-0.16104	-0.0002
-0.10944	-0.0024	-0.10944	-0.0033	-0.10944	-0.0074	-0.2007	-0.0034	-0.10944	-0.0041		-0.10944	-0.002	-0.10944	-0.0033	-0.10944	-0.0011	-0.10944	-0.0003	-0.10944	-0.0003
-0.05784	-0.0017	-0.05784	-0.0027	-0.05784	-0.0046	-0.1493	-0.0095	-0.05784	-0.0035		-0.05784	-0.0012	-0.05784	-0.0028	-0.05784	-0.0011	-0.05784	-0.0002	-0.05784	-0.0003
-0.00624	-0.0006	-0.00624	-0.0011	-0.00624	-0.007	-0.098	-0.0057	-0.00624	-0.0065		-0.00624	-0.0019	-0.00624	-0.001	-0.00624	-0.0022	-0.00624	-0.0001	-0.00624	-0.0001
0.04536	-0.001	0.04536	-0.0016	0.04536	-0.0068	-0.0466	-0.0038	0.04536	-0.0071		0.04536	-0.0018	0.04536	-0.0022	0.04536	-0.0022	0.04536	-0.0002	0.04536	-0.0002
0.09696	-0.0012	0.09696	-0.0015	0.09696	-0.0084	0.0047	-0.0064	0.09696	-0.0129		0.09696	-0.0024	0.09696	-0.0015	0.09696	-0.0041	0.09696	-0.0002	0.09696	-0.0002
0.14856	-0.0047	0.14856	-0.0048	0.14856	-0.0092	0.0561	-0.0063	0.14856	-0.0158		0.14856	-0.0026	0.14856	-0.0063	0.14856	-0.0045	0.14856	-0.0006	0.14856	-0.0006
0.20016	-0.0007	0.20016	-0.0007	0.20016	-0.0048	0.1074	-0.0079	0.20016	-0.0068		0.20016	-0.0014	0.20016	-0.0011	0.20016	-0.0021	0.20016	-0.0001	0.20016	-0.0001
0.25166	-0.0024	0.25166	-0.0018	0.25166	-0.0081	0.1588	-0.013	0.25166	-0.0107		0.25166	-0.0025	0.25166	-0.0042	0.25166	-0.0038	0.25166	-0.0003	0.25166	-0.0002
0.30326	-0.0026	0.30326	-0.0034	0.30326	-0.0064	0.2101	-0.0042	0.30326	-0.0061		0.30326	-0.0019	0.30326	-0.0056	0.30326	-0.002	0.30326	-0.0004	0.30326	-0.0005
0.35486	-0.002	0.35486	-0.0027	0.35486	-0.0066	0.2615	-0.0089	0.35486	-0.0082		0.35486	-0.002	0.35486	-0.0045	0.35486	-0.0027	0.35486	-0.0003	0.35486	-0.0004
0.40646	-0.0029	0.40646	-0.0038	0.40646	-0.0057	0.3129	-0.0061	0.40646	-0.0067		0.40646	-0.0017	0.40646	-0.0079	0.40646	-0.0022	0.40646	-0.0006	0.40646	-0.0006
0.45806	-0.0019	0.45806	-0.0031	0.45806	-0.0031	0.3642	-0.0065	0.45806	-0.0042		0.45806	-0.001	0.45806	-0.0057	0.45806	-0.0013	0.45806	-0.0004	0.45806	-0.0005
0.50966	-0.0022	0.50966	-0.003	0.50966	-0.0074	0.4156	-0.0056	0.50966	-0.0078		0.50966	-0.0024	0.50966	-0.0053	0.50966	-0.0025	0.50966	-0.0004	0.50966	-0.0005
0.56126	-0.0031	0.56126	-0.0047	0.56126	-0.0102	0.4669	-0.0029	0.56126	-0.0138		0.56126	-0.0034	0.56126	-0.0046	0.56126	-0.0042	0.56126	-0.0005	0.56126	-0.0007
0.61286	-0.0038	0.61286	-0.007	0.61286	-0.0173	0.5183	-0.008	0.61286	-0.025		0.61286	-0.0054	0.61286	-0.0077	0.61286	-0.0074	0.61286	-0.0007	0.61286	-0.0011
0.66436	-0.0013	0.66436	-0.0024	0.66436	-0.0106	0.5696	-0.0084	0.66436	-0.0125		0.66436	-0.0034	0.66436	-0.0039	0.66436	-0.0041	0.66436	-0.0003	0.66436	-0.0004
0.71596	-0.0013	0.71596	-0.0025	0.71596	-0.0073	0.621	-0.0173	0.71596	-0.0061		0.71596	-0.0023	0.71596	-0.0028	0.71596	-0.0021	0.71596	-0.0003	0.71596	-0.0004
0.76756	-0.0012	0.76756	-0.002	0.76756	-0.0058	0.6723	-0.0101	0.76756	-0.0067		0.76756	-0.002	0.76756	-0.0037	0.76756	-0.0024	0.76756	-0.0003	0.76756	-0.0004
0.81916	-0.0036	0.81916	-0.0069	0.81916	-0.0061	0.7237	-0.0068	0.81916	-0.0075		0.81916	-0.002	0.81916	-0.0104	0.81916	-0.0025	0.81916	-0.0009	0.81916	-0.0013
0.87076	-0.0003	0.87076	-0.0006	0.87076	-0.0035	0.7751	-0.0061	0.87076	-0.0035		0.87076	-0.0011	0.87076	-0.0006	0.87076	-0.0012	0.87076	-0.0001	0.87076	-0.0001
0.92236	-0.0017	0.92236	-0.0028	0.92236	-0.0125	0.8264	-0.0061	0.92236	-0.0271		0.92236	-0.0039	0.92236	-0.0036	0.92236	-0.0084	0.92236	-0.0003	0.92236	-0.0005
0.97396	-0.0027	0.97396	-0.0038	0.97396	-0.0038	0.8778	-0.0036	0.97396	-0.0059		0.97396	-0.0012	0.97396	-0.0067	0.97396	-0.0018	0.97396	-0.0006	0.97396	-0.0007
1.02556	-0.0019	1.02556	-0.0028	1.02556	-0.0025	0.9291	-0.0138	1.02556	-0.003		1.02556	-0.0008	1.02556	-0.0047	1.02556	-0.001	1.02556	-0.0004	1.02556	-0.0006
1.07706	-0.0017	1.07706	-0.0035	1.07706	-0.0018	0.9805	-0.0037	1.07706	-0.0028		1.07706	-0.0006	1.07706	-0.0038	1.07706	-0.001	1.07706	-0.0004	1.07706	-0.0007
1.12866	-0.0034	1.12866	-0.0061	1.12866	-0.0055	1.0318	-0.0023	1.12866	-0.0086		1.12866	-0.0019	1.12866	-0.0113	1.12866	-0.0031	1.12866	-0.0009	1.12866	-0.0013
1.18026	-0.0046	1.18026	-0.0086	1.18026	-0.0079	1.0832	-0.0017	1.18026	-0.0127		1.18026	-0.0027	1.18026	-0.0091	1.18026	-0.0045	1.18026	-0.001	1.18026	-0.0018
1.23186	-0.0025	1.23186	-0.0033	1.23186	-0.0054	1.1345	-0.0052	1.23186	-0.0088		1.23186	-0.0021	1.23186	-0.0061	1.23186	-0.0036	1.23186	-0.0005	1.23186	-0.0007
1.28346	-0.0013	1.28346	-0.0015	1.28346	-0.006	1.1859	-0.0076	1.28346	-0.0077		1.28346	-0.0023	1.28346	-0.0048	1.28346	-0.0032	1.28346	-0.0004	1.28346	-0.0004
1.33506	-0.0031	1.33506	-0.0058	1.33506	-0.0053	1.2372	-0.0049	1.33506	-0.0059		1.33506	-0.002	1.33506	-0.0117	1.33506	-0.0025	1.33506	-0.001	1.33506	-0.0014
1.38666	-0.004	1.38666	-0.008	1.38666	-0.0036	1.2886	-0.0047	1.38666	-0.004		1.38666	-0.0014	1.38666	-0.0079	1.38666	-0.0015	1.38666	-0.001	1.38666	-0.0019
1.43826	-0.0017	1.43826	-0.0031	1.43826	-0.0105	1.34	-0.0043	1.43826	-0.0146		1.43826	-0.0041	1.43826	-0.0039	1.43826	-0.0053	1.43826	-0.0004	1.43826	-0.0008
1.48976	-0.0018	1.48976	-0.0033	1.48976	-0.0062	1.3913	-0.0042	1.48976	-0.0096		1.48976	-0.0023	1.48976	-0.0048	1.48976	-0.0038	1.48976	-0.0005	1.48976	-0.0008
1.54136	-0.0033	1.54136	-0.0054	1.54136	-0.008	1.4427	-0.0116	1.54136	-0.011		1.54136	-0.003	1.54136	-0.0097	1.54136	-0.0044	1.54136	-0.0009	1.54136	-0.0014
1.59296	-0.0021	1.59296	-0.0037	1.59296	-0.0063	1.494	-0.0052	1.59296	-0.0074		1.59296	-0.0025	1.59296	-0.0083	1.59296	-0.003	1.59296	-0.0007	1.59296	-0.001
1.64456	-0.0045	1.64456	-0.007	1.64456	-0.0074	1.5454	-0.0078	1.64456	-0.0082		1.64456	-0.0032	1.64456	-0.0192	1.64456	-0.0043	1.64456	-0.0015	1.64456	-0.0019
1.69616	-0.0042	1.69616	-0.0083	1.69616	-0.0118	1.5967	-0.0068	1.69616	-0.0076		1.69616	-0.0047	1.69616	-0.0111	1.69616	-0.0032	1.69616	-0.0013	1.69616	-0.0024
1.74776	-0.0059	1.74776	-0.0141	1.74776	-0.0054	1.6481	-0.007	1.74776	-0.005		1.74776	-0.0022	1.74776	-0.0111	1.74776	-0.0018	1.74776	-0.0019	1.74776	-0.0039
1.79936	-0.0045	1.79936	-0.0108	1.79936	-0.0041	1.6994	-0.0136	1.79936	-0.0071		1.79936	-0.0015	1.79936	-0.0065	1.79936	-0.0025	1.79936	-0.0013	1.79936	-0.003
1.85096	-0.0019	1.85096	-0.0024	1.85096	-0.0048	1.7508	-0.0052	1.85096	-0.0051		1.85096	-0.0022	1.85096	-0.0103	1.85096	-0.0032	1.85096	-0.0007	1.85096	-0.0008
1.90246	-0.0013	1.90246	-0.0024	1.90246	-0.0048	1.8022	-0.0054	1.90246	-0.0038		1.90246	-0.002	1.90246	-0.0046	1.90246	-0.0015	1.90246	-0.0005	1.90246	-0.0008
1.95406	-0.0048	1.95406	-0.0099	1.95406	-0.0072	1.8535	-0.004	1.95406	-0.0085		1.95406	-0.0031	1.95406	-0.0125	1.95406	-0.0035	1.95406	-0.0016	1.95406	-0.003
2.00566	-0.0058	2.00566	-0.0148	2.00566	-0.0045	1.9049	-0.0071	2.00566	-0.0055		2.00566	-0.0017	2.00566	-0.0077	2.00566	-0.0021	2.00566	-0.0019	2.00566	-0.0045
2.05726	-0.0019	2.05726	-0.0048	2.05726	-0.0029	1.9562	-0.0052	2.05726	-0.0034		2.05726	-0.001	2.05726	-0.0035	2.05726	-0.0013	2.05726	-0.0007	2.05726	-0.0015
2.10886	-0.0093	2.10886	-0.016	2.10886	-0.0113	2.0076	-0.0049	2.10886	-0.0139		2.10886	-0.0047	2.10886	-0.0372	2.10886	-0.0057	2.10886	-0.0037	2.10886	-0.0053
2.16046	-0.0024	2.16046	-0.0049	2.16046	-0.0033	2.0589	-0.0038	2.16046	-0.0032		2.16046	-0.0016	2.16046	-0.0054	2.16046	-0.0016	2.16046	-0.0008	2.16046	-0.0015
2.21206	-0.0045	2.21206	-0.0087	2.21206	-0.0043	2.1103	-0.0034	2.21206	-0.0034		2.21206	-0.002	2.21206	-0.0114	2.21206	-0.0016	2.21206	-0.0015	2.21206	-0.0028
2.26366	-0.0037	2.26366	-0.0067	2.26366	-0.01	2.1616	-0.0017	2.26366	-0.0073		2.26366	-0.0047	2.26366	-0.0117	2.26366	-0.0034	2.26366	-0.0014	2.26366	-0.0023
2.31516	-0.0082	2.31516	-0.0157	2.31516	-0.0054	2.213	-0.0025	2.31516	-0.0041		2.31516	-0.0025	2.31516	-0.031	2.31516	-0.0018	2.31516	-0.0035	2.31516	-0.0055
2.36676	-0.0077	2.36676	-0.0202	2.36676	-0.004	2.2644	-0.0042	2.36676	-0.0034		2.36676	-0.0019	2.36676	-0.0073	2.36676	-0.0015	2.36676	-0.0027	2.36676	-0.0068
2.41836	-0.0085	2.41836	-0.0189	2.41836	-0.0047	2.3157	-0.0031	2.41836	-0.0073		2.41836	-0.0023	2.41836	-0.0183	2.41836	-0.0036	2.41836	-0.003	2.41836	-0.0065
2.46996	-0.0057	2.46996	-0.0148	2.46996	-0.0031	2.3671	-0.0019	2.46996	-0.0031		2.46996	-0.0014	2.46996	-0.0059	2.46996	-0.0014	2.46996	-0.002	2.46996	-0.0052
2.52156	-0.0047	2.52156	-0.0119	2.52156	-0.0039	2.4184	-0.0052	2.52156	-0.0036		2.52156	-0.0016	2.52156	-0.0035	2.52156	-0.0015	2.52156	-0.0017	2.52156	-0.0042
2.57316	-0.0042	2.57316	-0.0097	2.57316	-0.0032	2.4698	-0.0042	2.57316	-0.0033		2.57316	-0.0015	2.57316	-0.0083	2.57316	-0.0015	2.57316	-0.0016	2.57316	-0.0034
2.62476	-0.0099	2.62476	-0.0257	2.62476	-0.0056	2.5211	-0.0045	2.62476	-0.0061		2.62476	-0.0027	2.62476	-0.0063	2.62476	-0.0028	2.62476	-0.0041	2.62476	-0.0095
2.67636	-0.005	2.67636	-0.0129	2.67636	-0.0054	2.5725	-0.0039	2.67636	-0.0056		2.67636	-0.0026	2.67636	-0.0082	2.67636	-0.0022	2.67636	-0.002	2.67636	-0.0053
2.72786	-0.0101	2.72786	-0.0231	2.72786	-0.0046	2.6238	-0.0035	2.72786	-0.0036		2.72786	-0.0021	2.72786	-0.0061	2.72786	-0.002	2.72786	-0.0044	2.72786	-0.01
2.77946	-0.0035	2.77946	-0.0087	2.77946	-0.0054	2.6752	-0.0049	2.77946	-0.0068		2.77946	-0.0024	2.77946	-0.0023	2.77946	-0.0028	2.77946	-0.0015	2.77946	-0.0037
2.83106	-0.0018	2.83106	-0.0039	2.83106	-0.0045	2.7265	-0.004	2.83106	-0.0055		2.83106	-0.0022	2.83106	-0.0023	2.83106	-0.0022	2.83106	-0.0008	2.83106	-0.0015
2.88266	-0.0021	2.88266	-0.0069	2.88266	-0.0056	2.7779	-0.0027	2.88266	-0.0066		2.88266	-0.0023	2.88266	-0.0048	2.88266	-0.0033	2.88266	-0.0011	2.88266	-0.0027
2.93426	-0.0031	2.93426	-0.0079	2.93426	-0.0064	2.8293	-0.003	2.93426	-0.0071		2.93426	-0.0027	2.93426	-0.0043	2.93426	-0.0032	2.93426	-0.0012	2.93426	-0.0034
2.98586	-0.0052	2.98586	-0.0139	2.98586	-0.0045	2.8806	-0.0049	2.98586	-0.0047		2.98586	-0.0021	2.98586	-0.0029	2.98586	-0.0022	2.98586	-0.0021	2.98586	-0.0058
3.03746	-0.0018	3.03746	-0.005	3.03746	-0.007	2.932	-0.0052	3.03746	-0.0062		3.03746	-0.0033	3.03746	-0.001	3.03746	-0.0031	3.03746	-0.0008	3.03746	-0.0021
3.08906	-0.0019	3.08906	-0.0057	3.08906	-0.0049	2.9833	-0.0072	3.08906	-0.0052		3.08906	-0.0017	3.08906	-0.0015	3.08906	-0.0017	3.08906	-0.0009	3.08906	-0.0022
3.14056	-0.0007	3.14056	-0.0013	3.14056	-0.0025	3.0347	-0.0039	3.14056	-0.0033		3.14056	-0.0009	3.14056	-0.0005	3.14056	-0.0012	3.14056	-0.0003	3.14056	-0.0005
3.19216	-0.0002	3.19216	-0.0004	3.19216	-0.0009	3.086	-0.0032	3.19216	-0.0011		3.19216	-0.0003	3.19216	-0.0001	3.19216	-0.0004	3.19216	-0.0001	3.19216	-0.0001
3.24376	-0.0001	3.24376	-0.0002	3.24376	-0.0003	3.1374	-0.0036	3.24376	-0.0005		3.24376	-0.0001	3.24376	-0.0001	3.24376	-0.0002	3.24376	0	3.24376	-0.0001
3.29536	0	3.29536	0	3.29536	-0.0001	3.1887	-0.0009	3.29536	-0.0002		3.29536	0	3.29536	0	3.29536	-0.0001	3.29536	0	3.29536	0
3.34696	0	3.34696	0	3.34696	0	3.2401	0	3.34696	0		3.34696	0	3.34696	0	3.34696	0	3.34696	0	3.34696	0
3.39856	0	3.39856	0	3.39856	0	3.2915	0	3.39856	0		3.39856	0	3.39856	0	3.39856	0	3.39856	0	3.39856	0
3.45016	0	3.45016	0	3.45016	0	3.3428	0	3.45016	0		3.45016	0	3.45016	0	3.45016	0	3.45016	0	3.45016	0
3.50176	0	3.50176	0	3.50176	0	3.3942	0	3.50176	0		3.50176	0	3.50176	0	3.50176	0	3.50176	0	3.50176	0
3.55326	0	3.55326	0	3.55326	0	3.4455	0	3.55326	0		3.55326	0	3.55326	0	3.55326	0	3.55326	0	3.55326	0
3.60486	0	3.60486	0	3.60486	0	3.4969	0	3.60486	0		3.60486	0	3.60486	0	3.60486	0	3.60486	0	3.60486	0
3.65646	0	3.65646	0	3.65646	0	3.5482	0	3.65646	0		3.65646	0	3.65646	0	3.65646	0	3.65646	0	3.65646	0
3.70806	0	3.70806	0	3.70806	0	3.5996	0	3.70806	0		3.70806	0	3.70806	0	3.70806	0	3.70806	0	3.70806	0
3.75966	0	3.75966	0	3.75966	0	3.6509	0	3.75966	0		3.75966	0	3.75966	0	3.75966	0	3.75966	0	3.75966	0
3.81126	0	3.81126	0	3.81126	0	3.7023	0	3.81126	0		3.81126	0	3.81126	0	3.81126	0	3.81126	0	3.81126	0
3.86286	0	3.86286	0	3.86286	0	3.7537	0	3.86286	0		3.86286	0	3.86286	0	3.86286	0	3.86286	0	3.86286	0
3.91446	0	3.91446	0	3.91446	0	3.805	0	3.91446	0		3.91446	0	3.91446	0	3.91446	0	3.91446	0	3.91446	0
3.96606	0	3.96606	0	3.96606	0	3.8564	0	3.96606	0		3.96606	0	3.96606	0	3.96606	0	3.96606	0	3.96606	0
4.01756	0	4.01756	0	4.01756	0	3.9077	0	4.01756	0		4.01756	0	4.01756	0	4.01756	0	4.01756	0	4.01756	0
4.06916	0	4.06916	0	4.06916	0	3.9591	0	4.06916	0		4.06916	0	4.06916	0	4.06916	0	4.06916	0	4.06916	0
4.12076	0	4.12076	0	4.12076	0	4.0104	0	4.12076	0		4.12076	0	4.12076	0	4.12076	0	4.12076	0	4.12076	0
4.17236	0	4.17236	0	4.17236	0	4.0618	0	4.17236	0		4.17236	0	4.17236	0	4.17236	0	4.17236	0	4.17236	0
4.22396	0	4.22396	0	4.22396	0	4.1131	0	4.22396	0		4.22396	0	4.22396	0	4.22396	0	4.22396	0	4.22396	0
4.27556	0	4.27556	0	4.27556	0	4.1645	0	4.27556	0		4.27556	0	4.27556	0	4.27556	0	4.27556	0	4.27556	0
4.32716	0	4.32716	0	4.32716	0	4.2158	0	4.32716	0		4.32716	0	4.32716	0	4.32716	0	4.32716	0	4.32716	0
4.37876	0	4.37876	0	4.37876	0	4.2672	0	4.37876	0		4.37876	0	4.37876	0	4.37876	0	4.37876	0	4.37876	0
4.43026	0	4.43026	0	4.43026	0	4.3186	0	4.43026	0		4.43026	0	4.43026	0	4.43026	0	4.43026	0	4.43026	0
4.48186	0	4.48186	0	4.48186	0	4.3699	0	4.48186	0		4.48186	0	4.48186	0	4.48186	0	4.48186	0	4.48186	0
4.53346	0	4.53346	0	4.53346	0	4.4213	0	4.53346	0		4.53346	0	4.53346	0	4.53346	0	4.53346	0	4.53346	0
4.58506	0	4.58506	0	4.58506	0	4.4726	0	4.58506	0		4.58506	0	4.58506	0	4.58506	0	4.58506	0	4.58506	0
4.63666	0	4.63666	0	4.63666	0	4.524	0	4.63666	0		4.63666	0	4.63666	0	4.63666	0	4.63666	0	4.63666	0
4.68826	0	4.68826	0	4.68826	0	4.5753	0	4.68826	0		4.68826	0	4.68826	0	4.68826	0	4.68826	0	4.68826	0
4.73986	0	4.73986	0	4.73986	0	4.6267	0	4.73986	0		4.73986	0	4.73986	0	4.73986	0	4.73986	0	4.73986	0
				--	--	--	--	--	--		--	--	--	--	--	--	--		--	--
				--	--	--	--	--	--		--	--	--	--	--	--	--	--	--	--
				--	--	--	--	--	--		--	--	--	--	--	--	--	--
				--	--	--	--	--	--		--	--	--	--	--	--	--	--
				--	--	--	--	--	--		--	--	--	--	--	--	--	--
				--	--	--	--	--	--		--	--	--	--	--	--	--	--
				--	--	--	--	--	--		--	--	--	--	--	--	--	--
				--	--	--	--	--	--		--	--	--	--	--	--	--	--
				--	--	--	--	--	--		--	--	--	--	--	--	--	--
				--	--	--	--	--	--		--	--	--	--	--	--	--	--
				--	--	--	--	--	--		--	--	--	--	--	--	--	--
				--	--	--	--	--	--		--	--	--	--	--	--	--	--
				--	--	--	--	--	--		--	--	--	--	--	--	--	--
				--	--	--	--	--	--		--	--	--	--	--	--	--	--
				--	--	--	--	--	--		--	--	--	--	--	--	--	--
				--	--	--	--	--	--		--	--	--	--	--	--	--	--
				--	--	--	--	--	--		--	--	--	--	--	--	--	--
				--	--	--	--	--	--		--	--	--	--	--	--	--	--
				--	--	--	--	--	--		--	--	--	--	--	--	--	--
				--	--	--	--	--	--		--	--	--	--	--	--	--	--
				--	--	--	--	--	--		--	--	--	--	--	--	--	--
				--	--	--	--	--	--		--	--	--	--	--	--	--	--
				--	--	--	--	--	--		--	--	--	--	--	--	--	--
				--	--	--	--	--	--		--	--	--	--	--	--	--	--
				--	--	--	--	--	--		--	--	--	--	--	--	--	--
				--	--	--	--	--	--		--	--	--	--	--	--	--	--
				--	--	--	--	--	--		--	--	--	--	--	--	--	--
				--	--	--	--	--	--		--	--	--	--	--	--	--	--
				--	--	--	--	--	--		--	--	--	--	--	--	--	--
				--	--	--	--	--	--		--	--	--	--	--	--	--	--
				--	--	--	--	--	--		--	--	--	--	--	--	--	--
				--	--	--	--	--	--		--	--	--	--	--	--	--	--
				--	--	--	--	--	--		--	--	--	--	--	--	--	--
				--	--	--	--	--	--		--	--	--	--	--	--	--	--
				--	--	--	--	--	--		--	--	--	--	--	--	--	--
				--	--	--	--	--	--		--	--	--	--	--	--	--	--
				--	--	--	--	--	--		--	--	--	--	--	--	--	--
				--	--	--	--	--	--		--	--	--	--	--	--	--	--
				--	--	--	--	--	--		--	--	--	--	--	--	--	--
				--	--	--	--	--	--		--	--	--	--	--	--	--	--
				--	--	--	--	--	--		--	--	--	--	--	--	--	--
				--	--	--	--	--	--		--	--	--	--	--	--	--	--
				--	--	--	--	--	--		--	--	--	--	--	--	--	--
				--	--	--	--	--	--		--	--	--	--	--	--	--	--
				--	--	--	--	--	--		--	--	--	--	--	--	--	--
				--	--	--	--	--	--		--	--	--	--	--	--	--	--
				--	--	--	--	--	--		--	--	--	--	--	--	--	--
				--	--	--	--	--	--		--	--	--	--	--	--	--	--
				--	--	--	--	--	--		--	--	--	--	--	--	--	--
				--	--	--	--	--	--		--	--	--	--	--	--	--	--
				--	--	--	--	--	--		--	--	--	--	--	--	--	--
				--	--	--	--	--	--		--	--	--	--	--	--	--	--
				--	--	--	--	--	--		--	--	--	--	--	--	--	--
				--	--	--	--	--	--		--	--	--	--	--	--	--	--
				--	--	--	--	--	--		--	--	--	--	--	--	--	--
				--	--	--	--	--	--		--	--	--	--	--	--	--	--
				--	--	--	--	--	--		--	--	--	--	--	--	--	--
				--	--	--	--	--	--		--	--	--	--	--	--	--	--
				--	--	--	--	--	--		--	--	--	--	--	--	--	--
				--	--	--	--	--	--		--	--	--	--	--	--	--	--
				--	--	--	--	--	--		--	--	--	--	--	--	--	--
				--	--	--	--	--	--		--	--	--	--	--	--	--	--
				--	--	--	--	--	--		--	--	--	--	--	--	--	--
				--	--	--	--	--	--		--	--	--	--	--	--	--	--
				--	--	--	--	--	--		--	--	--	--	--	--	--	--
				--	--	--	--	--	--		--	--	--	--	--	--	--	--
				--	--	--	--	--	--		--	--	--	--	--	--	--	--
				--	--	--	--	--	--		--	--	--	--	--	--	--	--
				--	--	--	--	--	--		--	--	--	--	--	--	--	--
				--	--	--	--	--	--		--	--	--	--	--	--	--	--
				--	--	--	--	--	--		--	--	--	--	--	--	--	--
				--	--	--	--	--	--		--	--	--	--	--	--	--	--
				--	--	--	--	--	--		--	--	--	--	--	--	--	--
				--	--	--	--	--	--		--	--	--	--	--	--	--	--
				--	--	--	--	--	--		--	--	--	--	--	--	--	--
				--	--	--	--	--	--		--	--	--	--	--	--	--	--
				--	--	--	--	--	--		--	--	--	--	--	--	--	--
				--	--	--	--	--	--		--	--	--	--	--	--	--	--
				--	--	--	--	--	--		--	--	--	--	--	--	--	--
				--	--	--	--	--	--		--	--	--	--	--	--	--	--
				--	--	--	--	--	--		--	--	--	--	--	--	--	--
				--	--	--	--	--	--		--	--	--	--	--	--	--	--
				--	--	--	--	--	--		--	--	--	--	--	--	--	--
				--	--	--	--	--	--		--	--	--	--	--	--	--	--
				--	--	--	--	--	--		--	--	--	--	--	--	--	--
				--	--	--	--	--	--		--	--	--	--	--	--	--	--
				--	--	--	--	--	--		--	--	--	--	--	--	--	--
				--	--	--	--	--	--		--	--	--	--	--	--	--	--
				--	--	--	--	--	--		--	--	--	--	--	--	--	--
				--	--	--	--	--	--		--	--	--	--	--	--	--	--
				--	--	--	--	--	--		--	--	--	--	--	--	--	--
				--	--	--	--	--	--		--	--	--	--	--	--	--	--
				--	--	--	--	--	--		--	--	--	--	--	--	--	--
				--	--	--	--	--	--		--	--	--	--	--	--	--	--
				--	--	--	--	--	--		--	--	--	--	--	--	--	--
				--	--	--	--	--	--		--	--	--	--	--	--	--	--
				--	--	--	--	--	--		--	--	--	--	--	--	--	--
				--	--	--	--	--	--		--	--	--	--	--	--	--	--
				--	--	--	--	--	--		--	--	--	--	--	--	--	--
				--	--	--	--	--	--		--	--	--	--	--	--	--	--
				--	--	--	--	--	--		--	--	--	--	--	--	--	--
				--	--	--	--	--	--		--	--	--	--	--	--	--	--
				--	--	--	--	--	--		--	--	--	--	--	--	--	--
				--	--	--	--	--	--		--	--	--	--	--	--	--	--
				--	--	--	--	--	--		--	--	--	--	--	--	--	--
				--	--	--	--	--	--		--	--	--	--	--	--	--	--
				--	--	--	--	--	--		--	--	--	--	--	--	--	--
				--	--	--	--	--	--		--	--	--	--	--	--	--	--
				--	--	--	--	--	--		--	--	--	--	--	--	--	--
				--	--	--	--	--	--		--	--	--	--	--	--	--	--
				--	--	--	--	--	--		--	--	--	--	--	--	--	--
				--	--	--	--	--	--		--	--	--	--	--	--	--	--
				--	--	--	--	--	--		--	--	--	--	--	--	--	--
				--	--	--	--	--	--		--	--	--	--	--	--	--	--
				--	--	--	--	--	--		--	--	--	--	--	--	--	--
				--	--	--	--	--	--		--	--	--	--	--	--	--	--
				--	--	--	--	--	--		--	--	--	--	--	--	--	--
				--	--	--	--	--	--		--	--	--	--	--	--	--	--
				--	--	--	--	--	--		--	--	--	--	--	--	--	--
				--	--	--	--	--	--		--	--	--	--	--	--	--	--
				--	--	--	--	--	--		--	--	--	--	--	--	--	--
				--	--	--	--	--	--		--	--	--	--	--	--	--	--
				--	--	--	--	--	--		--	--	--	--	--	--	--	--
				--	--	--	--	--	--		--	--	--	--	--	--	--	--
				--	--	--	--	--	--		--	--	--	--	--	--	--	--
				--	--	--	--	--	--		--	--	--	--	--	--	--	--
				--	--	--	--	--	--		--	--	--	--	--	--	--	--
				--	--	--	--	--	--		--	--	--	--	--	--	--	--
				--	--	--	--	--	--		--	--	--	--	--	--	--	--
				--	--	--	--	--	--		--	--	--	--	--	--	--	--
				--	--	--	--	--	--		--	--	--	--	--	--	--	--
				--	--	--	--	--	--		--	--	--	--	--	--	--	--
				--	--	--	--	--	--		--	--	--	--	--	--	--	--
				--	--	--	--	--	--		--	--	--	--	--	--	--	--
				--	--	--	--	--	--		--	--	--	--	--	--	--	--
				--	--	--	--	--	--		--	--	--	--	--	--	--	--
				--	--	--	--	--	--		--	--	--	--	--	--	--	--
				--	--	--	--	--	--		--	--	--	--	--	--	--	--
				--	--	--	--	--	--		--	--	--	--	--	--	--	--
				--	--	--	--	--	--		--	--	--	--	--	--	--	--
				--	--	--	--	--	--		--	--	--	--	--	--	--	--
				--	--	--	--	--	--		--	--	--	--	--	--	--	--
				--	--	--	--	--	--		--	--	--	--	--	--	--	--
				--	--	--	--	--	--		--	--	--	--	--	--	--	--
				--	--	--	--	--	--		--	--	--	--	--	--	--	--
				--	--	--	--	--	--		--	--	--	--	--	--	--	--
				--	--	--	--	--	--		--	--	--	--	--	--	--	--
				--	--	--	--	--	--		--	--	--	--	--	--	--	--
				--	--	--	--	--	--		--	--	--	--	--	--	--	--
				--	--	--	--	--	--		--	--	--	--	--	--	--	--
				--	--	--	--	--	--		--	--	--	--	--	--	--	--
				--	--	--	--	--	--		--	--	--	--	--	--	--	--
				--	--	--	--	--	--		--	--	--	--	--	--	--	--
				--	--	--	--	--	--		--	--	--	--	--	--	--	--
				--	--	--	--	--	--		--	--	--	--	--	--	--	--
				--	--	--	--	--	--		--	--	--	--	--	--	--	--
				--	--	--	--	--	--		--	--	--	--	--	--	--	--
				--	--	--	--	--	--		--	--	--	--	--	--	--	--
				--	--	--	--	--	--		--	--	--	--	--	--	--	--
				--	--	--	--	--	--		--	--	--	--	--	--	--	--
				--	--	--	--	--	--		--	--	--	--	--	--	--	--
				--	--	--	--	--	--		--	--	--	--	--	--	--	--
				--	--	--	--	--	--		--	--	--	--	--	--	--	--
				--	--	--	--	--	--		--	--	--	--	--	--	--	--
				--	--	--	--	--	--		--	--	--	--	--	--	--	--
				--	--	--	--	--	--		--	--	--	--	--	--	--	--
				--	--	--	--	--	--		--	--	--	--	--	--	--	--
				--	--	--	--	--	--		--	--	--	--	--	--	--	--
				--	--	--	--	--	--		--	--	--	--	--	--	--	--
				--	--	--	--	--	--		--	--	--	--	--	--	--	--
				--	--	--	--	--	--		--	--	--	--	--	--	--	--
				--	--	--	--	--	--		--	--	--	--	--	--	--	--
				--	--	--	--	--	--		--	--	--	--	--	--	--	--
				--	--	--	--	--	--		--	--	--	--	--	--	--	--
				--	--	--	--	--	--		--	--	--	--	--	--	--	--
				--	--	--	--	--	--		--	--	--	--	--	--	--	--
				--	--	--	--	--	--		--	--	--	--	--	--	--	--
				--	--	--	--	--	--		--	--	--	--	--	--	--	--
				--	--	--	--	--	--		--	--	--	--	--	--	--	--
				--	--	--	--	--	--		--	--	--	--	--	--	--	--
				--	--	--	--	--	--		--	--	--	--	--	--	--	--
				--	--	--	--	--	--		--	--	--	--	--	--	--	--
				--	--	--	--	--	--		--	--	--	--	--	--	--	--
				--	--	--	--	--	--		--	--	--	--	--	--	--	--
				--	--	--	--	--	--		--	--	--	--	--	--	--	--
				--	--	--	--	--	--		--	--	--	--	--	--	--	--
				--	--	--	--	--	--		--	--	--	--	--	--	--	--
				--	--	--	--	--	--		--	--	--	--	--	--	--	--
				--	--	--	--	--	--		--	--	--	--	--	--	--	--
				--	--	--	--	--	--		--	--	--	--	--	--	--	--
				--	--	--	--	--	--		--	--	--	--	--	--	--	--
				--	--	--	--	--	--		--	--	--	--	--	--	--	--
				--	--	--	--	--	--		--	--	--	--	--	--	--	--
				--	--	--	--	--	--		--	--	--	--	--	--	--	--
				--	--	--	--	--	--		--	--	--	--	--	--	--	--
				--	--	--	--	--	--		--	--	--	--	--	--	--	--
				--	--	--	--	--	--		--	--	--	--	--	--	--	--
				--	--	--	--	--	--		--	--	--	--	--	--	--	--
				--	--	--	--	--	--		--	--	--	--	--	--	--	--
				--	--	--	--	--	--		--	--	--	--	--	--	--	--
				--	--	--	--	--	--		--	--	--	--	--	--	--	--
				--	--	--	--	--	--		--	--	--	--	--	--	--	--
				--	--	--	--	--	--		--	--	--	--	--	--	--	--
				--	--	--	--	--	--		--	--	--	--	--	--	--	--
				--	--	--	--	--	--		--	--	--	--	--	--	--	--
				--	--	--	--	--	--		--	--	--	--	--	--	--	--
				--	--	--	--	--	--		--	--	--	--	--	--	--	--
				--	--	--	--	--	--		--	--	--	--	--	--	--	--
				--	--	--	--	--	--		--	--	--	--	--	--	--	--
				--	--	--	--	--	--		--	--	--	--	--	--	--	--
				--	--	--	--	--	--		--	--	--	--	--	--	--	--
				--	--	--	--	--	--		--	--	--	--	--	--	--	--
				--	--	--	--	--	--		--	--	--	--	--	--	--	--
				--	--	--	--	--	--		--	--	--	--	--	--	--	--
				--	--	--	--	--	--		--	--	--	--	--	--	--	--
				--	--	--	--	--	--		--	--	--	--	--	--	--	--
				--	--	--	--	--	--		--	--	--	--	--	--	--	--
				--	--	--	--	--	--		--	--	--	--	--	--	--	--
				--	--	--	--	--	--		--	--	--	--	--	--	--	--
				--	--	--	--	--	--		--	--	--	--	--	--	--	--
				--	--	--	--	--	--		--	--	--	--	--	--	--	--
				--	--	--	--	--	--		--	--	--	--	--	--	--	--
				--	--	--	--	--	--		--	--	--	--	--	--	--	--
				--	--	--	--	--	--		--	--	--	--	--	--	--	--
				--	--	--	--	--	--		--	--	--	--	--	--	--	--
				--	--	--	--	--	--		--	--	--	--	--	--	--	--
				--	--	--	--	--	--		--	--	--	--	--	--	--	--
				--	--	--	--	--	--		--	--	--	--	--	--	--	--
				--	--	--	--	--	--		--	--	--	--	--	--	--	--
				--	--	--	--	--	--		--	--	--	--	--	--	--	--
				--	--	--	--	--	--		--	--	--	--	--	--	--	--
				--	--	--	--	--	--		--	--	--	--	--	--	--	--
				--	--	--	--	--	--		--	--	--	--	--	--	--	--
				--	--	--	--	--	--		--	--	--	--	--	--	--	--
				--	--	--	--	--	--		--	--	--	--	--	--	--	--
				--	--	--	--	--	--		--	--	--	--	--	--	--	--
				--	--	--	--	--	--		--	--	--	--	--	--	--	--
				--	--	--	--	--	--		--	--	--	--	--	--	--	--
				--	--	--	--	--	--		--	--	--	--	--	--	--	--
				--	--	--	--	--	--		--	--	--	--	--	--	--	--
				--	--	--	--	--	--		--	--	--	--	--	--	--	--
				--	--	--	--	--	--		--	--	--	--	--	--	--	--
				--	--	--	--	--	--		--	--	--	--	--	--	--	--
				--	--	--	--	--	--		--	--	--	--	--	--	--	--
				--	--	--	--	--	--		--	--	--	--	--	--	--	--
				--	--	--	--	--	--		--	--	--	--	--	--	--	--
				--	--	--	--	--	--		--	--	--	--	--	--	--	--
				--	--	--	--	--	--		--	--	--	--	--	--	--	--
				--	--	--	--	--	--		--	--	--	--	--	--	--	--
				--	--	--	--	--	--		--	--	--	--	--	--	--	--
				--	--	--	--	--	--		--	--	--	--	--	--	--	--
				--	--	--	--	--	--		--	--	--	--	--	--	--	--
				--	--	--	--	--	--		--	--	--	--	--	--	--	--
				--	--	--	--	--	--		--	--	--	--	--	--	--	--
				--	--	--	--	--	--		--	--	--	--	--	--	--	--
				--	--	--	--	--	--		--	--	--	--	--	--	--	--
				--	--	--	--	--	--		--	--	--	--	--	--	--	--
				--	--	--	--	--	--		--	--	--	--	--	--	--	--
				--	--	--	--	--	--		--	--	--	--	--	--	--	--
				--	--	--	--	--	--		--	--	--	--	--	--	--	--
				--	--	--	--	--	--		--	--	--	--	--	--	--	--
				--	--	--	--	--	--		--	--	--	--	--	--	--	--
				--	--	--	--	--	--		--	--	--	--	--	--	--	--
				--	--	--	--	--	--		--	--	--	--	--	--	--	--
				--	--	--	--	--	--		--	--	--	--	--	--	--	--
				--	--	--	--	--	--		--	--	--	--	--	--	--	--
				--	--	--	--	--	--		--	--	--	--	--	--	--	--
				--	--	--	--	--	--		--	--	--	--	--	--	--	--
				--	--	--	--	--	--		--	--	--	--	--	--	--	--
				--	--	--	--	--	--		--	--	--	--	--	--	--	--
				--	--	--	--	--	--		--	--	--	--	--	--	--	--
				--	--	--	--	--	--		--	--	--	--	--	--	--	--
				--	--	--	--	--	--		--	--	--	--	--	--	--	--
				--	--	--	--	--	--		--	--	--	--	--	--	--	--
				--	--	--	--	--	--		--	--	--	--	--	--	--	--
				--	--	--	--	--	--		--	--	--	--	--	--	--	--
				--	--	--	--	--	--		--	--	--	--	--	--	--	--
				--	--	--	--	--	--		--	--	--	--	--	--	--	--
				--	--	--	--	--	--		--	--	--	--	--	--	--	--
				--	--	--	--	--	--		--	--	--	--	--	--	--	--
				--	--	--	--	--	--		--	--	--	--	--	--	--	--
				--	--	--	--	--	--		--	--	--	--	--	--	--	--
				--	--	--	--	--	--		--	--	--	--	--	--	--	--
				--	--	--	--	--	--		--	--	--	--	--	--	--	--
				--	--	--	--	--	--		--	--	--	--	--	--	--	--
				--	--	--	--	--	--		--	--	--	--	--	--	--	--
				--	--	--	--	--	--		--	--	--	--	--	--	--	--
				--	--	--	--	--	--		--	--	--	--	--	--	--	--
				--	--	--	--	--	--		--	--	--	--	--	--	--	--
				--	--	--	--	--	--		--	--	--	--	--	--	--	--
				--	--	--	--	--	--		--	--	--	--	--	--	--	--
				--	--	--	--	--	--		--	--	--	--	--	--	--	--
				--	--	--	--	--	--		--	--	--	--	--	--	--	--
				--	--	--	--	--	--		--	--	--	--	--	--	--	--
				--	--	--	--	--	--		--	--	--	--	--	--	--	--
				--	--	--	--	--	--		--	--	--	--	--	--	--	--
				--	--	--	--	--	--		--	--	--	--	--	--	--	--
				--	--	--	--	--	--		--	--	--	--	--	--	--	--
				--	--	--	--	--	--		--	--	--	--	--	--	--	--
				--	--	--	--	--	--		--	--	--	--	--	--	--	--
				--	--	--	--	--	--		--	--	--	--	--	--	--	--
				--	--	--	--	--	--		--	--	--	--	--	--	--	--
				--	--	--	--	--	--		--	--	--	--	--	--	--	--
				--	--	--	--	--	--		--	--	--	--	--	--	--	--
				--	--	--	--	--	--		--	--	--	--	--	--	--	--
				--	--	--	--	--	--		--	--	--	--	--	--	--	--
				--	--	--	--	--	--		--	--	--	--	--	--	--	--
				--	--	--	--	--	--		--	--	--	--	--	--	--	--
				--	--	--	--	--	--		--	--	--	--	--	--	--	--
				--	--	--	--	--	--		--	--	--	--	--	--	--	--
				--	--	--	--	--	--		--	--	--	--	--	--	--	--
				--	--	--	--	--	--		--	--	--	--	--	--	--	--
				--	--	--	--	--	--		--	--	--	--	--	--	--	--
				--	--	--	--	--	--		--	--	--	--	--	--	--	--
				--	--	--	--	--	--		--	--	--	--	--	--	--	--
				--	--	--	--	--	--		--	--	--	--	--	--	--	--
				--	--	--	--	--	--		--	--	--	--	--	--	--	--
				--	--	--	--	--	--		--	--	--	--	--	--	--	--
				--	--	--	--	--	--		--	--	--	--	--	--	--	--
				--	--	--	--	--	--		--	--	--	--	--	--	--	--
				--	--	--	--	--	--		--	--	--	--	--	--	--	--
				--	--	--	--	--	--		--	--	--	--	--	--	--	--
				--	--	--	--	--	--		--	--	--	--	--	--	--	--
				--	--	--	--	--	--		--	--	--	--	--	--	--	--
				--	--	--	--	--	--		--	--	--	--	--	--	--	--
				--	--	--	--	--	--		--	--	--	--	--	--	--	--
				--	--	--	--	--	--		--	--	--	--	--	--	--	--
				--	--	--	--	--	--		--	--	--	--	--	--	--	--
				--	--	--	--	--	--		--	--	--	--	--	--	--	--
				--	--	--	--	--	--		--	--	--	--	--	--	--	--
				--	--	--	--	--	--		--	--	--	--	--	--	--	--
				--	--	--	--	--	--		--	--	--	--	--	--	--	--
				--	--	--	--	--	--		--	--	--	--	--	--	--	--
				--	--	--	--	--	--		--	--	--	--	--	--	--	--
				--	--	--	--	--	--		--	--	--	--	--	--	--	--
				--	--	--	--	--	--		--	--	--	--	--	--	--	--
				--	--	--	--	--	--		--	--	--	--	--	--	--	--
				--	--	--	--	--	--		--	--	--	--	--	--	--	--
				--	--	--	--	--	--		--	--	--	--	--	--	--	--
				--	--	--	--	--	--		--	--	--	--	--	--	--	--
				--	--	--	--	--	--		--	--	--	--	--	--	--	--
				--	--	--	--	--	--		--	--	--	--	--	--	--	--
				--	--	--	--	--	--		--	--	--	--	--	--	--	--
				--	--	--	--	--	--		--	--	--	--	--	--	--	--
				--	--	--	--	--	--		--	--	--	--	--	--	--	--
				--	--	--	--	--	--		--	--	--	--	--	--	--	--
				--	--	--	--	--	--		--	--	--	--	--	--	--	--
				--	--	--	--	--	--		--	--	--	--	--	--	--	--
				--	--	--	--	--	--		--	--	--	--	--	--	--	--
				--	--	--	--	--	--		--	--	--	--	--	--	--	--
				--	--	--	--	--	--		--	--	--	--	--	--	--	--
				--	--	--	--	--	--		--	--	--	--	--	--	--	--
				--	--	--	--	--	--		--	--	--	--	--	--	--	--
				--	--	--	--	--	--		--	--	--	--	--	--	--	--
				--	--	--	--	--	--		--	--	--	--	--	--	--	--
				--	--	--	--	--	--		--	--	--	--	--	--	--	--
				--	--	--	--	--	--		--	--	--	--	--	--	--	--
				--	--	--	--	--	--		--	--	--	--	--	--	--	--
				--	--	--	--	--	--		--	--	--	--	--	--	--	--
				--	--	--	--	--	--		--	--	--	--	--	--	--	--
				--	--	--	--	--	--		--	--	--	--	--	--	--	--
				--	--	--	--	--	--		--	--	--	--	--	--	--	--
				--	--	--	--	--	--		--	--	--	--	--	--	--	--
				--	--	--	--	--	--		--	--	--	--	--	--	--	--
				--	--	--	--	--	--		--	--	--	--	--	--	--	--
				--	--	--	--	--	--		--	--	--	--	--	--	--	--
				--	--	--	--	--	--		--	--	--	--	--	--	--	--
				--	--	--	--	--	--		--	--	--	--	--	--	--	--
				--	--	--	--	--	--		--	--	--	--	--	--	--	--
				--	--	--	--	--	--		--	--	--	--	--	--	--	--
				--	--	--	--	--	--		--	--	--	--	--	--	--	--
				--	--	--	--	--	--		--	--	--	--	--	--	--	--
				--	--	--	--	--	--		--	--	--	--	--	--	--	--
				--	--	--	--	--	--		--	--	--	--	--	--	--	--
				--	--	--	--	--	--		--	--	--	--	--	--	--	--
				--	--	--	--	--	--		--	--	--	--	--	--	--	--
				--	--	--	--	--	--		--	--	--	--	--	--	--	--
				--	--	--	--	--	--		--	--	--	--	--	--	--	--
				--	--	--	--	--	--		--	--	--	--	--	--	--	--
				--	--	--	--	--	--		--	--	--	--	--	--	--	--
				--	--	--	--	--	--		--	--	--	--	--	--	--	--
				--	--	--	--	--	--		--	--	--	--	--	--	--	--
				--	--	--	--	--	--		--	--	--	--	--	--	--	--
				--	--	--	--	--	--		--	--	--	--	--	--	--	--
				--	--	--	--	--	--		--	--	--	--	--	--	--	--
				--	--	--	--	--	--		--	--	--	--	--	--	--	--
				--	--	--	--	--	--		--	--	--	--	--	--	--	--
				--	--	--	--	--	--		--	--	--	--	--	--	--	--
				--	--	--	--	--	--		--	--	--	--	--	--	--	--
				--	--	--	--	--	--		--	--	--	--	--	--	--	--
				--	--	--	--	--	--		--	--	--	--	--	--	--	--
				--	--	--	--	--	--		--	--	--	--	--	--	--	--
				--	--	--	--	--	--		--	--	--	--	--	--	--	--
				--	--	--	--	--	--		--	--	--	--	--	--	--	--
				--	--	--	--	--	--		--	--	--	--	--	--	--	--
				--	--	--	--	--	--		--	--	--	--	--	--	--	--
				--	--	--	--	--	--		--	--	--	--	--	--	--	--
				--	--	--	--	--	--		--	--	--	--	--	--	--	--
				--	--	--	--	--	--		--	--	--	--	--	--	--	--
				--	--	--	--	--	--		--	--	--	--	--	--	--	--
				--	--	--	--	--	--		--	--	--	--	--	--	--	--
				--	--	--	--	--	--		--	--	--	--	--	--	--	--
				--	--	--	--	--	--		--	--	--	--	--	--	--	--
				--	--	--	--	--	--		--	--	--	--	--	--	--	--
				--	--	--	--	--	--		--	--	--	--	--	--	--	--
				--	--	--	--	--	--		--	--	--	--	--	--	--	--
				--	--	--	--	--	--		--	--	--	--	--	--	--	--
				--	--	--	--	--	--		--	--	--	--	--	--	--	--
				--	--	--	--	--	--		--	--	--	--	--	--	--	--
				--	--	--	--	--	--		--	--	--	--	--	--	--	--
				--	--	--	--	--	--		--	--	--	--	--	--	--	--
				--	--	--	--	--	--		--	--	--	--	--	--	--	--
				--	--	--	--	--	--		--	--	--	--	--	--	--	--
				--	--	--	--	--	--		--	--	--	--	--	--	--	--
				--	--	--	--	--	--		--	--	--	--	--	--	--	--
				--	--	--	--	--	--		--	--	--	--	--	--	--	--
				--	--	--	--	--	--		--	--	--	--	--	--	--	--
				--	--	--	--	--	--		--	--	--	--	--	--	--	--
				--	--	--	--	--	--		--	--	--	--	--	--	--	--
				--	--	--	--	--	--		--	--	--	--	--	--	--	--
				--	--	--	--	--	--		--	--	--	--	--	--	--	--
				--	--	--	--	--	--		--	--	--	--	--	--	--	--
				--	--	--	--	--	--		--	--	--	--	--	--	--	--
				--	--	--	--	--	--		--	--	--	--	--	--	--	--
				--	--	--	--	--	--		--	--	--	--	--	--	--	--
				--	--	--	--	--	--		--	--	--	--	--	--	--	--
				--	--	--	--	--	--		--	--	--	--	--	--	--	--
				--	--	--	--	--	--		--	--	--	--	--	--	--	--
				--	--	--	--	--	--		--	--	--	--	--	--	--	--
				--	--	--	--	--	--		--	--	--	--	--	--	--	--
				--	--	--	--	--	--		--	--	--	--	--	--	--	--
				--	--	--	--	--	--		--	--	--	--	--	--	--	--
				--	--	--	--	--	--		--	--	--	--	--	--	--	--
				--	--	--	--	--	--		--	--	--	--	--	--	--	--
				--	--	--	--	--	--		--	--	--	--	--	--	--	--
				--	--	--	--	--	--		--	--	--	--	--	--	--	--
				--	--	--	--	--	--		--	--	--	--	--	--	--	--
				--	--	--	--	--	--		--	--	--	--	--	--	--	--
				--	--	--	--	--	--		--	--	--	--	--	--	--	--
				--	--	--	--	--	--		--	--	--	--	--	--	--	--
				--	--	--	--	--	--		--	--	--	--	--	--	--	--
				--	--	--	--	--	--		--	--	--	--	--	--	--	--
				--	--	--	--	--	--		--	--	--	--	--	--	--	--
				--	--	--	--	--	--		--	--	--	--	--	--	--	--
				--	--	--	--	--	--		--	--	--	--	--	--	--	--
				--	--	--	--	--	--		--	--	--	--	--	--	--	--
				--	--	--	--	--	--		--	--	--	--	--	--	--	--
				--	--	--	--	--	--		--	--	--	--	--	--	--	--
				--	--	--	--	--	--		--	--	--	--	--	--	--	--
				--	--	--	--	--	--		--	--	--	--	--	--	--	--
				--	--	--	--	--	--		--	--	--	--	--	--	--	--
				--	--	--	--	--	--		--	--	--	--	--	--	--	--
				--	--	--	--	--	--		--	--	--	--	--	--	--	--
				--	--	--	--	--	--		--	--	--	--	--	--	--	--
				--	--	--	--	--	--		--	--	--	--	--	--	--	--
				--	--	--	--	--	--		--	--	--	--	--	--	--	--
				--	--	--	--	--	--		--	--	--	--	--	--	--	--
				--	--	--	--	--	--		--	--	--	--	--	--	--	--
				--	--	--	--	--	--		--	--	--	--	--	--	--	--
				--	--	--	--	--	--		--	--	--	--	--	--	--	--
				--	--	--	--	--	--		--	--	--	--	--	--	--	--
				--	--	--	--	--	--		--	--	--	--	--	--	--	--
				--	--	--	--	--	--		--	--	--	--	--	--	--	--
				--	--	--	--	--	--		--	--	--	--	--	--	--	--
				--	--	--	--	--	--		--	--	--	--	--	--	--	--
				--	--	--	--	--	--		--	--	--	--	--	--	--	--
				--	--	--	--	--	--		--	--	--	--	--	--	--	--
				--	--	--	--	--	--		--	--	--	--	--	--	--	--
				--	--	--	--	--	--		--	--	--	--	--	--	--	--
				--	--	--	--	--	--		--	--	--	--	--	--	--	--
				--	--	--	--	--	--		--	--	--	--	--	--	--	--
				--	--	--	--	--	--		--	--	--	--	--	--	--	--
				--	--	--	--	--	--		--	--	--	--	--	--	--	--
				--	--	--	--	--	--		--	--	--	--	--	--	--	--
				--	--	--	--	--	--		--	--	--	--	--	--	--	--
				--	--	--	--	--	--		--	--	--	--	--	--	--	--
				--	--	--	--	--	--		--	--	--	--	--	--	--	--
				--	--	--	--	--	--		--	--	--	--	--	--	--	--
				--	--	--	--	--	--		--	--	--	--	--	--	--	--
				--	--	--	--	--	--		--	--	--	--	--	--	--	--
				--	--	--	--	--	--		--	--	--	--	--	--	--	--
				--	--	--	--	--	--		--	--	--	--	--	--	--	--
				--	--	--	--	--	--		--	--	--	--	--	--	--	--
				--	--	--	--	--	--		--	--	--	--	--	--	--	--
				--	--	--	--	--	--		--	--	--	--	--	--	--	--
				--	--	--	--	--	--		--	--	--	--	--	--	--	--
				--	--	--	--	--	--		--	--	--	--	--	--	--	--
				--	--	--	--	--	--		--	--	--	--	--	--	--	--
				--	--	--	--	--	--		--	--	--	--	--	--	--	--
				--	--	--	--	--	--		--	--	--	--	--	--	--	--
				--	--	--	--	--	--		--	--	--	--	--	--	--	--
				--	--	--	--	--	--		--	--	--	--	--	--	--	--
				--	--	--	--	--	--		--	--	--	--	--	--	--	--
				--	--	--	--	--	--		--	--	--	--	--	--	--	--
				--	--	--	--	--	--		--	--	--	--	--	--	--	--
				--	--	--	--	--	--		--	--	--	--	--	--	--	--
				--	--	--	--	--	--		--	--	--	--	--	--	--	--
				--	--	--	--	--	--		--	--	--	--	--	--	--	--
				--	--	--	--	--	--		--	--	--	--	--	--	--	--
				--	--	--	--	--	--		--	--	--	--	--	--	--	--
				--	--	--	--	--	--		--	--	--	--	--	--	--	--
				--	--	--	--	--	--		--	--	--	--	--	--	--	--
				--	--	--	--	--	--		--	--	--	--	--	--	--	--
				--	--	--	--	--	--		--	--	--	--	--	--	--	--
				--	--	--	--	--	--		--	--	--	--	--	--	--	--
				--	--	--	--	--	--		--	--	--	--	--	--	--	--
				--	--	--	--	--	--		--	--	--	--	--	--	--	--
				--	--	--	--	--	--		--	--	--	--	--	--	--	--
				--	--	--	--	--	--		--	--	--	--	--	--	--	--
				--	--	--	--	--	--		--	--	--	--	--	--	--	--
				--	--	--	--	--	--		--	--	--	--	--	--	--	--
				--	--	--	--	--	--		--	--	--	--	--	--	--	--
				--	--	--	--	--	--		--	--	--	--	--	--	--	--
				--	--	--	--	--	--		--	--	--	--	--	--	--	--
				--	--	--	--	--	--		--	--	--	--	--	--	--	--
				--	--	--	--	--	--		--	--	--	--	--	--	--	--
				--	--	--	--	--	--		--	--	--	--	--	--	--	--
				--	--	--	--	--	--		--	--	--	--	--	--	--	--
				--	--	--	--	--	--		--	--	--	--	--	--	--	--
				--	--	--	--	--	--		--	--	--	--	--	--	--	--
				--	--	--	--	--	--		--	--	--	--	--	--	--	--
				--	--	--	--	--	--		--	--	--	--	--	--	--	--
				--	--	--	--	--	--		--	--	--	--	--	--	--	--
				--	--	--	--	--	--		--	--	--	--	--	--	--	--
				--	--	--	--	--	--		--	--	--	--	--	--	--	--
				--	--	--	--	--	--		--	--	--	--	--	--	--	--
				--	--	--	--	--	--		--	--	--	--	--	--	--	--
				--	--	--	--	--	--		--	--	--	--	--	--	--	--
				--	--	--	--	--	--		--	--	--	--	--	--	--	--
				--	--	--	--	--	--		--	--	--	--	--	--	--	--
				--	--	--	--	--	--		--	--	--	--	--	--	--	--
				--	--	--	--	--	--		--	--	--	--	--	--	--	--
				--	--	--	--	--	--		--	--	--	--	--	--	--	--
				--	--	--	--	--	--		--	--	--	--	--	--	--	--
				--	--	--	--	--	--		--	--	--	--	--	--	--	--
				--	--	--	--	--	--		--	--	--	--	--	--	--	--
				--	--	--	--	--	--		--	--	--	--	--	--	--	--
				--	--	--	--	--	--		--	--	--	--	--	--	--	--
				--	--	--	--	--	--		--	--	--	--	--	--	--	--
				--	--	--	--	--	--		--	--	--	--	--	--	--	--
				--	--	--	--	--	--		--	--	--	--	--	--	--	--
				--	--	--	--	--	--		--	--	--	--	--	--	--	--
				--	--	--	--	--	--		--	--	--	--	--	--	--	--
				--	--	--	--	--	--		--	--	--	--	--	--	--	--
				--	--	--	--	--	--		--	--	--	--	--	--	--	--
				--	--	--	--	--	--		--	--	--	--	--	--	--	--
				--	--	--	--	--	--		--	--	--	--	--	--	--	--
				--	--	--	--	--	--		--	--	--	--	--	--	--	--
				--	--	--	--	--	--		--	--	--	--	--	--	--	--
				--	--	--	--	--	--		--	--	--	--	--	--	--	--
				--	--	--	--	--	--		--	--	--	--	--	--	--	--
				--	--	--	--	--	--		--	--	--	--	--	--	--	--
				--	--	--	--	--	--		--	--	--	--	--	--	--	--
				--	--	--	--	--	--		--	--	--	--	--	--	--	--
				--	--	--	--	--	--		--	--	--	--	--	--	--	--
				--	--	--	--	--	--		--	--	--	--	--	--	--	--
				--	--	--	--	--	--		--	--	--	--	--	--	--	--
				--	--	--	--	--	--		--	--	--	--	--	--	--	--
				--	--	--	--	--	--		--	--	--	--	--	--	--	--
				--	--	--	--	--	--		--	--	--	--	--	--	--	--
				--	--	--	--	--	--		--	--	--	--	--	--	--	--
				--	--	--	--	--	--		--	--	--	--	--	--	--	--
				--	--	--	--	--	--		--	--	--	--	--	--	--	--
				--	--	--	--	--	--		--	--	--	--	--	--	--	--
				--	--	--	--	--	--		--	--	--	--	--	--	--	--
				--	--	--	--	--	--		--	--	--	--	--	--	--	--
				--	--	--	--	--	--		--	--	--	--	--	--	--	--
				--	--	--	--	--	--		--	--	--	--	--	--	--	--
				--	--	--	--	--	--		--	--	--	--	--	--	--	--
				--	--	--	--	--	--		--	--	--	--	--	--	--	--
				--	--	--	--	--	--		--	--	--	--	--	--	--	--
				--	--	--	--	--	--		--	--	--	--	--	--	--	--
				--	--	--	--	--	--		--	--	--	--	--	--	--	--
				--	--	--	--	--	--		--	--	--	--	--	--	--	--
				--	--	--	--	--	--		--	--	--	--	--	--	--	--
				--	--	--	--	--	--		--	--	--	--	--	--	--	--
				--	--	--	--	--	--		--	--	--	--	--	--	--	--
				--	--	--	--	--	--		--	--	--	--	--	--	--	--
				--	--	--	--	--	--		--	--	--	--	--	--	--	--
				--	--	--	--	--	--		--	--	--	--	--	--	--	--
				--	--	--	--	--	--		--	--	--	--	--	--	--	--
				--	--	--	--	--	--		--	--	--	--	--	--	--	--
				--	--	--	--	--	--		--	--	--	--	--	--	--	--
				--	--	--	--	--	--		--	--	--	--	--	--	--	--
				--	--	--	--	--	--		--	--	--	--	--	--	--	--
				--	--	--	--	--	--		--	--	--	--	--	--	--	--
				--	--	--	--	--	--		--	--	--	--	--	--	--	--
				--	--	--	--	--	--		--	--	--	--	--	--	--	--
				--	--	--	--	--	--		--	--	--	--	--	--	--	--
				--	--	--	--	--	--		--	--	--	--	--	--	--	--
				--	--	--	--	--	--		--	--	--	--	--	--	--	--
				--	--	--	--	--	--		--	--	--	--	--	--	--	--
				--	--	--	--	--	--		--	--	--	--	--	--	--	--
				--	--	--	--	--	--		--	--	--	--	--	--	--	--
				--	--	--	--	--	--		--	--	--	--	--	--	--	--
				--	--	--	--	--	--		--	--	--	--	--	--	--	--
				--	--	--	--	--	--		--	--	--	--	--	--	--	--
				--	--	--	--	--	--		--	--	--	--	--	--	--	--
				--	--	--	--	--	--		--	--	--	--	--	--	--	--
				--	--	--	--	--	--		--	--	--	--	--	--	--	--
				--	--	--	--	--	--		--	--	--	--	--	--	--	--
				--	--	--	--	--	--		--	--	--	--	--	--	--	--
				--	--			--	--		--	--	--	--	--	--	--	--
				--	--			--	--		--	--	--	--	--	--	--	--
				--	--			--	--		--	--	--	--	--	--	--	--
				--	--			--	--		--	--	--	--	--	--	--	--
				--	--			--	--		--	--	--	--	--	--	--	--
				--	--			--	--		--	--	--	--	--	--	--	--
				--	--			--	--		--	--	--	--	--	--	--	--
				--	--			--	--		--	--	--	--	--	--	--	--
				--	--			--	--		--	--	--	--	--	--	--	--
				--	--			--	--		--	--	--	--	--	--	--	--
				--	--			--	--		--	--	--	--	--	--	--	--
				--	--			--	--		--	--	--	--	--	--	--	--
				--	--			--	--		--	--	--	--	--	--	--	--
				--	--			--	--		--	--	--	--	--	--	--	--
				--	--			--	--		--	--	--	--	--	--	--	--
				--	--			--	--		--	--	--	--	--	--	--	--
				--	--			--	--		--	--	--	--	--	--	--	--
				--	--			--	--		--	--	--	--	--	--	--	--
				--	--			--	--		--	--	--	--	--	--	--	--
				--	--			--	--		--	--	--	--	--	--	--	--
				--	--			--	--		--	--	--	--	--	--	--	--
				--	--			--	--		--	--	--	--	--	--	--	--
				--	--			--	--		--	--	--	--	--	--	--	--
				--	--			--	--		--	--	--	--	--	--	--	--
				--	--			--	--		--	--	--	--	--	--	--	--
				--	--			--	--		--	--	--	--	--	--	--	--
				--	--			--	--		--	--	--	--	--	--	--	--
				--	--			--	--		--	--	--	--	--	--	--	--
				--	--			--	--		--	--	--	--	--	--	--	--
				--	--			--	--		--	--	--	--	--	--	--	--
				--	--			--	--		--	--	--	--	--	--	--	--
				--	--			--	--		--	--	--	--	--	--	--	--
				--	--			--	--		--	--	--	--	--	--	--	--
				--	--			--	--		--	--	--	--	--	--	--	--
				--	--			--	--		--	--	--	--	--	--	--	--
				--	--			--	--		--	--	--	--	--	--	--	--
				--	--			--	--		--	--	--	--	--	--	--	--
				--	--			--	--		--	--	--	--	--	--	--	--
				--	--			--	--		--	--	--	--	--	--	--	--
				--	--			--	--		--	--	--	--	--	--	--	--
				--	--			--	--		--	--	--	--	--	--	--	--
				--	--			--	--		--	--	--	--	--	--	--	--
				--	--			--	--		--	--	--	--	--	--	--	--
				--	--			--	--		--	--	--	--	--	--	--	--
				--	--			--	--		--	--	--	--	--	--	--	--
				--	--			--	--		--	--	--	--	--	--	--	--
				--	--			--	--		--	--	--	--	--	--	--	--
				--	--			--	--		--	--	--	--	--	--	--	--
				--	--			--	--		--	--	--	--	--	--	--	--
				--	--			--	--		--	--	--	--	--	--	--	--
				--	--			--	--		--	--	--	--	--	--	--	--
				--	--			--	--		--	--	--	--	--	--	--	--
				--	--			--	--		--	--	--	--	--	--	--	--
				--	--			--	--		--	--	--	--	--	--	--	--
				--	--			--	--		--	--	--	--	--	--	--	--
				--	--			--	--		--	--	--	--	--	--	--	--
				--	--			--	--		--	--	--	--	--	--	--	--
				--	--			--	--		--	--	--	--	--	--	--	--
				--	--			--	--		--	--	--	--	--	--	--	--
				--	--			--	--		--	--	--	--	--	--	--	--
				--	--			--	--		--	--	--	--	--	--	--	--
				--	--			--	--		--	--	--	--	--	--	--	--
				--	--			--	--		--	--	--	--	--	--	--	--
				--	--			--	--		--	--	--	--	--	--	--	--
				--	--			--	--		--	--	--	--	--	--	--	--
				--	--			--	--		--	--	--	--	--	--	--	--
				--	--			--	--		--	--	--	--	--	--	--	--
				--	--			--	--		--	--	--	--	--	--	--	--
				--	--			--	--		--	--	--	--	--	--	--	--
				--	--			--	--		--	--	--	--	--	--	--	--
				--	--			--	--		--	--	--	--	--	--	--	--
				--	--			--	--		--	--	--	--	--	--	--	--
				--	--			--	--		--	--	--	--	--	--	--	--
				--	--			--	--		--	--	--	--	--	--	--	--
				--	--			--	--		--	--	--	--	--	--	--	--
				--	--			--	--		--	--	--	--	--	--	--	--
				--	--			--	--		--	--	--	--	--	--	--	--
				--	--			--	--		--	--	--	--	--	--	--	--
				--	--			--	--		--	--	--	--	--	--	--	--
				--	--			--	--		--	--	--	--	--	--	--	--
				--	--			--	--		--	--	--	--	--	--	--	--
				--	--			--	--		--	--	--	--	--	--	--	--
				--	--			--	--		--	--	--	--	--	--	--	--
				--	--			--	--		--	--	--	--	--	--	--	--
				--	--			--	--		--	--	--	--	--	--	--	--
				--	--			--	--		--	--	--	--	--	--	--	--
				--	--			--	--		--	--	--	--	--	--	--	--
				--	--			--	--		--	--	--	--	--	--	--	--
				--	--			--	--		--	--	--	--	--	--	--	--
				--	--			--	--		--	--	--	--	--	--	--	--
				--	--			--	--		--	--	--	--	--	--	--	--
				--	--			--	--		--	--	--	--	--	--	--	--
				--	--			--	--		--	--	--	--	--	--	--	--
				--	--			--	--		--	--	--	--	--	--	--	--
				--	--			--	--		--	--	--	--	--	--	--	--
				--	--			--	--		--	--	--	--	--	--	--	--
				--	--			--	--		--	--	--	--	--	--	--	--
				--	--			--	--		--	--	--	--	--	--	--	--
				--	--			--	--		--	--	--	--	--	--	--	--
				--	--			--	--		--	--	--	--	--	--	--	--
				--	--			--	--		--	--	--	--	--	--	--	--
				--	--			--	--		--	--	--	--	--	--	--	--
				--	--			--	--		--	--	--	--	--	--	--	--
				--	--			--	--		--	--	--	--	--	--	--	--
				--	--			--	--		--	--	--	--	--	--	--	--
				--	--			--	--		--	--	--	--	--	--	--	--
				--	--			--	--		--	--	--	--	--	--	--	--
				--	--			--	--		--	--	--	--	--	--	--	--
				--	--			--	--		--	--	--	--	--	--	--	--
				--	--			--	--		--	--	--	--	--	--	--	--
				--	--			--	--		--	--	--	--	--	--	--	--
				--	--			--	--		--	--	--	--	--	--	--	--
				--	--			--	--		--	--	--	--	--	--	--	--
				--	--			--	--		--	--	--	--	--	--	--	--
				--	--			--	--		--	--	--	--	--	--	--	--
				--	--			--	--		--	--	--	--	--	--	--	--
				--	--			--	--		--	--	--	--	--	--	--	--
				--	--			--	--		--	--	--	--	--	--	--	--
				--	--			--	--		--	--	--	--	--	--	--	--
				--	--			--	--		--	--	--	--	--	--	--	--
				--	--			--	--		--	--	--	--	--	--	--	--
				--	--			--	--		--	--	--	--	--	--	--	--
				--	--			--	--		--	--	--	--	--	--	--	--
				--	--			--	--		--	--	--	--	--	--	--	--
				--	--			--	--		--	--	--	--	--	--	--	--
				--	--			--	--		--	--	--	--	--	--	--	--
				--	--			--	--		--	--	--	--	--	--	--	--
				--	--			--	--		--	--	--	--	--	--	--	--
				--	--			--	--		--	--	--	--	--	--	--	--
				--	--			--	--		--	--	--	--	--	--	--	--
				--	--			--	--		--	--	--	--	--	--	--	--
				--	--			--	--		--	--	--	--	--	--	--	--
				--	--			--	--		--	--	--	--	--	--	--	--
				--	--			--	--		--	--	--	--	--	--	--	--
				--	--			--	--		--	--	--	--	--	--	--	--
				--	--			--	--		--	--	--	--	--	--	--	--
				--	--			--	--		--	--	--	--	--	--	--	--
				--	--			--	--		--	--	--	--	--	--	--	--
				--	--			--	--		--	--	--	--	--	--	--	--
				--	--			--	--		--	--	--	--	--	--	--	--
				--	--			--	--		--	--	--	--	--	--	--	--
				--	--			--	--		--	--	--	--	--	--	--	--
				--	--			--	--		--	--	--	--	--	--	--	--
				--	--			--	--		--	--	--	--	--	--	--	--
				--	--			--	--		--	--	--	--	--	--	--	--
				--	--			--	--		--	--	--	--	--	--	--	--
				--	--			--	--		--	--	--	--	--	--	--	--
				--	--			--	--		--	--	--	--	--	--	--	--
				--	--			--	--		--	--	--	--	--	--	--	--
				--	--			--	--		--	--	--	--	--	--	--	--
				--	--			--	--		--	--	--	--	--	--	--	--
				--	--			--	--		--	--	--	--	--	--	--	--
				--	--			--	--		--	--	--	--	--	--	--	--
				--	--			--	--		--	--	--	--	--	--	--	--
				--	--			--	--		--	--	--	--	--	--	--	--
				--	--			--	--		--	--	--	--	--	--	--	--
				--	--			--	--		--	--	--	--	--	--	--	--
				--	--			--	--		--	--	--	--	--	--	--	--
				--	--			--	--		--	--	--	--	--	--	--	--
				--	--			--	--		--	--	--	--	--	--	--	--
				--	--			--	--		--	--	--	--	--	--	--	--
				--	--			--	--		--	--	--	--	--	--	--	--
				--	--			--	--		--	--	--	--	--	--	--	--
				--	--			--	--		--	--	--	--	--	--	--	--
				--	--			--	--		--	--	--	--	--	--	--	--
				--	--			--	--		--	--	--	--	--	--	--	--
				--	--			--	--		--	--	--	--	--	--	--	--
				--	--			--	--		--	--	--	--	--	--	--	--
				--	--			--	--		--	--	--	--	--	--	--	--
				--	--			--	--		--	--	--	--	--	--	--	--
				--	--			--	--		--	--	--	--	--	--	--	--
				--	--			--	--		--	--	--	--	--	--	--	--
				--	--			--	--		--	--	--	--	--	--	--	--
				--	--			--	--		--	--	--	--	--	--	--	--
				--	--			--	--		--	--	--	--	--	--	--	--
				--	--			--	--		--	--	--	--	--	--	--	--
				--	--			--	--		--	--	--	--	--	--	--	--
				--	--			--	--		--	--	--	--	--	--	--	--
				--	--			--	--		--	--	--	--	--	--	--	--
				--	--			--	--		--	--	--	--	--	--	--	--
				--	--			--	--		--	--	--	--	--	--	--	--
				--	--			--	--		--	--	--	--	--	--	--	--
				--	--			--	--		--	--	--	--	--	--	--	--
				--	--			--	--		--	--	--	--	--	--	--	--
				--	--			--	--		--	--	--	--	--	--	--	--
				--	--			--	--		--	--	--	--	--	--	--	--
				--	--			--	--		--	--	--	--	--	--	--	--
				--	--			--	--		--	--	--	--	--	--	--	--
				--	--			--	--		--	--	--	--	--	--	--	--
				--	--			--	--		--	--	--	--	--	--	--	--
				--	--			--	--		--	--	--	--	--	--	--	--
				--	--			--	--		--	--	--	--	--	--	--	--
				--	--			--	--		--	--	--	--	--	--	--	--
				--	--			--	--		--	--	--	--	--	--	--	--
				--	--			--	--		--	--	--	--	--	--	--	--
				--	--			--	--		--	--	--	--	--	--	--	--
				--	--			--	--		--	--	--	--	--	--	--	--
				--	--			--	--		--	--	--	--	--	--	--	--
				--	--			--	--		--	--	--	--	--	--	--	--
				--	--			--	--		--	--	--	--	--	--	--	--
				--	--			--	--		--	--	--	--	--	--	--	--
				--	--			--	--		--	--	--	--	--	--	--	--
				--	--			--	--		--	--	--	--	--	--	--	--
				--	--			--	--		--	--	--	--	--	--	--	--
				--	--			--	--		--	--	--	--	--	--	--	--
				--	--			--	--		--	--	--	--	--	--	--	--
				--	--			--	--		--	--	--	--	--	--	--	--
				--	--			--	--		--	--	--	--	--	--	--	--
				--	--			--	--		--	--	--	--	--	--	--	--
				--	--			--	--		--	--	--	--	--	--	--	--
				--	--			--	--		--	--	--	--	--	--	--	--
				--	--			--	--		--	--	--	--	--	--	--	--
				--	--			--	--		--	--	--	--	--	--	--	--
				--	--			--	--		--	--	--	--	--	--	--	--
				--	--			--	--		--	--	--	--	--	--	--	--
				--	--			--	--		--	--	--	--	--	--	--	--
				--	--			--	--		--	--	--	--	--	--	--	--
				--	--			--	--		--	--	--	--	--	--	--	--
				--	--			--	--		--	--	--	--	--	--	--	--
				--	--			--	--		--	--	--	--	--	--	--	--
				--	--			--	--		--	--	--	--	--	--	--	--
				--	--			--	--		--	--	--	--	--	--	--	--
				--	--			--	--		--	--	--	--	--	--	--	--
				--	--			--	--		--	--	--	--	--	--	--	--
				--	--			--	--		--	--	--	--	--	--	--	--
				--	--			--	--		--	--	--	--	--	--	--	--
				--	--			--	--		--	--	--	--	--	--	--	--
				--	--			--	--		--	--	--	--	--	--	--	--
				--	--			--	--		--	--	--	--	--	--	--	--
				--	--			--	--		--	--	--	--	--	--	--	--
				--	--			--	--		--	--	--	--	--	--	--	--
				--	--			--	--		--	--	--	--	--	--	--	--
				--	--			--	--		--	--	--	--	--	--	--	--
				--	--			--	--		--	--	--	--	--	--	--	--
				--	--			--	--		--	--	--	--	--	--	--	--
				--	--			--	--		--	--	--	--	--	--	--	--
				--	--			--	--		--	--	--	--	--	--	--	--
				--	--			--	--		--	--	--	--	--	--	--	--
				--	--			--	--		--	--	--	--	--	--	--	--
				--	--			--	--		--	--	--	--	--	--	--	--
				--	--			--	--		--	--	--	--	--	--	--	--
				--	--			--	--		--	--	--	--	--	--	--	--
				--	--			--	--		--	--	--	--	--	--	--	--
				--	--			--	--		--	--	--	--	--	--	--	--
				--	--			--	--		--	--	--	--	--	--	--	--
				--	--			--	--		--	--	--	--	--	--	--	--
				--	--			--	--		--	--	--	--	--	--	--	--
				--	--			--	--		--	--	--	--	--	--	--	--
				--	--			--	--		--	--	--	--	--	--	--	--
				--	--			--	--		--	--	--	--	--	--	--	--
				--	--			--	--		--	--	--	--	--	--	--	--
				--	--			--	--		--	--	--	--	--	--	--	--
				--	--			--	--		--	--	--	--	--	--	--	--
				--	--			--	--		--	--	--	--	--	--	--	--
				--	--			--	--		--	--	--	--	--	--	--	--
				--	--			--	--		--	--	--	--	--	--	--	--
				--	--			--	--		--	--	--	--	--	--	--	--
				--	--			--	--		--	--	--	--	--	--	--	--
				--	--			--	--		--	--	--	--	--	--	--	--
				--	--			--	--		--	--	--	--	--	--	--	--
				--	--			--	--		--	--	--	--	--	--	--	--
				--	--			--	--		--	--	--	--	--	--	--	--
				--	--			--	--		--	--	--	--	--	--	--	--
				--	--			--	--		--	--	--	--	--	--	--	--
				--	--			--	--		--	--	--	--	--	--	--	--
				--	--			--	--		--	--	--	--	--	--	--	--
				--	--			--	--		--	--	--	--	--	--	--	--
				--	--			--	--		--	--	--	--	--	--	--	--
				--	--			--	--		--	--	--	--	--	--	--	--
				--	--			--	--		--	--	--	--	--	--	--	--
				--	--			--	--		--	--	--	--	--	--	--	--
				--	--			--	--		--	--	--	--	--	--	--	--
				--	--			--	--		--	--	--	--	--	--	--	--
				--	--			--	--		--	--	--	--	--	--	--	--
				--	--			--	--		--	--	--	--	--	--	--	--
				--	--			--	--		--	--	--	--	--	--	--	--
				--	--			--	--		--	--	--	--	--	--	--	--
				--	--			--	--		--	--	--	--	--	--	--	--
				--	--			--	--		--	--	--	--	--	--	--	--
				--	--			--	--		--	--	--	--	--	--	--	--
				--	--			--	--		--	--	--	--	--	--	--	--
				--	--			--	--		--	--	--	--	--	--	--	--
				--	--			--	--		--	--	--	--	--	--	--	--
				--	--			--	--		--	--	--	--	--	--	--	--
				--	--			--	--		--	--	--	--	--	--	--	--
				--	--			--	--		--	--	--	--	--	--	--	--
				--	--			--	--		--	--	--	--	--	--	--	--
				--	--			--	--		--	--	--	--	--	--	--	--
				--	--			--	--		--	--	--	--	--	--	--	--
				--	--			--	--		--	--	--	--	--	--	--	--
				--	--			--	--		--	--	--	--	--	--	--	--
				--	--			--	--		--	--	--	--	--	--	--	--
				--	--			--	--		--	--	--	--	--	--	--	--
				--	--			--	--		--	--	--	--	--	--	--	--
				--	--			--	--		--	--	--	--	--	--	--	--
				--	--			--	--		--	--	--	--	--	--	--	--
				--	--			--	--		--	--	--	--	--	--	--	--
				--	--			--	--		--	--	--	--	--	--	--	--
				--	--			--	--		--	--	--	--	--	--	--	--
				--	--			--	--		--	--	--	--	--	--	--	--
				--	--			--	--		--	--	--	--	--	--	--	--
				--	--			--	--		--	--	--	--	--	--	--	--
				--	--			--	--		--	--	--	--	--	--	--	--
				--	--			--	--		--	--	--	--	--	--	--	--
				--	--			--	--		--	--	--	--	--	--	--	--
				--	--			--	--		--	--	--	--	--	--	--	--
				--	--			--	--		--	--	--	--	--	--	--	--
				--	--			--	--		--	--	--	--	--	--	--	--
				--	--			--	--		--	--	--	--	--	--	--	--
				--	--			--	--		--	--	--	--	--	--	--	--
				--	--			--	--		--	--	--	--	--	--	--	--
				--	--			--	--		--	--	--	--	--	--	--	--
				--	--			--	--		--	--	--	--	--	--	--	--
				--	--			--	--		--	--	--	--	--	--	--	--
				--	--			--	--		--	--	--	--	--	--	--	--
				--	--			--	--		--	--	--	--	--	--	--	--
				--	--			--	--		--	--	--	--	--	--	--	--
				--	--			--	--		--	--	--	--	--	--	--	--
				--	--			--	--		--	--	--	--	--	--	--	--
				--	--			--	--		--	--	--	--	--	--	--	--
				--	--			--	--		--	--	--	--	--	--	--	--
				--	--			--	--		--	--	--	--	--	--	--	--
				--	--			--	--		--	--	--	--	--	--	--	--
				--	--			--	--		--	--	--	--	--	--	--	--
				--	--			--	--		--	--	--	--	--	--	--	--
				--	--			--	--		--	--	--	--	--	--	--	--
				--	--			--	--		--	--	--	--	--	--	--	--
				--	--			--	--		--	--	--	--	--	--	--	--
				--	--			--	--		--	--	--	--	--	--	--	--
				--	--			--	--		--	--	--	--	--	--	--	--
				--	--			--	--		--	--	--	--	--	--	--	--
				--	--			--	--		--	--	--	--	--	--	--	--
				--	--			--	--		--	--	--	--	--	--	--	--
				--	--			--	--		--	--	--	--	--	--	--	--
				--	--			--	--		--	--	--	--	--	--	--	--
				--	--			--	--		--	--	--	--	--	--	--	--
				--	--			--	--		--	--	--	--	--	--	--	--
				--	--			--	--		--	--	--	--	--	--	--	--
				--	--			--	--		--	--	--	--	--	--	--	--
				--	--			--	--		--	--	--	--	--	--	--	--
				--	--			--	--		--	--	--	--	--	--	--	--
				--	--			--	--		--	--	--	--	--	--	--	--
				--	--			--	--		--	--	--	--	--	--	--	--
				--	--			--	--		--	--	--	--	--	--	--	--
				--	--			--	--		--	--	--	--	--	--	--	--
				--	--			--	--		--	--	--	--	--	--	--	--
				--	--			--	--		--	--	--	--	--	--	--	--
				--	--			--	--		--	--	--	--	--	--	--	--
				--	--			--	--		--	--	--	--	--	--	--	--
				--	--			--	--		--	--	--	--	--	--	--	--
				--	--			--	--		--	--	--	--	--	--	--	--
				--	--			--	--		--	--	--	--	--	--	--	--
				--	--			--	--		--	--	--	--	--	--	--	--
				--	--			--	--		--	--	--	--	--	--	--	--
				--	--			--	--		--	--	--	--	--	--	--	--
				--	--			--	--		--	--	--	--	--	--	--	--
				--	--			--	--		--	--	--	--	--	--	--	--
				--	--			--	--		--	--	--	--	--	--	--	--
				--	--			--	--		--	--	--	--	--	--	--	--
				--	--			--	--		--	--	--	--	--	--	--	--
				--	--			--	--		--	--	--	--	--	--	--	--
				--	--			--	--		--	--	--	--	--	--	--	--
				--	--			--	--		--	--	--	--	--	--	--	--
				--	--			--	--		--	--	--	--	--	--	--	--
				--	--			--	--		--	--	--	--	--	--	--	--
				--	--			--	--		--	--	--	--	--	--	--	--
				--	--			--	--		--	--	--	--	--	--	--	--
				--	--			--	--		--	--	--	--	--	--	--	--
				--	--			--	--		--	--	--	--	--	--	--	--
				--	--			--	--		--	--	--	--	--	--	--	--
				--	--			--	--		--	--	--	--	--	--	--	--
				--	--			--	--		--	--	--	--	--	--	--	--
				--	--			--	--		--	--	--	--	--	--	--	--
				--	--			--	--		--	--	--	--	--	--	--	--
				--	--			--	--		--	--	--	--	--	--	--	--
				--	--			--	--		--	--	--	--	--	--	--	--
				--	--			--	--		--	--	--	--	--	--	--	--
				--	--			--	--		--	--	--	--	--	--	--	--
				--	--			--	--		--	--	--	--	--	--	--	--
				--	--			--	--		--	--	--	--	--	--	--	--
				--	--			--	--		--	--	--	--	--	--	--	--
				--	--			--	--		--	--	--	--	--	--	--	--
				--	--			--	--		--	--	--	--	--	--	--	--
				--	--			--	--		--	--	--	--	--	--	--	--
				--	--			--	--		--	--	--	--	--	--	--	--
				--	--			--	--		--	--	--	--	--	--	--	--
				--	--			--	--		--	--	--	--	--	--	--	--
				--	--			--	--		--	--	--	--	--	--	--	--
				--	--			--	--		--	--	--	--	--	--	--	--
				--	--			--	--		--	--	--	--	--	--	--	--
				--	--			--	--		--	--	--	--	--	--	--	--
				--	--			--	--		--	--	--	--	--	--	--	--
				--	--			--	--		--	--	--	--	--	--	--	--
				--	--			--	--		--	--	--	--	--	--	--	--
				--	--			--	--		--	--	--	--	--	--	--	--
				--	--			--	--		--	--	--	--	--	--	--	--
				--	--			--	--		--	--	--	--	--	--	--	--
				--	--			--	--		--	--	--	--	--	--	--	--
				--	--			--	--		--	--	--	--	--	--	--	--
				--	--			--	--		--	--	--	--	--	--	--	--
				--	--			--	--		--	--	--	--	--	--	--	--
				--	--			--	--		--	--	--	--	--	--	--	--
				--	--			--	--		--	--	--	--	--	--	--	--
				--	--			--	--		--	--	--	--	--	--	--	--
				--	--			--	--		--	--	--	--	--	--	--	--
				--	--			--	--		--	--	--	--	--	--	--	--
				--	--			--	--		--	--	--	--	--	--	--	--
				--	--			--	--		--	--	--	--	--	--	--	--
				--	--			--	--		--	--	--	--	--	--	--	--
				--	--			--	--		--	--	--	--	--	--	--	--
				--	--			--	--		--	--	--	--	--	--	--	--
				--	--			--	--		--	--	--	--	--	--	--	--
				--	--			--	--		--	--	--	--	--	--	--	--
				--	--			--	--		--	--	--	--	--	--	--	--
				--	--			--	--		--	--	--	--	--	--	--	--
				--	--			--	--		--	--	--	--	--	--	--	--
				--	--			--	--		--	--	--	--	--	--	--	--
				--	--			--	--		--	--	--	--	--	--	--	--
				--	--			--	--		--	--	--	--	--	--	--	--
				--	--			--	--		--	--	--	--	--	--	--	--
				--	--			--	--		--	--	--	--	--	--	--	--
				--	--			--	--		--	--	--	--	--	--	--	--
				--	--			--	--		--	--	--	--	--	--	--	--
				--	--			--	--		--	--	--	--	--	--	--	--
				--	--			--	--		--	--	--	--	--	--	--	--
				--	--			--	--		--	--	--	--	--	--	--	--
				--	--			--	--		--	--	--	--	--	--	--	--
				--	--			--	--		--	--	--	--	--	--	--	--
				--	--			--	--		--	--	--	--	--	--	--	--
				--	--			--	--		--	--	--	--	--	--	--	--
				--	--			--	--		--	--	--	--	--	--	--	--
				--	--			--	--		--	--	--	--	--	--	--	--
				--	--			--	--		--	--	--	--	--	--	--	--
				--	--			--	--		--	--	--	--	--	--	--	--
				--	--			--	--		--	--	--	--	--	--	--	--
				--	--			--	--		--	--	--	--	--	--	--	--
				--	--			--	--		--	--	--	--	--	--	--	--
				--	--			--	--		--	--	--	--	--	--	--	--
				--	--			--	--		--	--	--	--	--	--	--	--
				--	--			--	--		--	--	--	--	--	--	--	--
				--	--			--	--		--	--	--	--	--	--	--	--
				--	--			--	--		--	--	--	--	--	--	--	--
				--	--			--	--		--	--	--	--	--	--	--	--
				--	--			--	--		--	--	--	--	--	--	--	--
				--	--			--	--		--	--	--	--	--	--	--	--
				--	--			--	--		--	--	--	--	--	--	--	--
				--	--			--	--		--	--	--	--	--	--	--	--
				--	--			--	--		--	--	--	--	--	--	--	--
				--	--			--	--		--	--	--	--	--	--	--	--
				--	--			--	--		--	--	--	--	--	--	--	--
				--	--			--	--		--	--	--	--	--	--	--	--
				--	--			--	--		--	--	--	--	--	--	--	--
				--	--			--	--		--	--	--	--	--	--	--	--
				--	--			--	--		--	--	--	--	--	--	--	--
				--	--			--	--		--	--	--	--	--	--	--	--
				--	--			--	--		--	--	--	--	--	--	--	--
				--	--			--	--		--	--	--	--	--	--	--	--
				--	--			--	--		--	--	--	--	--	--	--	--
				--	--			--	--		--	--	--	--	--	--	--	--
				--	--			--	--		--	--	--	--	--	--	--	--
				--	--			--	--		--	--	--	--	--	--	--	--
				--	--			--	--		--	--	--	--	--	--	--	--
				--	--			--	--		--	--	--	--	--	--	--	--
				--	--			--	--		--	--	--	--	--	--	--	--
				--	--			--	--		--	--	--	--	--	--	--	--
				--	--			--	--		--	--	--	--	--	--	--	--
				--	--			--	--		--	--	--	--	--	--	--	--
				--	--			--	--		--	--	--	--	--	--	--	--
				--	--			--	--		--	--	--	--	--	--	--	--
				--	--			--	--		--	--	--	--	--	--	--	--
				--	--			--	--		--	--	--	--	--	--	--	--
				--	--			--	--		--	--	--	--	--	--	--	--
				--	--			--	--		--	--	--	--	--	--	--	--
				--	--			--	--		--	--	--	--	--	--	--	--
				--	--			--	--		--	--	--	--	--	--	--	--
				--	--			--	--		--	--	--	--	--	--	--	--
				--	--			--	--		--	--	--	--	--	--	--	--
				--	--			--	--		--	--	--	--	--	--	--	--
				--	--			--	--		--	--	--	--	--	--	--	--
				--	--			--	--		--	--	--	--	--	--	--	--
				--	--			--	--		--	--	--	--	--	--	--	--
				--	--			--	--		--	--	--	--	--	--	--	--
				--	--			--	--		--	--	--	--	--	--	--	--
				--	--			--	--		--	--	--	--	--	--	--	--
				--	--			--	--		--	--	--	--	--	--	--	--
				--	--			--	--		--	--	--	--	--	--	--	--
				--	--			--	--		--	--	--	--	--	--	--	--
				--	--			--	--		--	--	--	--	--	--	--	--
				--	--			--	--		--	--	--	--	--	--	--	--
				--	--			--	--		--	--	--	--	--	--	--	--
				--	--			--	--		--	--	--	--	--	--	--	--
				--	--			--	--		--	--	--	--	--	--	--	--
				--	--			--	--		--	--	--	--	--	--	--	--
				--	--			--	--		--	--	--	--	--	--	--	--
				--	--			--	--		--	--	--	--	--	--	--	--
				--	--			--	--		--	--	--	--	--	--	--	--
				--	--			--	--		--	--	--	--	--	--	--	--
				--	--			--	--		--	--	--	--	--	--	--	--
				--	--			--	--		--	--	--	--	--	--	--	--
				--	--			--	--		--	--	--	--	--	--	--	--
				--	--			--	--		--	--	--	--	--	--	--	--
				--	--			--	--		--	--	--	--	--	--	--	--
				--	--			--	--		--	--	--	--	--	--	--	--
				--	--			--	--		--	--	--	--	--	--	--	--
				--	--			--	--		--	--	--	--	--	--	--	--
				--	--			--	--		--	--	--	--	--	--	--	--
				--	--			--	--		--	--	--	--	--	--	--	--
				--	--			--	--		--	--	--	--	--	--	--	--
				--	--			--	--		--	--	--	--	--	--	--	--
				--	--			--	--		--	--	--	--	--	--	--	--
				--	--			--	--		--	--	--	--	--	--	--	--
				--	--			--	--		--	--	--	--	--	--	--	--
				--	--			--	--		--	--	--	--	--	--	--	--
				--	--			--	--		--	--	--	--	--	--	--	--
				--	--			--	--		--	--	--	--	--	--	--	--
				--	--			--	--		--	--	--	--	--	--	--	--
				--	--			--	--		--	--	--	--	--	--	--	--
				--	--			--	--		--	--	--	--	--	--	--	--
				--	--			--	--		--	--	--	--	--	--	--	--
				--	--			--	--		--	--	--	--	--	--	--	--
				--	--			--	--		--	--	--	--	--	--	--	--
				--	--			--	--		--	--	--	--	--	--	--	--
				--	--			--	--		--	--	--	--	--	--	--	--
				--	--			--	--		--	--	--	--	--	--	--	--
				--	--			--	--		--	--	--	--	--	--	--	--
				--	--			--	--		--	--	--	--	--	--	--	--
				--	--			--	--		--	--	--	--	--	--	--	--
				--	--			--	--		--	--	--	--	--	--	--	--
				--	--			--	--		--	--	--	--	--	--	--	--
				--	--			--	--		--	--	--	--	--	--	--	--
				--	--			--	--		--	--	--	--	--	--	--	--
				--	--			--	--		--	--	--	--	--	--	--	--
				--	--			--	--		--	--	--	--	--	--	--	--
				--	--			--	--		--	--	--	--	--	--	--	--
				--	--			--	--		--	--	--	--	--	--	--	--
				--	--			--	--		--	--	--	--	--	--	--	--
				--	--			--	--		--	--	--	--	--	--	--	--
				--	--			--	--		--	--	--	--	--	--	--	--
				--	--			--	--		--	--	--	--	--	--	--	--
				--	--			--	--		--	--	--	--	--	--	--	--
				--	--			--	--		--	--	--	--	--	--	--	--
				--	--			--	--		--	--	--	--	--	--	--	--
				--	--			--	--		--	--	--	--	--	--	--	--
				--	--			--	--		--	--	--	--	--	--	--	--
				--	--			--	--		--	--	--	--	--	--	--	--
				--	--			--	--		--	--	--	--	--	--	--	--
				--	--			--	--		--	--	--	--	--	--	--	--
				--	--			--	--		--	--	--	--	--	--	--	--
				--	--			--	--		--	--	--	--	--	--	--	--
				--	--			--	--		--	--	--	--	--	--	--	--
				--	--			--	--		--	--	--	--	--	--	--	--
				--	--			--	--		--	--	--	--	--	--	--	--
				--	--			--	--		--	--	--	--	--	--	--	--
				--	--			--	--		--	--	--	--	--	--	--	--
				--	--			--	--		--	--	--	--	--	--	--	--
				--	--			--	--		--	--	--	--	--	--	--	--
				--	--			--	--		--	--	--	--	--	--	--	--
				--	--			--	--		--	--	--	--	--	--	--	--
				--	--			--	--		--	--	--	--	--	--	--	--
				--	--			--	--		--	--	--	--	--	--	--	--
				--	--			--	--		--	--	--	--	--	--	--	--
				--	--			--	--		--	--	--	--	--	--	--	--
				--	--			--	--		--	--	--	--	--	--	--	--
				--	--			--	--		--	--	--	--	--	--	--	--
				--	--			--	--		--	--	--	--	--	--	--	--
				--	--			--	--		--	--	--	--	--	--	--	--
				--	--			--	--		--	--	--	--	--	--	--	--
				--	--			--	--		--	--	--	--	--	--	--	--
				--	--			--	--		--	--	--	--	--	--	--	--
				--	--			--	--		--	--	--	--	--	--	--	--
				--	--			--	--		--	--	--	--	--	--	--	--
				--	--			--	--		--	--	--	--	--	--	--	--
				--	--			--	--		--	--	--	--	--	--	--	--
				--	--			--	--		--	--	--	--	--	--	--	--
				--	--			--	--		--	--	--	--	--	--	--	--
				--	--			--	--		--	--	--	--	--	--	--	--
				--	--			--	--		--	--	--	--	--	--	--	--
				--	--			--	--		--	--	--	--	--	--	--	--
				--	--			--	--		--	--	--	--	--	--	--	--
				--	--			--	--		--	--	--	--	--	--	--	--
				--	--			--	--		--	--	--	--	--	--	--	--
				--	--			--	--		--	--	--	--	--	--	--	--
				--	--			--	--		--	--	--	--	--	--	--	--
				--	--			--	--		--	--	--	--	--	--	--	--
				--	--			--	--		--	--	--	--	--	--	--	--
				--	--			--	--		--	--	--	--	--	--	--	--
				--	--			--	--		--	--	--	--	--	--	--	--
				--	--			--	--		--	--	--	--	--	--	--	--
				--	--			--	--		--	--	--	--	--	--	--	--
				--	--			--	--		--	--	--	--	--	--	--	--
				--	--			--	--		--	--	--	--	--	--	--	--
				--	--			--	--		--	--	--	--	--	--	--	--
				--	--			--	--		--	--	--	--	--	--	--	--
				--	--			--	--		--	--	--	--	--	--	--	--
				--	--			--	--		--	--	--	--	--	--	--	--
				--	--			--	--		--	--	--	--	--	--	--	--
				--	--			--	--		--	--	--	--	--	--	--	--
				--	--			--	--		--	--	--	--	--	--	--	--
				--	--			--	--		--	--	--	--	--	--	--	--
				--	--			--	--		--	--	--	--	--	--	--	--
				--	--			--	--		--	--	--	--	--	--	--	--
								--	--		--	--	--	--	--	--	--	--
								--	--		--	--	--	--	--	--	--	--
								--	--		--	--	--	--	--	--	--	--
								--	--		--	--	--	--	--	--	--	--
								--	--		--	--	--	--	--	--	--	--
								--	--		--	--	--	--	--	--	--	--
								--	--		--	--	--	--	--	--	--	--
								--	--		--	--	--	--	--	--	--	--
								--	--		--	--	--	--	--	--	--	--
								--	--		--	--	--	--	--	--	--	--
								--	--		--	--	--	--	--	--	--	--
								--	--		--	--	--	--	--	--	--	--
								--	--		--	--	--	--	--	--	--	--
								--	--		--	--	--	--	--	--	--	--
								--	--		--	--	--	--	--	--	--	--
								--	--		--	--	--	--	--	--	--	--
								--	--		--	--	--	--	--	--	--	--
								--	--		--	--	--	--	--	--	--	--
								--	--		--	--	--	--	--	--	--	--
								--	--		--	--	--	--	--	--	--	--
								--	--		--	--	--	--	--	--	--	--
								--	--		--	--	--	--	--	--	--	--
								--	--		--	--	--	--	--	--	--	--
								--	--		--	--	--	--	--	--	--	--
								--	--		--	--	--	--	--	--	--	--
								--	--		--	--	--	--	--	--	--	--
								--	--		--	--	--	--	--	--	--	--
								--	--		--	--	--	--	--	--	--	--
								--	--		--	--	--	--	--	--	--	--
								--	--		--	--	--	--	--	--	--	--
								--	--		--	--	--	--	--	--	--	--
								--	--		--	--	--	--	--	--	--	--
								--	--		--	--	--	--	--	--	--	--
								--	--		--	--	--	--	--	--	--	--
								--	--		--	--	--	--	--	--	--	--
								--	--		--	--	--	--	--	--	--	--
								--	--		--	--	--	--	--	--	--	--
								--	--		--	--	--	--	--	--	--	--
								--	--		--	--	--	--	--	--	--	--
								--	--		--	--	--	--	--	--	--	--
								--	--		--	--	--	--	--	--	--	--
								--	--		--	--	--	--	--	--	--	--
								--	--		--	--	--	--	--	--	--	--
								--	--		--	--	--	--	--	--	--	--
								--	--		--	--	--	--	--	--	--	--
								--	--		--	--	--	--	--	--	--	--
								--	--		--	--	--	--	--	--	--	--
								--	--		--	--	--	--	--	--	--	--
								--	--		--	--	--	--	--	--	--	--
								--	--		--	--	--	--	--	--	--	--
								--	--		--	--	--	--	--	--	--	--
								--	--		--	--	--	--	--	--	--	--
								--	--		--	--	--	--	--	--	--	--
								--	--		--	--	--	--	--	--	--	--
								--	--		--	--	--	--	--	--	--	--
								--	--		--	--	--	--	--	--	--	--
								--	--		--	--	--	--	--	--	--	--
								--	--		--	--	--	--	--	--	--	--
								--	--		--	--	--	--	--	--	--	--
								--	--		--	--	--	--	--	--	--	--
								--	--		--	--	--	--	--	--	--	--
								--	--		--	--	--	--	--	--	--	--
								--	--		--	--	--	--	--	--	--	--
								--	--		--	--	--	--	--	--	--	--
								--	--		--	--	--	--	--	--	--	--
								--	--		--	--	--	--	--	--	--	--
								--	--		--	--	--	--	--	--	--	--
								--	--		--	--	--	--	--	--	--	--
								--	--		--	--	--	--	--	--	--	--
								--	--		--	--	--	--	--	--	--	--
								--	--		--	--	--	--	--	--	--	--
								--	--		--	--	--	--	--	--	--	--
								--	--		--	--	--	--	--	--	--	--
								--	--		--	--	--	--	--	--	--	--
								--	--		--	--	--	--	--	--	--	--
								--	--		--	--	--	--	--	--	--	--
								--	--		--	--	--	--	--	--	--	--
								--	--		--	--	--	--	--	--	--	--
								--	--		--	--	--	--	--	--	--	--
								--	--		--	--	--	--	--	--	--	--
								--	--		--	--	--	--	--	--	--	--
								--	--		--	--	--	--	--	--	--	--
								--	--		--	--	--	--	--	--	--	--
								--	--		--	--	--	--	--	--	--	--
								--	--		--	--	--	--	--	--	--	--
								--	--		--	--	--	--	--	--	--	--
								--	--		--	--	--	--	--	--	--	--
								--	--		--	--	--	--	--	--	--	--
								--	--		--	--	--	--	--	--	--	--
								--	--		--	--	--	--	--	--	--	--
								--	--		--	--	--	--	--	--	--	--
								--	--		--	--	--	--	--	--	--	--
								--	--		--	--	--	--	--	--	--	--
								--	--		--	--	--	--	--	--	--	--
								--	--		--	--	--	--	--	--	--	--
								--	--		--	--			--	--	--	--
								--	--		--	--			--	--	--	--
								--	--		--	--			--	--	--	--
								--	--		--	--			--	--	--	--
								--	--		--	--			--	--	--	--
								--	--		--	--			--	--	--	--
								--	--		--	--			--	--	--	--
								--	--		--	--			--	--	--	--
								--	--		--	--			--	--	--	--
								--	--		--	--			--	--	--	--
								--	--		--	--			--	--	--	--
								--	--		--	--			--	--	--	--
								--	--		--	--			--	--	--	--
								--	--		--	--			--	--	--	--
								--	--		--	--			--	--	--	--
								--	--		--	--			--	--	--	--
								--	--		--	--			--	--	--	--
								--	--		--	--			--	--	--	--
								--	--		--	--			--	--	--	--
								--	--		--	--			--	--	--	--
								--	--		--	--			--	--	--	--
								--	--		--	--			--	--	--	--
								--	--		--	--			--	--	--	--
								--	--		--	--			--	--	--	--
								--	--		--	--			--	--	--	--
								--	--		--	--			--	--	--	--
								--	--		--	--			--	--	--	--
								--	--		--	--			--	--	--	--
								--	--		--	--			--	--	--	--
								--	--		--	--			--	--	--	--
								--	--		--	--			--	--	--	--
								--	--		--	--			--	--	--	--
								--	--		--	--			--	--	--	--
								--	--		--	--			--	--	--	--
								--	--		--	--			--	--	--	--
								--	--		--	--			--	--	--	--
								--	--		--	--			--	--	--	--
								--	--		--	--			--	--	--	--
								--	--		--	--			--	--	--	--
								--	--		--	--			--	--	--	--
								--	--		--	--			--	--	--	--
								--	--		--	--			--	--	--	--
								--	--		--	--			--	--	--	--
								--	--		--	--			--	--	--	--
								--	--		--	--			--	--	--	--
								--	--		--	--			--	--	--	--
								--	--		--	--			--	--	--	--
								--	--		--	--			--	--	--	--
								--	--		--	--			--	--	--	--
								--	--		--	--			--	--	--	--
								--	--		--	--			--	--	--	--
								--	--		--	--			--	--	--	--
								--	--		--	--			--	--	--	--
								--	--		--	--			--	--	--	--
								--	--		--	--			--	--	--	--
								--	--		--	--			--	--	--	--
								--	--		--	--			--	--	--	--
								--	--		--	--			--	--	--	--
								--	--		--	--			--	--	--	--
								--	--		--	--			--	--	--	--
								--	--		--	--			--	--	--	--
								--	--		--	--			--	--	--	--
								--	--		--	--			--	--	--	--
								--	--		--	--			--	--	--	--
								--	--		--	--			--	--	--	--
								--	--		--	--			--	--	--	--
								--	--		--	--			--	--	--	--
								--	--		--	--			--	--	--	--
								--	--		--	--			--	--	--	--
								--	--		--	--			--	--	--	--
								--	--		--	--			--	--	--	--
								--	--		--	--			--	--	--	--
								--	--		--	--			--	--	--	--
								--	--		--	--			--	--	--	--
								--	--		--	--			--	--	--	--
								--	--		--	--			--	--	--	--
								--	--		--	--			--	--	--	--
								--	--		--	--			--	--	--	--
								--	--		--	--			--	--	--	--
								--	--		--	--			--	--	--	--
								--	--		--	--			--	--	--	--
								--	--		--	--			--	--	--	--
								--	--		--	--			--	--	--	--
								--	--		--	--			--	--	--	--
								--	--		--	--			--	--	--	--
								--	--		--	--			--	--	--	--
								--	--		--	--			--	--	--	--
								--	--		--	--			--	--	--	--
								--	--		--	--			--	--	--	--
								--	--		--	--			--	--	--	--
								--	--		--	--			--	--	--	--
								--	--		--	--			--	--	--	--
								--	--		--	--			--	--	--	--
								--	--		--	--			--	--	--	--
								--	--		--	--			--	--	--	--
								--	--		--	--			--	--	--	--
								--	--		--	--			--	--	--	--
								--	--		--	--			--	--	--	--
[truncated: 1,012 more rows]

## Sheet: Fig. 5f
Fig. 5 |	Theoretical analyses of catalytic mechanism.
Intermediates	Free energy
NO3-	0
NO3*	-0.19747
HNO3*	-0.51827
NO2*	-1.95016
HNO2*	-2.12507
NO*	-4.85988
NOH*	-4.99626
HNOH*	-5.17473
H2NOH*	-6.2775
NH2*	-7.36621
NH3*	-7.93009
NH3+*	-7.91012
