# Supplementary material for: Fe/Cu diatomic catalysts for electrochemical nitrate reduction to ammonia
Source: Nat Commun. 2023 Jun 19;14:3634. doi: 10.1038/s41467-023-39366-9 (PMC10279643; doi:10.1038/s41467-023-39366-9)
Supplement: Supplementary file 2 — Source Data [file 41467_2023_39366_MOESM2_ESM.zip › Source data of Fig. 6 in manuscript.xlsx]

## Sheet: Fig. 6a
Fig. 6 |	Theoretical and experimental analyses of N-O bond activation.
(Fe/Cu)		(Fe/Fe)		(Cu/Cu)		NO
−COHP	E-EF	−COHP	E-EF	−COHP	E-EF	−COHP	E-EF
0	-20.0285	0	-20.0279	0	-20.0279	0	-21.0288
0	-19.9775	0	-19.9779	0	-19.9779	0	-20.9788
0	-19.9275	0	-19.9279	0	-19.9279	0	-20.9288
0	-19.8775	0	-19.8779	0	-19.8779	0	-20.8788
0	-19.8275	0	-19.8279	0	-19.8279	0	-20.8288
0	-19.7775	0	-19.7779	0	-19.7779	0	-20.7788
0	-19.7275	0	-19.7279	0	-19.7279	0	-20.7278
0	-19.6775	0	-19.6779	0	-19.6779	0	-20.6778
0	-19.6275	0	-19.6279	0	-19.6279	0	-20.6278
0	-19.5775	0	-19.5779	0	-19.5779	0	-20.5778
0	-19.5275	0	-19.5279	0	-19.5279	0	-20.5278
0	-19.4775	0	-19.4769	0	-19.4769	0	-20.4778
0	-19.4275	0	-19.4269	0	-19.4269	0	-20.4278
0	-19.3775	0	-19.3769	0	-19.3769	0	-20.3778
0	-19.3275	0	-19.3269	0	-19.3269	0	-20.3278
0	-19.2765	0	-19.2769	0	-19.2769	0	-20.2778
0	-19.2265	0	-19.2269	0	-19.2269	0	-20.2278
0	-19.1765	0	-19.1769	0	-19.1769	0	-20.1778
0	-19.1265	0	-19.1269	0	-19.1269	0	-20.1278
0	-19.0765	0	-19.0769	0	-19.0769	0	-20.0778
0	-19.0265	0	-19.0269	0	-19.0269	0	-20.0268
0	-18.9765	0	-18.9769	0	-18.9769	0	-19.9768
0	-18.9265	0	-18.9269	0	-18.9269	0	-19.9268
0	-18.8765	0	-18.8769	0	-18.8769	0	-19.8768
0	-18.8265	0	-18.8269	0	-18.8269	0	-19.8268
0	-18.7765	0	-18.7759	0	-18.7759	0	-19.7768
0	-18.7265	0	-18.7259	0	-18.7259	0	-19.7268
0	-18.6765	0	-18.6759	0	-18.6759	0	-19.6768
0	-18.6265	0	-18.6259	0	-18.6259	0	-19.6268
0	-18.5755	0	-18.5759	0	-18.5759	0	-19.5768
0	-18.5255	0	-18.5259	0	-18.5259	0	-19.5268
0	-18.4755	0	-18.4759	0	-18.4759	0	-19.4768
0	-18.4255	0	-18.4259	0	-18.4259	0	-19.4268
0	-18.3755	0	-18.3759	0	-18.3759	0	-19.3768
0	-18.3255	0	-18.3259	0	-18.3259	0	-19.3268
0	-18.2755	0	-18.2759	0	-18.2759	0	-19.2758
0	-18.2255	0	-18.2259	0	-18.2259	0	-19.2258
0	-18.1755	0	-18.1759	0	-18.1759	0	-19.1758
0	-18.1255	0	-18.1259	0	-18.1259	0	-19.1258
0	-18.0755	-0.001	-18.0749	-0.001	-18.0749	0	-19.0758
0	-18.0255	-0.001	-18.0249	-0.001	-18.0249	0	-19.0258
0	-17.9755	-0.001	-17.9749	-0.001	-17.9749	0	-18.9758
0	-17.9255	-0.001	-17.9249	-0.001	-17.9249	0	-18.9258
0	-17.8745	-0.001	-17.8749	-0.001	-17.8749	0	-18.8758
0	-17.8245	0	-17.8249	0	-17.8249	0	-18.8258
0	-17.7745	0	-17.7749	0	-17.7749	0	-18.7758
0	-17.7245	0	-17.7249	0	-17.7249	0	-18.7258
0	-17.6745	0	-17.6749	0	-17.6749	0	-18.6758
0	-17.6245	0	-17.6249	0	-17.6249	0	-18.6258
0	-17.5745	0	-17.5749	0	-17.5749	0	-18.5748
0	-17.5245	0	-17.5249	0	-17.5249	0	-18.5248
0	-17.4745	0	-17.4749	0	-17.4749	0	-18.4748
0	-17.4245	0	-17.4249	0	-17.4249	0	-18.4248
0	-17.3745	0	-17.3739	0	-17.3739	0	-18.3748
0	-17.3245	0	-17.3239	0	-17.3239	0	-18.3248
0	-17.2745	0	-17.2739	0	-17.2739	0	-18.2748
0	-17.2245	0	-17.2239	0	-17.2239	0	-18.2248
0	-17.1735	0	-17.1739	0	-17.1739	0	-18.1748
0	-17.1235	0	-17.1239	0	-17.1239	0	-18.1248
0	-17.0735	0	-17.0739	0	-17.0739	0	-18.0748
0	-17.0235	0	-17.0239	0	-17.0239	0	-18.0248
0	-16.9735	0	-16.9739	0	-16.9739	0	-17.9748
0	-16.9235	-0.001	-16.9239	-0.001	-16.9239	0	-17.9248
0	-16.8735	-0.001	-16.8739	-0.001	-16.8739	0	-17.8748
0	-16.8235	-0.002	-16.8239	-0.002	-16.8239	0	-17.8238
0	-16.7735	-0.002	-16.7739	-0.002	-16.7739	0	-17.7738
0	-16.7235	-0.002	-16.7239	-0.002	-16.7239	0	-17.7238
0	-16.6735	-0.002	-16.6729	-0.002	-16.6729	0	-17.6738
0	-16.6235	-0.002	-16.6229	-0.002	-16.6229	0	-17.6238
0	-16.5735	-0.002	-16.5729	-0.002	-16.5729	0	-17.5738
0	-16.5235	-0.002	-16.5229	-0.002	-16.5229	0	-17.5238
0	-16.4725	-0.002	-16.4729	-0.002	-16.4729	0	-17.4738
0	-16.4225	-0.002	-16.4229	-0.002	-16.4229	0	-17.4238
0	-16.3725	-0.001	-16.3729	-0.001	-16.3729	0	-17.3738
0	-16.3225	-0.001	-16.3229	-0.001	-16.3229	0	-17.3238
0	-16.2725	-0.001	-16.2729	-0.001	-16.2729	0	-17.2738
0	-16.2225	0	-16.2229	0	-16.2229	0	-17.2238
0	-16.1725	0	-16.1729	0	-16.1729	0	-17.1738
0	-16.1225	0	-16.1229	0	-16.1229	0	-17.1228
0	-16.0725	-0.001	-16.0729	-0.001	-16.0729	0	-17.0728
0	-16.0225	-0.001	-16.0229	-0.001	-16.0229	0	-17.0228
0	-15.9725	-0.002	-15.9719	-0.002	-15.9719	0	-16.9728
0	-15.9225	-0.003	-15.9219	-0.003	-15.9219	0	-16.9228
0	-15.8725	-0.003	-15.8719	-0.003	-15.8719	0	-16.8728
0	-15.8225	-0.004	-15.8219	-0.004	-15.8219	0	-16.8228
0	-15.7715	-0.004	-15.7719	-0.004	-15.7719	0	-16.7728
0	-15.7215	-0.004	-15.7219	-0.004	-15.7219	0	-16.7228
0	-15.6715	-0.005	-15.6719	-0.005	-15.6719	0	-16.6728
-0.001	-15.6215	-0.005	-15.6219	-0.005	-15.6219	0	-16.6228
-0.001	-15.5715	-0.005	-15.5719	-0.005	-15.5719	0	-16.5728
-0.001	-15.5215	-0.004	-15.5219	-0.004	-15.5219	0	-16.5228
-0.001	-15.4715	-0.004	-15.4719	-0.004	-15.4719	0	-16.4728
-0.001	-15.4215	-0.003	-15.4219	-0.003	-15.4219	0	-16.4218
-0.001	-15.3715	-0.002	-15.3719	-0.002	-15.3719	0	-16.3718
0	-15.3215	-0.002	-15.3219	-0.002	-15.3219	0	-16.3218
0	-15.2715	-0.002	-15.2709	-0.002	-15.2709	0	-16.2718
0	-15.2215	-0.001	-15.2209	-0.001	-15.2209	0	-16.2218
0	-15.1715	-0.001	-15.1709	-0.001	-15.1709	0	-16.1718
0	-15.1215	0	-15.1209	0	-15.1209	0	-16.1218
0	-15.0705	0	-15.0709	0	-15.0709	0	-16.0718
0	-15.0205	0	-15.0209	0	-15.0209	0	-16.0218
0	-14.9705	0	-14.9709	0	-14.9709	0	-15.9718
0	-14.9205	0	-14.9209	0	-14.9209	0	-15.9218
0	-14.8705	0	-14.8709	0	-14.8709	0	-15.8718
0	-14.8205	0	-14.8209	0	-14.8209	0	-15.8218
0	-14.7705	0	-14.7709	0	-14.7709	0	-15.7718
0	-14.7205	0	-14.7209	0	-14.7209	0	-15.7218
0	-14.6705	0	-14.6709	0	-14.6709	0	-15.6708
0	-14.6205	0	-14.6209	0	-14.6209	0	-15.6208
0	-14.5705	0	-14.5699	0	-14.5699	0	-15.5708
0	-14.5205	0	-14.5199	0	-14.5199	0	-15.5208
0	-14.4705	0	-14.4699	0	-14.4699	0	-15.4708
0	-14.4205	0	-14.4199	0	-14.4199	0	-15.4208
0	-14.3695	0	-14.3699	0	-14.3699	0	-15.3708
0	-14.3195	0	-14.3199	0	-14.3199	0	-15.3208
0	-14.2695	0	-14.2699	0	-14.2699	0	-15.2708
0	-14.2195	0	-14.2199	0	-14.2199	0	-15.2208
0	-14.1695	0	-14.1699	0	-14.1699	0	-15.1708
0	-14.1195	0	-14.1199	0	-14.1199	0	-15.1208
0	-14.0695	0	-14.0699	0	-14.0699	0	-15.0708
0	-14.0195	0	-14.0199	0	-14.0199	0	-15.0208
0	-13.9695	0	-13.9699	0	-13.9699	0	-14.9698
0	-13.9195	0	-13.9189	0	-13.9189	0	-14.9198
0	-13.8695	0	-13.8689	0	-13.8689	0	-14.8698
0	-13.8195	0	-13.8189	0	-13.8189	0	-14.8198
0	-13.7695	0	-13.7689	0	-13.7689	0	-14.7698
0	-13.7195	0	-13.7189	0	-13.7189	0	-14.7198
0.001	-13.6685	0	-13.6689	0	-13.6689	0	-14.6698
0.002	-13.6185	0	-13.6189	0	-13.6189	0	-14.6198
0.002	-13.5685	0	-13.5689	0	-13.5689	0	-14.5698
0.003	-13.5185	0	-13.5189	0	-13.5189	0	-14.5198
0.004	-13.4685	0.001	-13.4689	0.001	-13.4689	0	-14.4698
0.005	-13.4185	0.001	-13.4189	0.001	-13.4189	0	-14.4198
0.006	-13.3685	0.002	-13.3689	0.002	-13.3689	0	-14.3698
0.008	-13.3185	0.003	-13.3189	0.003	-13.3189	0	-14.3198
0.012	-13.2685	0.004	-13.2689	0.004	-13.2689	0	-14.2698
0.021	-13.2185	0.005	-13.2179	0.005	-13.2179	0	-14.2188
0.044	-13.1685	0.006	-13.1679	0.006	-13.1679	0	-14.1688
0.1	-13.1185	0.006	-13.1179	0.006	-13.1179	0	-14.1188
0.221	-13.0685	0.006	-13.0679	0.006	-13.0679	0	-14.0688
0.452	-13.0185	0.007	-13.0179	0.007	-13.0179	0	-14.0188
0.836	-12.9675	0.01	-12.9679	0.01	-12.9679	0	-13.9688
1.387	-12.9175	0.021	-12.9179	0.021	-12.9179	0	-13.9188
2.056	-12.8675	0.053	-12.8679	0.053	-12.8679	0	-13.8688
2.712	-12.8175	0.133	-12.8179	0.133	-12.8179	0	-13.8188
3.18	-12.7675	0.306	-12.7679	0.306	-12.7679	0	-13.7688
3.309	-12.7175	0.629	-12.7179	0.629	-12.7179	0	-13.7188
3.056	-12.6675	1.146	-12.6679	1.146	-12.6679	0	-13.6688
2.502	-12.6175	1.849	-12.6179	1.849	-12.6179	0	-13.6188
1.818	-12.5675	2.638	-12.5679	2.638	-12.5679	0	-13.5688
1.174	-12.5175	3.327	-12.5169	3.327	-12.5169	0	-13.5178
0.676	-12.4675	3.713	-12.4669	3.713	-12.4669	0	-13.4678
0.35	-12.4175	3.666	-12.4169	3.666	-12.4169	0	-13.4178
0.166	-12.3675	3.206	-12.3669	3.206	-12.3669	0	-13.3678
0.075	-12.3175	2.487	-12.3169	2.487	-12.3169	0	-13.3178
0.035	-12.2665	1.716	-12.2669	1.716	-12.2669	0	-13.2678
0.018	-12.2165	1.057	-12.2169	1.057	-12.2169	0	-13.2178
0.011	-12.1665	0.586	-12.1669	0.586	-12.1669	0	-13.1678
0.007	-12.1165	0.297	-12.1169	0.297	-12.1169	0	-13.1178
0.005	-12.0665	0.141	-12.0669	0.141	-12.0669	0	-13.0678
0.004	-12.0165	0.065	-12.0169	0.065	-12.0169	0.002	-13.0178
0.004	-11.9665	0.031	-11.9669	0.031	-11.9669	0.007	-12.9678
0.004	-11.9165	0.016	-11.9169	0.016	-11.9169	0.023	-12.9178
0.004	-11.8665	0.009	-11.8669	0.009	-11.8669	0.067	-12.8678
0.004	-11.8165	0.005	-11.8159	0.005	-11.8159	0.169	-12.8168
0.004	-11.7665	0.003	-11.7659	0.003	-11.7659	0.373	-12.7668
0.003	-11.7165	0.002	-11.7159	0.002	-11.7159	0.727	-12.7168
0.003	-11.6665	0.002	-11.6659	0.002	-11.6659	1.254	-12.6668
0.003	-11.6165	0.001	-11.6159	0.001	-11.6159	1.908	-12.6168
0.003	-11.5655	0.001	-11.5659	0.001	-11.5659	2.565	-12.5668
0.003	-11.5155	0.001	-11.5159	0.001	-11.5159	3.046	-12.5168
0.002	-11.4655	0.002	-11.4659	0.002	-11.4659	3.195	-12.4668
0.002	-11.4155	0.002	-11.4159	0.002	-11.4159	2.96	-12.4168
0.002	-11.3655	0.002	-11.3659	0.002	-11.3659	2.422	-12.3668
0.002	-11.3155	0.002	-11.3159	0.002	-11.3159	1.751	-12.3168
0.002	-11.2655	0.002	-11.2659	0.002	-11.2659	1.118	-12.2668
0.001	-11.2155	0.002	-11.2159	0.002	-11.2159	0.63	-12.2168
0.001	-11.1655	0.002	-11.1659	0.002	-11.1659	0.314	-12.1668
0.001	-11.1155	0.002	-11.1149	0.002	-11.1149	0.138	-12.1168
0.001	-11.0655	0.002	-11.0649	0.002	-11.0649	0.053	-12.0658
0.001	-11.0155	0.002	-11.0149	0.002	-11.0149	0.018	-12.0158
0.001	-10.9655	0.003	-10.9649	0.003	-10.9649	0.005	-11.9658
0.002	-10.9155	0.003	-10.9149	0.003	-10.9149	0.001	-11.9158
0.003	-10.8645	0.004	-10.8649	0.004	-10.8649	0	-11.8658
0.004	-10.8145	0.005	-10.8149	0.005	-10.8149	0	-11.8158
0.006	-10.7645	0.006	-10.7649	0.006	-10.7649	0	-11.7658
0.007	-10.7145	0.006	-10.7149	0.006	-10.7149	0	-11.7158
0.008	-10.6645	0.005	-10.6649	0.005	-10.6649	0	-11.6658
0.008	-10.6145	0.004	-10.6149	0.004	-10.6149	0	-11.6158
0.008	-10.5645	0.004	-10.5649	0.004	-10.5649	0	-11.5658
0.007	-10.5145	0.003	-10.5149	0.003	-10.5149	0	-11.5158
0.005	-10.4645	0.002	-10.4649	0.002	-10.4649	0	-11.4658
0.004	-10.4145	0.001	-10.4139	0.001	-10.4139	0	-11.4158
0.003	-10.3645	0.001	-10.3639	0.001	-10.3639	0	-11.3648
0.002	-10.3145	0.001	-10.3139	0.001	-10.3139	0	-11.3148
0.001	-10.2645	0	-10.2639	0	-10.2639	0	-11.2648
0.001	-10.2145	0	-10.2139	0	-10.2139	0	-11.2148
0.001	-10.1635	0	-10.1639	0	-10.1639	0	-11.1648
0.001	-10.1135	0.001	-10.1139	0.001	-10.1139	0	-11.1148
0.001	-10.0635	0.001	-10.0639	0.001	-10.0639	0	-11.0648
0.003	-10.0135	0.002	-10.0139	0.002	-10.0139	0	-11.0148
0.004	-9.9635	0.005	-9.9639	0.005	-9.9639	0	-10.9648
0.007	-9.9135	0.008	-9.9139	0.008	-9.9139	0	-10.9148
0.011	-9.8635	0.012	-9.8639	0.012	-9.8639	0	-10.8648
0.016	-9.8135	0.016	-9.8139	0.016	-9.8139	0	-10.8148
0.02	-9.7635	0.02	-9.7639	0.02	-9.7639	0	-10.7648
0.023	-9.7135	0.022	-9.7129	0.022	-9.7129	0	-10.7148
0.025	-9.6635	0.022	-9.6629	0.022	-9.6629	0	-10.6638
0.024	-9.6135	0.021	-9.6129	0.021	-9.6129	0	-10.6138
0.022	-9.5635	0.018	-9.5629	0.018	-9.5629	0	-10.5638
0.021	-9.5135	0.016	-9.5129	0.016	-9.5129	0	-10.5138
0.019	-9.4625	0.014	-9.4629	0.014	-9.4629	0	-10.4638
0.019	-9.4125	0.013	-9.4129	0.013	-9.4129	0	-10.4138
0.019	-9.3625	0.013	-9.3629	0.013	-9.3629	0	-10.3638
0.018	-9.3125	0.011	-9.3129	0.011	-9.3129	0	-10.3138
0.017	-9.2625	0.01	-9.2629	0.01	-9.2629	0	-10.2638
0.015	-9.2125	0.008	-9.2129	0.008	-9.2129	0	-10.2138
0.012	-9.1625	0.006	-9.1629	0.006	-9.1629	0	-10.1638
0.009	-9.1125	0.004	-9.1129	0.004	-9.1129	0	-10.1138
0.007	-9.0625	0.004	-9.0629	0.004	-9.0629	0	-10.0638
0.006	-9.0125	0.004	-9.0119	0.004	-9.0119	0	-10.0138
0.006	-8.9625	0.005	-8.9619	0.005	-8.9619	0	-9.9638
0.007	-8.9125	0.007	-8.9119	0.007	-8.9119	0	-9.9128
0.007	-8.8625	0.009	-8.8619	0.009	-8.8619	0	-9.8628
0.009	-8.8125	0.011	-8.8119	0.011	-8.8119	0	-9.8128
0.013	-8.7615	0.015	-8.7619	0.015	-8.7619	0	-9.7628
0.021	-8.7115	0.024	-8.7119	0.024	-8.7119	0	-9.7128
0.034	-8.6615	0.039	-8.6619	0.039	-8.6619	0	-9.6628
0.053	-8.6115	0.061	-8.6119	0.061	-8.6119	0	-9.6128
0.076	-8.5615	0.089	-8.5619	0.089	-8.5619	0	-9.5628
0.099	-8.5115	0.118	-8.5119	0.118	-8.5119	0	-9.5128
0.116	-8.4615	0.142	-8.4619	0.142	-8.4619	0	-9.4628
0.124	-8.4115	0.156	-8.4119	0.156	-8.4119	0	-9.4128
0.121	-8.3615	0.159	-8.3619	0.159	-8.3619	0	-9.3628
0.111	-8.3115	0.158	-8.3109	0.158	-8.3109	0	-9.3128
0.097	-8.2615	0.166	-8.2609	0.166	-8.2609	0	-9.2628
0.086	-8.2115	0.204	-8.2109	0.204	-8.2109	0	-9.2118
0.083	-8.1615	0.303	-8.1609	0.303	-8.1609	0	-9.1618
0.096	-8.1115	0.503	-8.1109	0.503	-8.1109	0	-9.1118
0.131	-8.0605	0.849	-8.0609	0.849	-8.0609	0	-9.0618
0.196	-8.0105	1.38	-8.0109	1.38	-8.0109	0	-9.0118
0.301	-7.9605	2.103	-7.9609	2.103	-7.9609	0	-8.9618
0.451	-7.9105	2.962	-7.9109	2.962	-7.9109	0	-8.9118
0.642	-7.8605	3.832	-7.8609	3.832	-7.8609	0.003	-8.8618
0.864	-7.8105	4.54	-7.8109	4.54	-7.8109	0.013	-8.8118
1.097	-7.7605	4.928	-7.7609	4.928	-7.7609	0.05	-8.7618
1.328	-7.7105	4.915	-7.7109	4.915	-7.7109	0.161	-8.7118
1.562	-7.6605	4.531	-7.6609	4.531	-7.6609	0.456	-8.6618
1.828	-7.6105	3.891	-7.6099	3.891	-7.6099	1.14	-8.6118
2.154	-7.5605	3.139	-7.5599	3.139	-7.5599	2.52	-8.5618
2.54	-7.5105	2.398	-7.5099	2.398	-7.5099	4.919	-8.5118
2.939	-7.4605	1.746	-7.4599	1.746	-7.4599	8.48	-8.4608
3.275	-7.4105	1.219	-7.4099	1.219	-7.4099	12.912	-8.4108
3.478	-7.3595	0.823	-7.3599	0.823	-7.3599	17.368	-8.3608
3.517	-7.3095	0.547	-7.3099	0.547	-7.3099	20.637	-8.3108
3.417	-7.2595	0.371	-7.2599	0.371	-7.2599	21.66	-8.2608
3.247	-7.2095	0.267	-7.2099	0.267	-7.2099	20.081	-8.2108
3.111	-7.1595	0.21	-7.1599	0.21	-7.1599	16.445	-8.1608
3.125	-7.1095	0.183	-7.1099	0.183	-7.1099	11.897	-8.1108
3.38	-7.0595	0.177	-7.0599	0.177	-7.0599	7.602	-8.0608
3.891	-7.0095	0.196	-7.0099	0.196	-7.0099	4.291	-8.0108
4.558	-6.9595	0.252	-6.9599	0.252	-6.9599	2.139	-7.9608
5.176	-6.9095	0.369	-6.9089	0.369	-6.9089	0.942	-7.9108
5.516	-6.8595	0.58	-6.8589	0.58	-6.8589	0.365	-7.8608
5.435	-6.8095	0.925	-6.8089	0.925	-6.8089	0.121	-7.8108
4.952	-6.7595	1.444	-6.7589	1.444	-6.7589	0.021	-7.7598
4.233	-6.7095	2.177	-6.7089	2.177	-6.7089	-0.039	-7.7098
3.518	-6.6585	3.147	-6.6589	3.147	-6.6589	-0.127	-7.6598
3.02	-6.6085	4.338	-6.6089	4.338	-6.6089	-0.303	-7.6098
2.856	-6.5585	5.657	-6.5589	5.657	-6.5589	-0.624	-7.5598
3.016	-6.5085	6.906	-6.5089	6.906	-6.5089	-1.136	-7.5098
3.369	-6.4585	7.808	-6.4589	7.808	-6.4589	-1.824	-7.4598
3.706	-6.4085	8.101	-6.4089	8.101	-6.4089	-2.588	-7.4098
3.824	-6.3585	7.664	-6.3589	7.664	-6.3589	-3.243	-7.3598
3.613	-6.3085	6.594	-6.3089	6.594	-6.3089	-3.59	-7.3098
3.096	-6.2585	5.163	-6.2589	5.163	-6.2589	-3.51	-7.2598
2.408	-6.2085	3.698	-6.2079	3.698	-6.2079	-3.031	-7.2098
1.717	-6.1585	2.446	-6.1579	2.446	-6.1579	-2.313	-7.1598
1.144	-6.1085	1.515	-6.1079	1.515	-6.1079	-1.559	-7.1098
0.735	-6.0585	0.896	-6.0579	0.896	-6.0579	-0.928	-7.0588
0.476	-6.0085	0.519	-6.0079	0.519	-6.0079	-0.488	-7.0088
0.322	-5.9575	0.307	-5.9579	0.307	-5.9579	-0.226	-6.9588
0.234	-5.9075	0.198	-5.9079	0.198	-5.9079	-0.093	-6.9088
0.188	-5.8575	0.149	-5.8579	0.149	-5.8579	-0.033	-6.8588
0.168	-5.8075	0.132	-5.8079	0.132	-5.8079	-0.01	-6.8088
0.166	-5.7575	0.129	-5.7579	0.129	-5.7579	-0.003	-6.7588
0.172	-5.7075	0.128	-5.7079	0.128	-5.7079	0	-6.7088
0.175	-5.6575	0.125	-5.6579	0.125	-5.6579	0	-6.6588
0.171	-5.6075	0.121	-5.6079	0.121	-5.6079	0	-6.6088
0.157	-5.5575	0.117	-5.5579	0.117	-5.5579	0	-6.5588
0.136	-5.5075	0.113	-5.5069	0.113	-5.5069	0	-6.5088
0.113	-5.4575	0.11	-5.4569	0.11	-5.4569	0	-6.4588
0.091	-5.4075	0.106	-5.4069	0.106	-5.4069	0	-6.4088
0.074	-5.3575	0.098	-5.3569	0.098	-5.3569	0	-6.3588
0.06	-5.3075	0.086	-5.3069	0.086	-5.3069	0	-6.3078
0.05	-5.2565	0.071	-5.2569	0.071	-5.2569	0	-6.2578
0.042	-5.2065	0.056	-5.2069	0.056	-5.2069	0	-6.2078
0.037	-5.1565	0.043	-5.1569	0.043	-5.1569	0	-6.1578
0.033	-5.1065	0.034	-5.1069	0.034	-5.1069	0	-6.1078
0.033	-5.0565	0.03	-5.0569	0.03	-5.0569	0	-6.0578
0.036	-5.0065	0.03	-5.0069	0.03	-5.0069	0	-6.0078
0.042	-4.9565	0.033	-4.9569	0.033	-4.9569	0	-5.9578
0.049	-4.9065	0.039	-4.9069	0.039	-4.9069	0	-5.9078
0.056	-4.8565	0.047	-4.8569	0.047	-4.8569	0	-5.8578
0.061	-4.8065	0.055	-4.8059	0.055	-4.8059	0	-5.8078
0.063	-4.7565	0.062	-4.7559	0.062	-4.7559	0	-5.7578
0.063	-4.7065	0.066	-4.7059	0.066	-4.7059	0	-5.7078
0.061	-4.6565	0.067	-4.6559	0.067	-4.6559	0	-5.6578
0.058	-4.6065	0.065	-4.6059	0.065	-4.6059	0	-5.6068
0.056	-4.5555	0.063	-4.5559	0.063	-4.5559	0	-5.5568
0.053	-4.5055	0.063	-4.5059	0.063	-4.5059	0	-5.5068
0.051	-4.4555	0.066	-4.4559	0.066	-4.4559	0	-5.4568
0.048	-4.4055	0.069	-4.4059	0.069	-4.4059	0	-5.4068
0.044	-4.3555	0.071	-4.3559	0.071	-4.3559	0	-5.3568
0.04	-4.3055	0.068	-4.3059	0.068	-4.3059	0	-5.3068
0.035	-4.2555	0.06	-4.2559	0.06	-4.2559	0	-5.2568
0.029	-4.2055	0.048	-4.2059	0.048	-4.2059	0	-5.2068
0.022	-4.1555	0.036	-4.1559	0.036	-4.1559	0	-5.1568
0.015	-4.1055	0.025	-4.1049	0.025	-4.1049	0	-5.1068
0.008	-4.0555	0.018	-4.0549	0.018	-4.0549	0	-5.0568
0	-4.0055	0.014	-4.0049	0.014	-4.0049	0	-5.0068
-0.008	-3.9555	0.013	-3.9549	0.013	-3.9549	0	-4.9568
-0.017	-3.9055	0.014	-3.9049	0.014	-3.9049	0	-4.9068
-0.026	-3.8545	0.014	-3.8549	0.014	-3.8549	0	-4.8558
-0.036	-3.8045	0.015	-3.8049	0.015	-3.8049	0	-4.8058
-0.044	-3.7545	0.015	-3.7549	0.015	-3.7549	0	-4.7558
-0.051	-3.7045	0.015	-3.7049	0.015	-3.7049	0	-4.7058
-0.055	-3.6545	0.015	-3.6549	0.015	-3.6549	0	-4.6558
-0.058	-3.6045	0.012	-3.6049	0.012	-3.6049	0	-4.6058
-0.062	-3.5545	0.007	-3.5549	0.007	-3.5549	0	-4.5558
-0.069	-3.5045	0	-3.5049	0	-3.5049	0	-4.5058
-0.082	-3.4545	-0.008	-3.4549	-0.008	-3.4549	0	-4.4558
-0.105	-3.4045	-0.017	-3.4039	-0.017	-3.4039	0	-4.4058
-0.142	-3.3545	-0.023	-3.3539	-0.023	-3.3539	0	-4.3558
-0.205	-3.3045	-0.026	-3.3039	-0.026	-3.3039	0	-4.3058
-0.312	-3.2545	-0.025	-3.2539	-0.025	-3.2539	0	-4.2558
-0.484	-3.2045	-0.018	-3.2039	-0.018	-3.2039	0	-4.2058
-0.732	-3.1535	-0.009	-3.1539	-0.009	-3.1539	0	-4.1548
-1.038	-3.1035	0.001	-3.1039	0.001	-3.1039	0	-4.1048
-1.345	-3.0535	0.011	-3.0539	0.011	-3.0539	0	-4.0548
-1.575	-3.0035	0.015	-3.0039	0.015	-3.0039	0	-4.0048
-1.663	-2.9535	0.014	-2.9539	0.014	-2.9539	0	-3.9548
-1.589	-2.9035	0.006	-2.9039	0.006	-2.9039	0	-3.9048
-1.387	-2.8535	-0.004	-2.8539	-0.004	-2.8539	0	-3.8548
-1.123	-2.8035	-0.015	-2.8039	-0.015	-2.8039	0	-3.8048
-0.859	-2.7535	-0.024	-2.7539	-0.024	-2.7539	0	-3.7548
-0.631	-2.7035	-0.027	-2.7029	-0.027	-2.7029	0	-3.7048
-0.449	-2.6535	-0.026	-2.6529	-0.026	-2.6529	0	-3.6548
-0.309	-2.6035	-0.022	-2.6029	-0.022	-2.6029	0	-3.6048
-0.208	-2.5535	-0.018	-2.5529	-0.018	-2.5529	0	-3.5548
-0.15	-2.5035	-0.018	-2.5029	-0.018	-2.5029	0	-3.5048
-0.147	-2.4525	-0.026	-2.4529	-0.026	-2.4529	0	-3.4538
-0.211	-2.4025	-0.053	-2.4029	-0.053	-2.4029	0	-3.4038
-0.353	-2.3525	-0.113	-2.3529	-0.113	-2.3529	0	-3.3538
-0.569	-2.3025	-0.228	-2.3029	-0.228	-2.3029	0	-3.3038
-0.83	-2.2525	-0.423	-2.2529	-0.423	-2.2529	0	-3.2538
-1.083	-2.2025	-0.718	-2.2029	-0.718	-2.2029	0	-3.2038
-1.268	-2.1525	-1.118	-2.1529	-1.118	-2.1529	0	-3.1538
-1.337	-2.1025	-1.597	-2.1029	-1.597	-2.1029	0	-3.1038
-1.289	-2.0525	-2.098	-2.0529	-2.098	-2.0529	0	-3.0538
-1.164	-2.0025	-2.538	-2.0019	-2.538	-2.0019	0	-3.0038
-1.033	-1.9525	-2.83	-1.9519	-2.83	-1.9519	0	-2.9538
-0.964	-1.9025	-2.916	-1.9019	-2.916	-1.9019	0	-2.9038
-0.996	-1.8525	-2.789	-1.8519	-2.789	-1.8519	0	-2.8538
-1.12	-1.8025	-2.5	-1.8019	-2.5	-1.8019	0	-2.8038
-1.289	-1.7515	-2.141	-1.7519	-2.141	-1.7519	0	-2.7538
-1.429	-1.7015	-1.816	-1.7019	-1.816	-1.7019	0	-2.7028
-1.472	-1.6515	-1.607	-1.6519	-1.607	-1.6519	0	-2.6528
-1.386	-1.6015	-1.555	-1.6019	-1.555	-1.6019	0	-2.6028
-1.183	-1.5515	-1.652	-1.5519	-1.652	-1.5519	0	-2.5528
-0.918	-1.5015	-1.85	-1.5019	-1.85	-1.5019	0	-2.5028
-0.658	-1.4515	-2.073	-1.4519	-2.073	-1.4519	0	-2.4528
-0.462	-1.4015	-2.236	-1.4019	-2.236	-1.4019	0	-2.4028
-0.365	-1.3515	-2.272	-1.3519	-2.272	-1.3519	0	-2.3528
-0.38	-1.3015	-2.154	-1.3009	-2.154	-1.3009	0	-2.3028
-0.501	-1.2515	-1.909	-1.2509	-1.909	-1.2509	0	-2.2528
-0.707	-1.2015	-1.599	-1.2009	-1.599	-1.2009	0	-2.2028
-0.966	-1.1515	-1.293	-1.1509	-1.293	-1.1509	0	-2.1528
-1.236	-1.1015	-1.037	-1.1009	-1.037	-1.1009	0	-2.1028
-1.472	-1.0505	-0.838	-1.0509	-0.838	-1.0509	0	-2.0528
-1.63	-1.0005	-0.68	-1.0009	-0.68	-1.0009	0	-2.0018
-1.676	-0.9505	-0.542	-0.9509	-0.542	-0.9509	0	-1.9518
-1.592	-0.9005	-0.413	-0.9009	-0.413	-0.9009	0	-1.9018
-1.385	-0.8505	-0.293	-0.8509	-0.293	-0.8509	0	-1.8518
-1.093	-0.8005	-0.191	-0.8009	-0.191	-0.8009	0	-1.8018
-0.772	-0.7505	-0.112	-0.7509	-0.112	-0.7509	0	-1.7518
-0.475	-0.7005	-0.059	-0.7009	-0.059	-0.7009	0	-1.7018
-0.234	-0.6505	-0.026	-0.6509	-0.026	-0.6509	0	-1.6518
-0.058	-0.6005	-0.009	-0.5999	-0.009	-0.5999	0	-1.6018
0.062	-0.5505	-0.004	-0.5499	-0.004	-0.5499	0	-1.5518
0.139	-0.5005	-0.009	-0.4999	-0.009	-0.4999	0	-1.5018
0.181	-0.4505	-0.027	-0.4499	-0.027	-0.4499	0	-1.4518
0.192	-0.4005	-0.061	-0.3999	-0.061	-0.3999	0	-1.4018
0.174	-0.3495	-0.117	-0.3499	-0.117	-0.3499	0	-1.3518
0.129	-0.2995	-0.194	-0.2999	-0.194	-0.2999	0	-1.3008
0.057	-0.2495	-0.29	-0.2499	-0.29	-0.2499	0	-1.2508
-0.039	-0.1995	-0.395	-0.1999	-0.395	-0.1999	0	-1.2008
-0.162	-0.1495	-0.492	-0.1499	-0.492	-0.1499	0	-1.1508
-0.303	-0.0995	-0.565	-0.0999	-0.565	-0.0999	0	-1.1008
-0.453	-0.0495	-0.603	-0.0499	-0.603	-0.0499	0	-1.0508
-0.594	0.0005	-0.603	0.0001	-0.603	0.0001	0	-1.0008
-0.711	0.0505	-0.57	0.0501	-0.57	0.0501	0	-0.9508
-0.8	0.1005	-0.514	0.1011	-0.514	0.1011	0	-0.9008
-0.866	0.1505	-0.447	0.1511	-0.447	0.1511	0	-0.8508
-0.928	0.2005	-0.379	0.2011	-0.379	0.2011	0	-0.8008
-1.014	0.2505	-0.316	0.2511	-0.316	0.2511	0	-0.7508
-1.153	0.3005	-0.264	0.3011	-0.264	0.3011	0	-0.7008
-1.368	0.3515	-0.228	0.3511	-0.228	0.3511	0	-0.6508
-1.662	0.4015	-0.215	0.4011	-0.215	0.4011	0	-0.6008
-2.005	0.4515	-0.235	0.4511	-0.235	0.4511	0	-0.5498
-2.33	0.5015	-0.299	0.5011	-0.299	0.5011	-0.004	-0.4998
-2.544	0.5515	-0.416	0.5511	-0.416	0.5511	-0.016	-0.4498
-2.568	0.6015	-0.585	0.6011	-0.585	0.6011	-0.06	-0.3998
-2.368	0.6515	-0.782	0.6511	-0.782	0.6511	-0.188	-0.3498
-1.981	0.7015	-0.967	0.7011	-0.967	0.7011	-0.525	-0.2998
-1.494	0.7515	-1.088	0.7511	-1.088	0.7511	-1.29	-0.2498
-1.014	0.8015	-1.109	0.8021	-1.109	0.8021	-2.8	-0.1998
-0.618	0.8515	-1.021	0.8521	-1.021	0.8521	-5.367	-0.1498
-0.34	0.9015	-0.854	0.9021	-0.854	0.9021	-9.087	-0.0998
-0.17	0.9515	-0.657	0.9521	-0.657	0.9521	-13.589	-0.0498
-0.083	1.0015	-0.481	1.0021	-0.481	1.0021	-17.95	0.0002
-0.046	1.0525	-0.356	1.0521	-0.356	1.0521	-20.945	0.0502
-0.037	1.1025	-0.288	1.1021	-0.288	1.1021	-21.588	0.1002
-0.041	1.1525	-0.267	1.1521	-0.267	1.1521	-19.655	0.1512
-0.05	1.2025	-0.285	1.2021	-0.285	1.2021	-15.807	0.2012
-0.059	1.2525	-0.355	1.2521	-0.355	1.2521	-11.23	0.2512
-0.067	1.3025	-0.517	1.3021	-0.517	1.3021	-7.047	0.3012
-0.073	1.3525	-0.829	1.3521	-0.829	1.3521	-3.906	0.3512
-0.077	1.4025	-1.337	1.4021	-1.337	1.4021	-1.912	0.4012
-0.084	1.4525	-2.029	1.4521	-2.029	1.4521	-0.827	0.4512
-0.1	1.5025	-2.8	1.5031	-2.8	1.5031	-0.316	0.5012
-0.139	1.5525	-3.465	1.5531	-3.465	1.5531	-0.106	0.5512
-0.219	1.6025	-3.835	1.6031	-3.835	1.6031	-0.031	0.6012
-0.368	1.6525	-3.812	1.6531	-3.812	1.6531	-0.008	0.6512
-0.612	1.7025	-3.45	1.7031	-3.45	1.7031	-0.001	0.7012
-0.963	1.7535	-2.927	1.7531	-2.927	1.7531	0	0.7512
-1.393	1.8035	-2.452	1.8031	-2.452	1.8031	0	0.8012
-1.828	1.8535	-2.151	1.8531	-2.151	1.8531	0	0.8522
-2.16	1.9035	-2.031	1.9031	-2.031	1.9031	0	0.9022
-2.291	1.9535	-2.002	1.9531	-2.002	1.9531	0	0.9522
-2.179	2.0035	-1.946	2.0031	-1.946	2.0031	0	1.0022
-1.864	2.0535	-1.791	2.0531	-1.791	2.0531	0	1.0522
-1.442	2.1035	-1.53	2.1031	-1.53	2.1031	0	1.1022
-1.017	2.1535	-1.214	2.1521	-1.214	2.1521	0	1.1522
-0.665	2.2035	-0.909	2.2031	-0.909	2.2031	0	1.2022
-0.409	2.2525	-0.667	2.2531	-0.667	2.2531	0	1.2522
-0.242	2.3025	-0.501	2.3031	-0.501	2.3031	0	1.3022
-0.139	2.3525	-0.397	2.3531	-0.397	2.3531	0	1.3522
-0.08	2.4025	-0.326	2.4031	-0.326	2.4031	0	1.4022
-0.047	2.4535	-0.267	2.4531	-0.267	2.4531	0	1.4522
-0.03	2.5035	-0.211	2.5031	-0.211	2.5031	0	1.5022
-0.024	2.5535	-0.163	2.5531	-0.163	2.5531	0	1.5522
-0.025	2.6035	-0.132	2.6031	-0.132	2.6031	0	1.6032
-0.031	2.6535	-0.123	2.6531	-0.123	2.6531	0	1.6532
-0.04	2.7035	-0.134	2.7031	-0.134	2.7031	0	1.7032
-0.051	2.7535	-0.159	2.7531	-0.159	2.7531	0	1.7532
-0.061	2.8035	-0.189	2.8031	-0.189	2.8031	0	1.8032
-0.069	2.8535	-0.22	2.8531	-0.22	2.8531	0	1.8532
-0.072	2.9035	-0.247	2.9041	-0.247	2.9041	0	1.9032
-0.072	2.9535	-0.27	2.9541	-0.27	2.9541	0	1.9532
-0.068	3.0035	-0.292	3.0041	-0.292	3.0041	0	2.0032
-0.066	3.0535	-0.314	3.0541	-0.314	3.0541	0	2.0532
-0.069	3.1035	-0.334	3.1041	-0.334	3.1041	0	2.1032
-0.083	3.1545	-0.345	3.1541	-0.345	3.1541	0	2.1532
-0.109	3.2045	-0.338	3.2041	-0.338	3.2041	0	2.2032
-0.144	3.2545	-0.311	3.2541	-0.311	3.2541	0	2.2532
-0.181	3.3045	-0.266	3.3041	-0.266	3.3041	0	2.3042
-0.209	3.3545	-0.216	3.3541	-0.216	3.3541	0	2.3542
-0.221	3.4045	-0.171	3.4041	-0.171	3.4041	0	2.4042
-0.217	3.4545	-0.14	3.4541	-0.14	3.4541	0	2.4542
-0.204	3.5045	-0.121	3.5041	-0.121	3.5041	0	2.5042
-0.191	3.5545	-0.109	3.5541	-0.109	3.5541	0	2.5542
-0.192	3.6045	-0.097	3.6051	-0.097	3.6051	0	2.6042
-0.214	3.6545	-0.083	3.6551	-0.083	3.6551	0	2.6542
-0.257	3.7045	-0.066	3.7051	-0.066	3.7051	0	2.7042
-0.316	3.7545	-0.05	3.7551	-0.05	3.7551	0	2.7542
-0.377	3.8045	-0.038	3.8051	-0.038	3.8051	0	2.8042
-0.427	3.8555	-0.034	3.8551	-0.034	3.8551	0	2.8542
-0.457	3.9055	-0.038	3.9051	-0.038	3.9051	0	2.9042
-0.468	3.9555	-0.05	3.9551	-0.05	3.9551	0	2.9542
-0.464	4.0055	-0.069	4.0051	-0.069	4.0051	0	3.0042
-0.45	4.0555	-0.095	4.0551	-0.095	4.0551	0	3.0552
-0.428	4.1055	-0.13	4.1051	-0.13	4.1051	0	3.1052
-0.397	4.1555	-0.173	4.1551	-0.173	4.1551	0	3.1552
-0.355	4.2055	-0.225	4.2051	-0.225	4.2051	0	3.2052
-0.307	4.2555	-0.278	4.2551	-0.278	4.2551	0	3.2552
-0.258	4.3055	-0.317	4.3061	-0.317	4.3061	-0.001	3.3052
-0.217	4.3555	-0.33	4.3561	-0.33	4.3561	-0.006	3.3552
-0.191	4.4055	-0.313	4.4061	-0.313	4.4061	-0.027	3.4052
-0.184	4.4555	-0.274	4.4561	-0.274	4.4561	-0.099	3.4552
-0.195	4.5055	-0.229	4.5061	-0.229	4.5061	-0.314	3.5052
-0.221	4.5565	-0.197	4.5561	-0.197	4.5561	-0.878	3.5552
-0.25	4.6065	-0.192	4.6061	-0.192	4.6061	-2.17	3.6052
-0.275	4.6565	-0.214	4.6561	-0.214	4.6561	-4.735	3.6552
-0.287	4.7065	-0.253	4.7061	-0.253	4.7061	-9.129	3.7052
-0.286	4.7565	-0.291	4.7561	-0.291	4.7561	-15.545	3.7562
-0.279	4.8065	-0.312	4.8061	-0.312	4.8061	-23.382	3.8062
-0.276	4.8565	-0.306	4.8561	-0.306	4.8561	-31.066	3.8562
-0.282	4.9065	-0.279	4.9061	-0.279	4.9061	-36.461	3.9062
-0.3	4.9565	-0.243	4.9561	-0.243	4.9561	-37.799	3.9562
-0.327	5.0065	-0.21	5.0071	-0.21	5.0071	-34.616	4.0062
-0.353	5.0565	-0.187	5.0571	-0.187	5.0571	-28.002	4.0562
-0.37	5.1065	-0.172	5.1071	-0.172	5.1071	-20.009	4.1062
-0.376	5.1565	-0.16	5.1571	-0.16	5.1571	-12.63	4.1552
-0.38	5.2065	-0.144	5.2071	-0.144	5.2071	-7.041	4.2052
-0.399	5.2575	-0.124	5.2571	-0.124	5.2571	-3.468	4.2552
-0.457	5.3075	-0.105	5.3071	-0.105	5.3071	-1.508	4.3052
-0.573	5.3575	-0.092	5.3571	-0.092	5.3571	-0.579	4.3552
-0.747	5.4075	-0.091	5.4071	-0.091	5.4071	-0.196	4.4052
-0.958	5.4575	-0.109	5.4571	-0.109	5.4571	-0.058	4.4562
-1.167	5.5075	-0.148	5.5071	-0.148	5.5071	-0.015	4.5062
-1.331	5.5575	-0.205	5.5571	-0.205	5.5571	-0.003	4.5562
-1.422	5.6075	-0.273	5.6071	-0.273	5.6071	0	4.6062
-1.436	5.6575	-0.343	5.6571	-0.343	5.6571	0	4.6562
-1.401	5.7075	-0.403	5.7081	-0.403	5.7081	0	4.7062
-1.363	5.7575	-0.444	5.7581	-0.444	5.7581	0	4.7562
-1.361	5.8075	-0.468	5.8081	-0.468	5.8081	0	4.8062
-1.41	5.8575	-0.482	5.8581	-0.482	5.8581	0	4.8562
-1.491	5.9075	-0.501	5.9081	-0.501	5.9081	0	4.9062
-1.562	5.9585	-0.532	5.9581	-0.532	5.9581	0	4.9562
-1.583	6.0085	-0.574	6.0081	-0.574	6.0081	0	5.0062
-1.534	6.0585	-0.61	6.0581	-0.61	6.0581	0	5.0562
-1.428	6.1085	-0.621	6.1081	-0.621	6.1081	0	5.1062
-1.301	6.1585	-0.591	6.1581	-0.591	6.1581	0	5.1562
-1.195	6.2085	-0.522	6.2081	-0.522	6.2081	0	5.2072
-1.146	6.2585	-0.431	6.2581	-0.431	6.2581	0	5.2572
-1.172	6.3085	-0.344	6.3081	-0.344	6.3081	0	5.3072
-1.273	6.3585	-0.288	6.3581	-0.288	6.3581	0	5.3572
-1.43	6.4085	-0.283	6.4091	-0.283	6.4091	0	5.4072
-1.616	6.4585	-0.343	6.4591	-0.343	6.4591	0	5.4572
-1.809	6.5085	-0.466	6.5091	-0.466	6.5091	0	5.5072
-2.008	6.5585	-0.639	6.5591	-0.639	6.5591	0	5.5572
-2.234	6.6085	-0.834	6.6091	-0.834	6.6091	0	5.6072
-2.51	6.6595	-1.023	6.6591	-1.023	6.6591	0	5.6572
-2.835	6.7095	-1.195	6.7091	-1.195	6.7091	0	5.7072
-3.165	6.7595	-1.36	6.7591	-1.36	6.7591	0	5.7572
-3.422	6.8095	-1.546	6.8091	-1.546	6.8091	0	5.8072
-3.53	6.8595	-1.768	6.8591	-1.768	6.8591	0	5.8572
-3.456	6.9095	-2.009	6.9091	-2.009	6.9091	0	5.9082
-3.23	6.9595	-2.212	6.9591	-2.212	6.9591	0	5.9582
-2.936	7.0095	-2.309	7.0091	-2.309	7.0091	0	6.0082
-2.673	7.0595	-2.252	7.0591	-2.252	7.0591	0	6.0582
-2.522	7.1095	-2.044	7.1101	-2.044	7.1101	0	6.1082
-2.512	7.1595	-1.744	7.1601	-1.744	7.1601	0	6.1582
-2.626	7.2095	-1.443	7.2101	-1.443	7.2101	0	6.2082
-2.809	7.2595	-1.227	7.2601	-1.227	7.2601	0	6.2582
-3.012	7.3095	-1.151	7.3101	-1.151	7.3101	0	6.3082
-3.213	7.3605	-1.221	7.3601	-1.221	7.3601	0	6.3582
-3.43	7.4105	-1.4	7.4101	-1.4	7.4101	0	6.4082
-3.689	7.4605	-1.627	7.4601	-1.627	7.4601	0	6.4582
-3.984	7.5105	-1.85	7.5101	-1.85	7.5101	0	6.5082
-4.259	7.5605	-2.039	7.5601	-2.039	7.5601	0	6.5582
-4.423	7.6105	-2.196	7.6101	-2.196	7.6101	0	6.6092
-4.407	7.6605	-2.339	7.6601	-2.339	7.6601	0	6.6592
-4.203	7.7105	-2.484	7.7101	-2.484	7.7101	0	6.7092
-3.879	7.7605	-2.642	7.7601	-2.642	7.7601	0	6.7592
-3.545	7.8105	-2.82	7.8111	-2.82	7.8111	0	6.8092
-3.311	7.8605	-3.042	7.8611	-3.042	7.8611	0	6.8592
-3.235	7.9105	-3.35	7.9111	-3.35	7.9111	0	6.9092
-3.31	7.9605	-3.799	7.9611	-3.799	7.9611	0	6.9592
-3.474	8.0105	-4.412	8.0111	-4.412	8.0111	0	7.0092
-3.633	8.0615	-5.143	8.0611	-5.143	8.0611	0	7.0592
-3.704	8.1115	-5.869	8.1111	-5.869	8.1111	0	7.1092
-3.641	8.1615	-6.43	8.1611	-6.43	8.1611	0	7.1592
-3.452	8.2115	-6.688	8.2111	-6.688	8.2111	0	7.2092
-3.209	8.2615	-6.584	8.2611	-6.584	8.2611	0	7.2592
-3.024	8.3115	-6.147	8.3111	-6.147	8.3111	0	7.3092
-3.019	8.3615	-5.477	8.3611	-5.477	8.3611	0	7.3602
-3.276	8.4115	-4.714	8.4111	-4.714	8.4111	0	7.4102
-3.793	8.4615	-4.02	8.4611	-4.02	8.4611	0	7.4602
-4.466	8.5115	-3.556	8.5121	-3.556	8.5121	0	7.5102
-5.108	8.5615	-3.46	8.5621	-3.46	8.5621	0	7.5602
-5.517	8.6115	-3.797	8.6121	-3.797	8.6121	0	7.6102
-5.565	8.6615	-4.521	8.6621	-4.521	8.6621	0	7.6602
-5.252	8.7125	-5.465	8.7121	-5.465	8.7121	0	7.7102
-4.706	8.7625	-6.388	8.7621	-6.388	8.7621	0	7.7602
-4.112	8.8125	-7.067	8.8121	-7.067	8.8121	0	7.8102
-3.623	8.8625	-7.389	8.8621	-7.389	8.8621	0	7.8602
-3.302	8.9125	-7.391	8.9121	-7.391	8.9121	0	7.9102
-3.121	8.9625	-7.212	8.9621	-7.212	8.9621	0	7.9602
-3	9.0125	-7.008	9.0121	-7.008	9.0121	0	8.0102
-2.855	9.0625	-6.871	9.0621	-6.871	9.0621	0	8.0612
-2.632	9.1125	-6.798	9.1121	-6.798	9.1121	0	8.1112
-2.315	9.1625	-6.719	9.1621	-6.719	9.1621	0	8.1612
-1.922	9.2125	-6.524	9.2131	-6.524	9.2131	0	8.2112
-1.495	9.2625	-6.114	9.2631	-6.114	9.2631	0	8.2612
-1.081	9.3125	-5.439	9.3131	-5.439	9.3131	0	8.3112
-0.723	9.3625	-4.532	9.3631	-4.532	9.3631	0	8.3612
-0.443	9.4125	-3.501	9.4131	-3.501	9.4131	0	8.4112
-0.249	9.4635	-2.493	9.4631	-2.493	9.4631	0	8.4612
-0.127	9.5135	-1.633	9.5131	-1.633	9.5131	0	8.5112
-0.059	9.5635	-0.985	9.5631	-0.985	9.5631	0	8.5612
-0.024	9.6135	-0.55	9.6131	-0.55	9.6131	0	8.6112
-0.009	9.6635	-0.285	9.6631	-0.285	9.6631	0	8.6612
-0.003	9.7135	-0.138	9.7131	-0.138	9.7131	0	8.7112
-0.001	9.7635	-0.062	9.7631	-0.062	9.7631	0	8.7612
0	9.8135	-0.026	9.8131	-0.026	9.8131	0	8.8122
0	9.8635	-0.01	9.8631	-0.01	9.8631	0	8.8622
0	9.9135	-0.003	9.9141	-0.003	9.9141	0	8.9122
0	9.9635	-0.001	9.9641	-0.001	9.9641	0	8.9622
0	10.0135	0	10.0141	0	10.0141	0	9.0122
0	10.0635	0	10.0641	0	10.0641	0	9.0622
0	10.1145	0	10.1141	0	10.1141	0	9.1122
0	10.1645	0	10.1641	0	10.1641	0	9.1622
0	10.2145	0	10.2141	0	10.2141	0	9.2122
0	10.2645	0	10.2641	0	10.2641	0	9.2622
0	10.3145	0	10.3141	0	10.3141	0	9.3122
0	10.3645	0	10.3641	0	10.3641	0	9.3622
0	10.4145	0	10.4141	0	10.4141	0	9.4122
0	10.4645	0	10.4641	0	10.4641	0	9.4622
0	10.5145	0	10.5141	0	10.5141	0	9.5132
0	10.5645	0	10.5641	0	10.5641	0	9.5632
0	10.6145	0	10.6151	0	10.6151	0	9.6132
0	10.6645	0	10.6651	0	10.6651	0	9.6632
0	10.7145	0	10.7151	0	10.7151	0	9.7132
0	10.7645	0	10.7651	0	10.7651	0	9.7632
0	10.8155	0	10.8151	0	10.8151	0	9.8132
0	10.8655	0	10.8651	0	10.8651	0	9.8632
0	10.9155	0	10.9151	0	10.9151	0	9.9132
0	10.9655	0	10.9651	0	10.9651	0	9.9632
0	11.0155	0	11.0151	0	11.0151	0	10.0132
0	11.0655	0	11.0651	0	11.0651	0	10.0632
0	11.1155	0	11.1151	0	11.1151	0	10.1132
0	11.1655	0	11.1651	0	11.1651	0	10.1632
0	11.2155	0	11.2151	0	11.2151	0	10.2142
0	11.2655	0	11.2651	0	11.2651	0	10.2642
0	11.3155	0	11.3161	0	11.3161	0	10.3142
0	11.3655	0	11.3661	0	11.3661	0	10.3642
0	11.4155	0	11.4161	0	11.4161	0	10.4142
0	11.4655	0	11.4661	0	11.4661	0	10.4642
0	11.5165	0	11.5161	0	11.5161	0	10.5142
0	11.5665	0	11.5661	0	11.5661	0	10.5642
0	11.6165	0	11.6161	0	11.6161	0	10.6142
0	11.6665	0	11.6661	0	11.6661	0	10.6642
0	11.7165	0	11.7161	0	11.7161	0	10.7142
0	11.7665	0	11.7661	0	11.7661	0	10.7642
0	11.8165	0	11.8161	0	11.8161	0	10.8142
0	11.8665	0	11.8661	0	11.8661	0	10.8642
0	11.9165	0	11.9161	0	11.9161	0	10.9142
0	11.9665	0	11.9661	0	11.9661	0	10.9652
0	12.0165	0	12.0171	0	12.0171	0	11.0152
0	12.0665	0	12.0671	0	12.0671	0	11.0652
0	12.1165	0	12.1171	0	12.1171	0	11.1152
0	12.1665	0	12.1671	0	12.1671	0	11.1652
0	12.2175	0	12.2171	0	12.2171	0	11.2152
0	12.2675	0	12.2671	0	12.2671	0	11.2652
0	12.3175	0	12.3171	0	12.3171	0	11.3152
0	12.3675	0	12.3671	0	12.3671	0	11.3652
0	12.4175	0	12.4171	0	12.4171	0	11.4152
0	12.4675	0	12.4671	0	12.4671	0	11.4652
0	12.5175	0	12.5171	0	12.5171	0	11.5152
0	12.5675	0	12.5671	0	12.5671	0	11.5652
0	12.6175	0	12.6171	0	12.6171	0	11.6152
0	12.6675	0	12.6671	0	12.6671	0	11.6662
0	12.7175	0	12.7181	0	12.7181	0	11.7162
0	12.7675	0	12.7681	0	12.7681	0	11.7662
0	12.8175	0	12.8181	0	12.8181	0	11.8162
0	12.8675	0	12.8681	0	12.8681	0	11.8662
0	12.9185	0	12.9181	0	12.9181	0	11.9162
0	12.9685	0	12.9681	0	12.9681	0	11.9662
0	13.0185	0	13.0181	0	13.0181	0	12.0162
0	13.0685	0	13.0681	0	13.0681	0	12.0662
0	13.1185	0	13.1181	0	13.1181	0	12.1162
0	13.1685	0	13.1681	0	13.1681	0	12.1662
0	13.2185	0	13.2181	0	13.2181	0	12.2162
0	13.2685	0	13.2681	0	13.2681	0	12.2662
0	13.3185	0	13.3181	0	13.3181	0	12.3162
0	13.3685	0	13.3681	0	13.3681	0	12.3672
0	13.4185	0	13.4191	0	13.4191	0	12.4172
0	13.4685	0	13.4691	0	13.4691	0	12.4672
0	13.5185	0	13.5191	0	13.5191	0	12.5172
0	13.5685	0	13.5691	0	13.5691	0	12.5672
0	13.6195	0	13.6191	0	13.6191	0	12.6172
0	13.6695	0	13.6691	0	13.6691	0	12.6672
0	13.7195	0	13.7191	0	13.7191	0	12.7172
0	13.7695	0	13.7691	0	13.7691	0	12.7672
0	13.8195	0	13.8191	0	13.8191	0	12.8172
0	13.8695	0	13.8691	0	13.8691	0	12.8672
0	13.9195	0	13.9191	0	13.9191	0	12.9172
0	13.9695	0	13.9691	0	13.9691	0	12.9672
0	14.0195	0	14.0191	0	14.0191	0	13.0172
0	14.0695	0	14.0691	0	14.0691	0	13.0672
0	14.1195	0	14.1201	0	14.1201	0	13.1182
0	14.1695	0	14.1701	0	14.1701	0	13.1682
0	14.2195	0	14.2201	0	14.2201	0	13.2182
0	14.2695	0	14.2701	0	14.2701	0	13.2682
0	14.3205	0	14.3201	0	14.3201	0	13.3182
0	14.3705	0	14.3701	0	14.3701	0	13.3682
0	14.4205	0	14.4201	0	14.4201	0	13.4182
0	14.4705	0	14.4701	0	14.4701	0	13.4682
0	14.5205	0	14.5201	0	14.5201	0	13.5182
0	14.5705	0	14.5701	0	14.5701	0	13.5682
0	14.6205	0	14.6201	0	14.6201	0	13.6182
0	14.6705	0	14.6701	0	14.6701	0	13.6682
0	14.7205	0	14.7201	0	14.7201	0	13.7182
0	14.7705	0	14.7701	0	14.7701	0	13.7682
0	14.8205	0	14.8211	0	14.8211	0	13.8192
0	14.8705	0	14.8711	0	14.8711	0	13.8692
0	14.9205	0	14.9211	0	14.9211	0	13.9192
0	14.9705	0	14.9711	0	14.9711	0	13.9692
0	15.0215	0	15.0211	0	15.0211	0	14.0192
0	15.0215	0	15.0211	0	15.0211	0	14.0692
	--					0	14.1192
	--					0	14.1692
#	--					0	14.2192
	--					0	14.2692
#	--					0	14.3192
						0	14.3692
						0	14.4192
						0	14.4692
						0	14.5192
						0	14.5702
						0	14.6202
						0	14.6702
						0	14.7202
						0	14.7702
						0	14.8202
						0	14.8702
						0	14.9202
						0	14.9702
						0	15.0202
						0	15.0202
							--
							--
						#	--
							--
						#	--
1
1
2

## Sheet: Fig. 6b
Fig. 6 |	Theoretical and experimental analyses of N-O bond activation.
NH3							H2NOH							NO
Fe/Cu	Intensity	Fe/Fe	Intensity	Cu/Cu	Intensity		Fe/Cu	Intensity	Fe/Fe	Intensity	Cu/Cu	Intensity		Fe/Cu	Intensity	Fe/Fe	Intensity	Cu/Cu	Intensity
8.169	1.34558e-10	8.215	6.47916e-11	8.498	1.67001e-10		8.169	1.73096e-13	8.498	3.39775e-13	8.215	1.30866e-13		8.169	2.52555e-11	8.75	3.43286e-12	8.215	4.99868e-12
8.669	1.1842e-10	8.715	6.02202e-11	8.998	1.55267e-10		8.669	1.76996e-13	8.998	3.50026e-13	8.715	1.34509e-13		8.669	2.30477e-11	9.25	3.2441e-12	8.715	4.6236e-12
9.169	1.06178e-10	9.215	5.69081e-11	9.498	1.45687e-10		9.169	1.80309e-13	9.498	3.56738e-13	9.215	1.37016e-13		9.169	2.16412e-11	9.75	3.1006e-12	9.215	4.36083e-12
9.669	9.61451e-11	9.715	5.42701e-11	9.998	1.38569e-10		9.669	1.82554e-13	9.998	3.59431e-13	9.715	1.38018e-13		9.669	2.05617e-11	10.25	3.00454e-12	9.715	4.16134e-12
10.169	8.78439e-11	10.215	5.18709e-11	10.498	1.33119e-10		10.169	1.83418e-13	10.498	3.5825e-13	10.215	1.37408e-13		10.169	1.94921e-11	10.75	2.89719e-12	10.215	4.07353e-12
10.669	8.21703e-11	10.715	5.01548e-11	10.998	1.27149e-10		10.669	1.82815e-13	10.998	3.53891e-13	10.715	1.3535e-13		10.669	1.86451e-11	11.25	2.80516e-12	10.715	3.91509e-12
11.169	7.65104e-11	11.215	4.8439e-11	11.498	1.22699e-10		11.169	1.8089e-13	11.498	3.47417e-13	11.215	1.32225e-13		11.169	1.7872e-11	11.75	2.74281e-12	11.215	3.8218e-12
11.669	7.23867e-11	11.715	4.74425e-11	11.998	1.1943e-10		11.669	1.77983e-13	11.998	3.4001e-13	11.715	1.28536e-13		11.669	1.7199e-11	12.25	2.67124e-12	11.715	3.76325e-12
12.169	6.85053e-11	12.215	4.58887e-11	12.498	1.16685e-10		12.169	1.74543e-13	12.498	3.32729e-13	12.215	1.248e-13		12.169	1.6594e-11	12.75	2.61746e-12	12.215	3.6793e-12
12.669	6.5948e-11	12.715	4.50245e-11	12.998	1.13989e-10		12.669	1.71038e-13	12.998	3.26323e-13	12.715	1.21437e-13		12.669	1.60241e-11	13.25	2.5655e-12	12.715	3.62931e-12
13.169	6.23307e-11	13.215	4.42925e-11	13.498	1.1076e-10		13.169	1.67864e-13	13.498	3.21142e-13	13.215	1.18715e-13		13.169	1.55166e-11	13.75	2.53143e-12	13.215	3.54984e-12
13.669	5.94856e-11	13.715	4.35873e-11	13.998	1.08719e-10		13.669	1.65274e-13	13.998	3.17149e-13	13.715	1.1672e-13		13.669	1.51341e-11	14.25	2.50695e-12	13.715	3.52385e-12
14.169	5.6953e-11	14.215	4.28172e-11	14.498	1.06196e-10		14.169	1.6335e-13	14.498	3.14028e-13	14.215	1.15391e-13		14.169	1.46344e-11	14.75	2.47532e-12	14.215	3.4587e-12
14.669	5.49623e-11	14.715	4.23375e-11	14.998	1.04379e-10		14.669	1.62014e-13	14.998	3.11338e-13	14.715	1.14573e-13		14.669	1.42042e-11	15.25	2.4222e-12	14.715	3.42678e-12
15.169	5.33986e-11	15.215	4.16979e-11	15.498	1.02151e-10		15.169	1.61068e-13	15.498	3.08672e-13	15.215	1.14089e-13		15.169	1.38321e-11	15.75	2.36062e-12	15.215	3.39136e-12
15.669	5.14995e-11	15.715	4.13894e-11	15.998	1.01079e-10		15.669	1.60258e-13	15.998	3.05781e-13	15.715	1.13792e-13		15.669	1.34311e-11	16.25	2.34458e-12	15.715	3.3622e-12
16.169	5.01039e-11	16.215	4.08657e-11	16.498	9.89937e-11		16.169	1.59336e-13	16.498	3.0263e-13	16.215	1.13601e-13		16.169	1.30266e-11	16.75	2.33077e-12	16.215	3.33724e-12
16.669	4.88193e-11	16.715	4.02967e-11	16.998	9.79256e-11		16.669	1.58121e-13	16.998	2.9938e-13	16.715	1.13498e-13		16.669	1.26591e-11	17.25	2.33055e-12	16.715	3.27603e-12
17.169	4.76519e-11	17.215	4.02576e-11	17.498	9.62579e-11		17.169	1.56529e-13	17.498	2.96317e-13	17.215	1.13506e-13		17.169	1.23012e-11	17.75	2.28808e-12	17.215	3.27299e-12
17.669	4.63327e-11	17.715	3.9742e-11	17.998	9.47775e-11		17.669	1.54584e-13	17.998	2.93746e-13	17.715	1.13655e-13		17.669	1.19033e-11	18.25	2.25976e-12	17.715	3.25926e-12
18.169	4.54765e-11	18.215	3.97313e-11	18.498	9.34181e-11		18.169	1.52403e-13	18.498	2.91894e-13	18.215	1.13954e-13		18.169	1.16421e-11	18.75	2.22678e-12	18.215	3.21998e-12
18.669	4.43388e-11	18.715	3.91924e-11	18.998	9.21325e-11		18.669	1.50169e-13	18.998	2.90834e-13	18.715	1.14378e-13		18.669	1.13048e-11	19.25	2.2298e-12	18.715	3.20857e-12
19.169	4.3228e-11	19.215	3.89763e-11	19.498	9.10314e-11		19.169	1.48089e-13	19.498	2.90459e-13	19.215	1.14875e-13		19.169	1.10216e-11	19.75	2.2115e-12	19.215	3.16214e-12
19.669	4.27472e-11	19.715	3.89846e-11	19.998	9.0302e-11		19.669	1.46356e-13	19.998	2.90509e-13	19.715	1.15387e-13		19.669	1.07197e-11	20.25	2.16149e-12	19.715	3.1512e-12
20.169	4.18671e-11	20.215	3.87525e-11	20.498	8.92453e-11		20.169	1.45117e-13	20.498	2.90627e-13	20.215	1.15875e-13		20.169	1.05297e-11	20.75	2.17138e-12	20.215	3.12182e-12
20.669	4.10489e-11	20.715	3.84992e-11	20.998	8.83175e-11		20.669	1.44444e-13	20.998	2.90432e-13	20.715	1.16337e-13		20.669	1.02548e-11	21.25	2.16912e-12	20.715	3.13384e-12
21.169	4.01613e-11	21.215	3.8151e-11	21.498	8.75804e-11		21.169	1.44328e-13	21.498	2.89601e-13	21.215	1.16807e-13		21.169	1.0022e-11	21.75	2.13595e-12	21.215	3.1082e-12
21.669	3.9568e-11	21.715	3.82026e-11	21.998	8.68921e-11		21.669	1.44676e-13	21.998	2.87921e-13	21.715	1.17335e-13		21.669	9.781e-12	22.25	2.12412e-12	21.715	3.11559e-12
22.169	3.9081e-11	22.215	3.79677e-11	22.498	8.60054e-11		22.169	1.4532e-13	22.498	2.85315e-13	22.215	1.17954e-13		22.169	9.56141e-12	22.75	2.14344e-12	22.215	3.09303e-12
22.669	3.83851e-11	22.715	3.75627e-11	22.998	8.52473e-11		22.669	1.46044e-13	22.998	2.8185e-13	22.715	1.18652e-13		22.669	9.35837e-12	23.25	2.09449e-12	22.715	3.09949e-12
23.169	3.79468e-11	23.215	3.76374e-11	23.498	8.51002e-11		23.169	1.46612e-13	23.498	2.7771e-13	23.215	1.19357e-13		23.169	9.17405e-12	23.75	2.11538e-12	23.215	3.0742e-12
23.669	3.74122e-11	23.715	3.75905e-11	23.998	8.44952e-11		23.669	1.46805e-13	23.998	2.73163e-13	23.715	1.19935e-13		23.669	9.03412e-12	24.25	2.10094e-12	23.715	3.05584e-12
24.169	3.66345e-11	24.215	3.74205e-11	24.498	8.34333e-11		24.169	1.46459e-13	24.498	2.6852e-13	24.215	1.20232e-13		24.169	8.84944e-12	24.75	2.07278e-12	24.215	3.04293e-12
24.669	3.63759e-11	24.715	3.72821e-11	24.998	8.28857e-11		24.669	1.45495e-13	24.998	2.64096e-13	24.715	1.20109e-13		24.669	8.67942e-12	25.25	2.05358e-12	24.715	3.02094e-12
25.169	3.58219e-11	25.215	3.70232e-11	25.498	8.31558e-11		25.169	1.4394e-13	25.498	2.60174e-13	25.215	1.19501e-13		25.169	8.54069e-12	25.75	2.02964e-12	25.215	3.01479e-12
25.669	3.55054e-11	25.715	3.72241e-11	25.998	8.25145e-11		25.669	1.4193e-13	25.998	2.56978e-13	25.715	1.18441e-13		25.669	8.38578e-12	26.25	2.0235e-12	25.715	3.00284e-12
26.169	3.49345e-11	26.215	3.7054e-11	26.498	8.16369e-11		26.169	1.39697e-13	26.498	2.54651e-13	26.215	1.1707e-13		26.169	8.25104e-12	26.75	2.03658e-12	26.215	2.98531e-12
26.669	3.46136e-11	26.715	3.69541e-11	26.998	8.15454e-11		26.669	1.37526e-13	26.998	2.53246e-13	26.715	1.15611e-13		26.669	8.14101e-12	27.25	2.01915e-12	26.715	3.00836e-12
27.169	3.41719e-11	27.215	3.69637e-11	27.498	8.13201e-11		27.169	1.35715e-13	27.498	2.52716e-13	27.215	1.14309e-13		27.169	7.95007e-12	27.75	2.01477e-12	27.215	2.97081e-12
27.669	3.3876e-11	27.715	3.68619e-11	27.998	8.04059e-11		27.669	1.34515e-13	27.998	2.52933e-13	27.715	1.1337e-13		27.669	7.87e-12	28.25	2.00319e-12	27.715	3.00375e-12
28.169	3.36334e-11	28.215	3.66193e-11	28.498	8.00459e-11		28.169	1.34087e-13	28.498	2.53699e-13	28.215	1.12905e-13		28.169	7.7763e-12	28.75	2.02199e-12	28.215	2.95753e-12
28.669	3.34234e-11	28.715	3.67117e-11	28.998	7.96824e-11		28.669	1.34469e-13	28.998	2.5478e-13	28.715	1.12896e-13		28.669	7.63701e-12	29.25	1.97898e-12	28.715	2.95522e-12
29.169	3.28472e-11	29.215	3.65816e-11	29.498	7.94804e-11		29.169	1.35567e-13	29.498	2.55939e-13	29.215	1.13205e-13		29.169	7.55982e-12	29.75	1.99182e-12	29.215	2.96695e-12
29.669	3.28193e-11	29.715	3.65368e-11	29.998	7.88865e-11		29.669	1.37171e-13	29.998	2.56966e-13	29.715	1.13615e-13		29.669	7.46205e-12	30.25	1.95975e-12	29.715	2.91993e-12
30.169	3.22209e-11	30.215	3.66107e-11	30.498	7.8856e-11		30.169	1.38994e-13	30.498	2.577e-13	30.215	1.13895e-13		30.169	7.37359e-12	30.75	1.97204e-12	30.215	2.92027e-12
30.669	3.21733e-11	30.715	3.6371e-11	30.998	7.8448e-11		30.669	1.40726e-13	30.998	2.58041e-13	30.715	1.13869e-13		30.669	7.23919e-12	31.25	1.98447e-12	30.715	2.92258e-12
31.169	3.19191e-11	31.215	3.63744e-11	31.498	7.84155e-11		31.169	1.42086e-13	31.498	2.57947e-13	31.215	1.1347e-13		31.169	7.16159e-12	31.75	1.96791e-12	31.215	2.94865e-12
31.669	3.15864e-11	31.715	3.63404e-11	31.998	7.77482e-11		31.669	1.42874e-13	31.998	2.57413e-13	31.715	1.12757e-13		31.669	7.07353e-12	32.25	1.96032e-12	31.715	2.93059e-12
32.169	3.14097e-11	32.215	3.64134e-11	32.498	7.80283e-11		32.169	1.42997e-13	32.498	2.56454e-13	32.215	1.11898e-13		32.169	6.99789e-12	32.75	1.98148e-12	32.215	2.94483e-12
32.669	3.14172e-11	32.715	3.6251e-11	32.998	7.71663e-11		32.669	1.42486e-13	32.998	2.55091e-13	32.715	1.11117e-13		32.669	6.89748e-12	33.25	1.96106e-12	32.715	2.90879e-12
33.169	3.08177e-11	33.215	3.6164e-11	33.498	7.68794e-11		33.169	1.41483e-13	33.498	2.53337e-13	33.215	1.10626e-13		33.169	6.87608e-12	33.75	1.94098e-12	33.215	2.9119e-12
33.669	3.06123e-11	33.715	3.61542e-11	33.998	7.68251e-11		33.669	1.40207e-13	33.998	2.51206e-13	33.715	1.10557e-13		33.669	6.74796e-12	34.25	1.94584e-12	33.715	2.87132e-12
34.169	3.04628e-11	34.215	3.61909e-11	34.498	7.67955e-11		34.169	1.38918e-13	34.498	2.48724e-13	34.215	1.10925e-13		34.169	6.68384e-12	34.75	1.89497e-12	34.215	2.89164e-12
34.669	3.00837e-11	34.715	3.59855e-11	34.998	7.62943e-11		34.669	1.37868e-13	34.998	2.45947e-13	34.715	1.11617e-13		34.669	6.62849e-12	35.25	1.89606e-12	34.715	2.89779e-12
35.169	2.99624e-11	35.215	3.60553e-11	35.498	7.61499e-11		35.169	1.37261e-13	35.498	2.4298e-13	35.215	1.12423e-13		35.169	6.55374e-12	35.75	1.90541e-12	35.215	2.86952e-12
35.669	2.97948e-11	35.715	3.61578e-11	35.998	7.59453e-11		35.669	1.37215e-13	35.998	2.39974e-13	35.715	1.13091e-13		35.669	6.47944e-12	36.25	1.92286e-12	35.715	2.85589e-12
36.169	2.96211e-11	36.215	3.59309e-11	36.498	7.54452e-11		36.169	1.37748e-13	36.498	2.37124e-13	36.215	1.134e-13		36.169	6.42643e-12	36.75	1.92682e-12	36.215	2.86593e-12
36.669	2.93486e-11	36.715	3.57472e-11	36.998	7.54783e-11		36.669	1.38767e-13	36.998	2.34637e-13	36.715	1.1321e-13		36.669	6.3607e-12	37.25	1.89623e-12	36.715	2.8429e-12
37.169	2.92837e-11	37.215	3.60244e-11	37.498	7.52525e-11		37.169	1.40083e-13	37.498	2.32704e-13	37.215	1.12505e-13		37.169	6.3218e-12	37.75	1.89533e-12	37.215	2.88383e-12
37.669	2.89766e-11	37.715	3.58271e-11	37.998	7.50747e-11		37.669	1.41435e-13	37.998	2.31461e-13	37.715	1.11392e-13		37.669	6.2472e-12	38.25	1.89726e-12	37.715	2.82529e-12
38.169	2.89065e-11	38.215	3.59806e-11	38.498	7.47489e-11		38.169	1.42526e-13	38.498	2.30967e-13	38.215	1.10069e-13		38.169	6.17645e-12	38.75	1.86968e-12	38.215	2.84862e-12
38.669	2.87351e-11	38.715	3.5724e-11	38.998	7.4477e-11		38.669	1.43067e-13	38.998	2.31187e-13	38.715	1.0878e-13		38.669	6.15994e-12	39.25	1.86552e-12	38.715	2.82819e-12
39.169	2.85712e-11	39.215	3.57534e-11	39.498	7.40762e-11		39.169	1.42827e-13	39.498	2.32008e-13	39.215	1.07755e-13		39.169	6.09013e-12	39.75	1.87982e-12	39.215	2.83149e-12
39.669	2.85922e-11	39.715	3.57208e-11	39.998	7.38929e-11		39.669	1.41665e-13	39.998	2.33252e-13	39.715	1.0716e-13		39.669	6.03113e-12	40.25	1.8632e-12	39.715	2.82328e-12
40.169	2.82399e-11	40.215	3.58445e-11	40.498	7.39241e-11		40.169	1.39571e-13	40.498	2.34715e-13	40.215	1.07066e-13		40.169	5.99364e-12	40.75	1.84228e-12	40.215	2.82116e-12
40.669	2.8272e-11	40.715	3.56658e-11	40.998	7.40187e-11		40.669	1.36665e-13	40.998	2.362e-13	40.715	1.07445e-13		40.669	5.94167e-12	41.25	1.86821e-12	40.715	2.8244e-12
41.169	2.81395e-11	41.215	3.56044e-11	41.498	7.38406e-11		41.169	1.33195e-13	41.498	2.37547e-13	41.215	1.08182e-13		41.169	5.92701e-12	41.75	1.85215e-12	41.215	2.80857e-12
41.669	2.79941e-11	41.715	3.56332e-11	41.998	7.33888e-11		41.669	1.29505e-13	41.998	2.38651e-13	41.715	1.09103e-13		41.669	5.83664e-12	42.25	1.85977e-12	41.715	2.80456e-12
42.169	2.78634e-11	42.215	3.57618e-11	42.498	7.33465e-11		42.169	1.25984e-13	42.498	2.39468e-13	42.215	1.10017e-13		42.169	5.84535e-12	42.75	1.8417e-12	42.215	2.79919e-12
42.669	2.78152e-11	42.715	3.55749e-11	42.998	7.31562e-11		42.669	1.23008e-13	42.998	2.40007e-13	42.715	1.10744e-13		42.669	5.79015e-12	43.25	1.80837e-12	42.715	2.81179e-12
43.169	2.76863e-11	43.215	3.56393e-11	43.498	7.30381e-11		43.169	1.20885e-13	43.498	2.40318e-13	43.215	1.11142e-13		43.169	5.7372e-12	43.75	1.79754e-12	43.215	2.79011e-12
43.669	2.74949e-11	43.715	3.56455e-11	43.998	7.27143e-11		43.669	1.19806e-13	43.998	2.40473e-13	43.715	1.11126e-13		43.669	5.73152e-12	44.25	1.78829e-12	43.715	2.7683e-12
44.169	2.74985e-11	44.215	3.55825e-11	44.498	7.279e-11		44.169	1.19813e-13	44.498	2.40546e-13	44.215	1.10672e-13		44.169	5.68821e-12	44.75	1.8255e-12	44.215	2.78106e-12
44.669	2.72745e-11	44.715	3.55712e-11	44.998	7.23594e-11		44.669	1.20798e-13	44.998	2.40601e-13	44.715	1.09815e-13		44.669	5.63848e-12	45.25	1.8215e-12	44.715	2.77225e-12
45.169	2.7027e-11	45.215	3.54801e-11	45.498	7.2675e-11		45.169	1.22524e-13	45.498	2.40677e-13	45.215	1.08645e-13		45.169	5.60233e-12	45.75	1.81697e-12	45.215	2.78756e-12
45.669	2.69945e-11	45.715	3.55921e-11	45.998	7.21897e-11		45.669	1.24659e-13	45.998	2.40784e-13	45.715	1.07292e-13		45.669	5.54917e-12	46.25	1.82403e-12	45.715	2.77236e-12
46.169	2.69739e-11	46.215	3.55919e-11	46.498	7.20356e-11		46.169	1.26832e-13	46.498	2.40897e-13	46.215	1.05915e-13		46.169	5.49262e-12	46.75	1.83182e-12	46.215	2.74763e-12
46.669	2.68416e-11	46.715	3.55576e-11	46.998	7.17496e-11		46.669	1.28694e-13	46.998	2.4096e-13	46.715	1.04677e-13		46.669	5.49241e-12	47.25	1.8142e-12	46.715	2.76627e-12
47.169	2.67529e-11	47.215	3.54152e-11	47.498	7.15302e-11		47.169	1.29963e-13	47.498	2.40892e-13	47.215	1.03725e-13		47.169	5.47503e-12	47.75	1.80217e-12	47.215	2.75083e-12
47.669	2.67011e-11	47.715	3.53713e-11	47.998	7.1565e-11		47.669	1.30467e-13	47.998	2.40603e-13	47.715	1.03169e-13		47.669	5.44008e-12	48.25	1.79352e-12	47.715	2.76084e-12
48.169	2.65922e-11	48.215	3.55242e-11	48.498	7.14311e-11		48.169	1.30166e-13	48.498	2.40009e-13	48.215	1.03061e-13		48.169	5.41993e-12	48.75	1.79038e-12	48.215	2.73543e-12
48.669	2.64999e-11	48.715	3.55006e-11	48.998	7.14983e-11		48.669	1.29156e-13	48.998	2.39058e-13	48.715	1.03391e-13		48.669	5.37755e-12	49.25	1.76561e-12	48.715	2.7227e-12
49.169	2.64168e-11	49.215	3.55936e-11	49.498	7.11692e-11		49.169	1.2765e-13	49.498	2.37743e-13	49.215	1.04086e-13		49.169	5.33549e-12	49.75	1.78228e-12	49.215	2.70406e-12
49.669	2.63575e-11	49.715	3.55262e-11	49.998	7.11753e-11		49.669	1.25948e-13	49.998	2.36118e-13	49.715	1.05032e-13		49.669	5.32803e-12	50.25	1.78893e-12	49.715	2.68963e-12
50.169	2.63529e-11	50.215	3.55165e-11	50.498	7.14297e-11		50.169	1.24388e-13	50.498	2.34294e-13	50.215	1.06099e-13		50.169	5.29088e-12	50.75	1.78579e-12	50.215	2.72063e-12
50.669	2.6248e-11	50.715	3.56834e-11	50.998	7.09846e-11		50.669	1.23296e-13	50.998	2.32428e-13	50.715	1.07173e-13		50.669	5.24593e-12	51.25	1.77863e-12	50.715	2.70668e-12
51.169	2.61488e-11	51.215	3.55086e-11	51.498	7.05155e-11		51.169	1.22934e-13	51.498	2.30691e-13	51.215	1.08182e-13		51.169	5.24863e-12	51.75	1.76369e-12	51.215	2.72158e-12
51.669	2.61414e-11	51.715	3.53315e-11	51.998	7.02828e-11		51.669	1.23449e-13	51.998	2.29235e-13	51.715	1.09105e-13		51.669	5.19445e-12	52.25	1.78704e-12	51.715	2.73769e-12
52.169	2.5911e-11	52.215	3.53994e-11	52.498	7.03293e-11		52.169	1.24847e-13	52.498	2.28159e-13	52.215	1.09973e-13		52.169	5.20893e-12	52.75	1.75626e-12	52.215	2.68962e-12
52.669	2.59005e-11	52.715	3.52566e-11	52.998	6.99336e-11		52.669	1.26984e-13	52.998	2.27479e-13	52.715	1.10843e-13		52.669	5.16459e-12	53.25	1.7468e-12	52.715	2.69506e-12
53.169	2.60602e-11	53.215	3.52148e-11	53.498	7.00817e-11		53.169	1.29584e-13	53.498	2.27127e-13	53.215	1.11771e-13		53.169	5.14522e-12	53.75	1.76741e-12	53.215	2.69901e-12
53.669	2.57774e-11	53.715	3.54712e-11	53.998	7.02798e-11		53.669	1.32285e-13	53.998	2.26958e-13	53.715	1.12776e-13		53.669	5.12565e-12	54.25	1.76933e-12	53.715	2.709e-12
54.169	2.57385e-11	54.215	3.51466e-11	54.498	6.9858e-11		54.169	1.34703e-13	54.498	2.26786e-13	54.215	1.13823e-13		54.169	5.08839e-12	54.75	1.7679e-12	54.215	2.67093e-12
54.669	2.56486e-11	54.715	3.53662e-11	54.998	6.99831e-11		54.669	1.36508e-13	54.998	2.26423e-13	54.715	1.14818e-13		54.669	5.07159e-12	55.25	1.79423e-12	54.715	2.66677e-12
55.169	2.5533e-11	55.215	3.53418e-11	55.498	6.98643e-11		55.169	1.37494e-13	55.498	2.25726e-13	55.215	1.15625e-13		55.169	5.04259e-12	55.75	1.7835e-12	55.215	2.68576e-12
55.669	2.55692e-11	55.715	3.53691e-11	55.998	6.97619e-11		55.669	1.37622e-13	55.998	2.2463e-13	55.715	1.16101e-13		55.669	5.02342e-12	56.25	1.7764e-12	55.715	2.68406e-12
56.169	2.54945e-11	56.215	3.52145e-11	56.498	6.93506e-11		56.169	1.37032e-13	56.498	2.2316e-13	56.215	1.16139e-13		56.169	5.00855e-12	56.75	1.77014e-12	56.215	2.65656e-12
56.669	2.54968e-11	56.715	3.52765e-11	56.998	6.91839e-11		56.669	1.36017e-13	56.998	2.21431e-13	56.715	1.15704e-13		56.669	4.98353e-12	57.25	1.75513e-12	56.715	2.67847e-12
57.169	2.5438e-11	57.215	3.52087e-11	57.498	6.90669e-11		57.169	1.34956e-13	57.498	2.19615e-13	57.215	1.14855e-13		57.169	4.93714e-12	57.75	1.75136e-12	57.215	2.63331e-12
57.669	2.53734e-11	57.715	3.51488e-11	57.998	6.89281e-11		57.669	1.34224e-13	57.998	2.17909e-13	57.715	1.1374e-13		57.669	4.94905e-12	58.25	1.74399e-12	57.715	2.67211e-12
58.169	2.53453e-11	58.215	3.50833e-11	58.498	6.90758e-11		58.169	1.34101e-13	58.498	2.16488e-13	58.215	1.12565e-13		58.169	4.95942e-12	58.75	1.74697e-12	58.215	2.65875e-12
58.669	2.52681e-11	58.715	3.53262e-11	58.998	6.89324e-11		58.669	1.34698e-13	58.998	2.15474e-13	58.715	1.1155e-13		58.669	4.91237e-12	59.25	1.75302e-12	58.715	2.6555e-12
59.169	2.52427e-11	59.215	3.52761e-11	59.498	6.88526e-11		59.169	1.35925e-13	59.498	2.14921e-13	59.215	1.10872e-13		59.169	4.87688e-12	59.75	1.74105e-12	59.215	2.61101e-12
59.669	2.52321e-11	59.715	3.51429e-11	59.998	6.87258e-11		59.669	1.37506e-13	59.998	2.14804e-13	59.715	1.10621e-13		59.669	4.88596e-12	60.25	1.75517e-12	59.715	2.62094e-12
60.169	2.51168e-11	60.215	3.50602e-11	60.498	6.88099e-11		60.169	1.39041e-13	60.498	2.15042e-13	60.215	1.10776e-13		60.169	4.83545e-12	60.75	1.7606e-12	60.215	2.6564e-12
60.669	2.50749e-11	60.715	3.5481e-11	60.998	6.84981e-11		60.669	1.40105e-13	60.998	2.15515e-13	60.715	1.11206e-13		60.669	4.82645e-12	61.25	1.7505e-12	60.715	2.63361e-12
61.169	2.49602e-11	61.215	3.51964e-11	61.498	6.84271e-11		61.169	1.40354e-13	61.498	2.16094e-13	61.215	1.1171e-13		61.169	4.8158e-12	61.75	1.7303e-12	61.215	2.6251e-12
61.669	2.49906e-11	61.715	3.51212e-11	61.998	6.7845e-11		61.669	1.39616e-13	61.998	2.1666e-13	61.715	1.12062e-13		61.669	4.81329e-12	62.25	1.7171e-12	61.715	2.62902e-12
62.169	2.49405e-11	62.215	3.52107e-11	62.498	6.81955e-11		62.169	1.37946e-13	62.498	2.17124e-13	62.215	1.12075e-13		62.169	4.77997e-12	62.75	1.72773e-12	62.215	2.64689e-12
62.669	2.49436e-11	62.715	3.50862e-11	62.998	6.82755e-11		62.669	1.35615e-13	62.998	2.17425e-13	62.715	1.1165e-13		62.669	4.77584e-12	63.25	1.71015e-12	62.715	2.6164e-12
63.169	2.48466e-11	63.215	3.53642e-11	63.498	6.82044e-11		63.169	1.3306e-13	63.498	2.17539e-13	63.215	1.10801e-13		63.169	4.79143e-12	63.75	1.71718e-12	63.215	2.64172e-12
63.669	2.47503e-11	63.715	3.54094e-11	63.998	6.78198e-11		63.669	1.30783e-13	63.998	2.17466e-13	63.715	1.09657e-13		63.669	4.7177e-12	64.25	1.72067e-12	63.715	2.61269e-12
64.169	2.46909e-11	64.215	3.52498e-11	64.498	6.69208e-11		64.169	1.29234e-13	64.498	2.17226e-13	64.215	1.0843e-13		64.169	4.70309e-12	64.75	1.72469e-12	64.215	2.57376e-12
64.669	2.47421e-11	64.715	3.5109e-11	64.998	6.77463e-11		64.669	1.28712e-13	64.998	2.16853e-13	64.715	1.07363e-13		64.669	4.70506e-12	65.25	1.71232e-12	64.715	2.60532e-12
65.169	2.46173e-11	65.215	3.53272e-11	65.498	6.70905e-11		65.169	1.29294e-13	65.498	2.16388e-13	65.215	1.06675e-13		65.169	4.68898e-12	65.75	1.70535e-12	65.215	2.61348e-12
65.669	2.46565e-11	65.715	3.51821e-11	65.998	6.7144e-11		65.669	1.30818e-13	65.998	2.15875e-13	65.715	1.06503e-13		65.669	4.67984e-12	66.25	1.69456e-12	65.715	2.61612e-12
66.169	2.46957e-11	66.215	3.53243e-11	66.498	6.74342e-11		66.169	1.32926e-13	66.498	2.15352e-13	66.215	1.06878e-13		66.169	4.66582e-12	66.75	1.68746e-12	66.215	2.61561e-12
66.669	2.46315e-11	66.715	3.51799e-11	66.998	6.73688e-11		66.669	1.3514e-13	66.998	2.14842e-13	66.715	1.07717e-13		66.669	4.66982e-12	67.25	1.68929e-12	66.715	2.60756e-12
67.169	2.45175e-11	67.215	3.51378e-11	67.498	6.69322e-11		67.169	1.36973e-13	67.498	2.1435e-13	67.215	1.08848e-13		67.169	4.63215e-12	67.75	1.68508e-12	67.215	2.60757e-12
67.669	2.44526e-11	67.715	3.49869e-11	67.998	6.72215e-11		67.669	1.38022e-13	67.998	2.13855e-13	67.715	1.10056e-13		67.669	4.65053e-12	68.25	1.68634e-12	67.715	2.60229e-12
68.169	2.44977e-11	68.215	3.51208e-11	68.498	6.65632e-11		68.169	1.38049e-13	68.498	2.13311e-13	68.215	1.11133e-13		68.169	4.63953e-12	68.75	1.68213e-12	68.215	2.60683e-12
68.669	2.44213e-11	68.715	3.51989e-11	68.998	6.66866e-11		68.669	1.37009e-13	68.998	2.12661e-13	68.715	1.11931e-13		68.669	4.60772e-12	69.25	1.68671e-12	68.715	2.57086e-12
69.169	2.43834e-11	69.215	3.52662e-11	69.498	6.66722e-11		69.169	1.35044e-13	69.498	2.11848e-13	69.215	1.12391e-13		69.169	4.58212e-12	69.75	1.67967e-12	69.215	2.55913e-12
69.669	2.43433e-11	69.715	3.52993e-11	69.998	6.68709e-11		69.669	1.32429e-13	69.998	2.10836e-13	69.715	1.12555e-13		69.669	4.57885e-12	70.25	1.69177e-12	69.715	2.54702e-12
70.169	2.42844e-11	70.215	3.52608e-11	70.498	6.59727e-11		70.169	1.29504e-13	70.498	2.09627e-13	70.215	1.12545e-13		70.169	4.59585e-12	70.75	1.66367e-12	70.215	2.54878e-12
70.669	2.42694e-11	70.715	3.51752e-11	70.998	6.63236e-11		70.669	1.26597e-13	70.998	2.08274e-13	70.715	1.12528e-13		70.669	4.56322e-12	71.25	1.67363e-12	70.715	2.56325e-12
71.169	2.41684e-11	71.215	3.51819e-11	71.498	6.64497e-11		71.169	1.23965e-13	71.498	2.06879e-13	71.215	1.12671e-13		71.169	4.56469e-12	71.75	1.64906e-12	71.215	2.5792e-12
71.669	2.4299e-11	71.715	3.51227e-11	71.998	6.63251e-11		71.669	1.21762e-13	71.998	2.05581e-13	71.715	1.13092e-13		71.669	4.55238e-12	72.25	1.65278e-12	71.715	2.56129e-12
72.169	2.41583e-11	72.215	3.50122e-11	72.498	6.56912e-11		72.169	1.20028e-13	72.498	2.04526e-13	72.215	1.13833e-13		72.169	4.52909e-12	72.75	1.65045e-12	72.215	2.56209e-12
72.669	2.42302e-11	72.715	3.50411e-11	72.998	6.58947e-11		72.669	1.18715e-13	72.998	2.03844e-13	72.715	1.14845e-13		72.669	4.52228e-12	73.25	1.65962e-12	72.715	2.56774e-12
73.169	2.40632e-11	73.215	3.52042e-11	73.498	6.57494e-11		73.169	1.17718e-13	73.498	2.03612e-13	73.215	1.16001e-13		73.169	4.54206e-12	73.75	1.66192e-12	73.215	2.55777e-12
73.669	2.4064e-11	73.715	3.51649e-11	73.998	6.60749e-11		73.669	1.16914e-13	73.998	2.0384e-13	73.715	1.17128e-13		73.669	4.50417e-12	74.25	1.67932e-12	73.715	2.55413e-12
74.169	2.40095e-11	74.215	3.4944e-11	74.498	6.59331e-11		74.169	1.16195e-13	74.498	2.04463e-13	74.215	1.18045e-13		74.169	4.46896e-12	74.75	1.66406e-12	74.215	2.50723e-12
74.669	2.40463e-11	74.715	3.519e-11	74.998	6.51527e-11		74.669	1.15491e-13	74.998	2.05352e-13	74.715	1.18605e-13		74.669	4.46849e-12	75.25	1.65454e-12	74.715	2.51842e-12
75.169	2.40069e-11	75.215	3.52524e-11	75.498	6.5147e-11		75.169	1.14771e-13	75.498	2.06342e-13	75.215	1.18725e-13		75.169	4.43301e-12	75.75	1.64619e-12	75.215	2.53769e-12
75.669	2.39778e-11	75.715	3.50267e-11	75.998	6.51164e-11		75.669	1.14044e-13	75.998	2.0726e-13	75.715	1.184e-13		75.669	4.44125e-12	76.25	1.63894e-12	75.715	2.52688e-12
76.169	2.38825e-11	76.215	3.50146e-11	76.498	6.52619e-11		76.169	1.13347e-13	76.498	2.07962e-13	76.215	1.17693e-13		76.169	4.47526e-12	76.75	1.63312e-12	76.215	2.55183e-12
76.669	2.39163e-11	76.715	3.48703e-11	76.998	6.5278e-11		76.669	1.12733e-13	76.998	2.08354e-13	76.715	1.1672e-13		76.669	4.4568e-12	77.25	1.63609e-12	76.715	2.54231e-12
77.169	2.39557e-11	77.215	3.48201e-11	77.498	6.5569e-11		77.169	1.12261e-13	77.498	2.08405e-13	77.215	1.15609e-13		77.169	4.42797e-12	77.75	1.61601e-12	77.215	2.50233e-12
77.669	2.38798e-11	77.715	3.51633e-11	77.998	6.44576e-11		77.669	1.11993e-13	77.998	2.08144e-13	77.715	1.14474e-13		77.669	4.4041e-12	78.25	1.62661e-12	77.715	2.52156e-12
78.169	2.39052e-11	78.215	3.50393e-11	78.498	6.51925e-11		78.169	1.11984e-13	78.498	2.07646e-13	78.215	1.13389e-13		78.169	4.43382e-12	78.75	1.64828e-12	78.215	2.49952e-12
78.669	2.38164e-11	78.715	3.49904e-11	78.998	6.49202e-11		78.669	1.12278e-13	78.998	2.07005e-13	78.715	1.12382e-13		78.669	4.4217e-12	79.25	1.65004e-12	78.715	2.48674e-12
79.169	2.38682e-11	79.215	3.49706e-11	79.498	6.48896e-11		79.169	1.12906e-13	79.498	2.06312e-13	79.215	1.11439e-13		79.169	4.38714e-12	79.75	1.65087e-12	79.215	2.49967e-12
79.669	2.37245e-11	79.715	3.52103e-11	79.998	6.45899e-11		79.669	1.13871e-13	79.998	2.05632e-13	79.715	1.10526e-13		79.669	4.37592e-12	80.25	1.64193e-12	79.715	2.53109e-12
80.169	2.37113e-11	80.215	3.49672e-11	80.498	6.41823e-11		80.169	1.15145e-13	80.498	2.04988e-13	80.215	1.09613e-13		80.169	4.38538e-12	80.75	1.63182e-12	80.215	2.4986e-12
80.669	2.36354e-11	80.715	3.51931e-11	80.998	6.44877e-11		80.669	1.16661e-13	80.998	2.04363e-13	80.715	1.08699e-13		80.669	4.36424e-12	81.25	1.61722e-12	80.715	2.49566e-12
81.169	2.36304e-11	81.215	3.5034e-11	81.498	6.4153e-11		81.169	1.18318e-13	81.498	2.03697e-13	81.215	1.07819e-13		81.169	4.34789e-12	81.75	1.60542e-12	81.215	2.47758e-12
81.669	2.36365e-11	81.715	3.49827e-11	81.998	6.44093e-11		81.669	1.19984e-13	81.998	2.02906e-13	81.715	1.07047e-13		81.669	4.34745e-12	82.25	1.62584e-12	81.715	2.48786e-12
82.169	2.37917e-11	82.215	3.5141e-11	82.498	6.44911e-11		82.169	1.21517e-13	82.498	2.01895e-13	82.215	1.06475e-13		82.169	4.37563e-12	82.75	1.62891e-12	82.215	2.49144e-12
82.669	2.36402e-11	82.715	3.49036e-11	82.998	6.3332e-11		82.669	1.22788e-13	82.998	2.00583e-13	82.715	1.06186e-13		82.669	4.34443e-12	83.25	1.61328e-12	82.715	2.45028e-12
83.169	2.35603e-11	83.215	3.49871e-11	83.498	6.31771e-11		83.169	1.23697e-13	83.498	1.98916e-13	83.215	1.0623e-13		83.169	4.3244e-12	83.75	1.63001e-12	83.215	2.45601e-12
83.669	2.34897e-11	83.715	3.49868e-11	83.998	6.35111e-11		83.669	1.24192e-13	83.998	1.96893e-13	83.715	1.06598e-13		83.669	4.31221e-12	84.25	1.62784e-12	83.715	2.44404e-12
84.169	2.35716e-11	84.215	3.50848e-11	84.498	6.32798e-11		84.169	1.24277e-13	84.498	1.9457e-13	84.215	1.07219e-13		84.169	4.29584e-12	84.75	1.61552e-12	84.215	2.41747e-12
84.669	2.35826e-11	84.715	3.50228e-11	84.998	6.33137e-11		84.669	1.24007e-13	84.998	1.92069e-13	84.715	1.07965e-13		84.669	4.28783e-12	85.25	1.60149e-12	84.715	2.45663e-12
85.169	2.34808e-11	85.215	3.51874e-11	85.498	6.36279e-11		85.169	1.2347e-13	85.498	1.89568e-13	85.215	1.08675e-13		85.169	4.29394e-12	85.75	1.60318e-12	85.215	2.44228e-12
85.669	2.35035e-11	85.715	3.5016e-11	85.998	6.31258e-11		85.669	1.22772e-13	85.998	1.87283e-13	85.715	1.0919e-13		85.669	4.28861e-12	86.25	1.60422e-12	85.715	2.41822e-12
86.169	2.34422e-11	86.215	3.48764e-11	86.498	6.32826e-11		86.169	1.22011e-13	86.498	1.85444e-13	86.215	1.09385e-13		86.169	4.31768e-12	86.75	1.60279e-12	86.215	2.45151e-12
86.669	2.34639e-11	86.715	3.5203e-11	86.998	6.28229e-11		86.669	1.21261e-13	86.998	1.8425e-13	86.715	1.09194e-13		86.669	4.26588e-12	87.25	1.61854e-12	86.715	2.44576e-12
87.169	2.35667e-11	87.215	3.49374e-11	87.498	6.26683e-11		87.169	1.20568e-13	87.498	1.83843e-13	87.215	1.08619e-13		87.169	4.25285e-12	87.75	1.62278e-12	87.215	2.4254e-12
87.669	2.33565e-11	87.715	3.4923e-11	87.998	6.21707e-11		87.669	1.19948e-13	87.998	1.8427e-13	87.715	1.0773e-13		87.669	4.24444e-12	88.25	1.62317e-12	87.715	2.42992e-12
88.169	2.34956e-11	88.215	3.47179e-11	88.498	6.23424e-11		88.169	1.19399e-13	88.498	1.85469e-13	88.215	1.06635e-13		88.169	4.25594e-12	88.75	1.61225e-12	88.215	2.3972e-12
88.669	2.34378e-11	88.715	3.49314e-11	88.998	6.30752e-11		88.669	1.18919e-13	88.998	1.87274e-13	88.715	1.05461e-13		88.669	4.20162e-12	89.25	1.60719e-12	88.715	2.39957e-12
89.169	2.3446e-11	89.215	3.47465e-11	89.498	6.26123e-11		89.169	1.18515e-13	89.498	1.8943e-13	89.215	1.0432e-13		89.169	4.22955e-12	89.75	1.59485e-12	89.215	2.43429e-12
89.669	2.33886e-11	89.715	3.50845e-11	89.998	6.25209e-11		89.669	1.18212e-13	89.998	1.91642e-13	89.715	1.03286e-13		89.669	4.24292e-12	90.25	1.60352e-12	89.715	2.4341e-12
90.169	2.3302e-11	90.215	3.50474e-11	90.498	6.15973e-11		90.169	1.18048e-13	90.498	1.93613e-13	90.215	1.02392e-13		90.169	4.22706e-12	90.75	1.59677e-12	90.215	2.4312e-12
90.669	2.33042e-11	90.715	3.48909e-11	90.998	6.15802e-11		90.669	1.18061e-13	90.998	1.95101e-13	90.715	1.0163e-13		90.669	4.23431e-12	91.25	1.57698e-12	90.715	2.4027e-12
91.169	2.33464e-11	91.215	3.48239e-11	91.498	6.13738e-11		91.169	1.18264e-13	91.498	1.95951e-13	91.215	1.00966e-13		91.169	4.23291e-12	91.75	1.58088e-12	91.215	2.44112e-12
91.669	2.33021e-11	91.715	3.48815e-11	91.998	6.13585e-11		91.669	1.18634e-13	91.998	1.96116e-13	91.715	1.0037e-13		91.669	4.24933e-12	92.25	1.58994e-12	91.715	2.44006e-12
92.169	2.33563e-11	92.215	3.48904e-11	92.498	6.12772e-11		92.169	1.19091e-13	92.498	1.95653e-13	92.215	9.98267e-14		92.169	4.23252e-12	92.75	1.57329e-12	92.215	2.42745e-12
92.669	2.32789e-11	92.715	3.47163e-11	92.998	6.13838e-11		92.669	1.19504e-13	92.998	1.94701e-13	92.715	9.93503e-14		92.669	4.18841e-12	93.25	1.59111e-12	92.715	2.43808e-12
93.169	2.32151e-11	93.215	3.46557e-11	93.498	6.10455e-11		93.169	1.1971e-13	93.498	1.93445e-13	93.215	9.89842e-14		93.169	4.21719e-12	93.75	1.59608e-12	93.215	2.39597e-12
93.669	2.32526e-11	93.715	3.46418e-11	93.998	6.11788e-11		93.669	1.19542e-13	93.998	1.9208e-13	93.715	9.87864e-14		93.669	4.15001e-12	94.25	1.58155e-12	93.715	2.39406e-12
94.169	2.3236e-11	94.215	3.49529e-11	94.498	6.10126e-11		94.169	1.18873e-13	94.498	1.90773e-13	94.215	9.8809e-14		94.169	4.17251e-12	94.75	1.57416e-12	94.215	2.42861e-12
94.669	2.3157e-11	94.715	3.49523e-11	94.998	6.09045e-11		94.669	1.17657e-13	94.998	1.89648e-13	94.715	9.90742e-14		94.669	4.1609e-12	95.25	1.5624e-12	94.715	2.39702e-12
95.169	2.32604e-11	95.215	3.47356e-11	95.498	6.08941e-11		95.169	1.15953e-13	95.498	1.88778e-13	95.215	9.95571e-14		95.169	4.15722e-12	95.75	1.556e-12	95.215	2.36806e-12
95.669	2.32066e-11	95.715	3.46853e-11	95.998	6.07275e-11		95.669	1.13933e-13	95.998	1.88192e-13	95.715	1.0018e-13		95.669	4.16602e-12	96.25	1.56119e-12	95.715	2.36709e-12
96.169	2.32596e-11	96.215	3.47666e-11	96.498	6.05018e-11		96.169	1.11859e-13	96.498	1.87893e-13	96.215	1.00822e-13		96.169	4.14503e-12	96.75	1.5537e-12	96.215	2.40606e-12
96.669	2.321e-11	96.715	3.497e-11	96.998	6.06336e-11		96.669	1.1004e-13	96.998	1.87866e-13	96.715	1.01342e-13		96.669	4.14664e-12	97.25	1.56777e-12	96.715	2.38769e-12
97.169	2.3142e-11	97.215	3.49394e-11	97.498	6.01144e-11		97.169	1.08764e-13	97.498	1.88088e-13	97.215	1.01614e-13		97.169	4.15258e-12	97.75	1.56183e-12	97.215	2.37004e-12
97.669	2.30749e-11	97.715	3.48671e-11	97.998	6.00753e-11		97.669	1.08238e-13	97.998	1.88533e-13	97.715	1.01555e-13		97.669	4.14244e-12	98.25	1.56696e-12	97.715	2.36107e-12
98.169	2.30011e-11	98.215	3.47782e-11	98.498	6.02317e-11		98.169	1.08526e-13	98.498	1.89157e-13	98.215	1.01162e-13		98.169	4.11012e-12	98.75	1.56414e-12	98.215	2.36862e-12
98.669	2.29689e-11	98.715	3.46715e-11	98.998	6.03798e-11		98.669	1.09524e-13	98.998	1.89893e-13	98.715	1.00515e-13		98.669	4.10154e-12	99.25	1.56242e-12	98.715	2.35801e-12
99.169	2.30677e-11	99.215	3.47564e-11	99.498	6.00481e-11		99.169	1.1097e-13	99.498	1.90642e-13	99.215	9.9771e-14		99.169	4.12667e-12	99.75	1.54309e-12	99.215	2.35145e-12
99.669	2.30449e-11	99.715	3.47443e-11	99.998	5.98978e-11		99.669	1.12484e-13	99.998	1.91282e-13	99.715	9.91365e-14		99.669	4.11036e-12	100.25	1.54808e-12	99.715	2.33555e-12
100.169	2.30738e-11	100.215	3.47794e-11	100.498	6.00374e-11		100.169	1.13649e-13	100.498	1.91675e-13	100.215	9.88237e-14		100.169	4.12124e-12	100.75	1.52777e-12	100.215	2.35031e-12
100.669	2.30137e-11	100.715	3.47193e-11	100.998	5.98778e-11		100.669	1.14097e-13	100.998	1.91694e-13	100.715	9.90007e-14		100.669	4.13419e-12	101.25	1.51833e-12	100.715	2.35093e-12
101.169	2.29635e-11	101.215	3.49028e-11	101.498	5.95369e-11		101.169	1.13591e-13	101.498	1.91254e-13	101.215	9.97479e-14		101.169	4.08728e-12	101.75	1.55246e-12	101.215	2.34182e-12
101.669	2.29447e-11	101.715	3.48745e-11	101.998	5.95504e-11		101.669	1.12093e-13	101.998	1.90331e-13	101.715	1.0103e-13		101.669	4.11196e-12	102.25	1.53498e-12	101.715	2.36866e-12
102.169	2.29209e-11	102.215	3.4661e-11	102.498	5.96785e-11		102.169	1.09774e-13	102.498	1.88981e-13	102.215	1.02693e-13		102.169	4.08768e-12	102.75	1.54575e-12	102.215	2.35256e-12
102.669	2.29765e-11	102.715	3.47362e-11	102.998	5.96358e-11		102.669	1.06994e-13	102.998	1.87333e-13	102.715	1.04485e-13		102.669	4.06587e-12	103.25	1.54277e-12	102.715	2.3531e-12
103.169	2.29985e-11	103.215	3.488e-11	103.498	5.92946e-11		103.169	1.04233e-13	103.498	1.8557e-13	103.215	1.061e-13		103.169	4.03984e-12	103.75	1.54424e-12	103.215	2.30787e-12
103.669	2.29438e-11	103.715	3.45388e-11	103.998	5.93345e-11		103.669	1.01996e-13	103.998	1.83901e-13	103.715	1.07242e-13		103.669	4.0536e-12	104.25	1.5761e-12	103.715	2.33744e-12
104.169	2.29476e-11	104.215	3.46996e-11	104.498	5.92837e-11		104.169	1.00713e-13	104.498	1.82516e-13	104.215	1.07679e-13		104.169	4.06503e-12	104.75	1.53493e-12	104.215	2.31802e-12
104.669	2.29051e-11	104.715	3.47327e-11	104.998	5.9582e-11		104.669	1.0065e-13	104.998	1.81555e-13	104.715	1.07294e-13		104.669	4.05109e-12	105.25	1.52505e-12	104.715	2.31021e-12
105.169	2.28892e-11	105.215	3.48675e-11	105.498	5.95274e-11		105.169	1.01864e-13	105.498	1.81085e-13	105.215	1.06109e-13		105.169	4.06306e-12	105.75	1.51111e-12	105.215	2.30812e-12
105.669	2.28366e-11	105.715	3.46869e-11	105.998	5.94563e-11		105.669	1.04188e-13	105.998	1.8109e-13	105.715	1.04282e-13		105.669	4.07321e-12	106.25	1.49993e-12	105.715	2.31205e-12
106.169	2.28288e-11	106.215	3.46908e-11	106.498	5.93273e-11		106.169	1.07273e-13	106.498	1.8148e-13	106.215	1.02075e-13		106.169	4.03615e-12	106.75	1.53024e-12	106.215	2.32912e-12
106.669	2.27673e-11	106.715	3.48213e-11	106.998	5.84734e-11		106.669	1.10657e-13	106.998	1.82118e-13	106.715	9.9804e-14		106.669	4.01868e-12	107.25	1.52566e-12	106.715	2.3073e-12
107.169	2.27902e-11	107.215	3.47031e-11	107.498	5.85943e-11		107.169	1.13859e-13	107.498	1.8285e-13	107.215	9.77804e-14		107.169	4.04275e-12	107.75	1.518e-12	107.215	2.31454e-12
107.669	2.27977e-11	107.715	3.46762e-11	107.998	5.92193e-11		107.669	1.16459e-13	107.998	1.83532e-13	107.715	9.62565e-14		107.669	4.01153e-12	108.25	1.52214e-12	107.715	2.2967e-12
108.169	2.27893e-11	108.215	3.46715e-11	108.498	5.85021e-11		108.169	1.1817e-13	108.498	1.84057e-13	108.215	9.53901e-14		108.169	4.00692e-12	108.75	1.52224e-12	108.215	2.30583e-12
108.669	2.27963e-11	108.715	3.47686e-11	108.998	5.81773e-11		108.669	1.18869e-13	108.998	1.84367e-13	108.715	9.52307e-14		108.669	3.97219e-12	109.25	1.53249e-12	108.715	2.29714e-12
109.169	2.27347e-11	109.215	3.47489e-11	109.498	5.85268e-11		109.169	1.18599e-13	109.498	1.84455e-13	109.215	9.57305e-14		109.169	4.0112e-12	109.75	1.52462e-12	109.215	2.26222e-12
109.669	2.28313e-11	109.715	3.46864e-11	109.998	5.79037e-11		109.669	1.17533e-13	109.998	1.84354e-13	109.715	9.6771e-14		109.669	4.00088e-12	110.25	1.50003e-12	109.715	2.28221e-12
110.169	2.27534e-11	110.215	3.46508e-11	110.498	5.78875e-11		110.169	1.15927e-13	110.498	1.84126e-13	110.215	9.81986e-14		110.169	3.98569e-12	110.75	1.50851e-12	110.215	2.28293e-12
110.669	2.27579e-11	110.715	3.48051e-11	110.998	5.77641e-11		110.669	1.14059e-13	110.998	1.83845e-13	110.715	9.98559e-14		110.669	4.02806e-12	111.25	1.49823e-12	110.715	2.28299e-12
111.169	2.26951e-11	111.215	3.47305e-11	111.498	5.81792e-11		111.169	1.12179e-13	111.498	1.8358e-13	111.215	1.01602e-13		111.169	3.99826e-12	111.75	1.49972e-12	111.215	2.29724e-12
111.669	2.2697e-11	111.715	3.46247e-11	111.998	5.76226e-11		111.669	1.10479e-13	111.998	1.83388e-13	111.715	1.03318e-13		111.669	3.96441e-12	112.25	1.55027e-12	111.715	2.28059e-12
112.169	2.26459e-11	112.215	3.46642e-11	112.498	5.7536e-11		112.169	1.09075e-13	112.498	1.833e-13	112.215	1.04898e-13		112.169	3.96401e-12	112.75	1.54204e-12	112.215	2.3066e-12
112.669	2.26751e-11	112.715	3.45675e-11	112.998	5.75954e-11		112.669	1.08016e-13	112.998	1.83321e-13	112.715	1.06239e-13		112.669	3.96087e-12	113.25	1.51673e-12	112.715	2.27534e-12
113.169	2.27693e-11	113.215	3.4632e-11	113.498	5.75314e-11		113.169	1.07294e-13	113.498	1.83426e-13	113.215	1.07229e-13		113.169	3.96708e-12	113.75	1.53583e-12	113.215	2.28426e-12
113.669	2.27539e-11	113.715	3.4597e-11	113.998	5.71316e-11		113.669	1.0687e-13	113.998	1.83558e-13	113.715	1.07747e-13		113.669	3.95685e-12	114.25	1.51087e-12	113.715	2.24443e-12
114.169	2.26099e-11	114.215	3.46112e-11	114.498	5.72323e-11		114.169	1.06688e-13	114.498	1.83635e-13	114.215	1.07682e-13		114.169	3.94968e-12	114.75	1.48065e-12	114.215	2.25849e-12
114.669	2.26902e-11	114.715	3.47079e-11	114.998	5.71714e-11		114.669	1.06689e-13	114.998	1.83554e-13	114.715	1.06953e-13		114.669	3.98599e-12	115.25	1.46926e-12	114.715	2.26077e-12
115.169	2.26695e-11	115.215	3.47096e-11	115.498	5.68959e-11		115.169	1.06816e-13	115.498	1.83208e-13	115.215	1.05547e-13		115.169	3.9612e-12	115.75	1.50448e-12	115.215	2.26213e-12
115.669	2.2585e-11	115.715	3.47334e-11	115.998	5.69443e-11		115.669	1.07015e-13	115.998	1.82503e-13	115.715	1.03537e-13		115.669	3.95988e-12	116.25	1.50469e-12	115.715	2.27324e-12
116.169	2.25349e-11	116.215	3.4497e-11	116.498	5.67191e-11		116.169	1.07228e-13	116.498	1.81378e-13	116.215	1.01093e-13		116.169	3.94412e-12	116.75	1.5265e-12	116.215	2.27206e-12
116.669	2.25632e-11	116.715	3.45193e-11	116.998	5.68576e-11		116.669	1.07401e-13	116.998	1.79823e-13	116.715	9.84677e-14		116.669	3.91611e-12	117.25	1.49331e-12	116.715	2.24456e-12
117.169	2.2508e-11	117.215	3.45062e-11	117.498	5.65649e-11		117.169	1.07475e-13	117.498	1.77895e-13	117.215	9.59587e-14		117.169	3.91298e-12	117.75	1.50243e-12	117.215	2.24969e-12
117.669	2.25787e-11	117.715	3.44954e-11	117.998	5.66918e-11		117.669	1.07404e-13	117.998	1.75718e-13	117.715	9.38588e-14		117.669	3.90328e-12	118.25	1.48401e-12	117.715	2.25341e-12
118.169	2.24349e-11	118.215	3.46973e-11	118.498	5.68612e-11		118.169	1.07153e-13	118.498	1.73472e-13	118.215	9.24017e-14		118.169	3.89856e-12	118.75	1.48185e-12	118.215	2.23992e-12
118.669	2.25838e-11	118.715	3.45555e-11	118.998	5.63315e-11		118.669	1.06715e-13	118.998	1.71369e-13	118.715	9.17185e-14		118.669	3.8956e-12	119.25	1.48819e-12	118.715	2.25592e-12
119.169	2.23979e-11	119.215	3.43538e-11	119.498	5.6626e-11		119.169	1.06109e-13	119.498	1.69622e-13	119.215	9.18172e-14		119.169	3.90228e-12	119.75	1.48252e-12	119.215	2.21996e-12
119.669	2.24455e-11	119.715	3.46012e-11	119.998	5.63147e-11		119.669	1.05385e-13	119.998	1.68405e-13	119.715	9.25883e-14		119.669	3.85663e-12	120.25	1.4571e-12	119.715	2.21504e-12
120.169	2.24222e-11	120.215	3.46438e-11	120.498	5.63631e-11		120.169	1.04621e-13	120.498	1.67821e-13	120.215	9.38366e-14		120.169	3.90655e-12	120.75	1.47473e-12	120.215	2.23921e-12
120.669	2.24584e-11	120.715	3.46564e-11	120.998	5.6112e-11		120.669	1.03908e-13	120.998	1.67885e-13	120.715	9.5328e-14		120.669	3.92508e-12	121.25	1.48824e-12	120.715	2.24198e-12
121.169	2.25299e-11	121.215	3.44409e-11	121.498	5.62073e-11		121.169	1.03342e-13	121.498	1.68518e-13	121.215	9.68399e-14		121.169	3.87565e-12	121.75	1.48356e-12	121.215	2.22328e-12
121.669	2.24878e-11	121.715	3.45616e-11	121.998	5.62136e-11		121.669	1.03005e-13	121.998	1.69558e-13	121.715	9.82005e-14		121.669	3.85178e-12	122.25	1.47069e-12	121.715	2.23811e-12
122.169	2.24213e-11	122.215	3.46392e-11	122.498	5.58888e-11		122.169	1.02952e-13	122.498	1.70793e-13	122.215	9.93092e-14		122.169	3.85036e-12	122.75	1.48881e-12	122.215	2.2205e-12
122.669	2.23291e-11	122.715	3.46281e-11	122.998	5.58663e-11		122.669	1.03198e-13	122.998	1.71995e-13	122.715	1.00133e-13		122.669	3.85351e-12	123.25	1.49041e-12	122.715	2.20332e-12
123.169	2.23928e-11	123.215	3.46286e-11	123.498	5.5909e-11		123.169	1.0371e-13	123.498	1.72962e-13	123.215	1.00687e-13		123.169	3.83778e-12	123.75	1.47106e-12	123.215	2.19993e-12
123.669	2.24382e-11	123.715	3.46285e-11	123.998	5.50552e-11		123.669	1.04407e-13	123.998	1.73547e-13	123.715	1.01003e-13		123.669	3.85312e-12	124.25	1.47062e-12	123.715	2.20496e-12
124.169	2.23733e-11	124.215	3.45469e-11	124.498	5.57074e-11		124.169	1.05166e-13	124.498	1.73679e-13	124.215	1.01102e-13		124.169	3.81817e-12	124.75	1.44317e-12	124.215	2.21252e-12
124.669	2.22901e-11	124.715	3.458e-11	124.998	5.54592e-11		124.669	1.05838e-13	124.998	1.73368e-13	124.715	1.00985e-13		124.669	3.82331e-12	125.25	1.45246e-12	124.715	2.18229e-12
125.169	2.23921e-11	125.215	3.45124e-11	125.498	5.53732e-11		125.169	1.06273e-13	125.498	1.72693e-13	125.215	1.00632e-13		125.169	3.83489e-12	125.75	1.46281e-12	125.215	2.20327e-12
125.669	2.23402e-11	125.715	3.46886e-11	125.998	5.53187e-11		125.669	1.06347e-13	125.998	1.71782e-13	125.715	1.00025e-13		125.669	3.82214e-12	126.25	1.46636e-12	125.715	2.21321e-12
126.169	2.23288e-11	126.215	3.45437e-11	126.498	5.52246e-11		126.169	1.05994e-13	126.498	1.70782e-13	126.215	9.91712e-14		126.169	3.81065e-12	126.75	1.45979e-12	126.215	2.21736e-12
126.669	2.23377e-11	126.715	3.46849e-11	126.998	5.52427e-11		126.669	1.05221e-13	126.998	1.69833e-13	126.715	9.8126e-14		126.669	3.82259e-12	127.25	1.46823e-12	126.715	2.19786e-12
127.169	2.23636e-11	127.215	3.4471e-11	127.498	5.48985e-11		127.169	1.04125e-13	127.498	1.69042e-13	127.215	9.70005e-14		127.169	3.79301e-12	127.75	1.46147e-12	127.215	2.20633e-12
127.669	2.22233e-11	127.715	3.43107e-11	127.998	5.51934e-11		127.669	1.0288e-13	127.998	1.68475e-13	127.715	9.59491e-14		127.669	3.78868e-12	128.25	1.47714e-12	127.715	2.17615e-12
128.169	2.23363e-11	128.215	3.45057e-11	128.498	5.48232e-11		128.169	1.01715e-13	128.498	1.68149e-13	128.215	9.51383e-14		128.169	3.79891e-12	128.75	1.45158e-12	128.215	2.16841e-12
128.669	2.2251e-11	128.715	3.4551e-11	128.998	5.47134e-11		128.669	1.00869e-13	128.998	1.68036e-13	128.715	9.4705e-14		128.669	3.78597e-12	129.25	1.43203e-12	128.715	2.19477e-12
129.169	2.22365e-11	129.215	3.44144e-11	129.498	5.44745e-11		129.169	1.00544e-13	129.498	1.68083e-13	129.215	9.47169e-14		129.169	3.79288e-12	129.75	1.44142e-12	129.215	2.19975e-12
129.669	2.21849e-11	129.715	3.45971e-11	129.998	5.44946e-11		129.669	1.0086e-13	129.998	1.6822e-13	129.715	9.51476e-14		129.669	3.78271e-12	130.25	1.42761e-12	129.715	2.16677e-12
130.169	2.21504e-11	130.215	3.44804e-11	130.498	5.43011e-11		130.169	1.01817e-13	130.498	1.68381e-13	130.215	9.58755e-14		130.169	3.76353e-12	130.75	1.4429e-12	130.215	2.14503e-12
130.669	2.21415e-11	130.715	3.43258e-11	130.998	5.43537e-11		130.669	1.03286e-13	130.998	1.68518e-13	130.715	9.67098e-14		130.669	3.77036e-12	131.25	1.4463e-12	130.715	2.16849e-12
131.169	2.21325e-11	131.215	3.45256e-11	131.498	5.43262e-11		131.169	1.05023e-13	131.498	1.68612e-13	131.215	9.74368e-14		131.169	3.76293e-12	131.75	1.45745e-12	131.215	2.18961e-12
131.669	2.21069e-11	131.715	3.45285e-11	131.998	5.37557e-11		131.669	1.06711e-13	131.998	1.68675e-13	131.715	9.78754e-14		131.669	3.74763e-12	132.25	1.46144e-12	131.715	2.15428e-12
132.169	2.21542e-11	132.215	3.44926e-11	132.498	5.41661e-11		132.169	1.0802e-13	132.498	1.68747e-13	132.215	9.7925e-14		132.169	3.73703e-12	132.75	1.4603e-12	132.215	2.19204e-12
132.669	2.22024e-11	132.715	3.45505e-11	132.998	5.40927e-11		132.669	1.08669e-13	132.998	1.68886e-13	132.715	9.75936e-14		132.669	3.73584e-12	133.25	1.42855e-12	132.715	2.18772e-12
133.169	2.22323e-11	133.215	3.43418e-11	133.498	5.39944e-11		133.169	1.08486e-13	133.498	1.69151e-13	133.215	9.69968e-14		133.169	3.72164e-12	133.75	1.44332e-12	133.215	2.14485e-12
133.669	2.21523e-11	133.715	3.43671e-11	133.998	5.37478e-11		133.669	1.07443e-13	133.998	1.69585e-13	133.715	9.6327e-14		133.669	3.72527e-12	134.25	1.4175e-12	133.715	2.13777e-12
134.169	2.20112e-11	134.215	3.43842e-11	134.498	5.40448e-11		134.169	1.05664e-13	134.498	1.70197e-13	134.215	9.58024e-14		134.169	3.73635e-12	134.75	1.41569e-12	134.215	2.13226e-12
134.669	2.21363e-11	134.715	3.43944e-11	134.998	5.36317e-11		134.669	1.03404e-13	134.998	1.70952e-13	134.715	9.56079e-14		134.669	3.7411e-12	135.25	1.43094e-12	134.715	2.13241e-12
135.169	2.19833e-11	135.215	3.44078e-11	135.498	5.35428e-11		135.169	1.00999e-13	135.498	1.71763e-13	135.215	9.58468e-14		135.169	3.72986e-12	135.75	1.41809e-12	135.215	2.12411e-12
135.669	2.20152e-11	135.715	3.44027e-11	135.998	5.37109e-11		135.669	9.88054e-14	135.998	1.72505e-13	135.715	9.65129e-14		135.669	3.71529e-12	136.25	1.41936e-12	135.715	2.14261e-12
136.169	2.2e-11	136.215	3.42972e-11	136.498	5.38479e-11		136.169	9.71359e-14	136.498	1.73031e-13	136.215	9.74938e-14		136.169	3.67523e-12	136.75	1.43029e-12	136.215	2.14307e-12
136.669	2.21211e-11	136.715	3.44167e-11	136.998	5.34396e-11		136.669	9.62078e-14	136.998	1.73203e-13	136.715	9.86018e-14		136.669	3.65751e-12	137.25	1.42938e-12	136.715	2.15641e-12
137.169	2.20359e-11	137.215	3.44543e-11	137.498	5.33422e-11		137.169	9.61112e-14	137.498	1.72924e-13	137.215	9.96236e-14		137.169	3.68117e-12	137.75	1.42819e-12	137.215	2.14452e-12
137.669	2.19536e-11	137.715	3.43456e-11	137.998	5.30777e-11		137.669	9.68044e-14	137.998	1.72163e-13	137.715	1.00376e-13		137.669	3.67599e-12	138.25	1.40863e-12	137.715	2.13928e-12
138.169	2.18977e-11	138.215	3.43432e-11	138.498	5.31981e-11		138.169	9.8132e-14	138.498	1.70978e-13	138.215	1.00749e-13		138.169	3.68826e-12	138.75	1.41526e-12	138.215	2.10362e-12
138.669	2.19972e-11	138.715	3.41677e-11	138.998	5.2789e-11		138.669	9.98625e-14	138.998	1.6951e-13	138.715	1.00734e-13		138.669	3.66464e-12	139.25	1.3933e-12	138.715	2.12416e-12
139.169	2.19046e-11	139.215	3.44962e-11	139.498	5.30571e-11		139.169	1.01733e-13	139.498	1.67968e-13	139.215	1.00414e-13		139.169	3.65242e-12	139.75	1.39662e-12	139.215	2.11839e-12
139.669	2.19645e-11	139.715	3.42621e-11	139.998	5.31198e-11		139.669	1.03495e-13	139.998	1.66588e-13	139.715	9.99387e-14		139.669	3.64751e-12	140.25	1.42987e-12	139.715	2.1015e-12
140.169	2.18949e-11	140.215	3.43571e-11	140.498	5.2978e-11		140.169	1.04949e-13	140.498	1.6559e-13	140.215	9.94765e-14		140.169	3.63734e-12	140.75	1.43615e-12	140.215	2.12332e-12
140.669	2.19473e-11	140.715	3.44463e-11	140.998	5.25202e-11		140.669	1.05967e-13	140.998	1.65132e-13	140.715	9.91696e-14		140.669	3.62945e-12	141.25	1.41445e-12	140.715	2.08498e-12
141.169	2.18848e-11	141.215	3.43464e-11	141.498	5.25507e-11		141.169	1.06495e-13	141.498	1.65268e-13	141.215	9.90942e-14		141.169	3.61612e-12	141.75	1.44074e-12	141.215	2.07584e-12
141.669	2.18748e-11	141.715	3.42324e-11	141.998	5.25136e-11		141.669	1.06549e-13	141.998	1.65935e-13	141.715	9.92426e-14		141.669	3.59557e-12	142.25	1.42641e-12	141.715	2.12005e-12
142.169	2.19589e-11	142.215	3.44164e-11	142.498	5.25076e-11		142.169	1.06191e-13	142.498	1.66964e-13	142.215	9.95303e-14		142.169	3.63167e-12	142.75	1.40929e-12	142.215	2.10473e-12
142.669	2.19145e-11	142.715	3.41491e-11	142.998	5.24731e-11		142.669	1.05509e-13	142.998	1.68107e-13	142.715	9.9823e-14		142.669	3.60799e-12	143.25	1.41572e-12	142.715	2.10203e-12
143.169	2.18391e-11	143.215	3.42413e-11	143.498	5.23273e-11		143.169	1.04596e-13	143.498	1.69093e-13	143.215	9.9978e-14		143.169	3.62663e-12	143.75	1.39549e-12	143.215	2.08006e-12
143.669	2.18718e-11	143.715	3.41956e-11	143.998	5.22061e-11		143.669	1.0353e-13	143.998	1.69684e-13	143.715	9.98865e-14		143.669	3.5968e-12	144.25	1.41551e-12	143.715	2.09694e-12
144.169	2.1804e-11	144.215	3.4276e-11	144.498	5.19832e-11		144.169	1.02369e-13	144.498	1.69723e-13	144.215	9.95064e-14		144.169	3.59638e-12	144.75	1.41827e-12	144.215	2.08217e-12
144.669	2.1818e-11	144.715	3.42043e-11	144.998	5.21922e-11		144.669	1.01151e-13	144.998	1.69166e-13	144.715	9.88769e-14		144.669	3.59342e-12	145.25	1.42035e-12	144.715	2.05977e-12
145.169	2.18731e-11	145.215	3.42295e-11	145.498	5.18602e-11		145.169	9.99037e-14	145.498	1.6809e-13	145.215	9.81099e-14		145.169	3.59937e-12	145.75	1.42682e-12	145.215	2.07094e-12
145.669	2.17414e-11	145.715	3.44108e-11	145.998	5.19877e-11		145.669	9.86583e-14	145.998	1.66669e-13	145.715	9.73636e-14		145.669	3.54739e-12	146.25	1.43756e-12	145.715	2.09038e-12
146.169	2.18078e-11	146.215	3.42426e-11	146.498	5.19377e-11		146.169	9.74642e-14	146.498	1.65129e-13	146.215	9.68015e-14		146.169	3.56592e-12	146.75	1.41207e-12	146.215	2.11987e-12
146.669	2.17546e-11	146.715	3.42405e-11	146.998	5.18785e-11		146.669	9.64e-14	146.998	1.63696e-13	146.715	9.6551e-14		146.669	3.54396e-12	147.25	1.41878e-12	146.715	2.06657e-12
147.169	2.17609e-11	147.215	3.42527e-11	147.498	5.14643e-11		147.169	9.55754e-14	147.498	1.62541e-13	147.215	9.66686e-14		147.169	3.55129e-12	147.75	1.3897e-12	147.215	2.06829e-12
147.669	2.18117e-11	147.715	3.42527e-11	147.998	5.16202e-11		147.669	9.51231e-14	147.998	1.61748e-13	147.715	9.71232e-14		147.669	3.57121e-12	148.25	1.41245e-12	147.715	2.08359e-12
148.169	2.18338e-11	148.215	3.41814e-11	148.498	5.14971e-11		148.169	9.51776e-14	148.498	1.61303e-13	148.215	9.77999e-14		148.169	3.56338e-12	148.75	1.38807e-12	148.215	2.05907e-12
148.669	2.16998e-11	148.715	3.41025e-11	148.998	5.15704e-11		148.669	9.58473e-14	148.998	1.61108e-13	148.715	9.85238e-14		148.669	3.55168e-12	149.25	1.3873e-12	148.715	2.0756e-12
149.169	2.16938e-11	149.215	3.44266e-11	149.498	5.12895e-11		149.169	9.71823e-14	149.498	1.61018e-13	149.215	9.90994e-14		149.169	3.53213e-12	149.75	1.36856e-12	149.215	2.06466e-12
149.669	2.16552e-11	149.715	3.41698e-11	149.998	5.12759e-11		149.669	9.91476e-14	149.998	1.60892e-13	149.715	9.93549e-14		149.669	3.53826e-12	150.25	1.40443e-12	149.715	2.06321e-12
150.169	2.16356e-11	150.215	3.41851e-11	150.498	5.09333e-11		150.169	1.01608e-13	150.498	1.60636e-13	150.215	9.91835e-14		150.169	3.51997e-12	150.75	1.39905e-12	150.215	2.0696e-12
150.669	2.15671e-11	150.715	3.42004e-11	150.998	5.08942e-11		150.669	1.04333e-13	150.998	1.60237e-13	150.715	9.85696e-14		150.669	3.51263e-12	151.25	1.40012e-12	150.715	2.05337e-12
151.169	2.17069e-11	151.215	3.4291e-11	151.498	5.098e-11		151.169	1.07018e-13	151.498	1.59765e-13	151.215	9.75968e-14		151.169	3.49952e-12	151.75	1.40248e-12	151.215	2.03824e-12
151.669	2.16186e-11	151.715	3.41737e-11	151.998	5.10135e-11		151.669	1.09332e-13	151.998	1.59353e-13	151.715	9.64335e-14		151.669	3.49498e-12	152.25	1.39477e-12	151.715	2.05632e-12
152.169	2.15643e-11	152.215	3.42591e-11	152.498	5.12583e-11		152.169	1.10968e-13	152.498	1.5916e-13	152.215	9.53e-14		152.169	3.51395e-12	152.75	1.37383e-12	152.215	2.07655e-12
152.669	2.15029e-11	152.715	3.41341e-11	152.998	5.08295e-11		152.669	1.11696e-13	152.998	1.59317e-13	152.715	9.44237e-14		152.669	3.51448e-12	153.25	1.39211e-12	152.715	2.0698e-12
153.169	2.15562e-11	153.215	3.41963e-11	153.498	5.07988e-11		153.169	1.11409e-13	153.498	1.59879e-13	153.215	9.39925e-14		153.169	3.48003e-12	153.75	1.37087e-12	153.215	2.03302e-12
153.669	2.15505e-11	153.715	3.4172e-11	153.998	5.06807e-11		153.669	1.10146e-13	153.998	1.608e-13	153.715	9.41146e-14		153.669	3.50467e-12	154.25	1.37671e-12	153.715	2.04087e-12
154.169	2.14509e-11	154.215	3.4156e-11	154.498	5.05445e-11		154.169	1.08084e-13	154.498	1.61926e-13	154.215	9.47946e-14		154.169	3.45824e-12	154.75	1.36316e-12	154.215	2.05201e-12
154.669	2.15089e-11	154.715	3.42478e-11	154.998	5.0601e-11		154.669	1.0551e-13	154.998	1.63027e-13	154.715	9.59304e-14		154.669	3.46541e-12	155.25	1.36417e-12	154.715	2.03867e-12
155.169	2.15762e-11	155.215	3.43279e-11	155.498	5.03864e-11		155.169	1.02769e-13	155.498	1.63839e-13	155.215	9.73299e-14		155.169	3.48439e-12	155.75	1.38946e-12	155.215	2.03216e-12
155.669	2.15138e-11	155.715	3.4248e-11	155.998	5.03125e-11		155.669	1.002e-13	155.998	1.6413e-13	155.715	9.87462e-14		155.669	3.46802e-12	156.25	1.39844e-12	155.715	2.05103e-12
156.169	2.15576e-11	156.215	3.41128e-11	156.498	5.03557e-11		156.169	9.80844e-14	156.498	1.63757e-13	156.215	9.99213e-14		156.169	3.45104e-12	156.75	1.38285e-12	156.215	2.04257e-12
156.669	2.15762e-11	156.715	3.43661e-11	156.998	5.02172e-11		156.669	9.65962e-14	156.998	1.62701e-13	156.715	1.00632e-13		156.669	3.45977e-12	157.25	1.36481e-12	156.715	2.07153e-12
157.169	2.14812e-11	157.215	3.41288e-11	157.498	5.01543e-11		157.169	9.57856e-14	157.498	1.61076e-13	157.215	1.00729e-13		157.169	3.43969e-12	157.75	1.38456e-12	157.215	2.07065e-12
157.669	2.15178e-11	157.715	3.41947e-11	157.998	5.01055e-11		157.669	9.55822e-14	157.998	1.59111e-13	157.715	1.00158e-13		157.669	3.4565e-12	158.25	1.35712e-12	157.715	2.03796e-12
158.169	2.14204e-11	158.215	3.41559e-11	158.498	5.02109e-11		158.169	9.58216e-14	158.498	1.571e-13	158.215	9.8967e-14		158.169	3.44809e-12	158.75	1.34684e-12	158.215	2.06126e-12
158.669	2.1472e-11	158.715	3.41413e-11	158.998	4.99703e-11		158.669	9.62861e-14	158.998	1.55335e-13	158.715	9.72942e-14		158.669	3.43049e-12	159.25	1.35728e-12	158.715	2.0514e-12
159.169	2.14366e-11	159.215	3.41991e-11	159.498	4.95267e-11		159.169	9.67499e-14	159.498	1.54047e-13	159.215	9.53428e-14		159.169	3.41394e-12	159.75	1.35424e-12	159.215	2.05695e-12
159.669	2.14601e-11	159.715	3.41395e-11	159.998	4.9555e-11		159.669	9.70193e-14	159.998	1.53358e-13	159.715	9.33469e-14		159.669	3.40445e-12	160.25	1.34713e-12	159.715	2.0569e-12
160.169	2.14781e-11	160.215	3.41722e-11	160.498	4.96635e-11		160.169	9.69614e-14	160.498	1.5326e-13	160.215	9.15356e-14		160.169	3.41386e-12	160.75	1.37524e-12	160.215	2.03068e-12
160.669	2.13937e-11	160.715	3.42971e-11	160.998	4.96817e-11		160.669	9.65176e-14	160.998	1.53631e-13	160.715	9.01023e-14		160.669	3.40469e-12	161.25	1.37599e-12	160.715	2.02286e-12
161.169	2.1425e-11	161.215	3.42474e-11	161.498	4.94511e-11		161.169	9.57031e-14	161.498	1.5427e-13	161.215	8.91815e-14		161.169	3.40493e-12	161.75	1.36618e-12	161.215	2.05475e-12
161.669	2.13646e-11	161.715	3.40592e-11	161.998	4.95338e-11		161.669	9.45958e-14	161.998	1.54955e-13	161.715	8.88361e-14		161.669	3.38265e-12	162.25	1.35606e-12	161.715	2.02818e-12
162.169	2.13976e-11	162.215	3.39092e-11	162.498	4.94962e-11		162.169	9.3318e-14	162.498	1.55498e-13	162.215	8.90556e-14		162.169	3.36786e-12	162.75	1.35254e-12	162.215	2.03917e-12
162.669	2.14242e-11	162.715	3.41368e-11	162.998	4.93643e-11		162.669	9.20168e-14	162.998	1.55788e-13	162.715	8.97633e-14		162.669	3.40646e-12	163.25	1.33207e-12	162.715	2.04126e-12
163.169	2.13033e-11	163.215	3.39829e-11	163.498	4.93562e-11		163.169	9.08444e-14	163.498	1.55805e-13	163.215	9.08297e-14		163.169	3.38672e-12	163.75	1.33155e-12	163.215	2.00986e-12
163.669	2.13631e-11	163.715	3.39934e-11	163.998	4.93159e-11		163.669	8.99407e-14	163.998	1.55614e-13	163.715	9.20911e-14		163.669	3.39399e-12	164.25	1.35175e-12	163.715	2.02493e-12
164.169	2.12988e-11	164.215	3.39939e-11	164.498	4.89511e-11		164.169	8.94182e-14	164.498	1.55325e-13	164.215	9.33695e-14		164.169	3.37263e-12	164.75	1.36775e-12	164.215	2.00899e-12
164.669	2.12448e-11	164.715	3.41439e-11	164.998	4.89276e-11		164.669	8.93492e-14	164.998	1.55051e-13	164.715	9.4494e-14		164.669	3.37891e-12	165.25	1.37486e-12	164.715	2.02441e-12
165.169	2.13382e-11	165.215	3.43319e-11	165.498	4.89346e-11		165.169	8.9756e-14	165.498	1.54865e-13	165.215	9.53198e-14		165.169	3.35273e-12	165.75	1.35322e-12	165.215	2.02511e-12
165.669	2.12472e-11	165.715	3.41891e-11	165.998	4.89492e-11		165.669	9.06054e-14	165.998	1.54767e-13	165.715	9.57454e-14		165.669	3.33803e-12	166.25	1.36622e-12	165.715	2.00065e-12
166.169	2.1263e-11	166.215	3.43222e-11	166.498	4.90555e-11		166.169	9.18097e-14	166.498	1.54689e-13	166.215	9.57236e-14		166.169	3.34738e-12	166.75	1.34549e-12	166.215	1.9952e-12
166.669	2.13089e-11	166.715	3.42664e-11	166.998	4.86483e-11		166.669	9.32359e-14	166.998	1.54515e-13	166.715	9.52671e-14		166.669	3.36052e-12	167.25	1.32268e-12	166.715	2.01771e-12
167.169	2.12419e-11	167.215	3.42029e-11	167.498	4.89569e-11		167.169	9.4724e-14	167.498	1.54125e-13	167.215	9.44452e-14		167.169	3.37578e-12	167.75	1.31595e-12	167.215	1.99892e-12
167.669	2.12152e-11	167.715	3.41625e-11	167.998	4.90098e-11		167.669	9.61109e-14	167.998	1.53442e-13	167.715	9.33721e-14		167.669	3.33124e-12	168.25	1.33674e-12	167.715	1.99683e-12
168.169	2.11776e-11	168.215	3.41769e-11	168.498	4.87475e-11		168.169	9.72592e-14	168.498	1.5247e-13	168.215	9.21875e-14		168.169	3.3314e-12	168.75	1.33652e-12	168.215	1.99981e-12
168.669	2.11627e-11	168.715	3.40571e-11	168.998	4.86122e-11		168.669	9.80811e-14	168.998	1.51311e-13	168.715	9.10319e-14		168.669	3.35574e-12	169.25	1.33667e-12	168.715	1.97919e-12
169.169	2.1154e-11	169.215	3.42865e-11	169.498	4.83127e-11		169.169	9.85552e-14	169.498	1.50147e-13	169.215	9.00223e-14		169.169	3.31132e-12	169.75	1.35273e-12	169.215	1.9853e-12
169.669	2.11349e-11	169.715	3.43368e-11	169.998	4.83024e-11		169.669	9.87292e-14	169.998	1.49197e-13	169.715	8.923e-14		169.669	3.2996e-12	170.25	1.35601e-12	169.715	1.98669e-12
170.169	2.11733e-11	170.215	3.41491e-11	170.498	4.83998e-11		170.169	9.87076e-14	170.498	1.48663e-13	170.215	8.86698e-14		170.169	3.32814e-12	170.75	1.32955e-12	170.215	1.98301e-12
170.669	2.11118e-11	170.715	3.42565e-11	170.998	4.82565e-11		170.669	9.86253e-14	170.998	1.4866e-13	170.715	8.82988e-14		170.669	3.3088e-12	171.25	1.36054e-12	170.715	1.99127e-12
171.169	2.10179e-11	171.215	3.42288e-11	171.498	4.82693e-11		171.169	9.86139e-14	171.498	1.49181e-13	171.215	8.803e-14		171.169	3.31913e-12	171.75	1.33749e-12	171.215	1.96698e-12
171.669	2.10545e-11	171.715	3.42326e-11	171.998	4.81467e-11		171.669	9.87673e-14	171.998	1.50078e-13	171.715	8.77561e-14		171.669	3.32147e-12	172.25	1.34196e-12	171.715	1.96617e-12
172.169	2.1104e-11	172.215	3.40806e-11	172.498	4.78963e-11		172.169	9.91142e-14	172.498	1.51086e-13	172.215	8.73793e-14		172.169	3.31914e-12	172.75	1.32449e-12	172.215	1.9793e-12
172.669	2.11027e-11	172.715	3.41703e-11	172.998	4.79053e-11		172.669	9.96067e-14	172.998	1.51875e-13	172.715	8.6841e-14		172.669	3.28757e-12	173.25	1.3339e-12	172.715	1.93317e-12
173.169	2.10649e-11	173.215	3.42259e-11	173.498	4.80004e-11		173.169	1.00126e-13	173.498	1.52124e-13	173.215	8.61442e-14		173.169	3.29291e-12	173.75	1.32396e-12	173.215	1.94454e-12
173.669	2.10936e-11	173.715	3.41938e-11	173.998	4.77923e-11		173.669	1.00505e-13	173.998	1.5159e-13	173.715	8.53621e-14		173.669	3.28319e-12	174.25	1.33241e-12	173.715	1.95058e-12
174.169	2.10885e-11	174.215	3.42923e-11	174.498	4.75412e-11		174.169	1.00569e-13	174.498	1.50167e-13	174.215	8.46312e-14		174.169	3.26317e-12	174.75	1.33169e-12	174.215	1.96742e-12
174.669	2.10921e-11	174.715	3.42462e-11	174.998	4.76851e-11		174.669	1.00172e-13	174.998	1.47912e-13	174.715	8.4127e-14		174.669	3.29038e-12	175.25	1.35499e-12	174.715	1.94766e-12
175.169	2.11385e-11	175.215	3.43448e-11	175.498	4.76529e-11		175.169	9.92426e-14	175.498	1.45029e-13	175.215	8.40292e-14		175.169	3.25848e-12	175.75	1.35651e-12	175.215	1.95377e-12
175.669	2.1126e-11	175.715	3.4191e-11	175.998	4.75852e-11		175.669	9.78038e-14	175.998	1.41828e-13	175.715	8.44804e-14		175.669	3.26924e-12	176.25	1.33356e-12	175.715	1.94887e-12
176.169	2.10394e-11	176.215	3.44542e-11	176.498	4.76259e-11		176.169	9.59866e-14	176.498	1.38664e-13	176.215	8.55497e-14		176.169	3.28377e-12	176.75	1.34241e-12	176.215	1.96042e-12
176.669	2.09358e-11	176.715	3.42877e-11	176.998	4.74193e-11		176.669	9.40153e-14	176.998	1.35869e-13	176.715	8.72072e-14		176.669	3.26147e-12	177.25	1.30827e-12	176.715	1.95147e-12
177.169	2.09385e-11	177.215	3.42346e-11	177.498	4.73875e-11		177.169	9.21763e-14	177.498	1.33698e-13	177.215	8.93169e-14		177.169	3.26741e-12	177.75	1.30918e-12	177.215	1.95104e-12
177.669	2.09854e-11	177.715	3.42145e-11	177.998	4.72857e-11		177.669	9.07724e-14	177.998	1.32301e-13	177.715	9.16506e-14		177.669	3.25852e-12	178.25	1.29957e-12	177.715	1.94377e-12
178.169	2.09984e-11	178.215	3.4401e-11	178.498	4.73902e-11		178.169	9.00705e-14	178.498	1.3172e-13	178.215	9.39198e-14		178.169	3.23497e-12	178.75	1.33069e-12	178.215	1.95787e-12
178.669	2.08857e-11	178.715	3.42376e-11	178.998	4.71521e-11		178.669	9.02533e-14	178.998	1.31908e-13	178.715	9.5822e-14		178.669	3.24031e-12	179.25	1.32695e-12	178.715	1.95971e-12
179.169	2.08461e-11	179.215	3.43883e-11	179.498	4.69618e-11		179.169	9.13828e-14	179.498	1.32763e-13	179.215	9.70906e-14		179.169	3.22981e-12	179.75	1.3284e-12	179.215	1.93462e-12
179.669	2.1021e-11	179.715	3.44241e-11	179.998	4.71215e-11		179.669	9.33837e-14	179.998	1.34159e-13	179.715	9.75406e-14		179.669	3.22359e-12	180.25	1.32323e-12	179.715	1.9328e-12
180.169	2.09411e-11	180.215	3.43941e-11	180.498	4.69681e-11		180.169	9.60499e-14	180.498	1.35974e-13	180.215	9.71002e-14		180.169	3.19418e-12	180.75	1.32527e-12	180.215	1.94598e-12
180.669	2.08597e-11	180.715	3.43427e-11	180.998	4.70722e-11		180.669	9.9075e-14	180.998	1.38096e-13	180.715	9.58225e-14		180.669	3.23994e-12	181.25	1.31977e-12	180.715	1.93575e-12
181.169	2.08918e-11	181.215	3.43807e-11	181.498	4.68335e-11		181.169	1.02101e-13	181.498	1.40419e-13	181.215	9.38765e-14		181.169	3.20801e-12	181.75	1.31402e-12	181.215	1.93066e-12
181.669	2.08542e-11	181.715	3.44434e-11	181.998	4.67243e-11		181.669	1.04775e-13	181.998	1.42834e-13	181.715	9.1517e-14		181.669	3.228e-12	182.25	1.31264e-12	181.715	1.9428e-12
182.169	2.08687e-11	182.215	3.45438e-11	182.498	4.67101e-11		182.169	1.06811e-13	182.498	1.45219e-13	182.215	8.90426e-14		182.169	3.20252e-12	182.75	1.32218e-12	182.215	1.93959e-12
182.669	2.07216e-11	182.715	3.43244e-11	182.998	4.67179e-11		182.669	1.08033e-13	182.998	1.47433e-13	182.715	8.67481e-14		182.669	3.17626e-12	183.25	1.31043e-12	182.715	1.92924e-12
183.169	2.08645e-11	183.215	3.43084e-11	183.498	4.67817e-11		183.169	1.08398e-13	183.498	1.49334e-13	183.215	8.48796e-14		183.169	3.18014e-12	183.75	1.30596e-12	183.215	1.91196e-12
183.669	2.07901e-11	183.715	3.43469e-11	183.998	4.66058e-11		183.669	1.07994e-13	183.998	1.50794e-13	183.715	8.3602e-14		183.669	3.17342e-12	184.25	1.31176e-12	183.715	1.90056e-12
184.169	2.08166e-11	184.215	3.4294e-11	184.498	4.6357e-11		184.169	1.07011e-13	184.498	1.51729e-13	184.215	8.29811e-14		184.169	3.19456e-12	184.75	1.31305e-12	184.215	1.90051e-12
184.669	2.07876e-11	184.715	3.44764e-11	184.998	4.6395e-11		184.669	1.05689e-13	184.998	1.5212e-13	184.715	8.29825e-14		184.669	3.17488e-12	185.25	1.32929e-12	184.715	1.90541e-12
185.169	2.07943e-11	185.215	3.42462e-11	185.498	4.63813e-11		185.169	1.04262e-13	185.498	1.52021e-13	185.215	8.34861e-14		185.169	3.16707e-12	185.75	1.33096e-12	185.215	1.91199e-12
185.669	2.07872e-11	185.715	3.43219e-11	185.998	4.62346e-11		185.669	1.02902e-13	185.998	1.51552e-13	185.715	8.43106e-14		185.669	3.18334e-12	186.25	1.29861e-12	185.715	1.89946e-12
186.169	2.06904e-11	186.215	3.42746e-11	186.498	4.63103e-11		186.169	1.01684e-13	186.498	1.50876e-13	186.215	8.52436e-14		186.169	3.18696e-12	186.75	1.28594e-12	186.215	1.9245e-12
186.669	2.069e-11	186.715	3.43578e-11	186.998	4.6289e-11		186.669	1.0058e-13	186.998	1.5016e-13	186.715	8.60726e-14		186.669	3.18812e-12	187.25	1.27478e-12	186.715	1.90927e-12
187.169	2.07988e-11	187.215	3.40124e-11	187.498	4.61286e-11		187.169	9.94778e-14	187.498	1.49541e-13	187.215	8.66113e-14		187.169	3.16816e-12	187.75	1.28117e-12	187.215	1.89781e-12
187.669	2.06842e-11	187.715	3.43578e-11	187.998	4.61337e-11		187.669	9.82298e-14	187.998	1.49097e-13	187.715	8.67206e-14		187.669	3.16354e-12	188.25	1.28644e-12	187.715	1.9081e-12
188.169	2.07911e-11	188.215	3.44121e-11	188.498	4.62723e-11		188.169	9.67074e-14	188.498	1.48834e-13	188.215	8.63233e-14		188.169	3.15428e-12	188.75	1.28668e-12	188.215	1.85861e-12
188.669	2.07166e-11	188.715	3.45087e-11	188.998	4.60729e-11		188.669	9.48556e-14	188.998	1.48688e-13	188.715	8.5411e-14		188.669	3.14256e-12	189.25	1.3038e-12	188.715	1.89443e-12
189.169	2.06657e-11	189.215	3.43396e-11	189.498	4.59726e-11		189.169	9.27274e-14	189.498	1.48551e-13	189.215	8.40449e-14		189.169	3.12677e-12	189.75	1.30506e-12	189.215	1.90705e-12
189.669	2.06013e-11	189.715	3.44359e-11	189.998	4.60106e-11		189.669	9.04882e-14	189.998	1.483e-13	189.715	8.235e-14		189.669	3.16306e-12	190.25	1.29056e-12	189.715	1.90492e-12
190.169	2.06451e-11	190.215	3.46302e-11	190.498	4.58678e-11		190.169	8.83867e-14	190.498	1.4782e-13	190.215	8.05033e-14		190.169	3.10495e-12	190.75	1.28775e-12	190.215	1.90841e-12
190.669	2.07648e-11	190.715	3.4393e-11	190.998	4.56173e-11		190.669	8.67002e-14	190.998	1.47038e-13	190.715	7.87145e-14		190.669	3.14684e-12	191.25	1.27826e-12	190.715	1.90086e-12
191.169	2.06078e-11	191.215	3.45111e-11	191.498	4.56783e-11		191.169	8.56644e-14	191.498	1.45926e-13	191.215	7.72016e-14		191.169	3.11886e-12	191.75	1.26827e-12	191.215	1.89554e-12
191.669	2.06055e-11	191.715	3.45172e-11	191.998	4.55912e-11		191.669	8.54098e-14	191.998	1.44501e-13	191.715	7.61625e-14		191.669	3.13939e-12	192.25	1.27466e-12	191.715	1.90733e-12
192.169	2.05479e-11	192.215	3.44424e-11	192.498	4.56805e-11		192.169	8.59178e-14	192.498	1.4282e-13	192.215	7.57469e-14		192.169	3.11994e-12	192.75	1.25811e-12	192.215	1.90688e-12
192.669	2.05055e-11	192.715	3.4483e-11	192.998	4.55693e-11		192.669	8.70125e-14	192.998	1.4096e-13	192.715	7.60313e-14		192.669	3.10017e-12	193.25	1.26517e-12	192.715	1.86497e-12
193.169	2.05514e-11	193.215	3.45182e-11	193.498	4.56368e-11		193.169	8.83896e-14	193.498	1.39012e-13	193.215	7.70048e-14		193.169	3.09278e-12	193.75	1.28276e-12	193.215	1.8844e-12
193.669	2.05377e-11	193.715	3.43769e-11	193.998	4.52816e-11		193.669	8.96773e-14	193.998	1.37067e-13	193.715	7.85669e-14		193.669	3.07818e-12	194.25	1.28855e-12	193.715	1.86696e-12
194.169	2.05372e-11	194.215	3.43784e-11	194.498	4.55972e-11		194.169	9.05151e-14	194.498	1.35218e-13	194.215	8.05401e-14		194.169	3.09413e-12	194.75	1.2987e-12	194.215	1.88422e-12
194.669	2.05927e-11	194.715	3.45374e-11	194.998	4.54989e-11		194.669	9.0632e-14	194.998	1.33555e-13	194.715	8.26966e-14		194.669	3.09595e-12	195.25	1.29513e-12	194.715	1.89381e-12
195.169	2.05307e-11	195.215	3.44995e-11	195.498	4.53305e-11		195.169	8.9905e-14	195.498	1.32168e-13	195.215	8.47935e-14		195.169	3.09018e-12	195.75	1.27626e-12	195.215	1.86701e-12
195.669	2.0549e-11	195.715	3.45169e-11	195.998	4.51369e-11		195.669	8.83844e-14	195.998	1.31135e-13	195.715	8.66102e-14		195.669	3.10305e-12	196.25	1.28815e-12	195.715	1.89853e-12
196.169	2.04615e-11	196.215	3.45073e-11	196.498	4.51308e-11		196.169	8.6282e-14	196.498	1.30519e-13	196.215	8.7982e-14		196.169	3.08776e-12	196.75	1.28484e-12	196.215	1.87528e-12
196.669	2.0409e-11	196.715	3.45655e-11	196.998	4.50011e-11		196.669	8.39241e-14	196.998	1.30349e-13	196.715	8.88218e-14		196.669	3.11463e-12	197.25	1.26868e-12	196.715	1.88097e-12
197.169	2.04903e-11	197.215	3.44982e-11	197.498	4.49808e-11		197.169	8.16835e-14	197.498	1.30616e-13	197.215	8.91269e-14		197.169	3.06635e-12	197.75	1.25887e-12	197.215	1.87304e-12
197.669	2.04795e-11	197.715	3.46451e-11	197.998	4.4987e-11		197.669	7.99057e-14	197.998	1.3126e-13	197.715	8.89703e-14		197.669	3.02083e-12	198.25	1.26921e-12	197.715	1.88945e-12
198.169	2.04144e-11	198.215	3.4627e-11	198.498	4.50644e-11		198.169	7.88456e-14	198.498	1.32178e-13	198.215	8.84808e-14		198.169	3.05417e-12	198.75	1.27468e-12	198.215	1.86294e-12
198.669	2.05469e-11	198.715	3.46323e-11	198.998	4.47615e-11		198.669	7.86285e-14	198.998	1.33237e-13	198.715	8.78143e-14		198.669	3.03621e-12	199.25	1.296e-12	198.715	1.88216e-12
199.169	2.0454e-11	199.215	3.46277e-11	199.498	4.48409e-11		199.169	7.92398e-14	199.498	1.34292e-13	199.215	8.71271e-14		199.169	3.0281e-12	199.75	1.26914e-12	199.215	1.84441e-12
199.669	2.04376e-11	199.715	3.46998e-11	199.998	4.47827e-11		199.669	8.05424e-14	199.998	1.35213e-13	199.715	8.65525e-14		199.669	3.05377e-12	200.25	1.28024e-12	199.715	1.84373e-12
200.169	2.05129e-11	200.215	3.47194e-11	200.498	4.48534e-11		200.169	8.23142e-14	200.498	1.35899e-13	200.215	8.61881e-14		200.169	3.04236e-12	200.75	1.27343e-12	200.215	1.8591e-12
200.669	2.04071e-11	200.715	3.47766e-11	200.998	4.46741e-11		200.669	8.42939e-14	200.998	1.36298e-13	200.715	8.6091e-14		200.669	3.03179e-12	201.25	1.271e-12	200.715	1.83913e-12
201.169	2.04044e-11	201.215	3.47095e-11	201.498	4.472e-11		201.169	8.62255e-14	201.498	1.36404e-13	201.215	8.62828e-14		201.169	3.04281e-12	201.75	1.26194e-12	201.215	1.87316e-12
201.669	2.0375e-11	201.715	3.48112e-11	201.998	4.44963e-11		201.669	8.78914e-14	201.998	1.36252e-13	201.715	8.67582e-14		201.669	3.03261e-12	202.25	1.25993e-12	201.715	1.83756e-12
202.169	2.03639e-11	202.215	3.4841e-11	202.498	4.43933e-11		202.169	8.91325e-14	202.498	1.35911e-13	202.215	8.74941e-14		202.169	3.02423e-12	202.75	1.25612e-12	202.215	1.87567e-12
202.669	2.0439e-11	202.715	3.46266e-11	202.998	4.42848e-11		202.669	8.98545e-14	202.998	1.35462e-13	202.715	8.8458e-14		202.669	3.00766e-12	203.25	1.26399e-12	202.715	1.85323e-12
203.169	2.03602e-11	203.215	3.48099e-11	203.498	4.40965e-11		203.169	9.00254e-14	203.498	1.34993e-13	203.215	8.96118e-14		203.169	3.00541e-12	203.75	1.25733e-12	203.215	1.87741e-12
203.669	2.03097e-11	203.715	3.48312e-11	203.998	4.42122e-11		203.669	8.96682e-14	203.998	1.34588e-13	203.715	9.09137e-14		203.669	2.98829e-12	204.25	1.28191e-12	203.715	1.86484e-12
204.169	2.0483e-11	204.215	3.48212e-11	204.498	4.42137e-11		204.169	8.88544e-14	204.498	1.34318e-13	204.215	9.23179e-14		204.169	3.00558e-12	204.75	1.27706e-12	204.215	1.85311e-12
204.669	2.03512e-11	204.715	3.49836e-11	204.998	4.42608e-11		204.669	8.76973e-14	204.998	1.34239e-13	204.715	9.37757e-14		204.669	3.01225e-12	205.25	1.26217e-12	204.715	1.86235e-12
205.169	2.02818e-11	205.215	3.50032e-11	205.498	4.40597e-11		205.169	8.63471e-14	205.498	1.34384e-13	205.215	9.52373e-14		205.169	3.00631e-12	205.75	1.24277e-12	205.215	1.85609e-12
205.669	2.03035e-11	205.715	3.51637e-11	205.998	4.40053e-11		205.669	8.49824e-14	205.998	1.34755e-13	205.715	9.66563e-14		205.669	2.99379e-12	206.25	1.24437e-12	205.715	1.87545e-12
206.169	2.03534e-11	206.215	3.50376e-11	206.498	4.38186e-11		206.169	8.37968e-14	206.498	1.35316e-13	206.215	9.79945e-14		206.169	3.0103e-12	206.75	1.25016e-12	206.215	1.87615e-12
206.669	2.02387e-11	206.715	3.53596e-11	206.998	4.40865e-11		206.669	8.2978e-14	206.998	1.35987e-13	206.715	9.92271e-14		206.669	2.97263e-12	207.25	1.25169e-12	206.715	1.86041e-12
207.169	2.0312e-11	207.215	3.53484e-11	207.498	4.40649e-11		207.169	8.26828e-14	207.498	1.36654e-13	207.215	1.00345e-13		207.169	2.98164e-12	207.75	1.26414e-12	207.215	1.89722e-12
207.669	2.01886e-11	207.715	3.51538e-11	207.998	4.39378e-11		207.669	8.30087e-14	207.998	1.37185e-13	207.715	1.01354e-13		207.669	2.95207e-12	208.25	1.25539e-12	207.715	1.9136e-12
208.169	2.03182e-11	208.215	3.54589e-11	208.498	4.37201e-11		208.169	8.39719e-14	208.498	1.37455e-13	208.215	1.02275e-13		208.169	2.95397e-12	208.75	1.24479e-12	208.215	1.89547e-12
208.669	2.02764e-11	208.715	3.54326e-11	208.998	4.38491e-11		208.669	8.54954e-14	208.998	1.37382e-13	208.715	1.03138e-13		208.669	2.95802e-12	209.25	1.24075e-12	208.715	1.88527e-12
209.169	2.03789e-11	209.215	3.56485e-11	209.498	4.38442e-11		209.169	8.74128e-14	209.498	1.36952e-13	209.215	1.03978e-13		209.169	2.9692e-12	209.75	1.23038e-12	209.215	1.88908e-12
209.669	2.02322e-11	209.715	3.5694e-11	209.998	4.37156e-11		209.669	8.94889e-14	209.998	1.36241e-13	209.715	1.04837e-13		209.669	2.94613e-12	210.25	1.22788e-12	209.715	1.89412e-12
210.169	2.02034e-11	210.215	3.60086e-11	210.498	4.3698e-11		210.169	9.14551e-14	210.498	1.354e-13	210.215	1.05758e-13		210.169	2.95692e-12	210.75	1.22241e-12	210.215	1.90836e-12
210.669	2.02593e-11	210.715	3.6166e-11	210.998	4.36103e-11		210.669	9.30519e-14	210.998	1.34633e-13	210.715	1.06789e-13		210.669	2.95969e-12	211.25	1.22698e-12	210.715	1.9155e-12
211.169	2.02344e-11	211.215	3.62634e-11	211.498	4.33638e-11		211.169	9.40719e-14	211.498	1.34145e-13	211.215	1.07978e-13		211.169	2.95517e-12	211.75	1.21644e-12	211.215	1.91991e-12
211.669	2.01342e-11	211.715	3.65054e-11	211.998	4.34665e-11		211.669	9.43931e-14	211.998	1.34085e-13	211.715	1.09373e-13		211.669	2.9364e-12	212.25	1.22366e-12	211.715	1.95374e-12
212.169	2.02035e-11	212.215	3.67766e-11	212.498	4.35663e-11		212.169	9.39964e-14	212.498	1.34503e-13	212.215	1.11014e-13		212.169	2.94196e-12	212.75	1.25172e-12	212.215	1.97826e-12
212.669	2.02068e-11	212.715	3.71453e-11	212.998	4.33782e-11		212.669	9.29641e-14	212.998	1.3532e-13	212.715	1.12926e-13		212.669	2.9257e-12	213.25	1.25473e-12	212.715	1.96264e-12
213.169	2.02601e-11	213.215	3.74454e-11	213.498	4.33722e-11		213.169	9.14598e-14	213.498	1.36345e-13	213.215	1.15114e-13		213.169	2.90353e-12	213.75	1.27e-12	213.215	1.97099e-12
213.669	2.01801e-11	213.715	3.76718e-11	213.998	4.33163e-11		213.669	8.96954e-14	213.998	1.37313e-13	213.715	1.17561e-13		213.669	2.90165e-12	214.25	1.22767e-12	213.715	2.01786e-12
214.169	2.01481e-11	214.215	3.84731e-11	214.498	4.32854e-11		214.169	8.78918e-14	214.498	1.3795e-13	214.215	1.20231e-13		214.169	2.91868e-12	214.75	1.24029e-12	214.215	2.00482e-12
214.669	2.01663e-11	214.715	3.87908e-11	214.998	4.30085e-11		214.669	8.62409e-14	214.998	1.38049e-13	214.715	1.2308e-13		214.669	2.89997e-12	215.25	1.24159e-12	214.715	2.01389e-12
215.169	2.0118e-11	215.215	3.95374e-11	215.498	4.3117e-11		215.169	8.48785e-14	215.498	1.37526e-13	215.215	1.26077e-13		215.169	2.92048e-12	215.75	1.21584e-12	215.215	2.07852e-12
215.669	2.01242e-11	215.715	4.0204e-11	215.998	4.30682e-11		215.669	8.38699e-14	215.998	1.36445e-13	215.715	1.29218e-13		215.669	2.90886e-12	216.25	1.20903e-12	215.715	2.06291e-12
216.169	2.00743e-11	216.215	4.10502e-11	216.498	4.30708e-11		216.169	8.32108e-14	216.498	1.35003e-13	216.215	1.32541e-13		216.169	2.88828e-12	216.75	1.20996e-12	216.215	2.08351e-12
216.669	2.00909e-11	216.715	4.19532e-11	216.998	4.29283e-11		216.669	8.28416e-14	216.998	1.3348e-13	216.715	1.36133e-13		216.669	2.91092e-12	217.25	1.21815e-12	216.715	2.15353e-12
217.169	2.01246e-11	217.215	4.29882e-11	217.498	4.28378e-11		217.169	8.26705e-14	217.498	1.32161e-13	217.215	1.40125e-13		217.169	2.89114e-12	217.75	1.22043e-12	217.215	2.16575e-12
217.669	2.00872e-11	217.715	4.39761e-11	217.998	4.28493e-11		217.669	8.25984e-14	217.998	1.3126e-13	217.715	1.4467e-13		217.669	2.91335e-12	218.25	1.24544e-12	217.715	2.17763e-12
218.169	2.01088e-11	218.215	4.53883e-11	218.498	4.29567e-11		218.169	8.25416e-14	218.498	1.30862e-13	218.215	1.49919e-13		218.169	2.88579e-12	218.75	1.25149e-12	218.215	2.2076e-12
218.669	2.01417e-11	218.715	4.72047e-11	218.998	4.27503e-11		218.669	8.24464e-14	218.998	1.3091e-13	218.715	1.55998e-13		218.669	2.87745e-12	219.25	1.23773e-12	218.715	2.24023e-12
219.169	2.01826e-11	219.215	4.93283e-11	219.498	4.2868e-11		219.169	8.22952e-14	219.498	1.31221e-13	219.215	1.62984e-13		219.169	2.91585e-12	219.75	1.21275e-12	219.215	2.31288e-12
219.669	2.00383e-11	219.715	5.13207e-11	219.998	4.26802e-11		219.669	8.21023e-14	219.998	1.31551e-13	219.715	1.70897e-13		219.669	2.90563e-12	220.25	1.19985e-12	219.715	2.34659e-12
220.169	2.01437e-11	220.215	5.3293e-11	220.498	4.24931e-11		220.169	8.19039e-14	220.498	1.31666e-13	220.215	1.79715e-13		220.169	2.89198e-12	220.75	1.20488e-12	220.215	2.39484e-12
220.669	2.00298e-11	220.715	5.62425e-11	220.998	4.26602e-11		220.669	8.17441e-14	220.998	1.31414e-13	220.715	1.89382e-13		220.669	2.92422e-12	221.25	1.21361e-12	220.715	2.43515e-12
221.169	1.99547e-11	221.215	5.905e-11	221.498	4.24596e-11		221.169	8.16629e-14	221.498	1.30764e-13	221.215	1.99842e-13		221.169	2.93339e-12	221.75	1.21795e-12	221.215	2.50614e-12
221.669	2.00165e-11	221.715	6.29336e-11	221.998	4.25753e-11		221.669	8.16866e-14	221.998	1.29811e-13	221.715	2.11056e-13		221.669	2.92077e-12	222.25	1.2079e-12	221.715	2.57985e-12
222.169	2.01065e-11	222.215	6.64155e-11	222.498	4.23698e-11		222.169	8.18245e-14	222.498	1.28735e-13	222.215	2.23007e-13		222.169	2.9064e-12	222.75	1.22206e-12	222.215	2.60193e-12
222.669	2.01242e-11	222.715	7.01803e-11	222.998	4.23464e-11		222.669	8.2071e-14	222.998	1.27742e-13	222.715	2.3569e-13		222.669	2.90152e-12	223.25	1.21148e-12	222.715	2.677e-12
223.169	2.0044e-11	223.215	7.54197e-11	223.498	4.23153e-11		223.169	8.24113e-14	223.498	1.26993e-13	223.215	2.49081e-13		223.169	2.92178e-12	223.75	1.2339e-12	223.215	2.73086e-12
223.669	1.99606e-11	223.715	7.99788e-11	223.998	4.20957e-11		223.669	8.28279e-14	223.998	1.26557e-13	223.715	2.63095e-13		223.669	2.95757e-12	224.25	1.21735e-12	223.715	2.81414e-12
224.169	2.00562e-11	224.215	8.60207e-11	224.498	4.221e-11		224.169	8.33059e-14	224.498	1.26388e-13	224.215	2.77544e-13		224.169	2.94356e-12	224.75	1.20414e-12	224.215	2.87115e-12
224.669	1.99957e-11	224.715	9.17266e-11	224.998	4.22348e-11		224.669	8.38347e-14	224.998	1.26345e-13	224.715	2.92107e-13		224.669	2.97139e-12	225.25	1.21039e-12	224.715	2.95414e-12
225.169	1.99825e-11	225.215	9.85792e-11	225.498	4.22613e-11		225.169	8.44057e-14	225.498	1.26248e-13	225.215	3.06324e-13		225.169	2.94268e-12	225.75	1.21227e-12	225.215	3.02119e-12
225.669	2.00807e-11	225.715	1.05977e-10	225.998	4.22033e-11		225.669	8.50065e-14	225.998	1.25938e-13	225.715	3.19626e-13		225.669	2.94659e-12	226.25	1.19601e-12	225.715	3.14176e-12
226.169	2.00731e-11	226.215	1.13837e-10	226.498	4.20994e-11		226.169	8.56151e-14	226.498	1.25334e-13	226.215	3.31391e-13		226.169	2.97526e-12	226.75	1.20012e-12	226.215	3.23633e-12
226.669	2.00768e-11	226.715	1.2218e-10	226.998	4.19637e-11		226.669	8.61955e-14	226.998	1.24466e-13	226.715	3.41027e-13		226.669	2.98524e-12	227.25	1.22024e-12	226.715	3.3352e-12
227.169	2.00612e-11	227.215	1.34434e-10	227.498	4.20018e-11		227.169	8.66971e-14	227.498	1.23467e-13	227.215	3.48056e-13		227.169	3.00047e-12	227.75	1.2254e-12	227.215	3.45568e-12
227.669	1.99666e-11	227.715	1.44478e-10	227.998	4.20865e-11		227.669	8.70598e-14	227.998	1.22532e-13	227.715	3.52196e-13		227.669	3.00579e-12	228.25	1.23242e-12	227.715	3.55215e-12
228.169	2.01032e-11	228.215	1.55072e-10	228.498	4.2076e-11		228.169	8.72237e-14	228.498	1.21856e-13	228.215	3.53401e-13		228.169	3.01533e-12	228.75	1.23256e-12	228.215	4.05776e-12
228.669	2.00157e-11	228.715	1.65253e-10	228.998	4.16956e-11		228.669	8.71407e-14	228.998	1.2157e-13	228.715	3.51879e-13		228.669	3.0098e-12	229.25	1.20827e-12	228.715	4.65485e-12
229.169	1.99584e-11	229.215	1.7201e-10	229.498	4.19309e-11		229.169	8.67853e-14	229.498	1.21698e-13	229.215	3.48056e-13		229.169	3.05049e-12	229.75	1.20905e-12	229.215	4.82311e-12
229.669	2.00413e-11	229.715	1.79767e-10	229.998	4.17977e-11		229.669	8.61606e-14	229.998	1.22146e-13	229.715	3.42509e-13		229.669	3.10764e-12	230.25	1.19472e-12	229.715	4.9245e-12
230.169	2.00836e-11	230.215	1.84925e-10	230.498	4.16492e-11		230.169	8.52991e-14	230.498	1.22726e-13	230.215	3.35876e-13		230.169	3.07849e-12	230.75	1.21542e-12	230.215	4.96021e-12
230.669	1.99995e-11	230.715	1.89757e-10	230.998	4.16524e-11		230.669	8.42549e-14	230.998	1.23209e-13	230.715	3.28758e-13		230.669	3.09088e-12	231.25	1.21297e-12	230.715	5.00092e-12
231.169	2.00956e-11	231.215	1.94945e-10	231.498	4.14451e-11		231.169	8.30927e-14	231.498	1.23397e-13	231.215	3.21638e-13		231.169	3.07047e-12	231.75	1.20623e-12	231.215	5.06263e-12
231.669	1.99924e-11	231.715	1.98387e-10	231.998	4.16437e-11		231.669	8.18747e-14	231.998	1.23174e-13	231.715	3.14828e-13		231.669	3.11805e-12	232.25	1.2135e-12	231.715	5.07655e-12
232.169	2.00377e-11	232.215	2.01082e-10	232.498	4.15403e-11		232.169	8.06501e-14	232.498	1.2254e-13	232.215	3.08448e-13		232.169	3.1289e-12	232.75	1.19736e-12	232.215	5.08873e-12
232.669	2.01953e-11	232.715	2.03259e-10	232.998	4.16142e-11		232.669	7.94505e-14	232.998	1.2161e-13	232.715	3.02447e-13		232.669	3.1134e-12	233.25	1.21704e-12	232.715	5.0868e-12
233.169	2.01199e-11	233.215	2.05777e-10	233.498	4.13274e-11		233.169	7.82936e-14	233.498	1.20578e-13	233.215	2.96649e-13		233.169	3.15076e-12	233.75	1.21571e-12	233.215	5.09455e-12
233.669	2.01756e-11	233.715	2.06209e-10	233.998	4.13672e-11		233.669	7.71919e-14	233.998	1.19664e-13	233.715	2.90823e-13		233.669	3.15433e-12	234.25	1.19515e-12	233.715	5.09653e-12
234.169	2.02678e-11	234.215	2.08453e-10	234.498	4.14094e-11		234.169	7.61645e-14	234.498	1.19053e-13	234.215	2.84753e-13		234.169	3.21441e-12	234.75	1.17343e-12	234.215	5.08285e-12
234.669	2.0061e-11	234.715	2.10063e-10	234.998	4.11765e-11		234.669	7.52466e-14	234.998	1.18854e-13	234.715	2.78295e-13		234.669	3.20498e-12	235.25	1.19165e-12	234.715	5.09107e-12
235.169	2.02611e-11	235.215	2.09838e-10	235.498	4.12407e-11		235.169	7.4491e-14	235.498	1.19082e-13	235.215	2.7142e-13		235.169	3.21663e-12	235.75	1.19659e-12	235.215	5.10623e-12
235.669	2.02665e-11	235.715	2.11394e-10	235.998	4.13185e-11		235.669	7.39609e-14	235.998	1.19674e-13	235.715	2.64218e-13		235.669	3.24368e-12	236.25	1.22174e-12	235.715	5.11445e-12
236.169	2.04262e-11	236.215	2.13044e-10	236.498	4.11963e-11		236.169	7.37123e-14	236.498	1.20518e-13	236.215	2.56883e-13		236.169	3.23776e-12	236.75	1.20165e-12	236.215	5.11684e-12
236.669	2.04228e-11	236.715	2.11507e-10	236.998	4.1206e-11		236.669	7.37718e-14	236.998	1.21502e-13	236.715	2.49674e-13		236.669	3.28546e-12	237.25	1.21028e-12	236.715	5.12687e-12
237.169	2.04845e-11	237.215	2.12458e-10	237.498	4.12028e-11		237.169	7.41157e-14	237.498	1.22548e-13	237.215	2.4286e-13		237.169	3.31462e-12	237.75	1.20598e-12	237.215	5.10734e-12
237.669	2.04972e-11	237.715	2.13215e-10	237.998	4.09769e-11		237.669	7.46578e-14	237.998	1.23638e-13	237.715	2.3667e-13		237.669	3.32761e-12	238.25	1.20837e-12	237.715	5.1118e-12
238.169	2.06377e-11	238.215	2.12701e-10	238.498	4.10082e-11		238.169	7.52525e-14	238.498	1.24799e-13	238.215	2.31245e-13		238.169	3.34233e-12	238.75	1.18558e-12	238.215	5.10595e-12
238.669	2.07176e-11	238.715	2.13929e-10	238.998	4.10162e-11		238.669	7.5716e-14	238.998	1.26083e-13	238.715	2.26618e-13		238.669	3.40606e-12	239.25	1.17135e-12	238.715	5.08463e-12
239.169	2.09043e-11	239.215	2.12495e-10	239.498	4.08194e-11		239.169	7.5862e-14	239.498	1.27531e-13	239.215	2.22708e-13		239.169	3.44115e-12	239.75	1.17594e-12	239.215	5.08476e-12
239.669	2.09019e-11	239.715	2.13392e-10	239.998	4.09229e-11		239.669	7.55459e-14	239.998	1.2913e-13	239.715	2.1934e-13		239.669	3.46702e-12	240.25	1.15485e-12	239.715	5.06688e-12
240.169	2.10311e-11	240.215	2.13621e-10	240.498	4.08459e-11		240.169	7.47061e-14	240.498	1.30804e-13	240.215	2.16283e-13		240.169	3.47333e-12	240.75	1.1665e-12	240.215	5.08662e-12
240.669	2.11452e-11	240.715	2.13217e-10	240.998	4.07188e-11		240.669	7.33914e-14	240.998	1.32411e-13	240.715	2.13292e-13		240.669	3.50683e-12	241.25	1.18561e-12	240.715	5.09045e-12
241.169	2.13061e-11	241.215	2.13229e-10	241.498	4.0929e-11		241.169	7.17654e-14	241.498	1.33779e-13	241.215	2.10151e-13		241.169	3.54819e-12	241.75	1.17895e-12	241.215	5.08298e-12
241.669	2.14607e-11	241.715	2.13263e-10	241.998	4.07637e-11		241.669	7.00843e-14	241.998	1.34743e-13	241.715	2.06709e-13		241.669	3.58133e-12	242.25	1.181e-12	241.715	5.07455e-12
242.169	2.16973e-11	242.215	2.117e-10	242.498	4.04129e-11		242.169	6.86506e-14	242.498	1.35197e-13	242.215	2.02894e-13		242.169	3.66319e-12	242.75	1.18489e-12	242.215	5.07378e-12
242.669	2.17937e-11	242.715	2.11691e-10	242.998	4.07298e-11		242.669	6.77511e-14	242.998	1.35126e-13	242.715	1.98717e-13		242.669	3.65117e-12	243.25	1.20923e-12	242.715	5.03282e-12
243.169	2.22684e-11	243.215	2.10315e-10	243.498	4.05896e-11		243.169	6.75944e-14	243.498	1.34621e-13	243.215	1.94261e-13		243.169	3.72631e-12	243.75	1.17919e-12	243.215	5.05091e-12
243.669	2.27398e-11	243.715	2.11714e-10	243.998	4.04787e-11		243.669	6.82608e-14	243.998	1.3386e-13	243.715	1.89655e-13		243.669	3.76767e-12	244.25	1.16302e-12	243.715	5.0604e-12
244.169	2.34698e-11	244.215	2.10375e-10	244.498	4.05093e-11		244.169	6.96779e-14	244.498	1.33071e-13	244.215	1.85051e-13		244.169	3.85944e-12	244.75	1.16096e-12	244.215	5.04388e-12
244.669	2.47152e-11	244.715	2.09919e-10	244.998	4.04436e-11		244.669	7.16291e-14	244.998	1.32472e-13	244.715	1.80604e-13		244.669	3.90032e-12	245.25	1.16194e-12	244.715	4.99994e-12
245.169	2.61877e-11	245.215	2.09442e-10	245.498	4.04922e-11		245.169	7.37934e-14	245.498	1.32223e-13	245.215	1.76454e-13		245.169	3.95445e-12	245.75	1.1793e-12	245.215	4.96073e-12
245.669	2.81268e-11	245.715	2.08278e-10	245.998	4.04269e-11		245.669	7.58082e-14	245.998	1.32376e-13	245.715	1.72718e-13		245.669	4.02846e-12	246.25	1.18345e-12	245.715	4.97959e-12
246.169	3.10803e-11	246.215	2.07033e-10	246.498	4.03526e-11		246.169	7.73424e-14	246.498	1.32869e-13	246.215	1.69486e-13		246.169	4.10012e-12	246.75	1.16874e-12	246.215	5.00478e-12
246.669	3.4496e-11	246.715	2.07328e-10	246.998	4.02388e-11		246.669	7.81625e-14	246.998	1.3353e-13	246.715	1.66815e-13		246.669	4.19835e-12	247.25	1.18027e-12	246.715	4.99031e-12
247.169	3.83585e-11	247.215	2.06775e-10	247.498	4.03969e-11		247.169	7.81778e-14	247.498	1.34125e-13	247.215	1.64732e-13		247.169	4.28561e-12	247.75	1.18698e-12	247.215	4.97694e-12
247.669	4.32161e-11	247.715	2.06917e-10	247.998	4.02611e-11		247.669	7.7454e-14	247.998	1.34414e-13	247.715	1.63216e-13		247.669	4.4143e-12	248.25	1.17113e-12	247.715	4.95728e-12
248.169	4.90299e-11	248.215	2.04702e-10	248.498	4.01855e-11		248.169	7.61942e-14	248.498	1.34207e-13	248.215	1.62202e-13		248.169	4.56437e-12	248.75	1.15096e-12	248.215	4.95997e-12
248.669	5.56744e-11	248.715	2.05345e-10	248.998	4.02202e-11		248.669	7.46912e-14	248.998	1.33419e-13	248.715	1.61567e-13		248.669	4.67768e-12	249.25	1.1717e-12	248.715	4.97141e-12
249.169	6.38922e-11	249.215	2.02618e-10	249.498	3.99963e-11		249.169	7.32632e-14	249.498	1.32091e-13	249.215	1.61134e-13		249.169	4.84346e-12	249.75	1.12875e-12	249.215	4.92055e-12
249.669	7.30263e-11	249.715	2.02543e-10	249.998	4.02286e-11		249.669	7.21872e-14	249.998	1.30384e-13	249.715	1.60691e-13		249.669	4.99193e-12	250.25	1.13065e-12	249.715	4.88786e-12
250.169	8.31793e-11	250.215	2.00997e-10	250.498	4.01348e-11		250.169	7.16458e-14	250.498	1.28548e-13	250.215	1.60015e-13		250.169	5.16073e-12	250.75	1.15793e-12	250.215	4.92987e-12
250.669	9.48779e-11	250.715	2.00202e-10	250.998	4.00048e-11		250.669	7.16969e-14	250.998	1.26864e-13	250.715	1.58906e-13		250.669	5.39007e-12	251.25	1.17863e-12	250.715	4.91223e-12
251.169	1.0719e-10	251.215	1.99949e-10	251.498	3.99717e-11		251.169	7.2273e-14	251.498	1.25581e-13	251.215	1.57227e-13		251.169	5.58217e-12	251.75	1.17398e-12	251.215	4.91606e-12
251.669	1.22334e-10	251.715	2.0004e-10	251.998	3.97985e-11		251.669	7.32079e-14	251.998	1.24858e-13	251.715	1.54937e-13		251.669	5.80262e-12	252.25	1.15852e-12	251.715	4.95132e-12
252.169	1.39677e-10	252.215	1.98444e-10	252.498	3.99053e-11		252.169	7.42828e-14	252.498	1.2473e-13	252.215	1.52101e-13		252.169	6.04865e-12	252.75	1.19647e-12	252.215	4.92106e-12
252.669	1.56624e-10	252.715	1.99493e-10	252.998	3.99179e-11		252.669	7.52806e-14	252.998	1.25094e-13	252.715	1.48885e-13		252.669	6.33312e-12	253.25	1.16625e-12	252.715	4.92094e-12
253.169	1.75173e-10	253.215	1.97611e-10	253.498	3.95431e-11		253.169	7.60354e-14	253.498	1.25736e-13	253.215	1.45528e-13		253.169	6.59483e-12	253.75	1.1436e-12	253.215	4.93828e-12
253.669	1.95224e-10	253.715	1.98236e-10	253.998	3.97793e-11		253.669	7.6466e-14	253.998	1.26376e-13	253.715	1.42293e-13		253.669	6.87478e-12	254.25	1.13743e-12	253.715	4.92358e-12
254.169	2.20893e-10	254.215	1.95628e-10	254.498	3.97117e-11		254.169	7.65877e-14	254.498	1.26735e-13	254.215	1.39413e-13		254.169	7.15268e-12	254.75	1.15292e-12	254.215	4.923e-12
254.669	2.41212e-10	254.715	1.94882e-10	254.998	3.96404e-11		254.669	7.64997e-14	254.998	1.26597e-13	254.715	1.37041e-13		254.669	9.08239e-12	255.25	1.13643e-12	254.715	4.9319e-12
255.169	2.57738e-10	255.215	1.94469e-10	255.498	3.96391e-11		255.169	7.63546e-14	255.498	1.25856e-13	255.215	1.35222e-13		255.169	9.82445e-12	255.75	1.1403e-12	255.215	4.93287e-12
255.669	2.69177e-10	255.715	1.92278e-10	255.998	3.95846e-11		255.669	7.63168e-14	255.998	1.24542e-13	255.715	1.33881e-13		255.669	1.01069e-11	256.25	1.13643e-12	255.715	4.93819e-12
256.169	2.76577e-10	256.215	1.92343e-10	256.498	3.96073e-11		256.169	7.6521e-14	256.498	1.22809e-13	256.215	1.32849e-13		256.169	1.02442e-11	256.75	1.14905e-12	256.215	4.95309e-12
256.669	2.80645e-10	256.715	1.91918e-10	256.998	3.94199e-11		256.669	7.70404e-14	256.998	1.20895e-13	256.715	1.31895e-13		256.669	1.02563e-11	257.25	1.16338e-12	256.715	4.95738e-12
257.169	2.85559e-10	257.215	1.90573e-10	257.498	3.92477e-11		257.169	7.7871e-14	257.498	1.19066e-13	257.215	1.30787e-13		257.169	1.03632e-11	257.75	1.17531e-12	257.215	4.97491e-12
257.669	2.89599e-10	257.715	1.90726e-10	257.998	3.9531e-11		257.669	7.89355e-14	257.998	1.17553e-13	257.715	1.29333e-13		257.669	1.03705e-11	258.25	1.13442e-12	257.715	4.95131e-12
258.169	2.9084e-10	258.215	1.90361e-10	258.498	3.94834e-11		258.169	8.01042e-14	258.498	1.16502e-13	258.215	1.27429e-13		258.169	1.04021e-11	258.75	1.12355e-12	258.215	4.89774e-12
258.669	2.90295e-10	258.715	1.8831e-10	258.998	3.92663e-11		258.669	8.12263e-14	258.998	1.1594e-13	258.715	1.2507e-13		258.669	1.04445e-11	259.25	1.14257e-12	258.715	4.96421e-12
259.169	2.93321e-10	259.215	1.8815e-10	259.498	3.93065e-11		259.169	8.21653e-14	259.498	1.15788e-13	259.215	1.22352e-13		259.169	1.04538e-11	259.75	1.15243e-12	259.215	4.9529e-12
259.669	2.92109e-10	259.715	1.88274e-10	259.998	3.92876e-11		259.669	8.28276e-14	259.998	1.15881e-13	259.715	1.19445e-13		259.669	1.04433e-11	260.25	1.14017e-12	259.715	4.99644e-12
260.169	2.92268e-10	260.215	1.87693e-10	260.498	3.92611e-11		260.169	8.318e-14	260.498	1.16027e-13	260.215	1.1656e-13		260.169	1.03994e-11	260.75	1.1415e-12	260.215	4.96804e-12
260.669	2.91405e-10	260.715	1.85521e-10	260.998	3.93397e-11		260.669	8.32513e-14	260.998	1.16062e-13	260.715	1.13915e-13		260.669	1.03723e-11	261.25	1.13713e-12	260.715	4.9722e-12
261.169	2.91579e-10	261.215	1.83982e-10	261.498	3.90976e-11		261.169	8.31201e-14	261.498	1.1589e-13	261.215	1.11696e-13		261.169	1.03161e-11	261.75	1.1752e-12	261.215	4.99675e-12
261.669	2.91558e-10	261.715	1.84194e-10	261.998	3.92049e-11		261.669	8.28911e-14	261.998	1.15517e-13	261.715	1.10041e-13		261.669	1.03902e-11	262.25	1.15376e-12	261.715	4.99697e-12
262.169	2.89159e-10	262.215	1.83745e-10	262.498	3.90572e-11		262.169	8.26684e-14	262.498	1.15037e-13	262.215	1.09023e-13		262.169	1.03331e-11	262.75	1.15374e-12	262.215	4.99741e-12
262.669	2.89465e-10	262.715	1.82233e-10	262.998	3.89517e-11		262.669	8.25312e-14	262.998	1.14607e-13	262.715	1.08649e-13		262.669	1.03567e-11	263.25	1.14488e-12	262.715	5.00644e-12
263.169	2.86675e-10	263.215	1.81164e-10	263.498	3.8796e-11		263.169	8.25176e-14	263.498	1.14402e-13	263.215	1.0887e-13		263.169	1.03556e-11	263.75	1.14258e-12	263.215	5.00213e-12
263.669	2.84068e-10	263.715	1.80821e-10	263.998	3.8902e-11		263.669	8.26201e-14	263.998	1.14559e-13	263.715	1.0959e-13		263.669	1.03024e-11	264.25	1.12946e-12	263.715	5.02468e-12
264.169	2.84203e-10	264.215	1.80195e-10	264.498	3.88635e-11		264.169	8.2793e-14	264.498	1.15142e-13	264.215	1.10678e-13		264.169	1.02337e-11	264.75	1.1505e-12	264.215	5.04785e-12
264.669	2.82258e-10	264.715	1.79762e-10	264.998	3.87899e-11		264.669	8.29665e-14	264.998	1.16124e-13	264.715	1.11983e-13		264.669	1.02409e-11	265.25	1.14988e-12	264.715	5.00352e-12
265.169	2.81554e-10	265.215	1.78734e-10	265.498	3.89365e-11		265.169	8.30668e-14	265.498	1.17393e-13	265.215	1.13354e-13		265.169	1.0217e-11	265.75	1.13957e-12	265.215	5.03779e-12
265.669	2.77787e-10	265.715	1.7845e-10	265.998	3.87529e-11		265.669	8.30331e-14	265.998	1.18784e-13	265.715	1.14647e-13		265.669	1.01619e-11	266.25	1.15526e-12	265.715	5.07655e-12
266.169	2.77458e-10	266.215	1.77151e-10	266.498	3.87646e-11		266.169	8.28309e-14	266.498	1.20118e-13	266.215	1.15745e-13		266.169	1.01596e-11	266.75	1.14775e-12	266.215	5.06749e-12
266.669	2.75109e-10	266.715	1.76871e-10	266.998	3.87364e-11		266.669	8.2458e-14	266.998	1.21248e-13	266.715	1.16565e-13		266.669	1.00865e-11	267.25	1.17493e-12	266.715	5.07196e-12
267.169	2.74166e-10	267.215	1.75839e-10	267.498	3.8752e-11		267.169	8.19439e-14	267.498	1.22089e-13	267.215	1.17064e-13		267.169	1.01327e-11	267.75	1.149e-12	267.215	5.06796e-12
267.669	2.73022e-10	267.715	1.7648e-10	267.998	3.87991e-11		267.669	8.1345e-14	267.998	1.22632e-13	267.715	1.17233e-13		267.669	1.01024e-11	268.25	1.13225e-12	267.715	5.07849e-12
268.169	2.69917e-10	268.215	1.74566e-10	268.498	3.84978e-11		268.169	8.07368e-14	268.498	1.22931e-13	268.215	1.17088e-13		268.169	1.00851e-11	268.75	1.12413e-12	268.215	5.05384e-12
268.669	2.66453e-10	268.715	1.75396e-10	268.998	3.8625e-11		268.669	8.0206e-14	268.998	1.2308e-13	268.715	1.16652e-13		268.669	1.0011e-11	269.25	1.13467e-12	268.715	5.0579e-12
269.169	2.66091e-10	269.215	1.7472e-10	269.498	3.85973e-11		269.169	7.98423e-14	269.498	1.23177e-13	269.215	1.1594e-13		269.169	1.00105e-11	269.75	1.14797e-12	269.215	5.06124e-12
269.669	2.632e-10	269.715	1.73771e-10	269.998	3.8481e-11		269.669	7.97305e-14	269.998	1.23291e-13	269.715	1.14946e-13		269.669	9.96885e-12	270.25	1.14182e-12	269.715	5.08827e-12
270.169	2.62302e-10	270.215	1.73346e-10	270.498	3.85536e-11		270.169	7.99404e-14	270.498	1.23441e-13	270.215	1.13643e-13		270.169	9.92071e-12	270.75	1.14252e-12	270.215	5.06321e-12
270.669	2.60233e-10	270.715	1.72583e-10	270.998	3.83771e-11		270.669	8.05141e-14	270.998	1.2359e-13	270.715	1.11993e-13		270.669	9.88748e-12	271.25	1.15891e-12	270.715	5.06063e-12
271.169	2.57548e-10	271.215	1.71551e-10	271.498	3.81667e-11		271.169	8.14516e-14	271.498	1.23656e-13	271.215	1.09964e-13		271.169	9.8445e-12	271.75	1.15847e-12	271.215	5.0708e-12
271.669	2.53723e-10	271.715	1.7159e-10	271.998	3.83545e-11		271.669	8.26973e-14	271.998	1.23541e-13	271.715	1.07558e-13		271.669	9.89758e-12	272.25	1.15536e-12	271.715	5.06982e-12
272.169	2.54632e-10	272.215	1.70422e-10	272.498	3.82743e-11		272.169	8.41307e-14	272.498	1.23155e-13	272.215	1.04829e-13		272.169	9.83263e-12	272.75	1.13477e-12	272.215	5.11468e-12
272.669	2.50471e-10	272.715	1.6991e-10	272.998	3.81834e-11		272.669	8.55692e-14	272.998	1.22446e-13	272.715	1.01895e-13		272.669	9.83494e-12	273.25	1.12323e-12	272.715	5.07189e-12
273.169	2.49144e-10	273.215	1.68952e-10	273.498	3.80812e-11		273.169	8.6784e-14	273.498	1.21416e-13	273.215	9.89256e-14		273.169	9.7461e-12	273.75	1.12869e-12	273.215	5.0731e-12
273.669	2.48654e-10	273.715	1.68491e-10	273.998	3.81741e-11		273.669	8.75326e-14	273.998	1.20125e-13	273.715	9.61186e-14		273.669	9.71279e-12	274.25	1.12932e-12	273.715	5.04756e-12
274.169	2.45435e-10	274.215	1.68352e-10	274.498	3.81437e-11		274.169	8.76035e-14	274.498	1.18681e-13	274.215	9.36647e-14		274.169	9.66628e-12	274.75	1.14703e-12	274.215	5.04724e-12
274.669	2.43867e-10	274.715	1.68085e-10	274.998	3.82433e-11		274.669	8.68655e-14	274.998	1.17219e-13	274.715	9.17069e-14		274.669	9.70267e-12	275.25	1.13582e-12	274.715	5.04112e-12
275.169	2.42258e-10	275.215	1.66096e-10	275.498	3.82386e-11		275.169	8.53102e-14	275.498	1.15874e-13	275.215	9.03106e-14		275.169	9.56678e-12	275.75	1.13926e-12	275.215	5.02886e-12
275.669	2.39571e-10	275.715	1.66326e-10	275.998	3.82726e-11		275.669	8.30764e-14	275.998	1.1476e-13	275.715	8.94517e-14		275.669	9.59683e-12	276.25	1.14342e-12	275.715	5.03433e-12
276.169	2.39176e-10	276.215	1.65684e-10	276.498	3.80507e-11		276.169	8.04458e-14	276.498	1.13947e-13	276.215	8.90263e-14		276.169	9.58101e-12	276.75	1.14823e-12	276.215	5.0508e-12
276.669	2.3632e-10	276.715	1.65686e-10	276.998	3.78667e-11		276.669	7.78073e-14	276.998	1.13449e-13	276.715	8.88813e-14		276.669	9.53517e-12	277.25	1.11777e-12	276.715	5.05139e-12
277.169	2.34677e-10	277.215	1.65407e-10	277.498	3.80935e-11		277.169	7.55931e-14	277.498	1.13227e-13	277.215	8.88559e-14		277.169	9.49881e-12	277.75	1.11476e-12	277.215	5.0168e-12
277.669	2.31412e-10	277.715	1.64202e-10	277.998	3.79244e-11		277.669	7.41969e-14	277.998	1.13201e-13	277.715	8.88238e-14		277.669	9.49341e-12	278.25	1.1272e-12	277.715	5.02445e-12
278.169	2.30879e-10	278.215	1.6365e-10	278.498	3.78693e-11		278.169	7.38931e-14	278.498	1.13261e-13	278.215	8.87225e-14		278.169	9.44716e-12	278.75	1.11569e-12	278.215	5.01059e-12
278.669	2.2834e-10	278.715	1.62978e-10	278.998	3.77386e-11		278.669	7.4773e-14	278.998	1.13299e-13	278.715	8.8562e-14		278.669	9.40457e-12	279.25	1.12775e-12	278.715	4.99548e-12
279.169	2.2718e-10	279.215	1.62946e-10	279.498	3.79526e-11		279.169	7.6716e-14	279.498	1.13224e-13	279.215	8.84101e-14		279.169	9.3483e-12	279.75	1.13156e-12	279.215	4.97177e-12
279.669	2.25625e-10	279.715	1.62383e-10	279.998	3.77942e-11		279.669	7.94031e-14	279.998	1.12991e-13	279.715	8.8359e-14		279.669	9.30643e-12	280.25	1.14984e-12	279.715	4.94867e-12
280.169	2.23045e-10	280.215	1.61567e-10	280.498	3.78287e-11		280.169	8.2372e-14	280.498	1.12608e-13	280.215	8.84848e-14		280.169	9.29108e-12	280.75	1.13372e-12	280.215	4.94377e-12
280.669	2.2129e-10	280.715	1.6082e-10	280.998	3.76951e-11		280.669	8.51035e-14	280.998	1.12142e-13	280.715	8.88118e-14		280.669	9.25257e-12	281.25	1.121e-12	280.715	4.9798e-12
281.169	2.20256e-10	281.215	1.60336e-10	281.498	3.77791e-11		281.169	8.71203e-14	281.498	1.11704e-13	281.215	8.92928e-14		281.169	9.24016e-12	281.75	1.11624e-12	281.215	4.96937e-12
281.669	2.18139e-10	281.715	1.60552e-10	281.998	3.77024e-11		281.669	8.80773e-14	281.998	1.11436e-13	281.715	8.98132e-14		281.669	9.23775e-12	282.25	1.11828e-12	281.715	4.9785e-12
282.169	2.15639e-10	282.215	1.59511e-10	282.498	3.7655e-11		282.169	8.78226e-14	282.498	1.11476e-13	282.215	9.02165e-14		282.169	9.18977e-12	282.75	1.1218e-12	282.215	4.94038e-12
282.669	2.15222e-10	282.715	1.59734e-10	282.998	3.75374e-11		282.669	8.64184e-14	282.998	1.11928e-13	282.715	9.03454e-14		282.669	9.16157e-12	283.25	1.10783e-12	282.715	4.9647e-12
283.169	2.11874e-10	283.215	1.59161e-10	283.498	3.7719e-11		283.169	8.41164e-14	283.498	1.12836e-13	283.215	9.00854e-14		283.169	9.09002e-12	283.75	1.10594e-12	283.215	4.94045e-12
283.669	2.10287e-10	283.715	1.57151e-10	283.998	3.75372e-11		283.669	8.12974e-14	283.998	1.14166e-13	283.715	8.93995e-14		283.669	9.09455e-12	284.25	1.10826e-12	283.715	4.89743e-12
284.169	2.09253e-10	284.215	1.57705e-10	284.498	3.74551e-11		284.169	7.83891e-14	284.498	1.15805e-13	284.215	8.83433e-14		284.169	9.05519e-12	284.75	1.11595e-12	284.215	4.91432e-12
284.669	2.07416e-10	284.715	1.57153e-10	284.998	3.72458e-11		284.669	7.57813e-14	284.998	1.17575e-13	284.715	8.70577e-14		284.669	9.0249e-12	285.25	1.10098e-12	284.715	4.86621e-12
285.169	2.06085e-10	285.215	1.57194e-10	285.498	3.74438e-11		285.169	7.37576e-14	285.498	1.19265e-13	285.215	8.57395e-14		285.169	8.95746e-12	285.75	1.11942e-12	285.215	4.88943e-12
285.669	2.04264e-10	285.715	1.56207e-10	285.998	3.73417e-11		285.669	7.24573e-14	285.998	1.20664e-13	285.715	8.45999e-14		285.669	8.96618e-12	286.25	1.10402e-12	285.715	4.88428e-12
286.169	2.02413e-10	286.215	1.55759e-10	286.498	3.72624e-11		286.169	7.18707e-14	286.498	1.21607e-13	286.215	8.38203e-14		286.169	8.91204e-12	286.75	1.08889e-12	286.215	4.84373e-12
286.669	2.01839e-10	286.715	1.55271e-10	286.998	3.72294e-11		286.669	7.18658e-14	286.998	1.21999e-13	286.715	8.35161e-14		286.669	8.92576e-12	287.25	1.09732e-12	286.715	4.86436e-12
287.169	2.00161e-10	287.215	1.54819e-10	287.498	3.71966e-11		287.169	7.22362e-14	287.498	1.21842e-13	287.215	8.37158e-14		287.169	8.87769e-12	287.75	1.0864e-12	287.215	4.81132e-12
287.669	1.99055e-10	287.715	1.54534e-10	287.998	3.72923e-11		287.669	7.27553e-14	287.998	1.21225e-13	287.715	8.43586e-14		287.669	8.86586e-12	288.25	1.09699e-12	287.715	4.79451e-12
288.169	1.97901e-10	288.215	1.54084e-10	288.498	3.70735e-11		288.169	7.32259e-14	288.498	1.20313e-13	288.215	8.53084e-14		288.169	8.78338e-12	288.75	1.08931e-12	288.215	4.77103e-12
288.669	1.95692e-10	288.715	1.52838e-10	288.998	3.70565e-11		288.669	7.35127e-14	288.998	1.19306e-13	288.715	8.63791e-14		288.669	8.75653e-12	289.25	1.1058e-12	288.715	4.8193e-12
289.169	1.94356e-10	289.215	1.51653e-10	289.498	3.70926e-11		289.169	7.3557e-14	289.498	1.18406e-13	289.215	8.73653e-14		289.169	8.74872e-12	289.75	1.11357e-12	289.215	4.77708e-12
289.669	1.92708e-10	289.715	1.52757e-10	289.998	3.70709e-11		289.669	7.33724e-14	289.998	1.1777e-13	289.715	8.80717e-14		289.669	8.71854e-12	290.25	1.10897e-12	289.715	4.76414e-12
290.169	1.91086e-10	290.215	1.52004e-10	290.498	3.72164e-11		290.169	7.3027e-14	290.498	1.17482e-13	290.215	8.8339e-14		290.169	8.6631e-12	290.75	1.09507e-12	290.215	4.73732e-12
290.669	1.90599e-10	290.715	1.51354e-10	290.998	3.7033e-11		290.669	7.26208e-14	290.998	1.17536e-13	290.715	8.80625e-14		290.669	8.6265e-12	291.25	1.09881e-12	290.715	4.72648e-12
291.169	1.87627e-10	291.215	1.51024e-10	291.498	3.70138e-11		291.169	7.22616e-14	291.498	1.17832e-13	291.215	8.72041e-14		291.169	8.63114e-12	291.75	1.09861e-12	291.215	4.70297e-12
291.669	1.86646e-10	291.715	1.50563e-10	291.998	3.69232e-11		291.669	7.20453e-14	291.998	1.18201e-13	291.715	8.5798e-14		291.669	8.64037e-12	292.25	1.08192e-12	291.715	4.69531e-12
292.169	1.84904e-10	292.215	1.50067e-10	292.498	3.69716e-11		292.169	7.20412e-14	292.498	1.18431e-13	292.215	8.39484e-14		292.169	8.60404e-12	292.75	1.10526e-12	292.215	4.70603e-12
292.669	1.837e-10	292.715	1.49876e-10	292.998	3.69071e-11		292.669	7.22817e-14	292.998	1.1831e-13	292.715	8.18197e-14		292.669	8.55316e-12	293.25	1.09785e-12	292.715	4.69771e-12
293.169	1.83046e-10	293.215	1.49156e-10	293.498	3.69916e-11		293.169	7.27558e-14	293.498	1.17669e-13	293.215	7.96179e-14		293.169	8.53614e-12	293.75	1.09981e-12	293.215	4.67809e-12
293.669	1.80944e-10	293.715	1.48596e-10	293.998	3.69048e-11		293.669	7.34063e-14	293.998	1.1642e-13	293.715	7.75639e-14		293.669	8.45592e-12	294.25	1.11071e-12	293.715	4.63002e-12
294.169	1.79339e-10	294.215	1.48376e-10	294.498	3.67686e-11		294.169	7.41307e-14	294.498	1.14576e-13	294.215	7.58621e-14		294.169	8.43446e-12	294.75	1.10285e-12	294.215	4.58009e-12
294.669	1.78402e-10	294.715	1.47434e-10	294.998	3.65957e-11		294.669	7.47893e-14	294.998	1.12263e-13	294.715	7.46683e-14		294.669	8.40564e-12	295.25	1.11895e-12	294.715	4.61324e-12
295.169	1.76844e-10	295.215	1.47561e-10	295.498	3.66134e-11		295.169	7.52206e-14	295.498	1.09703e-13	295.215	7.40658e-14		295.169	8.40832e-12	295.75	1.1031e-12	295.215	4.58182e-12
295.669	1.75281e-10	295.715	1.46819e-10	295.998	3.6476e-11		295.669	7.52661e-14	295.998	1.07184e-13	295.715	7.40533e-14		295.669	8.35227e-12	296.25	1.11134e-12	295.715	4.59242e-12
296.169	1.7421e-10	296.215	1.4719e-10	296.498	3.65204e-11		296.169	7.47994e-14	296.498	1.05015e-13	296.215	7.45517e-14		296.169	8.34542e-12	296.75	1.10112e-12	296.215	4.55552e-12
296.669	1.72384e-10	296.715	1.45618e-10	296.998	3.66209e-11		296.669	7.37572e-14	296.998	1.03473e-13	296.715	7.54273e-14		296.669	8.33481e-12	297.25	1.09217e-12	296.715	4.58143e-12
297.169	1.71908e-10	297.215	1.46282e-10	297.498	3.65968e-11		297.169	7.21616e-14	297.498	1.02758e-13	297.215	7.65276e-14		297.169	8.29702e-12	297.75	1.06627e-12	297.215	4.56547e-12
297.669	1.69934e-10	297.715	1.45571e-10	297.998	3.63869e-11		297.669	7.01292e-14	297.998	1.02956e-13	297.715	7.77196e-14		297.669	8.28095e-12	298.25	1.07857e-12	297.715	4.52505e-12
298.169	1.69436e-10	298.215	1.44562e-10	298.498	3.65999e-11		298.169	6.78608e-14	298.498	1.04028e-13	298.215	7.89203e-14		298.169	8.2043e-12	298.75	1.09217e-12	298.215	4.51837e-12
298.669	1.68644e-10	298.715	1.44285e-10	298.998	3.64181e-11		298.669	6.56118e-14	298.998	1.05816e-13	298.715	8.01086e-14		298.669	8.20336e-12	299.25	1.11839e-12	298.715	4.51634e-12
299.169	1.67646e-10	299.215	1.43614e-10	299.498	3.63389e-11		299.169	6.36488e-14	299.498	1.08076e-13	299.215	8.13157e-14		299.169	8.18927e-12	299.75	1.10999e-12	299.215	4.47541e-12
299.669	1.66671e-10	299.715	1.43336e-10	299.998	3.62526e-11		299.669	6.22007e-14	299.998	1.1052e-13	299.715	8.25951e-14		299.669	8.14831e-12	300.25	1.09787e-12	299.715	4.46759e-12
300.169	1.64609e-10	300.215	1.42527e-10	300.498	3.64319e-11		300.169	6.14175e-14	300.498	1.12866e-13	300.215	8.3981e-14		300.169	8.10747e-12	300.75	1.09708e-12	300.215	4.42989e-12
300.669	1.64047e-10	300.715	1.43172e-10	300.998	3.6254e-11		300.669	6.13457e-14	300.998	1.14876e-13	300.715	8.5449e-14		300.669	8.09044e-12	301.25	1.07999e-12	300.715	4.447e-12
301.169	1.62149e-10	301.215	1.42217e-10	301.498	3.63854e-11		301.169	6.19275e-14	301.498	1.16391e-13	301.215	8.68924e-14		301.169	8.09415e-12	301.75	1.07182e-12	301.215	4.42743e-12
301.669	1.62128e-10	301.715	1.42123e-10	301.998	3.61435e-11		301.669	6.30238e-14	301.998	1.17329e-13	301.715	8.81246e-14		301.669	8.06609e-12	302.25	1.06778e-12	301.715	4.40008e-12
302.169	1.60716e-10	302.215	1.41034e-10	302.498	3.6238e-11		302.169	6.4454e-14	302.498	1.17683e-13	302.215	8.89097e-14		302.169	8.03409e-12	302.75	1.07368e-12	302.215	4.41661e-12
302.669	1.59382e-10	302.715	1.41167e-10	302.998	3.61249e-11		302.669	6.60414e-14	302.998	1.17498e-13	302.715	8.90171e-14		302.669	8.00443e-12	303.25	1.10186e-12	302.715	4.37835e-12
303.169	1.5838e-10	303.215	1.40848e-10	303.498	3.62866e-11		303.169	6.7652e-14	303.498	1.16843e-13	303.215	8.82847e-14		303.169	8.00946e-12	303.75	1.08888e-12	303.215	4.30622e-12
303.669	1.57997e-10	303.715	1.40859e-10	303.998	3.61133e-11		303.669	6.92151e-14	303.998	1.15801e-13	303.715	8.66748e-14		303.669	7.92068e-12	304.25	1.09226e-12	303.715	4.34286e-12
304.169	1.56778e-10	304.215	1.402e-10	304.498	3.62e-11		304.169	7.07208e-14	304.498	1.14453e-13	304.215	8.43051e-14		304.169	7.93252e-12	304.75	1.11143e-12	304.215	4.31806e-12
304.669	1.54472e-10	304.715	1.39955e-10	304.998	3.61859e-11		304.669	7.2197e-14	304.998	1.12887e-13	304.715	8.14452e-14		304.669	7.90402e-12	305.25	1.09296e-12	304.715	4.29269e-12
305.169	1.53999e-10	305.215	1.38086e-10	305.498	3.60532e-11		305.169	7.36728e-14	305.498	1.11199e-13	305.215	7.84753e-14		305.169	7.92874e-12	305.75	1.10138e-12	305.215	4.25318e-12
305.669	1.53006e-10	305.715	1.3834e-10	305.998	3.59062e-11		305.669	7.51435e-14	305.998	1.09506e-13	305.715	7.58169e-14		305.669	7.82714e-12	306.25	1.09413e-12	305.715	4.30084e-12
306.169	1.52615e-10	306.215	1.38407e-10	306.498	3.59542e-11		306.169	7.65469e-14	306.498	1.07937e-13	306.215	7.38499e-14		306.169	7.80772e-12	306.75	1.08289e-12	306.215	4.2858e-12
306.669	1.51769e-10	306.715	1.38432e-10	306.998	3.58835e-11		306.669	7.77622e-14	306.998	1.06623e-13	306.715	7.28373e-14		306.669	7.80104e-12	307.25	1.06689e-12	306.715	4.27305e-12
307.169	1.49211e-10	307.215	1.37474e-10	307.498	3.5917e-11		307.169	7.86317e-14	307.498	1.05669e-13	307.215	7.28742e-14		307.169	7.75926e-12	307.75	1.07616e-12	307.215	4.24663e-12
307.669	1.49083e-10	307.715	1.36522e-10	307.998	3.60183e-11		307.669	7.90009e-14	307.998	1.05127e-13	307.715	7.38736e-14		307.669	7.74175e-12	308.25	1.08126e-12	307.715	4.20128e-12
308.169	1.47579e-10	308.215	1.36903e-10	308.498	3.60674e-11		308.169	7.87649e-14	308.498	1.04972e-13	308.215	7.55904e-14		308.169	7.70222e-12	308.75	1.07907e-12	308.215	4.21356e-12
308.669	1.46895e-10	308.715	1.36273e-10	308.998	3.58836e-11		308.669	7.79066e-14	308.998	1.05095e-13	308.715	7.76766e-14		308.669	7.67068e-12	309.25	1.09188e-12	308.715	4.19525e-12
309.169	1.45879e-10	309.215	1.36242e-10	309.498	3.58091e-11		309.169	7.65151e-14	309.498	1.05325e-13	309.215	7.97539e-14		309.169	7.63298e-12	309.75	1.0897e-12	309.215	4.14881e-12
309.669	1.45043e-10	309.715	1.3499e-10	309.998	3.58041e-11		309.669	7.47757e-14	309.998	1.05465e-13	309.715	8.14851e-14		309.669	7.68428e-12	310.25	1.08802e-12	309.715	4.17806e-12
310.169	1.43953e-10	310.215	1.35954e-10	310.498	3.58331e-11		310.169	7.29344e-14	310.498	1.05342e-13	310.215	8.26294e-14		310.169	7.64035e-12	310.75	1.08133e-12	310.215	4.14505e-12
310.669	1.43721e-10	310.715	1.35221e-10	310.998	3.57728e-11		310.669	7.12444e-14	310.998	1.0486e-13	310.715	8.30711e-14		310.669	7.60894e-12	311.25	1.07796e-12	310.715	4.11207e-12
311.169	1.42458e-10	311.215	1.35415e-10	311.498	3.56361e-11		311.169	6.99093e-14	311.498	1.04029e-13	311.215	8.28195e-14		311.169	7.56939e-12	311.75	1.06731e-12	311.215	4.11681e-12
311.669	1.40824e-10	311.715	1.34369e-10	311.998	3.57893e-11		311.669	6.90393e-14	311.998	1.02974e-13	311.715	8.19835e-14		311.669	7.55656e-12	312.25	1.06265e-12	311.715	4.10314e-12
312.169	1.40359e-10	312.215	1.34046e-10	312.498	3.55046e-11		312.169	6.86306e-14	312.498	1.01906e-13	312.215	8.07328e-14		312.169	7.48963e-12	312.75	1.08098e-12	312.215	4.10678e-12
312.669	1.40022e-10	312.715	1.33114e-10	312.998	3.5525e-11		312.669	6.85764e-14	312.998	1.01065e-13	312.715	7.92555e-14		312.669	7.52107e-12	313.25	1.08734e-12	312.715	4.09918e-12
313.169	1.39018e-10	313.215	1.33668e-10	313.498	3.54733e-11		313.169	6.87036e-14	313.498	1.00656e-13	313.215	7.77234e-14		313.169	7.47537e-12	313.75	1.08842e-12	313.215	4.03216e-12
313.669	1.37702e-10	313.715	1.33516e-10	313.998	3.56921e-11		313.669	6.88264e-14	313.998	1.00787e-13	313.715	7.62708e-14		313.669	7.44535e-12	314.25	1.06678e-12	313.715	4.0464e-12
314.169	1.37036e-10	314.215	1.32933e-10	314.498	3.56156e-11		314.169	6.8801e-14	314.498	1.01437e-13	314.215	7.49883e-14		314.169	7.47593e-12	314.75	1.09174e-12	314.215	4.01895e-12
314.669	1.3559e-10	314.715	1.31414e-10	314.998	3.54508e-11		314.669	6.85655e-14	314.998	1.02455e-13	314.715	7.39276e-14		314.669	7.42628e-12	315.25	1.09573e-12	314.715	3.99357e-12
315.169	1.35316e-10	315.215	1.32103e-10	315.498	3.56896e-11		315.169	6.81552e-14	315.498	1.03598e-13	315.215	7.31129e-14		315.169	7.39272e-12	315.75	1.07175e-12	315.215	4.01261e-12
315.669	1.34775e-10	315.715	1.30747e-10	315.998	3.53333e-11		315.669	6.76882e-14	315.998	1.04595e-13	315.715	7.25516e-14		315.669	7.43555e-12	316.25	1.06373e-12	315.715	3.95655e-12
316.169	1.33565e-10	316.215	1.31958e-10	316.498	3.53087e-11		316.169	6.73271e-14	316.498	1.05218e-13	316.215	7.22421e-14		316.169	7.36527e-12	316.75	1.06599e-12	316.215	3.96514e-12
316.669	1.33865e-10	316.715	1.32658e-10	316.998	3.53345e-11		316.669	6.7228e-14	316.998	1.05342e-13	316.715	7.21741e-14		316.669	7.2834e-12	317.25	1.04745e-12	316.715	3.96266e-12
317.169	1.31809e-10	317.215	1.30668e-10	317.498	3.53794e-11		317.169	6.7491e-14	317.498	1.0497e-13	317.215	7.2326e-14		317.169	7.25847e-12	317.75	1.06447e-12	317.215	3.94092e-12
317.669	1.32386e-10	317.715	1.30148e-10	317.998	3.5256e-11		317.669	6.8127e-14	317.998	1.04228e-13	317.715	7.26597e-14		317.669	7.25328e-12	318.25	1.07833e-12	317.715	3.94533e-12
318.169	1.31141e-10	318.215	1.29449e-10	318.498	3.53775e-11		318.169	6.90501e-14	318.498	1.03323e-13	318.215	7.31171e-14		318.169	7.26082e-12	318.75	1.07908e-12	318.215	3.92667e-12
318.669	1.29831e-10	318.715	1.31047e-10	318.998	3.53866e-11		318.669	7.00963e-14	318.998	1.02476e-13	318.715	7.36219e-14		318.669	7.21257e-12	319.25	1.07507e-12	318.715	3.88616e-12
319.169	1.28693e-10	319.215	1.28311e-10	319.498	3.52783e-11		319.169	7.10632e-14	319.498	1.01863e-13	319.215	7.40849e-14		319.169	7.23061e-12	319.75	1.05958e-12	319.215	3.89788e-12
319.669	1.27789e-10	319.715	1.29795e-10	319.998	3.51527e-11		319.669	7.17597e-14	319.998	1.0157e-13	319.715	7.44146e-14		319.669	7.19701e-12	320.25	1.0596e-12	319.715	3.86332e-12
320.169	1.2728e-10	320.215	1.29297e-10	320.498	3.51129e-11		320.169	7.20507e-14	320.498	1.01573e-13	320.215	7.45298e-14		320.169	7.18063e-12	320.75	1.05772e-12	320.215	3.87806e-12
320.669	1.26971e-10	320.715	1.2916e-10	320.998	3.50687e-11		320.669	7.18856e-14	320.998	1.0176e-13	320.715	7.43712e-14		320.669	7.16025e-12	321.25	1.04784e-12	320.715	3.85496e-12
321.169	1.25851e-10	321.215	1.26867e-10	321.498	3.51217e-11		321.169	7.13039e-14	321.498	1.01968e-13	321.215	7.39106e-14		321.169	7.12104e-12	321.75	1.04775e-12	321.215	3.81664e-12
321.669	1.24773e-10	321.715	1.25169e-10	321.998	3.49388e-11		321.669	7.04172e-14	321.998	1.02035e-13	321.715	7.31563e-14		321.669	7.10405e-12	322.25	1.05664e-12	321.715	3.82692e-12
322.169	1.23563e-10	322.215	1.26688e-10	322.498	3.50521e-11		322.169	6.93747e-14	322.498	1.01845e-13	322.215	7.21534e-14		322.169	7.10077e-12	322.75	1.05692e-12	322.215	3.79739e-12
322.669	1.23214e-10	322.715	1.25839e-10	322.998	3.50999e-11		322.669	6.83228e-14	322.998	1.01353e-13	322.715	7.09811e-14		322.669	7.08348e-12	323.25	1.07779e-12	322.715	3.7845e-12
323.169	1.22398e-10	323.215	1.25522e-10	323.498	3.50588e-11		323.169	6.7371e-14	323.498	1.00583e-13	323.215	6.97463e-14		323.169	7.06416e-12	323.75	1.08095e-12	323.215	3.7622e-12
323.669	1.21988e-10	323.715	1.26285e-10	323.998	3.49705e-11		323.669	6.65735e-14	323.998	9.96078e-14	323.715	6.85749e-14		323.669	7.0552e-12	324.25	1.08397e-12	323.715	3.74357e-12
324.169	1.2127e-10	324.215	1.25578e-10	324.498	3.4867e-11		324.169	6.59303e-14	324.498	9.85218e-14	324.215	6.7601e-14		324.169	6.98263e-12	324.75	1.06769e-12	324.215	3.71487e-12
324.669	1.20596e-10	324.715	1.2319e-10	324.998	3.48903e-11		324.669	6.54061e-14	324.998	9.7409e-14	324.715	6.69544e-14		324.669	6.98551e-12	325.25	1.08216e-12	324.715	3.73141e-12
325.169	1.2017e-10	325.215	1.23154e-10	325.498	3.48672e-11		325.169	6.49597e-14	325.498	9.63291e-14	325.215	6.67469e-14		325.169	6.98272e-12	325.75	1.04894e-12	325.215	3.74399e-12
325.669	1.1888e-10	325.715	1.23171e-10	325.998	3.48346e-11		325.669	6.45743e-14	325.998	9.53191e-14	325.715	6.70579e-14		325.669	6.9008e-12	326.25	1.06589e-12	325.715	3.6792e-12
326.169	1.1915e-10	326.215	1.22694e-10	326.498	3.49261e-11		326.169	6.42764e-14	326.498	9.44084e-14	326.215	6.79211e-14		326.169	6.8947e-12	326.75	1.06971e-12	326.215	3.68351e-12
326.669	1.17965e-10	326.715	1.22153e-10	326.998	3.4867e-11		326.669	6.41397e-14	326.998	9.36376e-14	326.715	6.93141e-14		326.669	6.86874e-12	327.25	1.09148e-12	326.715	3.68642e-12
327.169	1.17264e-10	327.215	1.21927e-10	327.498	3.49683e-11		327.169	6.42695e-14	327.498	9.30713e-14	327.215	7.11543e-14		327.169	6.85633e-12	327.75	1.10075e-12	327.215	3.64274e-12
327.669	1.17369e-10	327.715	1.21612e-10	327.998	3.48439e-11		327.669	6.47736e-14	327.998	9.27951e-14	327.715	7.33001e-14		327.669	6.87471e-12	328.25	1.09295e-12	327.715	3.64111e-12
328.169	1.15706e-10	328.215	1.21673e-10	328.498	3.48089e-11		328.169	6.57268e-14	328.498	9.28956e-14	328.215	7.55627e-14		328.169	6.82961e-12	328.75	1.11627e-12	328.215	3.61109e-12
328.669	1.14943e-10	328.715	1.21448e-10	328.998	3.47895e-11		328.669	6.71409e-14	328.998	9.34285e-14	328.715	7.77243e-14		328.669	6.81644e-12	329.25	1.11054e-12	328.715	3.6276e-12
329.169	1.14953e-10	329.215	1.20913e-10	329.498	3.47971e-11		329.169	6.89478e-14	329.498	9.4387e-14	329.215	7.9563e-14		329.169	6.80802e-12	329.75	1.09967e-12	329.215	3.60144e-12
329.669	1.13588e-10	329.715	1.20179e-10	329.998	3.49177e-11		329.669	7.10022e-14	329.998	9.56815e-14	329.715	8.08818e-14		329.669	6.76331e-12	330.25	1.10187e-12	329.715	3.60084e-12
330.169	1.13657e-10	330.215	1.20269e-10	330.498	3.45606e-11		330.169	7.3104e-14	330.498	9.71435e-14	330.215	8.15351e-14		330.169	6.75579e-12	330.75	1.11795e-12	330.215	3.58389e-12
330.669	1.12841e-10	330.715	1.19873e-10	330.998	3.4569e-11		330.669	7.50341e-14	330.998	9.85532e-14	330.715	8.14509e-14		330.669	6.69876e-12	331.25	1.11635e-12	330.715	3.59449e-12
331.169	1.1175e-10	331.215	1.19565e-10	331.498	3.46234e-11		331.169	7.65968e-14	331.498	9.9687e-14	331.215	8.06431e-14		331.169	6.70585e-12	331.75	1.13383e-12	331.215	3.56415e-12
331.669	1.11943e-10	331.715	1.19232e-10	331.998	3.45829e-11		331.669	7.76558e-14	331.998	1.00371e-13	331.715	7.92121e-14		331.669	6.68138e-12	332.25	1.13837e-12	331.715	3.54524e-12
332.169	1.10636e-10	332.215	1.19373e-10	332.498	3.45688e-11		332.169	7.81569e-14	332.498	1.00524e-13	332.215	7.7332e-14		332.169	6.66058e-12	332.75	1.16217e-12	332.215	3.53025e-12
332.669	1.09979e-10	332.715	1.18927e-10	332.998	3.45391e-11		332.669	7.81331e-14	332.998	1.00174e-13	332.715	7.52265e-14		332.669	6.6438e-12	333.25	1.1758e-12	332.715	3.49322e-12
333.169	1.09363e-10	333.215	1.1721e-10	333.498	3.44004e-11		333.169	7.76899e-14	333.498	9.94527e-14	333.215	7.31363e-14		333.169	6.59463e-12	333.75	1.16266e-12	333.215	3.51488e-12
333.669	1.09154e-10	333.715	1.17602e-10	333.998	3.44268e-11		333.669	7.69791e-14	333.998	9.85494e-14	333.715	7.1284e-14		333.669	6.65571e-12	334.25	1.17989e-12	333.715	3.50347e-12
334.169	1.08086e-10	334.215	1.16703e-10	334.498	3.45075e-11		334.169	7.61672e-14	334.498	9.76615e-14	334.215	6.98424e-14		334.169	6.57311e-12	334.75	1.15593e-12	334.215	3.46443e-12
334.669	1.08026e-10	334.715	1.17847e-10	334.998	3.43781e-11		334.669	7.54069e-14	334.998	9.69397e-14	334.715	6.89128e-14		334.669	6.58259e-12	335.25	1.18245e-12	334.715	3.48691e-12
335.169	1.0704e-10	335.215	1.18008e-10	335.498	3.43106e-11		335.169	7.48206e-14	335.498	9.64536e-14	335.215	6.8516e-14		335.169	6.51971e-12	335.75	1.18533e-12	335.215	3.48884e-12
335.669	1.07144e-10	335.715	1.16981e-10	335.998	3.43668e-11		335.669	7.44965e-14	335.998	9.61837e-14	335.715	6.86001e-14		335.669	6.52128e-12	336.25	1.22261e-12	335.715	3.43534e-12
336.169	1.06424e-10	336.215	1.16487e-10	336.498	3.42863e-11		336.169	7.44972e-14	336.498	9.60437e-14	336.215	6.90616e-14		336.169	6.48658e-12	336.75	1.22052e-12	336.215	3.44791e-12
336.669	1.06028e-10	336.715	1.16882e-10	336.998	3.42993e-11		336.669	7.48748e-14	336.998	9.5921e-14	336.715	6.9774e-14		336.669	6.47063e-12	337.25	1.2601e-12	336.715	3.43785e-12
337.169	1.05577e-10	337.215	1.15992e-10	337.498	3.42144e-11		337.169	7.56851e-14	337.498	9.57241e-14	337.215	7.06189e-14		337.169	6.47886e-12	337.75	1.26549e-12	337.215	3.41661e-12
337.669	1.04963e-10	337.715	1.15945e-10	337.998	3.42179e-11		337.669	7.6995e-14	337.998	9.54167e-14	337.715	7.15089e-14		337.669	6.43e-12	338.25	1.26141e-12	337.715	3.39635e-12
338.169	1.04334e-10	338.215	1.16127e-10	338.498	3.43446e-11		338.169	7.88777e-14	338.498	9.50293e-14	338.215	7.23981e-14		338.169	6.44014e-12	338.75	1.31857e-12	338.215	3.38718e-12
338.669	1.03638e-10	338.715	1.15696e-10	338.998	3.4355e-11		338.669	8.13983e-14	338.998	9.46442e-14	338.715	7.32762e-14		338.669	6.4345e-12	339.25	1.29352e-12	338.715	3.36238e-12
339.169	1.02864e-10	339.215	1.15428e-10	339.498	3.41754e-11		339.169	8.45922e-14	339.498	9.43594e-14	339.215	7.41489e-14		339.169	6.42563e-12	339.75	1.33015e-12	339.215	3.36649e-12
339.669	1.02504e-10	339.715	1.15257e-10	339.998	3.42354e-11		339.669	8.84456e-14	339.998	9.4246e-14	339.715	7.50111e-14		339.669	6.36983e-12	340.25	1.323e-12	339.715	3.37663e-12
340.169	1.02903e-10	340.215	1.15175e-10	340.498	3.40429e-11		340.169	9.28861e-14	340.498	9.43151e-14	340.215	7.58213e-14		340.169	6.35603e-12	340.75	1.36092e-12	340.215	3.34872e-12
340.669	1.0175e-10	340.715	1.14291e-10	340.998	3.42824e-11		340.669	9.77884e-14	340.998	9.45064e-14	340.715	7.6488e-14		340.669	6.31448e-12	341.25	1.37659e-12	340.715	3.33369e-12
341.169	1.00934e-10	341.215	1.15092e-10	341.498	3.38691e-11		341.169	1.02998e-13	341.498	9.47047e-14	341.215	7.68741e-14		341.169	6.27123e-12	341.75	1.39281e-12	341.215	3.33206e-12
341.669	9.96587e-11	341.715	1.14234e-10	341.998	3.40632e-11		341.669	1.0837e-13	341.998	9.47789e-14	341.715	7.68217e-14		341.669	6.27884e-12	342.25	1.43074e-12	341.715	3.31736e-12
342.169	1.00411e-10	342.215	1.13869e-10	342.498	3.41434e-11		342.169	1.1381e-13	342.498	9.46309e-14	342.215	7.61912e-14		342.169	6.26061e-12	342.75	1.45492e-12	342.215	3.28482e-12
342.669	9.97943e-11	342.715	1.13059e-10	342.998	3.41121e-11		342.669	1.19319e-13	342.998	9.42376e-14	342.715	7.49069e-14		342.669	6.27251e-12	343.25	1.49337e-12	342.715	3.27302e-12
343.169	9.91538e-11	343.215	1.12869e-10	343.498	3.40015e-11		343.169	1.2501e-13	343.498	9.367e-14	343.215	7.29935e-14		343.169	6.26813e-12	343.75	1.52829e-12	343.215	3.24706e-12
343.669	9.88235e-11	343.715	1.12137e-10	343.998	3.39363e-11		343.669	1.31117e-13	343.998	9.30828e-14	343.715	7.05936e-14		343.669	6.25728e-12	344.25	1.5442e-12	343.715	3.25653e-12
344.169	9.79467e-11	344.215	1.12579e-10	344.498	3.38009e-11		344.169	1.37969e-13	344.498	9.26737e-14	344.215	6.79564e-14		344.169	6.20454e-12	344.75	1.58265e-12	344.215	3.21938e-12
344.669	9.79343e-11	344.715	1.12365e-10	344.998	3.37124e-11		344.669	1.45944e-13	344.998	9.26261e-14	344.715	6.53987e-14		344.669	6.20225e-12	345.25	1.59826e-12	344.715	3.25455e-12
345.169	9.72084e-11	345.215	1.11454e-10	345.498	3.38972e-11		345.169	1.55422e-13	345.498	9.30505e-14	345.215	6.32455e-14		345.169	6.16107e-12	345.75	1.63896e-12	345.215	3.23739e-12
345.669	9.72085e-11	345.715	1.11434e-10	345.998	3.39674e-11		345.669	1.66723e-13	345.998	9.39435e-14	345.715	6.17636e-14		345.669	6.09563e-12	346.25	1.66608e-12	345.715	3.22688e-12
346.169	9.62733e-11	346.215	1.11219e-10	346.498	3.39097e-11		346.169	1.80068e-13	346.498	9.51774e-14	346.215	6.11056e-14		346.169	6.14765e-12	346.75	1.71332e-12	346.215	3.18394e-12
346.669	9.52063e-11	346.715	1.1082e-10	346.998	3.38749e-11		346.669	1.95554e-13	346.998	9.65247e-14	346.715	6.12794e-14		346.669	6.12155e-12	347.25	1.7624e-12	346.715	3.20087e-12
347.169	9.516e-11	347.215	1.10994e-10	347.498	3.3836e-11		347.169	2.13152e-13	347.498	9.77102e-14	347.215	6.21501e-14		347.169	6.09101e-12	347.75	1.77489e-12	347.215	3.16907e-12
347.669	9.50426e-11	347.715	1.1049e-10	347.998	3.38228e-11		347.669	2.32723e-13	347.998	9.84779e-14	347.715	6.34758e-14		347.669	6.08299e-12	348.25	1.81507e-12	347.715	3.15229e-12
348.169	9.46768e-11	348.215	1.10676e-10	348.498	3.38311e-11		348.169	2.5405e-13	348.498	9.8654e-14	348.215	6.49668e-14		348.169	6.07613e-12	348.75	1.86248e-12	348.215	3.16421e-12
348.669	9.43528e-11	348.715	1.09722e-10	348.998	3.37146e-11		348.669	2.76872e-13	348.998	9.81884e-14	348.715	6.63524e-14		348.669	6.05542e-12	349.25	1.88006e-12	348.715	3.14184e-12
349.169	9.34886e-11	349.215	1.09507e-10	349.498	3.38263e-11		349.169	3.00912e-13	349.498	9.71661e-14	349.215	6.74381e-14		349.169	6.00734e-12	349.75	1.91691e-12	349.215	3.11964e-12
349.669	9.27528e-11	349.715	1.09995e-10	349.998	3.35584e-11		349.669	3.25908e-13	349.998	9.5785e-14	349.715	6.81378e-14		349.669	6.03696e-12	350.25	1.95276e-12	349.715	3.14207e-12
350.169	9.24084e-11	350.215	1.0988e-10	350.498	3.35727e-11		350.169	3.51618e-13	350.498	9.43084e-14	350.215	6.84749e-14		350.169	5.99669e-12	350.75	2.01522e-12	350.215	3.13704e-12
350.669	9.17187e-11	350.715	1.09137e-10	350.998	3.37071e-11		350.669	3.77834e-13	350.998	9.30053e-14	350.715	6.85536e-14		350.669	5.96379e-12	351.25	2.05179e-12	350.715	3.09948e-12
351.169	9.1855e-11	351.215	1.07989e-10	351.498	3.36401e-11		351.169	4.04386e-13	351.498	9.20931e-14	351.215	6.85115e-14		351.169	5.95584e-12	351.75	2.11889e-12	351.215	3.08986e-12
351.669	9.11634e-11	351.715	1.08354e-10	351.998	3.34871e-11		351.669	4.31145e-13	351.998	9.16962e-14	351.715	6.84689e-14		351.669	5.96121e-12	352.25	2.1733e-12	351.715	3.08267e-12
352.169	9.06244e-11	352.215	1.08494e-10	352.498	3.35552e-11		352.169	4.58033e-13	352.498	9.18283e-14	352.215	6.8491e-14		352.169	5.92658e-12	352.75	2.2272e-12	352.215	3.08192e-12
352.669	9.04856e-11	352.715	1.07053e-10	352.998	3.35473e-11		352.669	4.85022e-13	352.998	9.23996e-14	352.715	6.85728e-14		352.669	5.94598e-12	353.25	2.29102e-12	352.715	3.06607e-12
353.169	8.98582e-11	353.215	1.07222e-10	353.498	3.34155e-11		353.169	5.12137e-13	353.498	9.32444e-14	353.215	6.86516e-14		353.169	5.89646e-12	353.75	2.33923e-12	353.215	3.0431e-12
353.669	8.90252e-11	353.715	1.07663e-10	353.998	3.34602e-11		353.669	5.39444e-13	353.998	9.41595e-14	353.715	6.86398e-14		353.669	5.89344e-12	354.25	2.35649e-12	353.715	3.03799e-12
354.169	8.88391e-11	354.215	1.07169e-10	354.498	3.35213e-11		354.169	5.67029e-13	354.498	9.49461e-14	354.215	6.8466e-14		354.169	5.85099e-12	354.75	2.42721e-12	354.215	3.02903e-12
354.669	8.87225e-11	354.715	1.06595e-10	354.998	3.32304e-11		354.669	5.94956e-13	354.998	9.54441e-14	354.715	6.81111e-14		354.669	5.84125e-12	355.25	2.50066e-12	354.715	3.07462e-12
355.169	8.8594e-11	355.215	1.06858e-10	355.498	3.34608e-11		355.169	6.23237e-13	355.498	9.55564e-14	355.215	6.7624e-14		355.169	5.78514e-12	355.75	2.54386e-12	355.215	3.01477e-12
355.669	8.81295e-11	355.715	1.06377e-10	355.998	3.34e-11		355.669	6.51789e-13	355.998	9.52584e-14	355.715	6.71147e-14		355.669	5.7939e-12	356.25	2.62011e-12	355.715	3.03802e-12
356.169	8.77411e-11	356.215	1.05765e-10	356.498	3.32395e-11		356.169	6.80419e-13	356.498	9.45951e-14	356.215	6.67231e-14		356.169	5.77551e-12	356.75	2.70909e-12	356.215	3.01811e-12
356.669	8.65593e-11	356.715	1.05721e-10	356.998	3.34066e-11		356.669	7.08827e-13	356.998	9.36672e-14	356.715	6.65759e-14		356.669	5.79283e-12	357.25	2.75039e-12	356.715	2.97261e-12
357.169	8.65193e-11	357.215	1.06283e-10	357.498	3.33952e-11		357.169	7.36641e-13	357.498	9.26092e-14	357.215	6.67451e-14		357.169	5.77098e-12	357.75	2.81347e-12	357.215	2.94689e-12
357.669	8.65351e-11	357.715	1.05273e-10	357.998	3.33713e-11		357.669	7.63468e-13	357.998	9.15645e-14	357.715	6.72204e-14		357.669	5.72677e-12	358.25	2.87537e-12	357.715	3.00172e-12
358.169	8.58006e-11	358.215	1.04994e-10	358.498	3.33191e-11		358.169	7.88956e-13	358.498	9.06602e-14	358.215	6.79062e-14		358.169	5.70629e-12	358.75	2.95642e-12	358.215	2.96616e-12
358.669	8.51701e-11	358.715	1.05295e-10	358.998	3.31891e-11		358.669	8.12858e-13	358.998	8.99851e-14	358.715	6.86438e-14		358.669	5.73178e-12	359.25	3.00263e-12	358.715	2.95222e-12
359.169	8.53588e-11	359.215	1.04993e-10	359.498	3.32498e-11		359.169	8.35058e-13	359.498	8.95758e-14	359.215	6.92527e-14		359.169	5.70881e-12	359.75	3.10288e-12	359.215	2.95389e-12
359.669	8.47642e-11	359.715	1.03948e-10	359.998	3.30606e-11		359.669	8.55575e-13	359.998	8.94125e-14	359.715	6.95788e-14		359.669	5.65076e-12	360.25	3.18503e-12	359.715	2.96325e-12
360.169	8.46166e-11	360.215	1.0462e-10	360.498	3.29227e-11		360.169	8.74529e-13	360.498	8.94259e-14	360.215	6.95348e-14		360.169	5.63118e-12	360.75	3.25953e-12	360.215	2.93167e-12
360.669	8.42694e-11	360.715	1.03977e-10	360.998	3.30958e-11		360.669	8.92068e-13	360.998	8.95142e-14	360.715	6.9122e-14		360.669	5.60351e-12	361.25	3.35043e-12	360.715	2.92264e-12
361.169	8.36707e-11	361.215	1.03499e-10	361.498	3.30504e-11		361.169	9.08296e-13	361.498	8.95664e-14	361.215	6.84263e-14		361.169	5.64726e-12	361.75	3.44674e-12	361.215	2.91715e-12
361.669	8.33987e-11	361.715	1.03556e-10	361.998	3.30154e-11		361.669	9.23203e-13	361.998	8.94873e-14	361.715	6.7592e-14		361.669	5.60286e-12	362.25	3.52366e-12	361.715	2.9007e-12
362.169	8.26147e-11	362.215	1.03612e-10	362.498	3.29513e-11		362.169	9.36621e-13	362.498	8.92173e-14	362.215	6.67803e-14		362.169	5.59001e-12	362.75	3.58382e-12	362.215	2.8898e-12
362.669	8.27642e-11	362.715	1.02654e-10	362.998	3.2932e-11		362.669	9.48235e-13	362.998	8.87426e-14	362.715	6.61261e-14		362.669	5.60065e-12	363.25	3.68197e-12	362.715	2.8909e-12
363.169	8.22323e-11	363.215	1.03279e-10	363.498	3.30353e-11		363.169	9.57631e-13	363.498	8.80938e-14	363.215	6.57051e-14		363.169	5.54452e-12	363.75	3.77262e-12	363.215	2.86205e-12
363.669	8.22301e-11	363.715	1.02387e-10	363.998	3.29535e-11		363.669	9.64378e-13	363.998	8.73338e-14	363.715	6.55203e-14		363.669	5.56156e-12	364.25	3.85626e-12	363.715	2.84392e-12
364.169	8.151e-11	364.215	1.02151e-10	364.498	3.31297e-11		364.169	9.68138e-13	364.498	8.65395e-14	364.215	6.55103e-14		364.169	5.54813e-12	364.75	3.93379e-12	364.215	2.84258e-12
364.669	8.08399e-11	364.715	1.0207e-10	364.998	3.3017e-11		364.669	9.68749e-13	364.998	8.57838e-14	364.715	6.55755e-14		364.669	5.51153e-12	365.25	4.05318e-12	364.715	2.83522e-12
365.169	8.06295e-11	365.215	1.01451e-10	365.498	3.28679e-11		365.169	9.66293e-13	365.498	8.51233e-14	365.215	6.56135e-14		365.169	5.49662e-12	365.75	4.19188e-12	365.215	2.84342e-12
365.669	8.05727e-11	365.715	1.01676e-10	365.998	3.29914e-11		365.669	9.61098e-13	365.998	8.45954e-14	365.715	6.55525e-14		365.669	5.47841e-12	366.25	5.03695e-12	365.715	2.83826e-12
366.169	8.03193e-11	366.215	1.01546e-10	366.498	3.31031e-11		366.169	9.53707e-13	366.498	8.42244e-14	366.215	6.53727e-14		366.169	5.45919e-12	366.75	5.63417e-12	366.215	2.81208e-12
366.669	7.99616e-11	366.715	1.00828e-10	366.998	3.30439e-11		366.669	9.44786e-13	366.998	8.4032e-14	366.715	6.51121e-14		366.669	5.46891e-12	367.25	5.88814e-12	366.715	2.82332e-12
367.169	7.99415e-11	367.215	1.01175e-10	367.498	3.29342e-11		367.169	9.35022e-13	367.498	8.40475e-14	367.215	6.4854e-14		367.169	5.45971e-12	367.75	5.97571e-12	367.215	2.79236e-12
367.669	7.93479e-11	367.715	1.01019e-10	367.998	3.29043e-11		367.669	9.25016e-13	367.998	8.4309e-14	367.715	6.47029e-14		367.669	5.46139e-12	368.25	6.02718e-12	367.715	2.77028e-12
368.169	7.89718e-11	368.215	1.00322e-10	368.498	3.30582e-11		368.169	9.15206e-13	368.498	8.48559e-14	368.215	6.47555e-14		368.169	5.40505e-12	368.75	6.01071e-12	368.215	2.76924e-12
368.669	7.88208e-11	368.715	1.0024e-10	368.998	3.28385e-11		368.669	9.05822e-13	368.998	8.5711e-14	368.715	6.50747e-14		368.669	5.38323e-12	369.25	5.99132e-12	368.715	2.76657e-12
369.169	7.80583e-11	369.215	1.00398e-10	369.498	3.29087e-11		369.169	8.96897e-13	369.498	8.68591e-14	369.215	6.56743e-14		369.169	5.38487e-12	369.75	5.97326e-12	369.215	2.7725e-12
369.669	7.80863e-11	369.715	1.00178e-10	369.998	3.27476e-11		369.669	8.88305e-13	369.998	8.82314e-14	369.715	6.65156e-14		369.669	5.3571e-12	370.25	5.97006e-12	369.715	2.77272e-12
370.169	7.78314e-11	370.215	9.99464e-11	370.498	3.2865e-11		370.169	8.79832e-13	370.498	8.97023e-14	370.215	6.75166e-14		370.169	5.35349e-12	370.75	5.92911e-12	370.215	2.77498e-12
370.669	7.74249e-11	370.715	9.98386e-11	370.998	3.29154e-11		370.669	8.71248e-13	370.998	9.11054e-14	370.715	6.8569e-14		370.669	5.32746e-12	371.25	5.92246e-12	370.715	2.74888e-12
371.169	7.72895e-11	371.215	9.99559e-11	371.498	3.27627e-11		371.169	8.62366e-13	371.498	9.22657e-14	371.215	6.95596e-14		371.169	5.3229e-12	371.75	5.90143e-12	371.215	2.77434e-12
371.669	7.72446e-11	371.715	9.94556e-11	371.998	3.28956e-11		371.669	8.53084e-13	371.998	9.3043e-14	371.715	7.03888e-14		371.669	5.34098e-12	372.25	5.88034e-12	371.715	2.72875e-12
372.169	7.67058e-11	372.215	9.90525e-11	372.498	3.26491e-11		372.169	8.43393e-13	372.498	9.33734e-14	372.215	7.09855e-14		372.169	5.32214e-12	372.75	5.80482e-12	372.215	2.7447e-12
372.669	7.61894e-11	372.715	9.845e-11	372.998	3.29206e-11		372.669	8.33371e-13	372.998	9.32957e-14	372.715	7.13143e-14		372.669	5.28759e-12	373.25	5.77297e-12	372.715	2.70568e-12
373.169	7.59156e-11	373.215	9.84351e-11	373.498	3.27598e-11		373.169	8.23152e-13	373.498	9.29543e-14	373.215	7.13757e-14		373.169	5.27479e-12	373.75	5.74502e-12	373.215	2.7117e-12
373.669	7.58516e-11	373.715	9.8268e-11	373.998	3.26059e-11		373.669	8.12901e-13	373.998	9.25732e-14	373.715	7.12018e-14		373.669	5.22986e-12	374.25	5.68299e-12	373.715	2.70175e-12
374.169	7.53558e-11	374.215	9.80033e-11	374.498	3.26022e-11		374.169	8.02786e-13	374.498	9.24074e-14	374.215	7.08459e-14		374.169	5.22611e-12	374.75	5.68193e-12	374.215	2.68614e-12
374.669	7.53932e-11	374.715	9.8009e-11	374.998	3.27894e-11		374.669	7.92957e-13	374.998	9.26832e-14	374.715	7.03707e-14		374.669	5.20166e-12	375.25	5.65143e-12	374.715	2.69679e-12
375.169	7.47333e-11	375.215	9.71816e-11	375.498	3.26194e-11		375.169	7.83531e-13	375.498	9.35428e-14	375.215	6.98352e-14		375.169	5.20502e-12	375.75	5.63314e-12	375.215	2.6794e-12
375.669	7.46137e-11	375.715	9.77486e-11	375.998	3.27635e-11		375.669	7.74586e-13	375.998	9.50094e-14	375.715	6.9283e-14		375.669	5.18839e-12	376.25	5.59921e-12	375.715	2.64964e-12
376.169	7.45934e-11	376.215	9.77469e-11	376.498	3.28483e-11		376.169	7.66146e-13	376.498	9.69822e-14	376.215	6.87332e-14		376.169	5.19689e-12	376.75	5.56251e-12	376.215	2.67145e-12
376.669	7.43181e-11	376.715	9.7462e-11	376.998	3.2845e-11		376.669	7.58178e-13	376.998	9.92633e-14	376.715	6.81775e-14		376.669	5.1817e-12	377.25	5.51405e-12	376.715	2.66241e-12
377.169	7.39788e-11	377.215	9.61999e-11	377.498	3.26221e-11		377.169	7.50581e-13	377.498	1.0161e-13	377.215	6.75844e-14		377.169	5.1629e-12	377.75	5.4776e-12	377.215	2.64041e-12
377.669	7.35135e-11	377.715	9.73918e-11	377.998	3.29301e-11		377.669	7.43187e-13	377.998	1.03798e-13	377.715	6.69108e-14		377.669	5.16189e-12	378.25	5.4607e-12	377.715	2.62513e-12
378.169	7.36424e-11	378.215	9.68352e-11	378.498	3.27677e-11		378.169	7.35774e-13	378.498	1.05678e-13	378.215	6.61211e-14		378.169	5.13338e-12	378.75	5.40146e-12	378.215	2.60853e-12
378.669	7.29283e-11	378.715	9.64045e-11	378.998	3.29194e-11		378.669	7.2809e-13	378.998	1.07218e-13	378.715	6.52073e-14		378.669	5.10134e-12	379.25	5.38496e-12	378.715	2.6046e-12
379.169	7.26332e-11	379.215	9.63568e-11	379.498	3.27748e-11		379.169	7.19893e-13	379.498	1.08512e-13	379.215	6.4207e-14		379.169	5.08513e-12	379.75	5.34877e-12	379.215	2.62279e-12
379.669	7.23045e-11	379.715	9.65348e-11	379.998	3.27867e-11		379.669	7.10993e-13	379.998	1.09765e-13	379.715	6.3212e-14		379.669	5.08892e-12	380.25	5.31453e-12	379.715	2.60362e-12
380.169	7.20855e-11	380.215	9.59451e-11	380.498	3.27436e-11		380.169	7.01298e-13	380.498	1.11254e-13	380.215	6.23622e-14		380.169	5.08467e-12	380.75	5.33818e-12	380.215	2.59529e-12
380.669	7.18807e-11	380.715	9.56316e-11	380.998	3.28873e-11		380.669	6.90833e-13	380.998	1.13281e-13	380.715	6.18242e-14		380.669	5.06327e-12	381.25	5.27919e-12	380.715	2.60845e-12
381.169	7.17525e-11	381.215	9.57058e-11	381.498	3.29892e-11		381.169	6.79746e-13	381.498	1.16125e-13	381.215	6.17561e-14		381.169	5.07013e-12	381.75	5.24048e-12	381.215	2.56567e-12
381.669	7.16829e-11	381.715	9.49415e-11	381.998	3.30544e-11		381.669	6.68279e-13	381.998	1.2001e-13	381.715	6.22665e-14		381.669	5.09572e-12	382.25	5.21023e-12	381.715	2.57259e-12
382.169	7.09834e-11	382.215	9.54384e-11	382.498	3.3004e-11		382.169	6.56721e-13	382.498	1.2508e-13	382.215	6.33768e-14		382.169	5.01053e-12	382.75	5.16991e-12	382.215	2.55631e-12
382.669	7.12551e-11	382.715	9.53089e-11	382.998	3.31093e-11		382.669	6.45348e-13	382.998	1.31389e-13	382.715	6.49979e-14		382.669	4.9879e-12	383.25	5.11844e-12	382.715	2.56011e-12
383.169	7.06782e-11	383.215	9.50978e-11	383.498	3.31967e-11		383.169	6.34366e-13	383.498	1.38911e-13	383.215	6.69297e-14		383.169	4.97501e-12	383.75	5.07103e-12	383.215	2.52634e-12
383.669	7.06459e-11	383.715	9.45549e-11	383.998	3.33685e-11		383.669	6.23873e-13	383.998	1.47539e-13	383.715	6.88868e-14		383.669	4.97612e-12	384.25	5.04756e-12	383.715	2.51977e-12
384.169	7.00119e-11	384.215	9.44757e-11	384.498	3.35195e-11		384.169	6.13853e-13	384.498	1.57102e-13	384.215	7.05463e-14		384.169	4.97956e-12	384.75	5.06786e-12	384.215	2.55241e-12
384.669	6.97913e-11	384.715	9.44539e-11	384.998	3.358e-11		384.669	6.04198e-13	384.998	1.67376e-13	384.715	7.16104e-14		384.669	4.94657e-12	385.25	4.99561e-12	384.715	2.54274e-12
385.169	6.95204e-11	385.215	9.38614e-11	385.498	3.39708e-11		385.169	5.94756e-13	385.498	1.78105e-13	385.215	7.18679e-14		385.169	4.94764e-12	385.75	4.98958e-12	385.215	2.55067e-12
385.669	6.91176e-11	385.715	9.40144e-11	385.998	3.40431e-11		385.669	5.8539e-13	385.998	1.89029e-13	385.715	7.12419e-14		385.669	4.92064e-12	386.25	4.96488e-12	385.715	2.51989e-12
386.169	6.9084e-11	386.215	9.36781e-11	386.498	3.4166e-11		386.169	5.7603e-13	386.498	1.99922e-13	386.215	6.98117e-14		386.169	4.93164e-12	386.75	4.92833e-12	386.215	2.51434e-12
386.669	6.84015e-11	386.715	9.38605e-11	386.998	3.44707e-11		386.669	5.66704e-13	386.998	2.10633e-13	386.715	6.78019e-14		386.669	4.91339e-12	387.25	4.88049e-12	386.715	2.50793e-12
387.169	6.86869e-11	387.215	9.36594e-11	387.498	3.46372e-11		387.169	5.57531e-13	387.498	2.21125e-13	387.215	6.55416e-14		387.169	4.9175e-12	387.75	4.85138e-12	387.215	2.49797e-12
387.669	6.86546e-11	387.715	9.33272e-11	387.998	3.49776e-11		387.669	5.48692e-13	387.998	2.31496e-13	387.715	6.34019e-14		387.669	4.87144e-12	388.25	4.81876e-12	387.715	2.48572e-12
388.169	6.81018e-11	388.215	9.30685e-11	388.498	3.53406e-11		388.169	5.4037e-13	388.498	2.41971e-13	388.215	6.17245e-14		388.169	4.8472e-12	388.75	4.78923e-12	388.215	2.47162e-12
388.669	6.73457e-11	388.715	9.26058e-11	388.998	3.62473e-11		388.669	5.32689e-13	388.998	2.52863e-13	388.715	6.07582e-14		388.669	4.86214e-12	389.25	4.77152e-12	388.715	2.46573e-12
389.169	6.7071e-11	389.215	9.27858e-11	389.498	3.75887e-11		389.169	5.25664e-13	389.498	2.64502e-13	389.215	6.06144e-14		389.169	4.83545e-12	389.75	4.75199e-12	389.215	2.45848e-12
389.669	6.80504e-11	389.715	9.29763e-11	389.998	3.9631e-11		389.669	5.19175e-13	389.998	2.77144e-13	389.715	6.12522e-14		389.669	4.84098e-12	390.25	4.72084e-12	389.715	2.46537e-12
390.169	6.7801e-11	390.215	9.25357e-11	390.498	4.21608e-11		390.169	5.12984e-13	390.498	2.90873e-13	390.215	6.24927e-14		390.169	4.82739e-12	390.75	4.6887e-12	390.215	2.45497e-12
390.669	6.75098e-11	390.715	9.20319e-11	390.998	4.58663e-11		390.669	5.06774e-13	390.998	3.05536e-13	390.715	6.40587e-14		390.669	4.81769e-12	391.25	4.63794e-12	390.715	2.45104e-12
391.169	6.67427e-11	391.215	9.21571e-11	391.498	5.04436e-11		391.169	5.00216e-13	391.498	3.20707e-13	391.215	6.56295e-14		391.169	4.8116e-12	391.75	4.63495e-12	391.215	2.44252e-12
391.669	6.59037e-11	391.715	9.16473e-11	391.998	5.6769e-11		391.669	4.93042e-13	391.998	3.35717e-13	391.715	6.69007e-14		391.669	4.7794e-12	392.25	4.601e-12	391.715	2.46554e-12
392.169	6.61155e-11	392.215	9.20913e-11	392.498	6.58849e-11		392.169	4.85098e-13	392.498	3.49727e-13	392.215	6.76347e-14		392.169	4.78899e-12	392.75	4.56172e-12	392.215	2.45065e-12
392.669	6.64979e-11	392.715	9.09162e-11	392.998	7.36735e-11		392.669	4.76374e-13	392.998	3.61854e-13	392.715	6.76969e-14		392.669	4.72329e-12	393.25	4.55344e-12	392.715	2.422e-12
393.169	6.5779e-11	393.215	9.12482e-11	393.498	8.47107e-11		393.169	4.66996e-13	393.498	3.71303e-13	393.215	6.70716e-14		393.169	4.72736e-12	393.75	4.49175e-12	393.215	2.42164e-12
393.669	6.57157e-11	393.715	9.09672e-11	393.998	9.86806e-11		393.669	4.57198e-13	393.998	3.775e-13	393.715	6.58574e-14		393.669	4.71828e-12	394.25	4.49197e-12	393.715	2.42885e-12
394.169	6.59732e-11	394.215	9.11659e-11	394.498	1.1432e-10		394.169	4.47256e-13	394.498	3.80181e-13	394.215	6.42468e-14		394.169	4.69393e-12	394.75	4.44116e-12	394.215	2.41296e-12
394.669	6.58682e-11	394.715	9.05258e-11	394.998	1.32986e-10		394.669	4.37437e-13	394.998	3.7943e-13	394.715	6.24941e-14		394.669	4.72477e-12	395.25	4.4259e-12	394.715	2.40154e-12
395.169	6.50966e-11	395.215	9.08769e-11	395.498	1.51128e-10		395.169	4.27942e-13	395.498	3.75657e-13	395.215	6.08769e-14		395.169	4.69626e-12	395.75	4.38244e-12	395.215	2.38237e-12
395.669	6.57442e-11	395.715	9.04997e-11	395.998	1.64971e-10		395.669	4.1888e-13	395.998	3.69523e-13	395.715	5.96591e-14		395.669	4.70067e-12	396.25	4.34804e-12	395.715	2.3704e-12
396.169	6.52814e-11	396.215	9.04037e-11	396.498	1.72037e-10		396.169	4.1027e-13	396.498	3.61826e-13	396.215	5.90564e-14		396.169	4.64397e-12	396.75	4.34578e-12	396.215	2.36537e-12
396.669	6.4672e-11	396.715	9.02913e-11	396.998	1.78138e-10		396.669	4.02054e-13	396.998	3.53379e-13	396.715	5.92102e-14		396.669	4.67243e-12	397.25	4.27517e-12	396.715	2.39216e-12
397.169	6.41259e-11	397.215	8.96463e-11	397.498	1.80939e-10		397.169	3.94141e-13	397.498	3.44899e-13	397.215	6.01708e-14		397.169	4.66628e-12	397.75	4.24102e-12	397.215	2.39194e-12
397.669	6.36522e-11	397.715	8.95553e-11	397.998	1.83591e-10		397.669	3.86437e-13	397.998	3.36923e-13	397.715	6.18919e-14		397.669	4.65523e-12	398.25	4.2225e-12	397.715	2.33713e-12
398.169	6.42699e-11	398.215	8.96684e-11	398.498	1.85712e-10		398.169	3.7888e-13	398.498	3.2977e-13	398.215	6.42365e-14		398.169	4.62852e-12	398.75	4.21332e-12	398.215	2.36612e-12
398.669	6.36466e-11	398.715	8.97811e-11	398.998	1.87386e-10		398.669	3.71449e-13	398.998	3.23535e-13	398.715	6.6994e-14		398.669	4.59018e-12	399.25	4.1722e-12	398.715	2.32929e-12
399.169	6.3294e-11	399.215	8.94188e-11	399.498	1.87412e-10		399.169	3.6417e-13	399.498	3.18124e-13	399.215	6.99066e-14		399.169	4.62177e-12	399.75	4.14646e-12	399.215	2.36237e-12
399.669	6.20585e-11	399.715	8.88628e-11	399.998	1.87533e-10		399.669	3.5709e-13	399.998	3.1331e-13	399.715	7.27018e-14		399.669	4.59966e-12	400.25	4.08768e-12	399.715	2.3507e-12
400.169	6.27641e-11	400.215	8.92463e-11	400.498	1.87772e-10		400.169	3.50266e-13	400.498	3.08794e-13	400.215	7.51265e-14		400.169	4.62475e-12	400.75	4.06389e-12	400.215	2.35955e-12
400.669	6.2871e-11	400.715	8.87695e-11	400.998	1.86172e-10		400.669	3.4374e-13	400.998	3.04271e-13	400.715	7.69768e-14		400.669	4.59724e-12	401.25	3.98742e-12	400.715	2.3427e-12
401.169	6.17227e-11	401.215	8.84783e-11	401.498	1.86302e-10		401.169	3.37533e-13	401.498	2.99481e-13	401.215	7.81206e-14		401.169	4.58184e-12	401.75	3.98233e-12	401.215	2.33073e-12
401.669	6.24095e-11	401.715	8.84525e-11	401.998	1.85267e-10		401.669	3.31641e-13	401.998	2.94246e-13	401.715	7.8508e-14		401.669	4.55824e-12	402.25	3.95209e-12	401.715	2.36221e-12
402.169	6.28408e-11	402.215	8.8266e-11	402.498	1.83831e-10		402.169	3.26044e-13	402.498	2.88493e-13	402.215	7.81689e-14		402.169	4.51126e-12	402.75	3.93964e-12	402.215	2.33036e-12
402.669	6.15815e-11	402.715	8.7979e-11	402.998	1.84707e-10		402.669	3.2072e-13	402.998	2.82264e-13	402.715	7.71991e-14		402.669	4.50637e-12	403.25	3.90769e-12	402.715	2.33535e-12
403.169	6.12969e-11	403.215	8.79339e-11	403.498	1.83468e-10		403.169	3.15649e-13	403.498	2.75704e-13	403.215	7.57382e-14		403.169	4.49337e-12	403.75	3.91521e-12	403.215	2.31621e-12
403.669	6.13304e-11	403.715	8.77171e-11	403.998	1.82774e-10		403.669	3.10819e-13	403.998	2.69042e-13	403.715	7.39442e-14		403.669	4.48607e-12	404.25	3.88283e-12	403.715	2.3044e-12
404.169	6.10619e-11	404.215	8.74353e-11	404.498	1.82281e-10		404.169	3.06216e-13	404.498	2.62558e-13	404.215	7.19704e-14		404.169	4.51629e-12	404.75	3.85249e-12	404.215	2.30176e-12
404.669	6.06514e-11	404.715	8.77971e-11	404.998	1.81089e-10		404.669	3.01808e-13	404.998	2.56541e-13	404.715	6.99477e-14		404.669	4.46958e-12	405.25	3.8209e-12	404.715	2.27128e-12
405.169	6.06406e-11	405.215	8.75692e-11	405.498	1.79233e-10		405.169	2.9753e-13	405.498	2.51244e-13	405.215	6.79756e-14		405.169	4.46933e-12	405.75	3.78047e-12	405.215	2.29614e-12
405.669	5.99414e-11	405.715	8.77092e-11	405.998	1.78493e-10		405.669	2.93276e-13	405.998	2.46838e-13	405.715	6.61215e-14		405.669	4.48349e-12	406.25	3.71587e-12	405.715	2.28679e-12
406.169	6.00047e-11	406.215	8.69627e-11	406.498	1.78319e-10		406.169	2.88899e-13	406.498	2.43378e-13	406.215	6.44273e-14		406.169	4.46672e-12	406.75	3.72089e-12	406.215	2.29986e-12
406.669	5.98206e-11	406.715	8.70932e-11	406.998	1.75201e-10		406.669	2.84231e-13	406.998	2.4079e-13	406.715	6.29181e-14		406.669	4.44025e-12	407.25	3.6853e-12	406.715	2.26993e-12
407.169	5.97929e-11	407.215	8.67031e-11	407.498	1.75015e-10		407.169	2.79114e-13	407.498	2.38867e-13	407.215	6.16125e-14		407.169	4.40847e-12	407.75	3.67861e-12	407.215	2.28212e-12
407.669	5.96029e-11	407.715	8.59641e-11	407.998	1.73927e-10		407.669	2.73442e-13	407.998	2.37304e-13	407.715	6.05281e-14		407.669	4.40168e-12	408.25	3.66502e-12	407.715	2.28387e-12
408.169	5.92853e-11	408.215	8.60444e-11	408.498	1.73433e-10		408.169	2.67196e-13	408.498	2.35744e-13	408.215	5.96844e-14		408.169	4.41362e-12	408.75	3.64438e-12	408.215	2.23369e-12
408.669	5.8803e-11	408.715	8.61439e-11	408.998	1.71235e-10		408.669	2.6047e-13	408.998	2.33835e-13	408.715	5.90995e-14		408.669	4.40075e-12	409.25	3.60182e-12	408.715	2.22957e-12
409.169	5.82346e-11	409.215	8.63976e-11	409.498	1.71255e-10		409.169	2.53473e-13	409.498	2.31302e-13	409.215	5.8785e-14		409.169	4.4194e-12	409.75	3.59966e-12	409.215	2.22037e-12
409.669	5.88935e-11	409.715	8.59443e-11	409.998	1.69739e-10		409.669	2.46507e-13	409.998	2.2799e-13	409.715	5.87396e-14		409.669	4.36973e-12	410.25	3.57087e-12	409.715	2.22084e-12
410.169	5.86234e-11	410.215	8.59361e-11	410.498	1.68459e-10		410.169	2.39915e-13	410.498	2.23905e-13	410.215	5.89447e-14		410.169	4.37567e-12	410.75	3.54267e-12	410.215	2.23079e-12
410.669	5.79375e-11	410.715	8.61082e-11	410.998	1.67534e-10		410.669	2.3402e-13	410.998	2.19212e-13	410.715	5.93645e-14		410.669	4.37364e-12	411.25	3.52994e-12	410.715	2.23808e-12
411.169	5.82479e-11	411.215	8.5649e-11	411.498	1.66291e-10		411.169	2.29055e-13	411.498	2.14209e-13	411.215	5.99496e-14		411.169	4.31566e-12	411.75	3.47837e-12	411.215	2.23266e-12
411.669	5.8449e-11	411.715	8.5564e-11	411.998	1.6503e-10		411.669	2.25113e-13	411.998	2.09272e-13	411.715	6.06456e-14		411.669	4.33731e-12	412.25	3.51061e-12	411.715	2.22932e-12
412.169	5.7477e-11	412.215	8.50613e-11	412.498	1.63858e-10		412.169	2.22119e-13	412.498	2.04787e-13	412.215	6.14039e-14		412.169	4.29039e-12	412.75	3.49291e-12	412.215	2.20381e-12
412.669	5.84608e-11	412.715	8.52607e-11	412.998	1.63081e-10		412.669	2.19832e-13	412.998	2.01068e-13	412.715	6.21915e-14		412.669	4.32428e-12	413.25	3.45898e-12	412.715	2.19861e-12
413.169	5.76709e-11	413.215	8.53812e-11	413.498	1.61842e-10		413.169	2.17896e-13	413.498	1.983e-13	413.215	6.29979e-14		413.169	4.30826e-12	413.75	3.4402e-12	413.215	2.2038e-12
413.669	5.75648e-11	413.715	8.49944e-11	413.998	1.60589e-10		413.669	2.15901e-13	413.998	1.96496e-13	413.715	6.3836e-14		413.669	4.3219e-12	414.25	3.43517e-12	413.715	2.19328e-12
414.169	5.75459e-11	414.215	8.51834e-11	414.498	1.60171e-10		414.169	2.13468e-13	414.498	1.95492e-13	414.215	6.47362e-14		414.169	4.28703e-12	414.75	3.39726e-12	414.215	2.18868e-12
414.669	5.68888e-11	414.715	8.45364e-11	414.998	1.58627e-10		414.669	2.10323e-13	414.998	1.94981e-13	414.715	6.57337e-14		414.669	4.26303e-12	415.25	3.37179e-12	414.715	2.20963e-12
415.169	5.70725e-11	415.215	8.46535e-11	415.498	1.56874e-10		415.169	2.06354e-13	415.498	1.94566e-13	415.215	6.68528e-14		415.169	4.2382e-12	415.75	3.3646e-12	415.215	2.19489e-12
415.669	5.64096e-11	415.715	8.42822e-11	415.998	1.56109e-10		415.669	2.01628e-13	415.998	1.93845e-13	415.715	6.80892e-14		415.669	4.23403e-12	416.25	3.35189e-12	415.715	2.1959e-12
416.169	5.66256e-11	416.215	8.40548e-11	416.498	1.55378e-10		416.169	1.96373e-13	416.498	1.92485e-13	416.215	6.93984e-14		416.169	4.22883e-12	416.75	3.3358e-12	416.215	2.20085e-12
416.669	5.65572e-11	416.715	8.40206e-11	416.998	1.5482e-10		416.669	1.90927e-13	416.998	1.9029e-13	416.715	7.06908e-14		416.669	4.22454e-12	417.25	3.32876e-12	416.715	2.18934e-12
417.169	5.65633e-11	417.215	8.39022e-11	417.498	1.52552e-10		417.169	1.85662e-13	417.498	1.87232e-13	417.215	7.18386e-14		417.169	4.20673e-12	417.75	3.2943e-12	417.215	2.18451e-12
417.669	5.62109e-11	417.715	8.39439e-11	417.998	1.5299e-10		417.669	1.8091e-13	417.998	1.83452e-13	417.715	7.26936e-14		417.669	4.18036e-12	418.25	3.26528e-12	417.715	2.16718e-12
418.169	5.59517e-11	418.215	8.38873e-11	418.498	1.50798e-10		418.169	1.76903e-13	418.498	1.7922e-13	418.215	7.31126e-14		418.169	4.19849e-12	418.75	3.25489e-12	418.215	2.15851e-12
418.669	5.61585e-11	418.715	8.35795e-11	418.998	1.49128e-10		418.669	1.7373e-13	418.998	1.74874e-13	418.715	7.29878e-14		418.669	4.20968e-12	419.25	3.20751e-12	418.715	2.14369e-12
419.169	5.57572e-11	419.215	8.35968e-11	419.498	1.4869e-10		419.169	1.71346e-13	419.498	1.70746e-13	419.215	7.22723e-14		419.169	4.17502e-12	419.75	3.19471e-12	419.215	2.12808e-12
419.669	5.54963e-11	419.715	8.29765e-11	419.998	1.47948e-10		419.669	1.69591e-13	419.998	1.67098e-13	419.715	7.09972e-14		419.669	4.18694e-12	420.25	3.19782e-12	419.715	2.14489e-12
420.169	5.54207e-11	420.215	8.33331e-11	420.498	1.47481e-10		420.169	1.68247e-13	420.498	1.64078e-13	420.215	6.92738e-14		420.169	4.16379e-12	420.75	3.1758e-12	420.215	2.16095e-12
420.669	5.49396e-11	420.715	8.24352e-11	420.998	1.45799e-10		420.669	1.67084e-13	420.998	1.61709e-13	420.715	6.72798e-14		420.669	4.14302e-12	421.25	3.14645e-12	420.715	2.10649e-12
421.169	5.51568e-11	421.215	8.29684e-11	421.498	1.4465e-10		421.169	1.65914e-13	421.498	1.59906e-13	421.215	6.52316e-14		421.169	4.13946e-12	421.75	3.15336e-12	421.215	2.13982e-12
421.669	5.46933e-11	421.715	8.29305e-11	421.998	1.44299e-10		421.669	1.64611e-13	421.998	1.58523e-13	421.715	6.33482e-14		421.669	4.1055e-12	422.25	3.11176e-12	421.715	2.13833e-12
422.169	5.46343e-11	422.215	8.21607e-11	422.498	1.42781e-10		422.169	1.63113e-13	422.498	1.57396e-13	422.215	6.18138e-14		422.169	4.0932e-12	422.75	3.12234e-12	422.215	2.12299e-12
422.669	5.47939e-11	422.715	8.23476e-11	422.998	1.4123e-10		422.669	1.61405e-13	422.998	1.56393e-13	422.715	6.07489e-14		422.669	4.0628e-12	423.25	3.08471e-12	422.715	2.10518e-12
423.169	5.4445e-11	423.215	8.20947e-11	423.498	1.40841e-10		423.169	1.59493e-13	423.498	1.55432e-13	423.215	6.01935e-14		423.169	4.05773e-12	423.75	3.10683e-12	423.215	2.11554e-12
423.669	5.44914e-11	423.715	8.21477e-11	423.998	1.38747e-10		423.669	1.57373e-13	423.998	1.54485e-13	423.715	6.01078e-14		423.669	4.07924e-12	424.25	3.03926e-12	423.715	2.10189e-12
424.169	5.44822e-11	424.215	8.22639e-11	424.498	1.38709e-10		424.169	1.55023e-13	424.498	1.53557e-13	424.215	6.03883e-14		424.169	4.1049e-12	424.75	3.01776e-12	424.215	2.12113e-12
424.669	5.4305e-11	424.715	8.18722e-11	424.998	1.37853e-10		424.669	1.52405e-13	424.998	1.52649e-13	424.715	6.08949e-14		424.669	4.10775e-12	425.25	3.00967e-12	424.715	2.09526e-12
425.169	5.40825e-11	425.215	8.22254e-11	425.498	1.36002e-10		425.169	1.49488e-13	425.498	1.51735e-13	425.215	6.1482e-14		425.169	4.04715e-12	425.75	3.01527e-12	425.215	2.09463e-12
425.669	5.40422e-11	425.715	8.16266e-11	425.998	1.36063e-10		425.669	1.46279e-13	425.998	1.50746e-13	425.715	6.20262e-14		425.669	4.05272e-12	426.25	2.99169e-12	425.715	2.08515e-12
426.169	5.3826e-11	426.215	8.12224e-11	426.498	1.34876e-10		426.169	1.42848e-13	426.498	1.49578e-13	426.215	6.24448e-14		426.169	4.03274e-12	426.75	2.99024e-12	426.215	2.10023e-12
426.669	5.36844e-11	426.715	8.10255e-11	426.998	1.34067e-10		426.669	1.39342e-13	426.998	1.48119e-13	426.715	6.27033e-14		426.669	4.03349e-12	427.25	2.9545e-12	426.715	2.06985e-12
427.169	5.32373e-11	427.215	8.1197e-11	427.498	1.33077e-10		427.169	1.3597e-13	427.498	1.46294e-13	427.215	6.28113e-14		427.169	4.02039e-12	427.75	2.93185e-12	427.215	2.08716e-12
427.669	5.32648e-11	427.715	8.13299e-11	427.998	1.3233e-10		427.669	1.3297e-13	427.998	1.44093e-13	427.715	6.281e-14		427.669	4.00806e-12	428.25	2.91056e-12	427.715	2.06504e-12
428.169	5.30948e-11	428.215	8.08753e-11	428.498	1.31288e-10		428.169	1.30558e-13	428.498	1.41599e-13	428.215	6.27578e-14		428.169	4.01409e-12	428.75	2.88225e-12	428.215	2.05254e-12
428.669	5.30018e-11	428.715	8.10339e-11	428.998	1.30234e-10		428.669	1.28875e-13	428.998	1.38975e-13	428.715	6.2716e-14		428.669	3.99705e-12	429.25	2.87801e-12	428.715	2.05595e-12
429.169	5.30582e-11	429.215	8.07574e-11	429.498	1.29969e-10		429.169	1.2795e-13	429.498	1.36429e-13	429.215	6.27388e-14		429.169	4.01016e-12	429.75	2.86775e-12	429.215	2.05291e-12
429.669	5.27801e-11	429.715	8.08274e-11	429.998	1.29664e-10		429.669	1.27684e-13	429.998	1.34168e-13	429.715	6.28682e-14		429.669	4.0099e-12	430.25	2.84077e-12	429.715	2.05426e-12
430.169	5.2222e-11	430.215	8.01268e-11	430.498	1.28349e-10		430.169	1.27871e-13	430.498	1.32334e-13	430.215	6.31308e-14		430.169	3.99115e-12	430.75	2.83501e-12	430.215	2.06684e-12
430.669	5.22326e-11	430.715	8.0219e-11	430.998	1.27487e-10		430.669	1.28242e-13	430.998	1.30972e-13	430.715	6.35371e-14		430.669	3.94105e-12	431.25	2.81531e-12	430.715	2.04992e-12
431.169	5.22632e-11	431.215	8.02628e-11	431.498	1.25916e-10		431.169	1.2853e-13	431.498	1.30012e-13	431.215	6.40792e-14		431.169	3.92473e-12	431.75	2.7829e-12	431.215	2.04594e-12
431.669	5.2131e-11	431.715	8.01377e-11	431.998	1.26241e-10		431.669	1.28529e-13	431.998	1.29294e-13	431.715	6.47269e-14		431.669	3.95011e-12	432.25	2.77651e-12	431.715	2.05546e-12
432.169	5.19641e-11	432.215	7.99092e-11	432.498	1.24419e-10		432.169	1.28137e-13	432.498	1.28615e-13	432.215	6.54257e-14		432.169	3.91011e-12	432.75	2.74563e-12	432.215	2.05632e-12
432.669	5.19213e-11	432.715	7.98893e-11	432.998	1.24658e-10		432.669	1.27368e-13	432.998	1.27795e-13	432.715	6.60967e-14		432.669	3.91217e-12	433.25	2.7495e-12	432.715	2.0275e-12
433.169	5.17722e-11	433.215	7.96753e-11	433.498	1.22437e-10		433.169	1.2633e-13	433.498	1.26738e-13	433.215	6.66427e-14		433.169	3.90201e-12	433.75	2.70693e-12	433.215	2.00823e-12
433.669	5.16249e-11	433.715	7.95136e-11	433.998	1.21695e-10		433.669	1.25178e-13	433.998	1.25461e-13	433.715	6.69617e-14		433.669	3.93947e-12	434.25	2.71916e-12	433.715	2.01245e-12
434.169	5.13134e-11	434.215	7.9319e-11	434.498	1.2144e-10		434.169	1.24048e-13	434.498	1.24098e-13	434.215	6.69655e-14		434.169	3.90557e-12	434.75	2.70869e-12	434.215	2.0043e-12
434.669	5.13739e-11	434.715	7.90378e-11	434.998	1.20576e-10		434.669	1.23008e-13	434.998	1.22864e-13	434.715	6.66007e-14		434.669	3.90142e-12	435.25	2.69199e-12	434.715	2.01537e-12
435.169	5.10163e-11	435.215	7.94562e-11	435.498	1.19847e-10		435.169	1.22028e-13	435.498	1.21989e-13	435.215	6.58656e-14		435.169	3.8942e-12	435.75	2.66301e-12	435.215	2.02976e-12
435.669	5.11999e-11	435.715	7.94232e-11	435.998	1.18865e-10		435.669	1.20978e-13	435.998	1.21649e-13	435.715	6.4817e-14		435.669	3.86542e-12	436.25	2.6393e-12	435.715	2.0132e-12
436.169	5.12249e-11	436.215	7.92526e-11	436.498	1.16856e-10		436.169	1.19671e-13	436.498	1.21913e-13	436.215	6.35641e-14		436.169	3.85533e-12	436.75	2.6352e-12	436.215	2.01914e-12
436.669	5.0676e-11	436.715	7.89965e-11	436.998	1.17917e-10		436.669	1.17918e-13	436.998	1.22709e-13	436.715	6.22484e-14		436.669	3.85457e-12	437.25	2.62124e-12	436.715	1.99621e-12
437.169	5.05371e-11	437.215	7.84973e-11	437.498	1.16825e-10		437.169	1.15595e-13	437.498	1.2384e-13	437.215	6.10138e-14		437.169	3.86142e-12	437.75	2.57606e-12	437.215	1.98783e-12
437.669	5.0562e-11	437.715	7.89154e-11	437.998	1.16642e-10		437.669	1.1269e-13	437.998	1.25024e-13	437.715	5.99754e-14		437.669	3.86346e-12	438.25	2.56872e-12	437.715	1.98106e-12
438.169	5.04794e-11	438.215	7.85018e-11	438.498	1.15366e-10		438.169	1.09322e-13	438.498	1.25959e-13	438.215	5.91942e-14		438.169	3.81722e-12	438.75	2.5451e-12	438.215	1.95963e-12
438.669	5.02416e-11	438.715	7.86862e-11	438.998	1.14711e-10		438.669	1.05729e-13	438.998	1.26396e-13	438.715	5.86666e-14		438.669	3.81818e-12	439.25	2.57323e-12	438.715	1.97048e-12
439.169	5.0036e-11	439.215	7.83763e-11	439.498	1.13542e-10		439.169	1.02212e-13	439.498	1.26183e-13	439.215	5.83316e-14		439.169	3.84731e-12	439.75	2.553e-12	439.215	1.96296e-12
439.669	5.0035e-11	439.715	7.8263e-11	439.998	1.14446e-10		439.669	9.90755e-14	439.998	1.25293e-13	439.715	5.80945e-14		439.669	3.80696e-12	440.25	2.53375e-12	439.715	1.98674e-12
440.169	5.00961e-11	440.215	7.80672e-11	440.498	1.13634e-10		440.169	9.65534e-14	440.498	1.23812e-13	440.215	5.78608e-14		440.169	3.799e-12	440.75	2.5212e-12	440.215	2.00223e-12
440.669	4.97678e-11	440.715	7.81987e-11	440.998	1.12589e-10		440.669	9.47666e-14	440.998	1.21904e-13	440.715	5.75699e-14		440.669	3.79985e-12	441.25	2.51622e-12	440.715	1.96804e-12
441.169	4.97429e-11	441.215	7.80987e-11	441.498	1.11844e-10		441.169	9.37042e-14	441.498	1.19764e-13	441.215	5.72178e-14		441.169	3.77596e-12	441.75	2.48985e-12	441.215	1.95828e-12
441.669	4.96144e-11	441.715	7.80674e-11	441.998	1.11207e-10		441.669	9.3243e-14	441.998	1.17565e-13	441.715	5.68637e-14		441.669	3.74083e-12	442.25	2.4633e-12	441.715	1.9542e-12
442.169	4.95586e-11	442.215	7.76566e-11	442.498	1.11229e-10		442.169	9.31922e-14	442.498	1.15435e-13	442.215	5.66148e-14		442.169	3.7763e-12	442.75	2.45369e-12	442.215	1.9482e-12
442.669	4.95222e-11	442.715	7.77829e-11	442.998	1.10411e-10		442.669	9.33516e-14	442.998	1.13439e-13	442.715	5.65965e-14		442.669	3.78486e-12	443.25	2.45101e-12	442.715	1.93778e-12
443.169	4.93186e-11	443.215	7.74652e-11	443.498	1.09498e-10		443.169	9.35623e-14	443.498	1.11589e-13	443.215	5.69141e-14		443.169	3.75908e-12	443.75	2.44475e-12	443.215	1.96463e-12
443.669	4.8888e-11	443.715	7.7329e-11	443.998	1.08395e-10		443.669	9.37375e-14	443.998	1.09868e-13	443.715	5.76188e-14		443.669	3.73429e-12	444.25	2.43312e-12	443.715	1.95319e-12
444.169	4.9007e-11	444.215	7.76466e-11	444.498	1.07991e-10		444.169	9.38632e-14	444.498	1.08254e-13	444.215	5.8688e-14		444.169	3.72531e-12	444.75	2.43221e-12	444.215	1.94969e-12
444.669	4.88306e-11	444.715	7.6943e-11	444.998	1.07667e-10		444.669	9.39723e-14	444.998	1.06736e-13	444.715	6.0025e-14		444.669	3.70439e-12	445.25	2.42773e-12	444.715	1.93708e-12
445.169	4.89999e-11	445.215	7.70003e-11	445.498	1.07494e-10		445.169	9.41035e-14	445.498	1.05319e-13	445.215	6.14789e-14		445.169	3.70035e-12	445.75	2.39062e-12	445.215	1.93409e-12
445.669	4.87289e-11	445.715	7.67084e-11	445.998	1.07224e-10		445.669	9.4259e-14	445.998	1.04024e-13	445.715	6.28791e-14		445.669	3.66198e-12	446.25	2.38291e-12	445.715	1.96299e-12
446.169	4.87511e-11	446.215	7.68643e-11	446.498	1.06152e-10		446.169	9.43799e-14	446.498	1.02873e-13	446.215	6.40737e-14		446.169	3.67979e-12	446.75	2.37301e-12	446.215	1.93306e-12
446.669	4.84188e-11	446.715	7.65409e-11	446.998	1.05568e-10		446.669	9.43475e-14	446.998	1.01881e-13	446.715	6.4962e-14		446.669	3.71709e-12	447.25	2.37082e-12	446.715	1.94058e-12
447.169	4.85256e-11	447.215	7.66365e-11	447.498	1.05629e-10		447.169	9.40139e-14	447.498	1.01052e-13	447.215	6.55124e-14		447.169	3.66503e-12	447.75	2.35066e-12	447.215	1.91829e-12
447.669	4.81285e-11	447.715	7.66624e-11	447.998	1.04914e-10		447.669	9.32517e-14	447.998	1.0038e-13	447.715	6.57619e-14		447.669	3.7026e-12	448.25	2.35127e-12	447.715	1.9091e-12
448.169	4.81275e-11	448.215	7.66103e-11	448.498	1.04512e-10		448.169	9.20093e-14	448.498	9.98647e-14	448.215	6.57994e-14		448.169	3.66941e-12	448.75	2.34843e-12	448.215	1.90739e-12
448.669	4.81153e-11	448.715	7.62333e-11	448.998	1.03492e-10		448.669	9.03518e-14	448.998	9.95168e-14	448.715	6.57394e-14		448.669	3.66421e-12	449.25	2.34525e-12	448.715	1.90342e-12
449.169	4.78684e-11	449.215	7.54956e-11	449.498	1.03401e-10		449.169	8.84723e-14	449.498	9.93648e-14	449.215	6.56937e-14		449.169	3.64311e-12	449.75	2.33224e-12	449.215	1.91145e-12
449.669	4.78983e-11	449.715	7.62699e-11	449.998	1.02849e-10		449.669	8.6668e-14	449.998	9.94485e-14	449.715	6.57506e-14		449.669	3.61588e-12	450.25	2.32104e-12	449.715	1.92288e-12
450.169	4.76735e-11	450.215	7.57093e-11	450.498	1.02481e-10		450.169	8.52811e-14	450.498	9.98039e-14	450.215	6.59641e-14		450.169	3.6265e-12	450.75	2.30068e-12	450.215	1.90914e-12
450.669	4.75785e-11	450.715	7.55594e-11	450.998	1.02055e-10		450.669	8.46211e-14	450.998	1.00441e-13	450.715	6.63546e-14		450.669	3.62608e-12	451.25	2.28309e-12	450.715	1.92047e-12
451.169	4.72381e-11	451.215	7.56458e-11	451.498	1.01763e-10		451.169	8.4885e-14	451.498	1.01327e-13	451.215	6.69164e-14		451.169	3.60468e-12	451.75	2.26496e-12	451.215	1.8915e-12
451.669	4.73977e-11	451.715	7.56742e-11	451.998	1.0121e-10		451.669	8.60991e-14	451.998	1.02376e-13	451.715	6.76268e-14		451.669	3.62962e-12	452.25	2.27401e-12	451.715	1.90533e-12
452.169	4.71568e-11	452.215	7.51117e-11	452.498	1.00962e-10		452.169	8.80965e-14	452.498	1.03458e-13	452.215	6.84514e-14		452.169	3.59544e-12	452.75	2.24711e-12	452.215	1.90149e-12
452.669	4.71742e-11	452.715	7.53241e-11	452.998	1.0025e-10		452.669	9.05384e-14	452.998	1.04422e-13	452.715	6.93435e-14		452.669	3.61341e-12	453.25	2.26908e-12	452.715	1.88019e-12
453.169	4.72139e-11	453.215	7.56381e-11	453.498	1.00187e-10		453.169	9.2975e-14	453.498	1.05131e-13	453.215	7.02388e-14		453.169	3.57624e-12	453.75	2.26357e-12	453.215	1.88783e-12
453.669	4.71042e-11	453.715	7.4946e-11	453.998	9.96507e-11		453.669	9.49323e-14	453.998	1.05494e-13	453.715	7.10506e-14		453.669	3.57233e-12	454.25	2.25334e-12	453.715	1.88907e-12
454.169	4.68137e-11	454.215	7.50555e-11	454.498	9.92877e-11		454.169	9.60042e-14	454.498	1.05493e-13	454.215	7.167e-14		454.169	3.57165e-12	454.75	2.23669e-12	454.215	1.8884e-12
454.669	4.68747e-11	454.715	7.51623e-11	454.998	9.88916e-11		454.669	9.59299e-14	454.998	1.05184e-13	454.715	7.19774e-14		454.669	3.58667e-12	455.25	2.21364e-12	454.715	1.88987e-12
455.169	4.66355e-11	455.215	7.51762e-11	455.498	9.80367e-11		455.169	9.46384e-14	455.498	1.04686e-13	455.215	7.18645e-14		455.169	3.52624e-12	455.75	2.22008e-12	455.215	1.93237e-12
455.669	4.65357e-11	455.715	7.4658e-11	455.998	9.75552e-11		455.669	9.22539e-14	455.998	1.04149e-13	455.715	7.12635e-14		455.669	3.52667e-12	456.25	2.2039e-12	455.715	1.89706e-12
456.169	4.62362e-11	456.215	7.46769e-11	456.498	9.70641e-11		456.169	8.90617e-14	456.498	1.03711e-13	456.215	7.01747e-14		456.169	3.51279e-12	456.75	2.19027e-12	456.215	1.88165e-12
456.669	4.64163e-11	456.715	7.44817e-11	456.998	9.67596e-11		456.669	8.54467e-14	456.998	1.03468e-13	456.715	6.86843e-14		456.669	3.52575e-12	457.25	2.18413e-12	456.715	1.87543e-12
457.169	4.62317e-11	457.215	7.41085e-11	457.498	9.66616e-11		457.169	8.18187e-14	457.498	1.03452e-13	457.215	6.69633e-14		457.169	3.5664e-12	457.75	2.1694e-12	457.215	1.85201e-12
457.669	4.6208e-11	457.715	7.3934e-11	457.998	9.56738e-11		457.669	7.85417e-14	457.998	1.0363e-13	457.715	6.52436e-14		457.669	3.54277e-12	458.25	2.1784e-12	457.715	1.86192e-12
458.169	4.60626e-11	458.215	7.40398e-11	458.498	9.45401e-11		458.169	7.58818e-14	458.498	1.03922e-13	458.215	6.37773e-14		458.169	3.49282e-12	458.75	2.15529e-12	458.215	1.8405e-12
458.669	4.58497e-11	458.715	7.42839e-11	458.998	9.48509e-11		458.669	7.39803e-14	458.998	1.04232e-13	458.715	6.2784e-14		458.669	3.47541e-12	459.25	2.09918e-12	458.715	1.8474e-12
459.169	4.59756e-11	459.215	7.37096e-11	459.498	9.46428e-11		459.169	7.28526e-14	459.498	1.04477e-13	459.215	6.24036e-14		459.169	3.47499e-12	459.75	2.14411e-12	459.215	1.86647e-12
459.669	4.57986e-11	459.715	7.37394e-11	459.998	9.42995e-11		459.669	7.24096e-14	459.998	1.0461e-13	459.715	6.26638e-14		459.669	3.46192e-12	460.25	2.10943e-12	459.715	1.8498e-12
460.169	4.54553e-11	460.215	7.39445e-11	460.498	9.41535e-11		460.169	7.24913e-14	460.498	1.04623e-13	460.215	6.3474e-14		460.169	3.47522e-12	460.75	2.10357e-12	460.215	1.85417e-12
460.669	4.56236e-11	460.715	7.36701e-11	460.998	9.29569e-11		460.669	7.29034e-14	460.998	1.0454e-13	460.715	6.46459e-14		460.669	3.51302e-12	461.25	2.09563e-12	460.715	1.85268e-12
461.169	4.55245e-11	461.215	7.31753e-11	461.498	9.3793e-11		461.169	7.34505e-14	461.498	1.04392e-13	461.215	6.59378e-14		461.169	3.46659e-12	461.75	2.09302e-12	461.215	1.84909e-12
461.669	4.53763e-11	461.715	7.35275e-11	461.998	9.26218e-11		461.669	7.396e-14	461.998	1.04196e-13	461.715	6.7108e-14		461.669	3.45928e-12	462.25	2.10048e-12	461.715	1.86051e-12
462.169	4.53469e-11	462.215	7.34748e-11	462.498	9.19469e-11		462.169	7.42972e-14	462.498	1.03936e-13	462.215	6.7966e-14		462.169	3.48629e-12	462.75	2.10238e-12	462.215	1.85983e-12
462.669	4.52253e-11	462.715	7.35549e-11	462.998	9.1591e-11		462.669	7.43721e-14	462.998	1.03565e-13	462.715	6.84062e-14		462.669	3.42599e-12	463.25	2.0971e-12	462.715	1.83333e-12
463.169	4.49247e-11	463.215	7.33672e-11	463.498	9.12033e-11		463.169	7.41408e-14	463.498	1.03011e-13	463.215	6.84177e-14		463.169	3.42795e-12	463.75	2.0692e-12	463.215	1.82884e-12
463.669	4.50226e-11	463.715	7.34395e-11	463.998	9.04661e-11		463.669	7.36034e-14	463.998	1.022e-13	463.715	6.80689e-14		463.669	3.42775e-12	464.25	2.04867e-12	463.715	1.81931e-12
464.169	4.48536e-11	464.215	7.28256e-11	464.498	9.06109e-11		464.169	7.27993e-14	464.498	1.0108e-13	464.215	6.74743e-14		464.169	3.40294e-12	464.75	2.04481e-12	464.215	1.78844e-12
464.669	4.48338e-11	464.715	7.28141e-11	464.998	8.99615e-11		464.669	7.17999e-14	464.998	9.964e-14	464.715	6.67538e-14		464.669	3.41367e-12	465.25	2.03706e-12	464.715	1.82299e-12
465.169	4.48014e-11	465.215	7.2343e-11	465.498	8.96732e-11		465.169	7.06978e-14	465.498	9.79137e-14	465.215	6.59984e-14		465.169	3.40983e-12	465.75	2.04486e-12	465.215	1.82539e-12
465.669	4.46316e-11	465.715	7.26036e-11	465.998	8.94059e-11		465.669	6.95909e-14	465.998	9.59708e-14	465.715	6.52504e-14		465.669	3.41761e-12	466.25	2.02895e-12	465.715	1.80932e-12
466.169	4.44394e-11	466.215	7.22812e-11	466.498	8.8792e-11		466.169	6.85655e-14	466.498	9.39001e-14	466.215	6.4503e-14		466.169	3.40693e-12	466.75	2.03535e-12	466.215	1.80861e-12
466.669	4.44349e-11	466.715	7.27463e-11	466.998	8.85348e-11		466.669	6.76788e-14	466.998	9.17888e-14	466.715	6.37171e-14		466.669	3.43703e-12	467.25	2.02059e-12	466.715	1.81487e-12
467.169	4.42179e-11	467.215	7.20092e-11	467.498	8.84554e-11		467.169	6.69459e-14	467.498	8.97077e-14	467.215	6.28465e-14		467.169	3.37895e-12	467.75	2.04795e-12	467.215	1.81563e-12
467.669	4.43302e-11	467.715	7.21994e-11	467.998	8.77597e-11		467.669	6.63358e-14	467.998	8.77065e-14	467.715	6.18639e-14		467.669	3.38259e-12	468.25	2.03239e-12	467.715	1.80034e-12
468.169	4.42522e-11	468.215	7.23734e-11	468.498	8.75765e-11		468.169	6.57785e-14	468.498	8.58222e-14	468.215	6.07768e-14		468.169	3.3708e-12	468.75	1.9961e-12	468.215	1.77407e-12
468.669	4.38869e-11	468.715	7.2264e-11	468.998	8.69434e-11		468.669	6.51831e-14	468.998	8.40934e-14	468.715	5.96318e-14		468.669	3.36903e-12	469.25	1.9726e-12	468.715	1.75485e-12
469.169	4.40117e-11	469.215	7.16596e-11	469.498	8.64606e-11		469.169	6.44642e-14	469.498	8.25762e-14	469.215	5.85042e-14		469.169	3.36047e-12	469.75	1.9934e-12	469.215	1.77132e-12
469.669	4.40514e-11	469.715	7.1959e-11	469.998	8.66792e-11		469.669	6.35699e-14	469.998	8.13505e-14	469.715	5.74807e-14		469.669	3.35268e-12	470.25	1.97854e-12	469.715	1.77515e-12
470.169	4.37406e-11	470.215	7.18277e-11	470.498	8.63021e-11		470.169	6.25041e-14	470.498	8.05137e-14	470.215	5.66412e-14		470.169	3.35557e-12	470.75	1.97091e-12	470.215	1.77308e-12
470.669	4.3632e-11	470.715	7.17924e-11	470.998	8.57571e-11		470.669	6.13372e-14	470.998	8.01604e-14	470.715	5.60448e-14		470.669	3.36169e-12	471.25	1.93756e-12	470.715	1.79188e-12
471.169	4.38013e-11	471.215	7.14574e-11	471.498	8.53553e-11		471.169	6.02004e-14	471.498	8.03536e-14	471.215	5.57255e-14		471.169	3.34193e-12	471.75	1.96665e-12	471.215	1.7757e-12
471.669	4.35602e-11	471.715	7.17204e-11	471.998	8.524e-11		471.669	5.92638e-14	471.998	8.1097e-14	471.715	5.5695e-14		471.669	3.33037e-12	472.25	1.9512e-12	471.715	1.79749e-12
472.169	4.34445e-11	472.215	7.14996e-11	472.498	8.47736e-11		472.169	5.87024e-14	472.498	8.23186e-14	472.215	5.5949e-14		472.169	3.30208e-12	472.75	1.92976e-12	472.215	1.7624e-12
472.669	4.32967e-11	472.715	7.12141e-11	472.998	8.41561e-11		472.669	5.86571e-14	472.998	8.3873e-14	472.715	5.64726e-14		472.669	3.30158e-12	473.25	1.94154e-12	472.715	1.75854e-12
473.169	4.33129e-11	473.215	7.12565e-11	473.498	8.4071e-11		473.169	5.92003e-14	473.498	8.55656e-14	473.215	5.72395e-14		473.169	3.31584e-12	473.75	1.92119e-12	473.215	1.79569e-12
473.669	4.3102e-11	473.715	7.15383e-11	473.998	8.38065e-11		473.669	6.03146e-14	473.998	8.71915e-14	473.715	5.82044e-14		473.669	3.28901e-12	474.25	1.92148e-12	473.715	1.77867e-12
474.169	4.30991e-11	474.215	7.11287e-11	474.498	8.3117e-11		474.169	6.18883e-14	474.498	8.85809e-14	474.215	5.92936e-14		474.169	3.2672e-12	474.75	1.89544e-12	474.215	1.77192e-12
474.669	4.29835e-11	474.715	7.07866e-11	474.998	8.32174e-11		474.669	6.37318e-14	474.998	8.9636e-14	474.715	6.03978e-14		474.669	3.28475e-12	475.25	1.91243e-12	474.715	1.77261e-12
475.169	4.27692e-11	475.215	7.09037e-11	475.498	8.27602e-11		475.169	6.56084e-14	475.498	9.03492e-14	475.215	6.13757e-14		475.169	3.30222e-12	475.75	1.92031e-12	475.215	1.78358e-12
475.669	4.27401e-11	475.715	7.08876e-11	475.998	8.26641e-11		475.669	6.72755e-14	475.998	9.07954e-14	475.715	6.20718e-14		475.669	3.31113e-12	476.25	1.90815e-12	475.715	1.76615e-12
476.169	4.26786e-11	476.215	7.08509e-11	476.498	8.27068e-11		476.169	6.85251e-14	476.498	9.11011e-14	476.215	6.23471e-14		476.169	3.27798e-12	476.75	1.89512e-12	476.215	1.77816e-12
476.669	4.26291e-11	476.715	7.084e-11	476.998	8.20136e-11		476.669	6.92171e-14	476.998	9.13973e-14	476.715	6.21178e-14		476.669	3.26905e-12	477.25	1.90393e-12	476.715	1.76119e-12
477.169	4.26295e-11	477.215	7.05668e-11	477.498	8.18309e-11		477.169	6.92978e-14	477.498	9.17714e-14	477.215	6.13889e-14		477.169	3.28443e-12	477.75	1.87438e-12	477.215	1.76141e-12
477.669	4.24521e-11	477.715	7.06234e-11	477.998	8.17192e-11		477.669	6.88021e-14	477.998	9.22317e-14	477.715	6.0273e-14		477.669	3.23581e-12	478.25	1.88026e-12	477.715	1.74224e-12
478.169	4.24805e-11	478.215	7.02521e-11	478.498	8.10021e-11		478.169	6.78397e-14	478.498	9.26957e-14	478.215	5.89828e-14		478.169	3.21764e-12	478.75	1.85087e-12	478.215	1.74428e-12
478.669	4.2549e-11	478.715	7.03469e-11	478.998	8.09781e-11		478.669	6.65704e-14	478.998	9.30055e-14	478.715	5.77974e-14		478.669	3.2253e-12	479.25	1.84522e-12	478.715	1.74994e-12
479.169	4.22224e-11	479.215	7.01194e-11	479.498	8.0367e-11		479.169	6.51746e-14	479.498	9.29685e-14	479.215	5.70058e-14		479.169	3.22991e-12	479.75	1.84096e-12	479.215	1.7103e-12
479.669	4.23234e-11	479.715	7.00434e-11	479.998	8.01793e-11		479.669	6.38241e-14	479.998	9.24097e-14	479.715	5.68414e-14		479.669	3.21705e-12	480.25	1.85527e-12	479.715	1.7627e-12
480.169	4.18675e-11	480.215	7.01653e-11	480.498	8.00314e-11		480.169	6.266e-14	480.498	9.12238e-14	480.215	5.74245e-14		480.169	3.22678e-12	480.75	1.85451e-12	480.215	1.73727e-12
480.669	4.18144e-11	480.715	7.01195e-11	480.998	7.92562e-11		480.669	6.17791e-14	480.998	8.94114e-14	480.715	5.87293e-14		480.669	3.24525e-12	481.25	1.84573e-12	480.715	1.72687e-12
481.169	4.18316e-11	481.215	7.01014e-11	481.498	7.9453e-11		481.169	6.1229e-14	481.498	8.70907e-14	481.215	6.05852e-14		481.169	3.21301e-12	481.75	1.85091e-12	481.215	1.73057e-12
481.669	4.18091e-11	481.715	6.98793e-11	481.998	7.9266e-11		481.669	6.10119e-14	481.998	8.44818e-14	481.715	6.27142e-14		481.669	3.17889e-12	482.25	1.80685e-12	481.715	1.75054e-12
482.169	4.16298e-11	482.215	6.99633e-11	482.498	7.88772e-11		482.169	6.10918e-14	482.498	8.18669e-14	482.215	6.47947e-14		482.169	3.14865e-12	482.75	1.83925e-12	482.215	1.75458e-12
482.669	4.14862e-11	482.715	6.9592e-11	482.998	7.89978e-11		482.669	6.14057e-14	482.998	7.95389e-14	482.715	6.65362e-14		482.669	3.18161e-12	483.25	1.83898e-12	482.715	1.71989e-12
483.169	4.14896e-11	483.215	6.98142e-11	483.498	7.81893e-11		483.169	6.1874e-14	483.498	7.77483e-14	483.215	6.77441e-14		483.169	3.17646e-12	483.75	1.81846e-12	483.215	1.70205e-12
483.669	4.13016e-11	483.715	6.97575e-11	483.998	7.83383e-11		483.669	6.24101e-14	483.998	7.66632e-14	483.715	6.83576e-14		483.669	3.16125e-12	484.25	1.79387e-12	483.715	1.72444e-12
484.169	4.14263e-11	484.215	6.93186e-11	484.498	7.75292e-11		484.169	6.29298e-14	484.498	7.63483e-14	484.215	6.84509e-14		484.169	3.18751e-12	484.75	1.81141e-12	484.215	1.73767e-12
484.669	4.1209e-11	484.715	6.92481e-11	484.998	7.77661e-11		484.669	6.33586e-14	484.998	7.67663e-14	484.715	6.81983e-14		484.669	3.14866e-12	485.25	1.81468e-12	484.715	1.70865e-12
485.169	4.12742e-11	485.215	6.95289e-11	485.498	7.74385e-11		485.169	6.36397e-14	485.498	7.77988e-14	485.215	6.7815e-14		485.169	3.157e-12	485.75	1.78587e-12	485.215	1.71864e-12
485.669	4.09752e-11	485.715	6.93186e-11	485.998	7.65917e-11		485.669	6.37397e-14	485.998	7.92788e-14	485.715	6.7489e-14		485.669	3.16781e-12	486.25	1.79953e-12	485.715	1.72872e-12
486.169	4.12457e-11	486.215	6.90037e-11	486.498	7.68332e-11		486.169	6.36527e-14	486.498	8.1026e-14	486.215	6.7326e-14		486.169	3.13601e-12	486.75	1.79366e-12	486.215	1.71201e-12
486.669	4.11723e-11	486.715	6.92491e-11	486.998	7.66606e-11		486.669	6.34017e-14	486.998	8.28757e-14	486.715	6.73204e-14		486.669	3.11737e-12	487.25	1.78489e-12	486.715	1.72599e-12
487.169	4.09586e-11	487.215	6.87657e-11	487.498	7.60408e-11		487.169	6.30352e-14	487.498	8.46971e-14	487.215	6.73611e-14		487.169	3.13554e-12	487.75	1.77189e-12	487.215	1.69162e-12
487.669	4.09672e-11	487.715	6.86473e-11	487.998	7.62529e-11		487.669	6.26194e-14	487.998	8.63959e-14	487.715	6.72681e-14		487.669	3.10132e-12	488.25	1.76982e-12	487.715	1.70666e-12
488.169	4.09774e-11	488.215	6.85626e-11	488.498	7.57186e-11		488.169	6.22272e-14	488.498	8.79066e-14	488.215	6.68486e-14		488.169	3.10496e-12	488.75	1.77448e-12	488.215	1.70694e-12
488.669	4.07776e-11	488.715	6.86343e-11	488.998	7.54272e-11		488.669	6.19256e-14	488.998	8.91764e-14	488.715	6.59563e-14		488.669	3.12035e-12	489.25	1.76678e-12	488.715	1.71937e-12
489.169	4.06495e-11	489.215	6.84936e-11	489.498	7.55128e-11		489.169	6.17638e-14	489.498	9.01493e-14	489.215	6.45375e-14		489.169	3.10467e-12	489.75	1.76626e-12	489.215	1.68102e-12
489.669	4.0605e-11	489.715	6.85147e-11	489.998	7.47422e-11		489.669	6.17656e-14	489.998	9.07553e-14	489.715	6.26515e-14		489.669	3.09511e-12	490.25	1.76965e-12	489.715	1.70858e-12
490.169	4.04655e-11	490.215	6.84957e-11	490.498	7.50262e-11		490.169	6.19272e-14	490.498	9.09109e-14	490.215	6.04616e-14		490.169	3.08968e-12	490.75	1.78292e-12	490.215	1.72577e-12
490.669	4.03132e-11	490.715	6.83802e-11	490.998	7.47106e-11		490.669	6.22221e-14	490.998	9.05306e-14	490.715	5.8201e-14		490.669	3.08988e-12	491.25	1.72556e-12	490.715	1.69165e-12
491.169	4.03428e-11	491.215	6.81366e-11	491.498	7.43429e-11		491.169	6.26109e-14	491.498	8.95501e-14	491.215	5.61231e-14		491.169	3.08151e-12	491.75	1.74076e-12	491.215	1.6855e-12
491.669	4.02961e-11	491.715	6.80603e-11	491.998	7.38944e-11		491.669	6.30543e-14	491.998	8.79547e-14	491.715	5.44499e-14		491.669	3.08676e-12	492.25	1.73393e-12	491.715	1.65969e-12
492.169	4.01469e-11	492.215	6.79177e-11	492.498	7.39754e-11		492.169	6.35256e-14	492.498	8.58056e-14	492.215	5.33318e-14		492.169	3.07091e-12	492.75	1.73032e-12	492.215	1.70105e-12
492.669	4.00413e-11	492.715	6.77248e-11	492.998	7.36713e-11		492.669	6.40191e-14	492.998	8.32563e-14	492.715	5.28245e-14		492.669	3.06339e-12	493.25	1.72423e-12	492.715	1.64957e-12
493.169	4.008e-11	493.215	6.79132e-11	493.498	7.33461e-11		493.169	6.45515e-14	493.498	8.0552e-14	493.215	5.28879e-14		493.169	3.04825e-12	493.75	1.73783e-12	493.215	1.65477e-12
493.669	3.9908e-11	493.715	6.75225e-11	493.998	7.33353e-11		493.669	6.51565e-14	493.998	7.80067e-14	493.715	5.34031e-14		493.669	3.04639e-12	494.25	1.71639e-12	493.715	1.67915e-12
494.169	3.98448e-11	494.215	6.76602e-11	494.498	7.3311e-11		494.169	6.58729e-14	494.498	7.59605e-14	494.215	5.42013e-14		494.169	3.08173e-12	494.75	1.73449e-12	494.215	1.6965e-12
494.669	3.9894e-11	494.715	6.7851e-11	494.998	7.25398e-11		494.669	6.67298e-14	494.998	7.47206e-14	494.715	5.50968e-14		494.669	3.06381e-12	495.25	1.70753e-12	494.715	1.69148e-12
495.169	3.97315e-11	495.215	6.76445e-11	495.498	7.27994e-11		495.169	6.77323e-14	495.498	7.45001e-14	495.215	5.59185e-14		495.169	3.02341e-12	495.75	1.70944e-12	495.215	1.6924e-12
495.669	3.96218e-11	495.715	6.74031e-11	495.998	7.22146e-11		495.669	6.88526e-14	495.998	7.53653e-14	495.715	5.6534e-14		495.669	3.0098e-12	496.25	1.68914e-12	495.715	1.69523e-12
496.169	3.9547e-11	496.215	6.75174e-11	496.498	7.21804e-11		496.169	7.00288e-14	496.498	7.72073e-14	496.215	5.68658e-14		496.169	3.01825e-12	496.75	1.69261e-12	496.215	1.68714e-12
496.669	3.94826e-11	496.715	6.74304e-11	496.998	7.18982e-11		496.669	7.11731e-14	496.998	7.97463e-14	496.715	5.68987e-14		496.669	2.98409e-12	497.25	1.68249e-12	496.715	1.67314e-12
497.169	3.93633e-11	497.215	6.72059e-11	497.498	7.11607e-11		497.169	7.21869e-14	497.498	8.25731e-14	497.215	5.66783e-14		497.169	3.00709e-12	497.75	1.68975e-12	497.215	1.66703e-12
497.669	3.9166e-11	497.715	6.71979e-11	497.998	7.11195e-11		497.669	7.29804e-14	497.998	8.522e-14	497.715	5.63026e-14		497.669	2.99617e-12	498.25	1.67572e-12	497.715	1.63622e-12
498.169	3.92957e-11	498.215	6.66389e-11	498.498	7.10546e-11		498.169	7.34918e-14	498.498	8.72498e-14	498.215	5.5906e-14		498.169	2.98525e-12	498.75	1.69535e-12	498.215	1.64124e-12
498.669	3.92375e-11	498.715	6.72264e-11	498.998	7.06964e-11		498.669	7.37007e-14	498.998	8.83421e-14	498.715	5.5637e-14		498.669	2.99708e-12	499.25	1.69372e-12	498.715	1.64591e-12
499.169	3.92033e-11	499.215	6.68095e-11	499.498	7.04674e-11		499.169	7.36322e-14	499.498	8.83578e-14	499.215	5.56321e-14		499.169	2.98626e-12	499.75	1.67817e-12	499.215	1.63942e-12
499.669	3.92082e-11	499.715	6.68972e-11	499.998	7.02134e-11		499.669	7.33505e-14	499.998	8.73652e-14	499.715	5.59895e-14		499.669	2.98922e-12	500.25	1.6821e-12	499.715	1.6704e-12
500.169	3.9092e-11	500.215	6.67987e-11	500.498	7.05071e-11		500.169	7.29429e-14	500.498	8.56209e-14	500.215	5.67476e-14		500.169	2.98252e-12	500.75	1.64931e-12	500.215	1.65803e-12
500.669	3.90203e-11	500.715	6.63091e-11	500.998	7.00891e-11		500.669	7.24979e-14	500.998	8.35087e-14	500.715	5.7875e-14		500.669	2.96242e-12	501.25	1.65822e-12	500.715	1.6451e-12
501.169	3.89248e-11	501.215	6.65979e-11	501.498	7.02406e-11		501.169	7.20829e-14	501.498	8.14512e-14	501.215	5.92745e-14		501.169	2.92829e-12	501.75	1.65473e-12	501.215	1.64376e-12
501.669	3.86542e-11	501.715	6.65645e-11	501.998	6.97587e-11		501.669	7.17279e-14	501.998	7.98147e-14	501.715	6.08032e-14		501.669	2.9536e-12	502.25	1.65403e-12	501.715	1.64942e-12
502.169	3.86215e-11	502.215	6.62246e-11	502.498	6.9581e-11		502.169	7.14181e-14	502.498	7.88314e-14	502.215	6.23039e-14		502.169	2.9303e-12	502.75	1.63249e-12	502.215	1.65662e-12
502.669	3.85425e-11	502.715	6.62442e-11	502.998	6.90391e-11		502.669	7.10998e-14	502.998	7.85576e-14	502.715	6.36421e-14		502.669	2.95693e-12	503.25	1.64891e-12	502.715	1.64255e-12
503.169	3.86344e-11	503.215	6.62372e-11	503.498	6.89621e-11		503.169	7.06967e-14	503.498	7.88761e-14	503.215	6.47359e-14		503.169	2.94162e-12	503.75	1.6411e-12	503.215	1.62209e-12
503.669	3.85962e-11	503.715	6.63341e-11	503.998	6.89224e-11		503.669	7.01336e-14	503.998	7.95431e-14	503.715	6.55736e-14		503.669	2.95409e-12	504.25	1.63374e-12	503.715	1.63006e-12
504.169	3.82484e-11	504.215	6.63546e-11	504.498	6.88308e-11		504.169	6.93614e-14	504.498	8.02626e-14	504.215	6.62092e-14		504.169	2.9192e-12	504.75	1.61616e-12	504.215	1.634e-12
504.669	3.8242e-11	504.715	6.6079e-11	504.998	6.84734e-11		504.669	6.8376e-14	504.998	8.07693e-14	504.715	6.67395e-14		504.669	2.90477e-12	505.25	1.5931e-12	504.715	1.64479e-12
505.169	3.8256e-11	505.215	6.64299e-11	505.498	6.85629e-11		505.169	6.72259e-14	505.498	8.08973e-14	505.215	6.72666e-14		505.169	2.90963e-12	505.75	1.60297e-12	505.215	1.6339e-12
505.669	3.82506e-11	505.715	6.60321e-11	505.998	6.81058e-11		505.669	6.6006e-14	505.998	8.06155e-14	505.715	6.78589e-14		505.669	2.8936e-12	506.25	1.59992e-12	505.715	1.6352e-12
506.169	3.79798e-11	506.215	6.62199e-11	506.498	6.80457e-11		506.169	6.48387e-14	506.498	8.00228e-14	506.215	6.85206e-14		506.169	2.90206e-12	506.75	1.60503e-12	506.215	1.65314e-12
506.669	3.80838e-11	506.715	6.5953e-11	506.998	6.73673e-11		506.669	6.38463e-14	506.998	7.93059e-14	506.715	6.91824e-14		506.669	2.89459e-12	507.25	1.63061e-12	506.715	1.63217e-12
507.169	3.79588e-11	507.215	6.60379e-11	507.498	6.77688e-11		507.169	6.3122e-14	507.498	7.86749e-14	507.215	6.9715e-14		507.169	2.91346e-12	507.75	1.59717e-12	507.215	1.60504e-12
507.669	3.82573e-11	507.715	6.58259e-11	507.998	6.68889e-11		507.669	6.27088e-14	507.998	7.82948e-14	507.715	6.99637e-14		507.669	2.90236e-12	508.25	1.61117e-12	507.715	1.62472e-12
508.169	3.80218e-11	508.215	6.58882e-11	508.498	6.75228e-11		508.169	6.25901e-14	508.498	7.82346e-14	508.215	6.97934e-14		508.169	2.90786e-12	508.75	1.61113e-12	508.215	1.61895e-12
508.669	3.77003e-11	508.715	6.55746e-11	508.998	6.70454e-11		508.669	6.26969e-14	508.998	7.84489e-14	508.715	6.91301e-14		508.669	2.89138e-12	509.25	1.56972e-12	508.715	1.62743e-12
509.169	3.77776e-11	509.215	6.56419e-11	509.498	6.62857e-11		509.169	6.29295e-14	509.498	7.87943e-14	509.215	6.79861e-14		509.169	2.90472e-12	509.75	1.58587e-12	509.215	1.63175e-12
509.669	3.7694e-11	509.715	6.55712e-11	509.998	6.66625e-11		509.669	6.31875e-14	509.998	7.9078e-14	509.715	6.64614e-14		509.669	2.89874e-12	510.25	1.58533e-12	509.715	1.60154e-12
510.169	3.7574e-11	510.215	6.53627e-11	510.498	6.64578e-11		510.169	6.34006e-14	510.498	7.91208e-14	510.215	6.47185e-14		510.169	2.84953e-12	510.75	1.56038e-12	510.215	1.6212e-12
510.669	3.76544e-11	510.715	6.52999e-11	510.998	6.6646e-11		510.669	6.35495e-14	510.998	7.88176e-14	510.715	6.29408e-14		510.669	2.86004e-12	511.25	1.56166e-12	510.715	1.61528e-12
511.169	3.74962e-11	511.215	6.54562e-11	511.498	6.59689e-11		511.169	6.36722e-14	511.498	7.81753e-14	511.215	6.12869e-14		511.169	2.8878e-12	511.75	1.57539e-12	511.215	1.61933e-12
511.669	3.72844e-11	511.715	6.48285e-11	511.998	6.61827e-11		511.669	6.38503e-14	511.998	7.73198e-14	511.715	5.98539e-14		511.669	2.86029e-12	512.25	1.56651e-12	511.715	1.6269e-12
512.169	3.75045e-11	512.215	6.46186e-11	512.498	6.60023e-11		512.169	6.41811e-14	512.498	7.64675e-14	512.215	5.86641e-14		512.169	2.88091e-12	512.75	1.569e-12	512.215	1.59629e-12
512.669	3.73875e-11	512.715	6.49202e-11	512.998	6.58755e-11		512.669	6.47407e-14	512.998	7.58702e-14	512.715	5.76759e-14		512.669	2.83367e-12	513.25	1.55671e-12	512.715	1.58855e-12
513.169	3.72568e-11	513.215	6.52589e-11	513.498	6.56991e-11		513.169	6.55499e-14	513.498	7.57494e-14	513.215	5.68173e-14		513.169	2.85152e-12	513.75	1.55846e-12	513.215	1.58415e-12
513.669	3.69313e-11	513.715	6.48945e-11	513.998	6.55285e-11		513.669	6.65537e-14	513.998	7.62354e-14	513.715	5.6028e-14		513.669	2.8691e-12	514.25	1.54051e-12	513.715	1.58523e-12
514.169	3.70839e-11	514.215	6.49091e-11	514.498	6.56184e-11		514.169	6.76209e-14	514.498	7.73302e-14	514.215	5.52961e-14		514.169	2.84078e-12	514.75	1.52458e-12	514.215	1.597e-12
514.669	3.68516e-11	514.715	6.46451e-11	514.998	6.53712e-11		514.669	6.85671e-14	514.998	7.89004e-14	514.715	5.46755e-14		514.669	2.81102e-12	515.25	1.53523e-12	514.715	1.61834e-12
515.169	3.70406e-11	515.215	6.52422e-11	515.498	6.46481e-11		515.169	6.91959e-14	515.498	8.07043e-14	515.215	5.42778e-14		515.169	2.81648e-12	515.75	1.54004e-12	515.215	1.63278e-12
515.669	3.69706e-11	515.715	6.46121e-11	515.998	6.41972e-11		515.669	6.93474e-14	515.998	8.24435e-14	515.715	5.42385e-14		515.669	2.81978e-12	516.25	1.55111e-12	515.715	1.60139e-12
516.169	3.69373e-11	516.215	6.45637e-11	516.498	6.46087e-11		516.169	6.89435e-14	516.498	8.3827e-14	516.215	5.467e-14		516.169	2.80469e-12	516.75	1.53755e-12	516.215	1.60796e-12
516.669	3.67824e-11	516.715	6.4258e-11	516.998	6.46269e-11		516.669	6.80144e-14	516.998	8.46322e-14	516.715	5.56157e-14		516.669	2.80902e-12	517.25	1.55977e-12	516.715	1.60383e-12
517.169	3.67911e-11	517.215	6.41479e-11	517.498	6.39808e-11		517.169	6.67003e-14	517.498	8.47491e-14	517.215	5.70216e-14		517.169	2.80618e-12	517.75	1.53554e-12	517.215	1.61566e-12
517.669	3.65389e-11	517.715	6.45141e-11	517.998	6.28919e-11		517.669	6.52253e-14	517.998	8.41982e-14	517.715	5.87361e-14		517.669	2.79023e-12	518.25	1.51934e-12	517.715	1.57178e-12
518.169	3.66829e-11	518.215	6.44952e-11	518.498	6.30234e-11		518.169	6.385e-14	518.498	8.31206e-14	518.215	6.05404e-14		518.169	2.81302e-12	518.75	1.49367e-12	518.215	1.57477e-12
518.669	3.65878e-11	518.715	6.44403e-11	518.998	6.31268e-11		518.669	6.28137e-14	518.998	8.17437e-14	518.715	6.22014e-14		518.669	2.76761e-12	519.25	1.51523e-12	518.715	1.56373e-12
519.169	3.65097e-11	519.215	6.42877e-11	519.498	6.29623e-11		519.169	6.22824e-14	519.498	8.03324e-14	519.215	6.35328e-14		519.169	2.7681e-12	519.75	1.4937e-12	519.215	1.56493e-12
519.669	3.65287e-11	519.715	6.44002e-11	519.998	6.29556e-11		519.669	6.23137e-14	519.998	7.9136e-14	519.715	6.44445e-14		519.669	2.77327e-12	520.25	1.49292e-12	519.715	1.60252e-12
520.169	3.6471e-11	520.215	6.43569e-11	520.498	6.27527e-11		520.169	6.28501e-14	520.498	7.83426e-14	520.215	6.49662e-14		520.169	2.76511e-12	520.75	1.50428e-12	520.215	1.57694e-12
520.669	3.63708e-11	520.715	6.38889e-11	520.998	6.22708e-11		520.669	6.37394e-14	520.998	7.8049e-14	520.715	6.52372e-14		520.669	2.77913e-12	521.25	1.50829e-12	520.715	1.58602e-12
521.169	3.63844e-11	521.215	6.41044e-11	521.498	6.30643e-11		521.169	6.47769e-14	521.498	7.82491e-14	521.215	6.54632e-14		521.169	2.77589e-12	521.75	1.49777e-12	521.215	1.61737e-12
521.669	3.61565e-11	521.715	6.3877e-11	521.998	6.17034e-11		521.669	6.57577e-14	521.998	7.88438e-14	521.715	6.58538e-14		521.669	2.77611e-12	522.25	1.49245e-12	521.715	1.56479e-12
522.169	3.6082e-11	522.215	6.39882e-11	522.498	6.16626e-11		522.169	6.65235e-14	522.498	7.96645e-14	522.215	6.65569e-14		522.169	2.77005e-12	522.75	1.47772e-12	522.215	1.57694e-12
522.669	3.60144e-11	522.715	6.39397e-11	522.998	6.15394e-11		522.669	6.69932e-14	522.998	8.05084e-14	522.715	6.76104e-14		522.669	2.74515e-12	523.25	1.46964e-12	522.715	1.56509e-12
523.169	3.59767e-11	523.215	6.3275e-11	523.498	6.13722e-11		523.169	6.71693e-14	523.498	8.11753e-14	523.215	6.8924e-14		523.169	2.73696e-12	523.75	1.42836e-12	523.215	1.60233e-12
523.669	3.59417e-11	523.715	6.41218e-11	523.998	6.10144e-11		523.669	6.71207e-14	523.998	8.15012e-14	523.715	7.02968e-14		523.669	2.72273e-12	524.25	1.47999e-12	523.715	1.58813e-12
524.169	3.57834e-11	524.215	6.34433e-11	524.498	6.09999e-11		524.169	6.69499e-14	524.498	8.1383e-14	524.215	7.14664e-14		524.169	2.73571e-12	524.75	1.47383e-12	524.215	1.56577e-12
524.669	3.60105e-11	524.715	6.36606e-11	524.998	6.06803e-11		524.669	6.67557e-14	524.998	8.07907e-14	524.715	7.21751e-14		524.669	2.73037e-12	525.25	1.46899e-12	524.715	1.58678e-12
525.169	3.57178e-11	525.215	6.39436e-11	525.498	6.09584e-11		525.169	6.66035e-14	525.498	7.97676e-14	525.215	7.22363e-14		525.169	2.70375e-12	525.75	1.47627e-12	525.215	1.59651e-12
525.669	3.59009e-11	525.715	6.30004e-11	525.998	6.08942e-11		525.669	6.65114e-14	525.998	7.84187e-14	525.715	7.15831e-14		525.669	2.72629e-12	526.25	1.44507e-12	525.715	1.59578e-12
526.169	3.56377e-11	526.215	6.31461e-11	526.498	6.06019e-11		526.169	6.64566e-14	526.498	7.68898e-14	526.215	7.02874e-14		526.169	2.72212e-12	526.75	1.46176e-12	526.215	1.55849e-12
526.669	3.54825e-11	526.715	6.32872e-11	526.998	6.04373e-11		526.669	6.63951e-14	526.998	7.53442e-14	526.715	6.8545e-14		526.669	2.71712e-12	527.25	1.4517e-12	526.715	1.5838e-12
527.169	3.56669e-11	527.215	6.33645e-11	527.498	6.00981e-11		527.169	6.62883e-14	527.498	7.39378e-14	527.215	6.66319e-14		527.169	2.70894e-12	527.75	1.45747e-12	527.215	1.54697e-12
527.669	3.55116e-11	527.715	6.39864e-11	527.998	6.00475e-11		527.669	6.61243e-14	527.998	7.27986e-14	527.715	6.48431e-14		527.669	2.69337e-12	528.25	1.4262e-12	527.715	1.53358e-12
528.169	3.55726e-11	528.215	6.31822e-11	528.498	5.99111e-11		528.169	6.59249e-14	528.498	7.20134e-14	528.215	6.34294e-14		528.169	2.68379e-12	528.75	1.43292e-12	528.215	1.55709e-12
528.669	3.55834e-11	528.715	6.36834e-11	528.998	5.97773e-11		528.669	6.5736e-14	528.998	7.16215e-14	528.715	6.25452e-14		528.669	2.67485e-12	529.25	1.44323e-12	528.715	1.53881e-12
529.169	3.55389e-11	529.215	6.33809e-11	529.498	5.95864e-11		529.169	6.56035e-14	529.498	7.16165e-14	529.215	6.22199e-14		529.169	2.69862e-12	529.75	1.43707e-12	529.215	1.5176e-12
529.669	3.53832e-11	529.715	6.35377e-11	529.998	5.9203e-11		529.669	6.55452e-14	529.998	7.19536e-14	529.715	6.23552e-14		529.669	2.68468e-12	530.25	1.44161e-12	529.715	1.55675e-12
530.169	3.5103e-11	530.215	6.29518e-11	530.498	5.918e-11		530.169	6.55285e-14	530.498	7.25606e-14	530.215	6.27489e-14		530.169	2.69761e-12	530.75	1.4323e-12	530.215	1.55817e-12
530.669	3.53363e-11	530.715	6.17181e-11	530.998	5.82644e-11		530.669	6.5467e-14	530.998	7.33501e-14	530.715	6.31375e-14		530.669	2.71057e-12	531.25	1.43134e-12	530.715	1.56095e-12
531.169	3.52387e-11	531.215	6.14689e-11	531.498	5.91113e-11		531.169	6.52383e-14	531.498	7.42313e-14	531.215	6.32488e-14		531.169	2.66624e-12	531.75	1.40722e-12	531.215	1.54794e-12
531.669	3.5098e-11	531.715	6.26021e-11	531.998	5.93628e-11		531.669	6.4722e-14	531.998	7.51194e-14	531.715	6.28547e-14		531.669	2.66326e-12	532.25	1.40909e-12	531.715	1.5508e-12
532.169	3.49998e-11	532.215	6.33559e-11	532.498	5.82454e-11		532.169	6.38472e-14	532.498	7.59433e-14	532.215	6.18157e-14		532.169	2.64754e-12	532.75	1.3887e-12	532.215	1.544e-12
532.669	3.5163e-11	532.715	6.37843e-11	532.998	5.83444e-11		532.669	6.26326e-14	532.998	7.66515e-14	532.715	6.01085e-14		532.669	2.65898e-12	533.25	1.40869e-12	532.715	1.52689e-12
533.169	3.48891e-11	533.215	6.18646e-11	533.498	5.8625e-11		533.169	6.12075e-14	533.498	7.72156e-14	533.215	5.78354e-14		533.169	2.64248e-12	533.75	1.39862e-12	533.215	1.53872e-12
533.669	3.5043e-11	533.715	6.38353e-11	533.998	5.84485e-11		533.669	5.97995e-14	533.998	7.76319e-14	533.715	5.52119e-14		533.669	2.60977e-12	534.25	1.4272e-12	533.715	1.52138e-12
534.169	3.47895e-11	534.215	6.18513e-11	534.498	5.84083e-11		534.169	5.86901e-14	534.498	7.79206e-14	534.215	5.25351e-14		534.169	2.65038e-12	534.75	1.40692e-12	534.215	1.51809e-12
534.669	3.4624e-11	534.715	6.16908e-11	534.998	5.86022e-11		534.669	5.8146e-14	534.998	7.81208e-14	534.715	5.01378e-14		534.669	2.66947e-12	535.25	1.41345e-12	534.715	1.55481e-12
535.169	3.47739e-11	535.215	6.17402e-11	535.498	5.7665e-11		535.169	5.83438e-14	535.498	7.82821e-14	535.215	4.83344e-14		535.169	2.64069e-12	535.75	1.40209e-12	535.215	1.52692e-12
535.669	3.45934e-11	535.715	6.16864e-11	535.998	5.75199e-11		535.669	5.9309e-14	535.998	7.84522e-14	535.715	4.73684e-14		535.669	2.64109e-12	536.25	1.37575e-12	535.715	1.5298e-12
536.169	3.47803e-11	536.215	6.17054e-11	536.498	5.78758e-11		536.169	6.08889e-14	536.498	7.86631e-14	536.215	4.73702e-14		536.169	2.65694e-12	536.75	1.38129e-12	536.215	1.51038e-12
536.669	3.46645e-11	536.715	6.12877e-11	536.998	5.76914e-11		536.669	6.27697e-14	536.998	7.89182e-14	536.715	4.83342e-14		536.669	2.63467e-12	537.25	1.3723e-12	536.715	1.52806e-12
537.169	3.46433e-11	537.215	6.12345e-11	537.498	5.74338e-11		537.169	6.4538e-14	537.498	7.91844e-14	537.215	5.01204e-14		537.169	2.61897e-12	537.75	1.36954e-12	537.215	1.50332e-12
537.669	3.4454e-11	537.715	6.13525e-11	537.998	5.75467e-11		537.669	6.57721e-14	537.998	7.93919e-14	537.715	5.24807e-14		537.669	2.62636e-12	538.25	1.39667e-12	537.715	1.48784e-12
538.169	3.46247e-11	538.215	6.13965e-11	538.498	5.6826e-11		538.169	6.61413e-14	538.498	7.94442e-14	538.215	5.51059e-14		538.169	2.6103e-12	538.75	1.38491e-12	538.215	1.49069e-12
538.669	3.4487e-11	538.715	6.09653e-11	538.998	5.67768e-11		538.669	6.54879e-14	538.998	7.9237e-14	538.715	5.7683e-14		538.669	2.61013e-12	539.25	1.38482e-12	538.715	1.51644e-12
539.169	3.43759e-11	539.215	6.12462e-11	539.498	5.67294e-11		539.169	6.3868e-14	539.498	7.86833e-14	539.215	5.99508e-14		539.169	2.63385e-12	539.75	1.3854e-12	539.215	1.53116e-12
539.669	3.43718e-11	539.715	6.08716e-11	539.998	5.69026e-11		539.669	6.15416e-14	539.998	7.77383e-14	539.715	6.1741e-14		539.669	2.62915e-12	540.25	1.37223e-12	539.715	1.51131e-12
540.169	3.42411e-11	540.215	6.09891e-11	540.498	5.68917e-11		540.169	5.89119e-14	540.498	7.64186e-14	540.215	6.29974e-14		540.169	2.61053e-12	540.75	1.36352e-12	540.215	1.51907e-12
540.669	3.43592e-11	540.715	6.0819e-11	540.998	5.65161e-11		540.669	5.64303e-14	540.998	7.48092e-14	540.715	6.37674e-14		540.669	2.62517e-12	541.25	1.35908e-12	540.715	1.5068e-12
541.169	3.42265e-11	541.215	6.09872e-11	541.498	5.63954e-11		541.169	5.44913e-14	541.498	7.30543e-14	541.215	6.41727e-14		541.169	2.58327e-12	541.75	1.34634e-12	541.215	1.50399e-12
541.669	3.42457e-11	541.715	6.10269e-11	541.998	5.64304e-11		541.669	5.33444e-14	541.998	7.13342e-14	541.715	6.43654e-14		541.669	2.58531e-12	542.25	1.35124e-12	541.715	1.51725e-12
542.169	3.41936e-11	542.215	6.06546e-11	542.498	5.60061e-11		542.169	5.30467e-14	542.498	6.98304e-14	542.215	6.44837e-14		542.169	2.56164e-12	542.75	1.35428e-12	542.215	1.50267e-12
542.669	3.40782e-11	542.715	6.0777e-11	542.998	5.56195e-11		542.669	5.34659e-14	542.998	6.86879e-14	542.715	6.46183e-14		542.669	2.57059e-12	543.25	1.36402e-12	542.715	1.5085e-12
543.169	3.38971e-11	543.215	6.08463e-11	543.498	5.61126e-11		543.169	5.43324e-14	543.498	6.79834e-14	543.215	6.47963e-14		543.169	2.56932e-12	543.75	1.37117e-12	543.215	1.48591e-12
543.669	3.40255e-11	543.715	6.07638e-11	543.998	5.58324e-11		543.669	5.53242e-14	543.998	6.77067e-14	543.715	6.49852e-14		543.669	2.57969e-12	544.25	1.36736e-12	543.715	1.46638e-12
544.169	3.40018e-11	544.215	6.06853e-11	544.498	5.56661e-11		544.169	5.61601e-14	544.498	6.77624e-14	544.215	6.51121e-14		544.169	2.56683e-12	544.75	1.3274e-12	544.215	1.49741e-12
544.669	3.39052e-11	544.715	6.05338e-11	544.998	5.53518e-11		544.669	5.66754e-14	544.998	6.79905e-14	544.715	6.50904e-14		544.669	2.57935e-12	545.25	1.32603e-12	544.715	1.50808e-12
545.169	3.37431e-11	545.215	6.02969e-11	545.498	5.54889e-11		545.169	5.68602e-14	545.498	6.82024e-14	545.215	6.48439e-14		545.169	2.55208e-12	545.75	1.30245e-12	545.215	1.52223e-12
545.669	3.37221e-11	545.715	6.02535e-11	545.998	5.49224e-11		545.669	5.68505e-14	545.998	6.82242e-14	545.715	6.43214e-14		545.669	2.5498e-12	546.25	1.31517e-12	545.715	1.49903e-12
546.169	3.35518e-11	546.215	6.06056e-11	546.498	5.51424e-11		546.169	5.68773e-14	546.498	6.79374e-14	546.215	6.35002e-14		546.169	2.53823e-12	546.75	1.32691e-12	546.215	1.51252e-12
546.669	3.36431e-11	546.715	6.02671e-11	546.998	5.50572e-11		546.669	5.71887e-14	546.998	6.7306e-14	546.715	6.23806e-14		546.669	2.53701e-12	547.25	1.34452e-12	546.715	1.50556e-12
547.169	3.38281e-11	547.215	6.04649e-11	547.498	5.48259e-11		547.169	5.79691e-14	547.498	6.63851e-14	547.215	6.09785e-14		547.169	2.52693e-12	547.75	1.33756e-12	547.215	1.50983e-12
547.669	3.36123e-11	547.715	6.03547e-11	547.998	5.46812e-11		547.669	5.92783e-14	547.998	6.53078e-14	547.715	5.93219e-14		547.669	2.56207e-12	548.25	1.33962e-12	547.715	1.49473e-12
548.169	3.35805e-11	548.215	6.02161e-11	548.498	5.49572e-11		548.169	6.1027e-14	548.498	6.42547e-14	548.215	5.74574e-14		548.169	2.52923e-12	548.75	1.33826e-12	548.215	1.50362e-12
548.669	3.36646e-11	548.715	6.01188e-11	548.998	5.46732e-11		548.669	6.29954e-14	548.998	6.34135e-14	548.715	5.54645e-14		548.669	2.56514e-12	549.25	1.306e-12	548.715	1.47937e-12
549.169	3.32521e-11	549.215	6.01181e-11	549.498	5.45339e-11		549.169	6.48889e-14	549.498	6.29377e-14	549.215	5.34718e-14		549.169	2.53934e-12	549.75	1.30699e-12	549.215	1.50076e-12
549.669	3.36411e-11	549.715	6.02935e-11	549.998	5.44974e-11		549.669	6.6414e-14	549.998	6.29162e-14	549.715	5.16666e-14		549.669	2.51736e-12	550.25	1.30251e-12	549.715	1.48993e-12
550.169	3.33329e-11	550.215	6.00079e-11	550.498	5.42157e-11		550.169	6.73543e-14	550.498	6.33583e-14	550.215	5.02873e-14		550.169	2.51993e-12	550.75	1.31361e-12	550.215	1.49593e-12
550.669	3.31851e-11	550.715	5.97624e-11	550.998	5.41632e-11		550.669	6.76249e-14	550.998	6.41991e-14	550.715	4.95933e-14		550.669	2.48383e-12	551.25	1.31742e-12	550.715	1.50702e-12
551.169	3.31783e-11	551.215	6.00002e-11	551.498	5.39939e-11		551.169	6.7292e-14	551.498	6.53217e-14	551.215	4.98158e-14		551.169	2.52697e-12	551.75	1.30479e-12	551.215	1.48854e-12
551.669	3.32533e-11	551.715	5.97502e-11	551.998	5.408e-11		551.669	6.65537e-14	551.998	6.65894e-14	551.715	5.10969e-14		551.669	2.4977e-12	552.25	1.31106e-12	551.715	1.49428e-12
552.169	3.32323e-11	552.215	5.96878e-11	552.498	5.36324e-11		552.169	6.56872e-14	552.498	6.78796e-14	552.215	5.34355e-14		552.169	2.49714e-12	552.75	1.32648e-12	552.215	1.50267e-12
552.669	3.32279e-11	552.715	5.9714e-11	552.998	5.38168e-11		552.669	6.49784e-14	552.998	6.91098e-14	552.715	5.66546e-14		552.669	2.49798e-12	553.25	1.31647e-12	552.715	1.47468e-12
553.169	3.32251e-11	553.215	5.95473e-11	553.498	5.36688e-11		553.169	6.46511e-14	553.498	7.02488e-14	553.215	6.04064e-14		553.169	2.46856e-12	553.75	1.30154e-12	553.215	1.48536e-12
553.669	3.29283e-11	553.715	5.98251e-11	553.998	5.36743e-11		553.669	6.48152e-14	553.998	7.13105e-14	553.715	6.42183e-14		553.669	2.49089e-12	554.25	1.27453e-12	553.715	1.48495e-12
554.169	3.29734e-11	554.215	5.94719e-11	554.498	5.32231e-11		554.169	6.54425e-14	554.498	7.23335e-14	554.215	6.75732e-14		554.169	2.48516e-12	554.75	1.29041e-12	554.215	1.47751e-12
554.669	3.30229e-11	554.715	5.92527e-11	554.998	5.32917e-11		554.669	6.63776e-14	554.998	7.33507e-14	554.715	7.00085e-14		554.669	2.50102e-12	555.25	1.27166e-12	554.715	1.49202e-12
555.169	3.29148e-11	555.215	5.91953e-11	555.498	5.31015e-11		555.169	6.73761e-14	555.498	7.43611e-14	555.215	7.12082e-14		555.169	2.46926e-12	555.75	1.30206e-12	555.215	1.48991e-12
555.669	3.27545e-11	555.715	5.92319e-11	555.998	5.29249e-11		555.669	6.81621e-14	555.998	7.531e-14	555.715	7.1067e-14		555.669	2.43831e-12	556.25	1.29589e-12	555.715	1.50885e-12
556.169	3.28447e-11	556.215	5.90902e-11	556.498	5.30823e-11		556.169	6.84885e-14	556.498	7.6087e-14	556.215	6.97066e-14		556.169	2.44437e-12	556.75	1.29271e-12	556.215	1.50894e-12
556.669	3.30129e-11	556.715	5.91168e-11	556.998	5.27568e-11		556.669	6.81892e-14	556.998	7.65426e-14	556.715	6.7442e-14		556.669	2.46087e-12	557.25	1.30823e-12	556.715	1.47468e-12
557.169	3.28784e-11	557.215	5.90252e-11	557.498	5.26004e-11		557.169	6.72116e-14	557.498	7.65227e-14	557.215	6.47034e-14		557.169	2.48281e-12	557.75	1.28965e-12	557.215	1.49387e-12
557.669	3.28959e-11	557.715	5.9136e-11	557.998	5.2799e-11		557.669	6.56266e-14	557.998	7.59114e-14	557.715	6.19365e-14		557.669	2.46621e-12	558.25	1.26633e-12	557.715	1.44881e-12
558.169	3.289e-11	558.215	5.93842e-11	558.498	5.28158e-11		558.169	6.36157e-14	558.498	7.46734e-14	558.215	5.95043e-14		558.169	2.46934e-12	558.75	1.27308e-12	558.215	1.44681e-12
558.669	3.26787e-11	558.715	5.86703e-11	558.998	5.27073e-11		558.669	6.14407e-14	558.998	7.2884e-14	558.715	5.76184e-14		558.669	2.46799e-12	559.25	1.23712e-12	558.715	1.43653e-12
559.169	3.26906e-11	559.215	5.89987e-11	559.498	5.23011e-11		559.169	5.94015e-14	559.498	7.07365e-14	559.215	5.63136e-14		559.169	2.45743e-12	559.75	1.24128e-12	559.215	1.45106e-12
559.669	3.27038e-11	559.715	5.90519e-11	559.998	5.21567e-11		559.669	5.77916e-14	559.998	6.8524e-14	559.715	5.5472e-14		559.669	2.44938e-12	560.25	1.23002e-12	559.715	1.46811e-12
560.169	3.27082e-11	560.215	5.90918e-11	560.498	5.20632e-11		560.169	5.68541e-14	560.498	6.65953e-14	560.215	5.48853e-14		560.169	2.45321e-12	560.75	1.24049e-12	560.215	1.50466e-12
560.669	3.26118e-11	560.715	5.84418e-11	560.998	5.22003e-11		560.669	5.67457e-14	560.998	6.52941e-14	560.715	5.43368e-14		560.669	2.42662e-12	561.25	1.27047e-12	560.715	1.47806e-12
561.169	3.27221e-11	561.215	5.88177e-11	561.498	5.16531e-11		561.169	5.75112e-14	561.498	6.48919e-14	561.215	5.36768e-14		561.169	2.43337e-12	561.75	1.26302e-12	561.215	1.45923e-12
561.669	3.25944e-11	561.715	5.88149e-11	561.998	5.16946e-11		561.669	5.90699e-14	561.998	6.5531e-14	561.715	5.28711e-14		561.669	2.43289e-12	562.25	1.26163e-12	561.715	1.45274e-12
562.169	3.2512e-11	562.215	5.85591e-11	562.498	5.1918e-11		562.169	6.12188e-14	562.498	6.71886e-14	562.215	5.20086e-14		562.169	2.42801e-12	562.75	1.25312e-12	562.215	1.46277e-12
562.669	3.24668e-11	562.715	5.86215e-11	562.998	5.15837e-11		562.669	6.36514e-14	562.998	6.96735e-14	562.715	5.12682e-14		562.669	2.44939e-12	563.25	1.24938e-12	562.715	1.43212e-12
563.169	3.23598e-11	563.215	5.85494e-11	563.498	5.15674e-11		563.169	6.59943e-14	563.498	7.26548e-14	563.215	5.08562e-14		563.169	2.41946e-12	563.75	1.23694e-12	563.215	1.47638e-12
563.669	3.23076e-11	563.715	5.87866e-11	563.998	5.17195e-11		563.669	6.78576e-14	563.998	7.57206e-14	563.715	5.09341e-14		563.669	2.43888e-12	564.25	1.22233e-12	563.715	1.47118e-12
564.169	3.23949e-11	564.215	5.85926e-11	564.498	5.08811e-11		564.169	6.88957e-14	564.498	7.84531e-14	564.215	5.15583e-14		564.169	2.38096e-12	564.75	1.23763e-12	564.215	1.454e-12
564.669	3.22283e-11	564.715	5.82896e-11	564.998	5.14238e-11		564.669	6.8868e-14	564.998	8.05051e-14	564.715	5.26505e-14		564.669	2.37911e-12	565.25	1.2298e-12	564.715	1.45202e-12
565.169	3.22447e-11	565.215	5.87106e-11	565.498	5.1081e-11		565.169	6.76899e-14	565.498	8.16621e-14	565.215	5.40072e-14		565.169	2.39469e-12	565.75	1.23303e-12	565.215	1.44354e-12
565.669	3.22714e-11	565.715	5.85284e-11	565.998	5.09046e-11		565.669	6.54626e-14	565.998	8.18765e-14	565.715	5.53455e-14		565.669	2.36824e-12	566.25	1.23278e-12	565.715	1.44753e-12
566.169	3.22529e-11	566.215	5.79884e-11	566.498	5.11253e-11		566.169	6.24726e-14	566.498	8.12669e-14	566.215	5.63721e-14		566.169	2.37877e-12	566.75	1.2265e-12	566.215	1.44211e-12
566.669	3.21765e-11	566.715	5.83021e-11	566.998	5.07197e-11		566.669	5.91575e-14	566.998	8.00824e-14	566.715	5.68581e-14		566.669	2.42471e-12	567.25	1.21957e-12	566.715	1.4339e-12
567.169	3.19699e-11	567.215	5.8172e-11	567.498	5.09682e-11		567.169	5.60407e-14	567.498	7.86412e-14	567.215	5.66976e-14		567.169	2.4095e-12	567.75	1.20619e-12	567.215	1.42329e-12
567.669	3.22234e-11	567.715	5.79614e-11	567.998	5.08249e-11		567.669	5.36445e-14	567.998	7.7257e-14	567.715	5.59367e-14		567.669	2.38083e-12	568.25	1.17278e-12	567.715	1.45568e-12
568.169	3.18837e-11	568.215	5.79251e-11	568.498	5.06746e-11		568.169	5.23965e-14	568.498	7.6169e-14	568.215	5.47646e-14		568.169	2.37609e-12	568.75	1.17287e-12	568.215	1.41856e-12
568.669	3.20826e-11	568.715	5.80264e-11	568.998	5.03509e-11		568.669	5.25486e-14	568.998	7.54925e-14	568.715	5.3471e-14		568.669	2.39863e-12	569.25	1.16759e-12	568.715	1.44687e-12
569.169	3.19113e-11	569.215	5.7908e-11	569.498	5.02472e-11		569.169	5.41248e-14	569.498	7.51996e-14	569.215	5.238e-14		569.169	2.36682e-12	569.75	1.19404e-12	569.215	1.4375e-12
569.669	3.18488e-11	569.715	5.8112e-11	569.998	5.03344e-11		569.669	5.69086e-14	569.998	7.51338e-14	569.715	5.17778e-14		569.669	2.35717e-12	570.25	1.20698e-12	569.715	1.44027e-12
570.169	3.19448e-11	570.215	5.76271e-11	570.498	5.01756e-11		570.169	6.04759e-14	570.498	7.50547e-14	570.215	5.18508e-14		570.169	2.37026e-12	570.75	1.19731e-12	570.215	1.43897e-12
570.669	3.18903e-11	570.715	5.76215e-11	570.998	5.02597e-11		570.669	6.42667e-14	570.998	7.47018e-14	570.715	5.26483e-14		570.669	2.35284e-12	571.25	1.20725e-12	570.715	1.43115e-12
571.169	3.17691e-11	571.215	5.77235e-11	571.498	5.0055e-11		571.169	6.76827e-14	571.498	7.38613e-14	571.215	5.4077e-14		571.169	2.35691e-12	571.75	1.19607e-12	571.215	1.41188e-12
571.669	3.20453e-11	571.715	5.76799e-11	571.998	4.9935e-11		571.669	7.01908e-14	571.998	7.24222e-14	571.715	5.59256e-14		571.669	2.38935e-12	572.25	1.19592e-12	571.715	1.41219e-12
572.169	3.1635e-11	572.215	5.74701e-11	572.498	4.99029e-11		572.169	7.14138e-14	572.498	7.04065e-14	572.215	5.79149e-14		572.169	2.36328e-12	572.75	1.19096e-12	572.215	1.41614e-12
572.669	3.17495e-11	572.715	5.74911e-11	572.998	4.978e-11		572.669	7.11904e-14	572.998	6.79689e-14	572.715	5.97582e-14		572.669	2.3583e-12	573.25	1.17323e-12	572.715	1.40692e-12
573.169	3.15742e-11	573.215	5.75885e-11	573.498	4.97257e-11		573.169	6.95925e-14	573.498	6.53657e-14	573.215	6.12206e-14		573.169	2.34933e-12	573.75	1.19241e-12	573.215	1.40796e-12
573.669	3.17891e-11	573.715	5.75037e-11	573.998	4.95314e-11		573.669	6.69008e-14	573.998	6.29003e-14	573.715	6.21635e-14		573.669	2.33262e-12	574.25	1.19776e-12	573.715	1.4253e-12
574.169	3.16064e-11	574.215	5.73164e-11	574.498	4.96408e-11		574.169	6.35439e-14	574.498	6.08593e-14	574.215	6.25665e-14		574.169	2.31933e-12	574.75	1.18316e-12	574.215	1.43253e-12
574.669	3.17454e-11	574.715	5.70834e-11	574.998	4.94813e-11		574.669	6.00152e-14	574.998	5.94532e-14	574.715	6.25227e-14		574.669	2.31442e-12	575.25	1.20006e-12	574.715	1.40619e-12
575.169	3.18678e-11	575.215	5.73308e-11	575.498	4.94105e-11		575.169	5.67855e-14	575.498	5.87758e-14	575.215	6.22111e-14		575.169	2.31017e-12	575.75	1.20201e-12	575.215	1.42924e-12
575.669	3.18527e-11	575.715	5.69836e-11	575.998	4.91661e-11		575.669	5.42286e-14	575.998	5.87913e-14	575.715	6.1851e-14		575.669	2.31277e-12	576.25	1.17498e-12	575.715	1.38822e-12
576.169	3.15035e-11	576.215	5.73592e-11	576.498	4.91027e-11		576.169	5.25717e-14	576.498	5.93507e-14	576.215	6.16515e-14		576.169	2.33669e-12	576.75	1.16456e-12	576.215	1.40527e-12
576.669	3.1594e-11	576.715	5.70691e-11	576.998	4.92127e-11		576.669	5.18785e-14	576.998	6.02338e-14	576.715	6.17649e-14		576.669	2.35882e-12	577.25	1.18007e-12	576.715	1.41535e-12
577.169	3.17138e-11	577.215	5.67916e-11	577.498	4.8957e-11		577.169	5.20634e-14	577.498	6.12047e-14	577.215	6.22551e-14		577.169	2.30931e-12	577.75	1.15116e-12	577.215	1.41224e-12
577.669	3.17603e-11	577.715	5.7163e-11	577.998	4.91224e-11		577.669	5.29296e-14	577.998	6.20686e-14	577.715	6.30869e-14		577.669	2.32335e-12	578.25	1.14201e-12	577.715	1.40644e-12
578.169	3.15152e-11	578.215	5.72898e-11	578.498	4.89487e-11		578.169	5.42211e-14	578.498	6.27143e-14	578.215	6.41376e-14		578.169	2.31122e-12	578.75	1.14925e-12	578.215	1.42696e-12
578.669	3.17586e-11	578.715	5.71031e-11	578.998	4.86825e-11		578.669	5.56742e-14	578.998	6.31339e-14	578.715	6.52278e-14		578.669	2.29524e-12	579.25	1.16484e-12	578.715	1.40856e-12
579.169	3.15868e-11	579.215	5.70371e-11	579.498	4.88317e-11		579.169	5.70611e-14	579.498	6.34145e-14	579.215	6.61635e-14		579.169	2.31168e-12	579.75	1.16562e-12	579.215	1.45265e-12
579.669	3.15653e-11	579.715	5.67792e-11	579.998	4.86706e-11		579.669	5.8216e-14	579.998	6.37051e-14	579.715	6.67786e-14		579.669	2.28935e-12	580.25	1.19429e-12	579.715	1.41672e-12
580.169	3.18725e-11	580.215	5.67359e-11	580.498	4.82839e-11		580.169	5.90446e-14	580.498	6.41672e-14	580.215	6.69689e-14		580.169	2.27419e-12	580.75	1.16962e-12	580.215	1.43956e-12
580.669	3.14265e-11	580.715	5.69404e-11	580.998	4.84722e-11		580.669	5.95186e-14	580.998	6.49227e-14	580.715	6.67076e-14		580.669	2.29606e-12	581.25	1.14621e-12	580.715	1.41538e-12
581.169	3.08768e-11	581.215	5.70031e-11	581.498	4.83149e-11		581.169	5.96598e-14	581.498	6.60113e-14	581.215	6.60422e-14		581.169	2.28386e-12	581.75	1.15535e-12	581.215	1.40428e-12
581.669	3.08862e-11	581.715	5.67772e-11	581.998	4.83502e-11		581.669	5.95236e-14	581.998	6.73706e-14	581.715	6.50717e-14		581.669	2.30789e-12	582.25	1.14779e-12	581.715	1.41413e-12
582.169	3.08326e-11	582.215	5.65441e-11	582.498	4.80896e-11		582.169	5.91839e-14	582.498	6.88416e-14	582.215	6.39145e-14		582.169	2.30123e-12	582.75	1.13835e-12	582.215	1.46153e-12
582.669	3.06573e-11	582.715	5.63023e-11	582.998	4.80874e-11		582.669	5.87246e-14	582.998	7.02008e-14	582.715	6.26749e-14		582.669	2.28184e-12	583.25	1.13632e-12	582.715	1.42844e-12
583.169	3.07142e-11	583.215	5.67382e-11	583.498	4.8217e-11		583.169	5.82369e-14	583.498	7.12101e-14	583.215	6.14195e-14		583.169	2.28395e-12	583.75	1.16924e-12	583.215	1.43648e-12
583.669	3.0751e-11	583.715	5.64566e-11	583.998	4.77861e-11		583.669	5.78192e-14	583.998	7.16726e-14	583.715	6.01702e-14		583.669	2.26124e-12	584.25	1.1545e-12	583.715	1.42401e-12
584.169	3.07952e-11	584.215	5.64175e-11	584.498	4.75706e-11		584.169	5.75762e-14	584.498	7.14807e-14	584.215	5.89154e-14		584.169	2.25299e-12	584.75	1.17767e-12	584.215	1.4138e-12
584.669	3.06994e-11	584.715	5.61374e-11	584.998	4.76048e-11		584.669	5.76123e-14	584.998	7.06455e-14	584.715	5.76359e-14		584.669	2.23278e-12	585.25	1.15315e-12	584.715	1.41421e-12
585.169	3.06839e-11	585.215	5.61256e-11	585.498	4.75959e-11		585.169	5.80177e-14	585.498	6.93e-14	585.215	5.63357e-14		585.169	2.27728e-12	585.75	1.1755e-12	585.215	1.39099e-12
585.669	3.05373e-11	585.715	5.63183e-11	585.998	4.7661e-11		585.669	5.88487e-14	585.998	6.76765e-14	585.715	5.50664e-14		585.669	2.27384e-12	586.25	1.16444e-12	585.715	1.39499e-12
586.169	3.0629e-11	586.215	5.63207e-11	586.498	4.76513e-11		586.169	6.01046e-14	586.498	6.60624e-14	586.215	5.39358e-14		586.169	2.27682e-12	586.75	1.13462e-12	586.215	1.39197e-12
586.669	3.05903e-11	586.715	5.61651e-11	586.998	4.75502e-11		586.669	6.17095e-14	586.998	6.47459e-14	586.715	5.30947e-14		586.669	2.27527e-12	587.25	1.12413e-12	586.715	1.39808e-12
587.169	3.06578e-11	587.215	5.58188e-11	587.498	4.74642e-11		587.169	6.35035e-14	587.498	6.39632e-14	587.215	5.27037e-14		587.169	2.25362e-12	587.75	1.14586e-12	587.215	1.39272e-12
587.669	3.05447e-11	587.715	5.58624e-11	587.998	4.73541e-11		587.669	6.52513e-14	587.998	6.38574e-14	587.715	5.28877e-14		587.669	2.24031e-12	588.25	1.12478e-12	587.715	1.40466e-12
588.169	3.05256e-11	588.215	5.60339e-11	588.498	4.69433e-11		588.169	6.66689e-14	588.498	6.4457e-14	588.215	5.36919e-14		588.169	2.21559e-12	588.75	1.14483e-12	588.215	1.39993e-12
588.669	3.04931e-11	588.715	5.58904e-11	588.998	4.69885e-11		588.669	6.7467e-14	588.998	6.56765e-14	588.715	5.50512e-14		588.669	2.22298e-12	589.25	1.15287e-12	588.715	1.40463e-12
589.169	3.0439e-11	589.215	5.61349e-11	589.498	4.69741e-11		589.169	6.74047e-14	589.498	6.73363e-14	589.215	5.67862e-14		589.169	2.23827e-12	589.75	1.13664e-12	589.215	1.39509e-12
589.669	3.04946e-11	589.715	5.58656e-11	589.998	4.69253e-11		589.669	6.63426e-14	589.998	6.91955e-14	589.715	5.86274e-14		589.669	2.23884e-12	590.25	1.12176e-12	589.715	1.38772e-12
590.169	3.03152e-11	590.215	5.59518e-11	590.498	4.70566e-11		590.169	6.42849e-14	590.498	7.09908e-14	590.215	6.02655e-14		590.169	2.24779e-12	590.75	1.1342e-12	590.215	1.39246e-12
590.669	3.04357e-11	590.715	5.58524e-11	590.998	4.70563e-11		590.669	6.13984e-14	590.998	7.24728e-14	590.715	6.14149e-14		590.669	2.25049e-12	591.25	1.10819e-12	590.715	1.38941e-12
591.169	3.03788e-11	591.215	5.56852e-11	591.498	4.69398e-11		591.169	5.8002e-14	591.498	7.34368e-14	591.215	6.18744e-14		591.169	2.24469e-12	591.75	1.09485e-12	591.215	1.39768e-12
591.669	3.02402e-11	591.715	5.58795e-11	591.998	4.67355e-11		591.669	5.4526e-14	591.998	7.37437e-14	591.715	6.15709e-14		591.669	2.21652e-12	592.25	1.09687e-12	591.715	1.40027e-12
592.169	3.02587e-11	592.215	5.55711e-11	592.498	4.66566e-11		592.169	5.14451e-14	592.498	7.33325e-14	592.215	6.05721e-14		592.169	2.23891e-12	592.75	1.10158e-12	592.215	1.39682e-12
592.669	3.01724e-11	592.715	5.56979e-11	592.998	4.65895e-11		592.669	4.91982e-14	592.998	7.22245e-14	592.715	5.90681e-14		592.669	2.21615e-12	593.25	1.11952e-12	592.715	1.39158e-12
593.169	3.0182e-11	593.215	5.54783e-11	593.498	4.64656e-11		593.169	4.81086e-14	593.498	7.0522e-14	593.215	5.73237e-14		593.169	2.21676e-12	593.75	1.10002e-12	593.215	1.40633e-12
593.669	3.0324e-11	593.715	5.56847e-11	593.998	4.64396e-11		593.669	4.8321e-14	593.998	6.84004e-14	593.715	5.56177e-14		593.669	2.19449e-12	594.25	1.10899e-12	593.715	1.3609e-12
594.169	3.01112e-11	594.215	5.52652e-11	594.498	4.63448e-11		594.169	4.97703e-14	594.498	6.60931e-14	594.215	5.41826e-14		594.169	2.19755e-12	594.75	1.10312e-12	594.215	1.37761e-12
594.669	2.99879e-11	594.715	5.51624e-11	594.998	4.64426e-11		594.669	5.21872e-14	594.998	6.38694e-14	594.715	5.31622e-14		594.669	2.21783e-12	595.25	1.09442e-12	594.715	1.36238e-12
595.169	3.00363e-11	595.215	5.55076e-11	595.498	4.63542e-11		595.169	5.51429e-14	595.498	6.20032e-14	595.215	5.25956e-14		595.169	2.208e-12	595.75	1.06993e-12	595.215	1.36295e-12
595.669	3.00577e-11	595.715	5.53398e-11	595.998	4.62462e-11		595.669	5.8125e-14	595.998	6.07358e-14	595.715	5.24296e-14		595.669	2.21869e-12	596.25	1.06904e-12	595.715	1.39796e-12
596.169	3.01252e-11	596.215	5.53493e-11	596.498	4.62819e-11		596.169	6.06277e-14	596.498	6.02363e-14	596.215	5.25541e-14		596.169	2.2035e-12	596.75	1.07315e-12	596.215	1.3706e-12
596.669	2.9929e-11	596.715	5.49635e-11	596.998	4.58421e-11		596.669	6.22427e-14	596.998	6.05678e-14	596.715	5.28464e-14		596.669	2.19078e-12	597.25	1.09026e-12	596.715	1.37805e-12
597.169	2.98387e-11	597.215	5.50714e-11	597.498	4.6156e-11		597.169	6.27281e-14	597.498	6.16667e-14	597.215	5.32114e-14		597.169	2.19455e-12	597.75	1.08259e-12	597.215	1.39878e-12
597.669	2.98349e-11	597.715	5.51802e-11	597.998	4.59189e-11		597.669	6.20462e-14	597.998	6.33434e-14	597.715	5.36053e-14		597.669	2.18728e-12	598.25	1.09596e-12	597.715	1.39303e-12
598.169	2.99981e-11	598.215	5.50148e-11	598.498	4.59756e-11		598.169	6.03604e-14	598.498	6.53079e-14	598.215	5.4037e-14		598.169	2.19594e-12	598.75	1.10809e-12	598.215	1.35411e-12
598.669	2.98221e-11	598.715	5.51841e-11	598.998	4.58324e-11		598.669	5.79941e-14	598.998	6.72175e-14	598.715	5.45478e-14		598.669	2.19247e-12	599.25	1.07993e-12	598.715	1.36358e-12
599.169	2.97866e-11	599.215	5.4691e-11	599.498	4.58591e-11		599.169	5.53625e-14	599.498	6.87415e-14	599.215	5.51804e-14		599.169	2.17925e-12	599.75	1.0924e-12	599.215	1.36489e-12
599.669	2.9883e-11	599.715	5.52208e-11	599.998	4.56898e-11		599.669	5.28899e-14	599.998	6.96275e-14	599.715	5.5947e-14		599.669	2.1776e-12	600.25	1.08949e-12	599.715	1.36236e-12
600.169	2.97713e-11	600.215	5.49911e-11	600.498	4.5664e-11		600.169	5.09322e-14	600.498	6.97565e-14	600.215	5.68104e-14		600.169	2.19282e-12	600.75	1.06782e-12	600.215	1.35787e-12
600.669	2.97173e-11	600.715	5.50022e-11	600.998	4.56812e-11		600.669	4.9719e-14	600.998	6.91724e-14	600.715	5.76851e-14		600.669	2.18151e-12	601.25	1.05781e-12	600.715	1.35886e-12
601.169	2.97004e-11	601.215	5.44969e-11	601.498	4.56191e-11		601.169	4.93254e-14	601.498	6.80766e-14	601.215	5.84594e-14		601.169	2.18561e-12	601.75	1.07273e-12	601.215	1.36457e-12
601.669	2.96124e-11	601.715	5.47582e-11	601.998	4.53398e-11		601.669	4.96774e-14	601.998	6.67885e-14	601.715	5.90328e-14		601.669	2.15817e-12	602.25	1.05828e-12	601.715	1.37442e-12
602.169	2.95683e-11	602.215	5.46497e-11	602.498	4.53966e-11		602.169	5.05854e-14	602.498	6.56759e-14	602.215	5.93552e-14		602.169	2.16016e-12	602.75	1.07594e-12	602.215	1.36231e-12
602.669	2.96891e-11	602.715	5.4926e-11	602.998	4.53847e-11		602.669	5.17962e-14	602.998	6.50731e-14	602.715	5.94564e-14		602.669	2.16046e-12	603.25	1.07756e-12	602.715	1.36147e-12
603.169	2.97415e-11	603.215	5.49293e-11	603.498	4.52078e-11		603.169	5.30505e-14	603.498	6.52029e-14	603.215	5.94519e-14		603.169	2.13734e-12	603.75	1.06737e-12	603.215	1.33361e-12
603.669	2.95369e-11	603.715	5.47688e-11	603.998	4.51328e-11		603.669	5.4132e-14	603.998	6.61208e-14	603.715	5.9523e-14		603.669	2.17825e-12	604.25	1.05562e-12	603.715	1.34638e-12
604.169	2.95249e-11	604.215	5.49569e-11	604.498	4.52344e-11		604.169	5.48994e-14	604.498	6.76958e-14	604.215	5.98721e-14		604.169	2.16997e-12	604.75	1.09355e-12	604.215	1.36784e-12
604.669	2.95577e-11	604.715	5.46649e-11	604.998	4.49647e-11		604.669	5.52971e-14	604.998	6.96323e-14	604.715	6.06653e-14		604.669	2.1406e-12	605.25	1.0801e-12	604.715	1.35552e-12
605.169	2.9523e-11	605.215	5.47775e-11	605.498	4.48795e-11		605.169	5.53462e-14	605.498	7.15287e-14	605.215	6.19772e-14		605.169	2.13915e-12	605.75	1.05382e-12	605.215	1.34679e-12
605.669	2.94789e-11	605.715	5.46279e-11	605.998	4.48728e-11		605.669	5.51223e-14	605.998	7.2962e-14	605.715	6.3754e-14		605.669	2.13079e-12	606.25	1.05447e-12	605.715	1.38176e-12
606.169	2.9468e-11	606.215	5.43837e-11	606.498	4.46853e-11		606.169	5.47286e-14	606.498	7.35772e-14	606.215	6.58077e-14		606.169	2.11702e-12	606.75	1.06523e-12	606.215	1.37386e-12
606.669	2.94791e-11	606.715	5.41247e-11	606.998	4.48737e-11		606.669	5.42726e-14	606.998	7.31644e-14	606.715	6.78448e-14		606.669	2.11157e-12	607.25	1.06626e-12	606.715	1.36653e-12
607.169	2.94795e-11	607.215	5.43766e-11	607.498	4.47303e-11		607.169	5.38519e-14	607.498	7.17059e-14	607.215	6.95239e-14		607.169	2.11495e-12	607.75	1.07315e-12	607.215	1.34659e-12
607.669	2.94061e-11	607.715	5.42263e-11	607.998	4.45635e-11		607.669	5.35507e-14	607.998	6.93832e-14	607.715	7.05312e-14		607.669	2.09973e-12	608.25	1.06149e-12	607.715	1.36122e-12
608.169	2.94183e-11	608.215	5.41635e-11	608.498	4.47652e-11		608.169	5.34431e-14	608.498	6.65437e-14	608.215	7.06524e-14		608.169	2.10524e-12	608.75	1.05683e-12	608.215	1.36073e-12
608.669	2.93382e-11	608.715	5.43416e-11	608.998	4.49003e-11		608.669	5.35998e-14	608.998	6.36338e-14	608.715	6.9825e-14		608.669	2.12612e-12	609.25	1.05371e-12	608.715	1.35998e-12
609.169	2.92667e-11	609.215	5.41278e-11	609.498	4.4624e-11		609.169	5.40899e-14	609.498	6.11133e-14	609.215	6.81562e-14		609.169	2.10765e-12	609.75	1.06145e-12	609.215	1.35665e-12
609.669	2.92579e-11	609.715	5.41411e-11	609.998	4.45569e-11		609.669	5.49762e-14	609.998	5.93689e-14	609.715	6.59006e-14		609.669	2.11151e-12	610.25	1.04282e-12	609.715	1.3365e-12
610.169	2.92618e-11	610.215	5.40295e-11	610.498	4.46579e-11		610.169	5.63007e-14	610.498	5.86433e-14	610.215	6.34039e-14		610.169	2.11741e-12	610.75	1.04605e-12	610.215	1.36264e-12
610.669	2.94129e-11	610.715	5.4089e-11	610.998	4.45072e-11		610.669	5.80657e-14	610.998	5.89934e-14	610.715	6.10247e-14		610.669	2.10508e-12	611.25	1.04316e-12	610.715	1.34274e-12
611.169	2.92396e-11	611.215	5.37846e-11	611.498	4.44595e-11		611.169	6.02154e-14	611.498	6.0286e-14	611.215	5.90543e-14		611.169	2.07633e-12	611.75	1.0319e-12	611.215	1.33961e-12
611.669	2.90965e-11	611.715	5.38514e-11	611.998	4.4383e-11		611.669	6.26262e-14	611.998	6.22273e-14	611.715	5.76546e-14		611.669	2.0873e-12	612.25	1.04869e-12	611.715	1.3292e-12
612.169	2.91145e-11	612.215	5.40728e-11	612.498	4.44194e-11		612.169	6.51114e-14	612.498	6.44222e-14	612.215	5.68292e-14		612.169	2.08469e-12	612.75	1.04982e-12	612.215	1.33906e-12
612.669	2.92023e-11	612.715	5.39167e-11	612.998	4.42782e-11		612.669	6.74424e-14	612.998	6.64491e-14	612.715	5.64339e-14		612.669	2.07889e-12	613.25	1.05935e-12	612.715	1.31737e-12
613.169	2.92033e-11	613.215	5.38718e-11	613.498	4.41308e-11		613.169	6.93854e-14	613.498	6.79372e-14	613.215	5.62243e-14		613.169	2.06613e-12	613.75	1.0531e-12	613.215	1.33485e-12
613.669	2.90324e-11	613.715	5.37796e-11	613.998	4.40791e-11		613.669	7.07446e-14	613.998	6.86307e-14	613.715	5.5927e-14		613.669	2.06539e-12	614.25	1.02433e-12	613.715	1.34297e-12
614.169	2.90162e-11	614.215	5.3767e-11	614.498	4.41657e-11		614.169	7.14028e-14	614.498	6.843e-14	614.215	5.53163e-14		614.169	2.08621e-12	614.75	1.05179e-12	614.215	1.3527e-12
614.669	2.9021e-11	614.715	5.34131e-11	614.998	4.40475e-11		614.669	7.1349e-14	614.998	6.74033e-14	614.715	5.42768e-14		614.669	2.06075e-12	615.25	1.0228e-12	614.715	1.35304e-12
615.169	2.89908e-11	615.215	5.3517e-11	615.498	4.42325e-11		615.169	7.06827e-14	615.498	6.57677e-14	615.215	5.28361e-14		615.169	2.05358e-12	615.75	1.05557e-12	615.215	1.34176e-12
615.669	2.90176e-11	615.715	5.36915e-11	615.998	4.39458e-11		615.669	6.95955e-14	615.998	6.38433e-14	615.715	5.11594e-14		615.669	2.03189e-12	616.25	1.04455e-12	615.715	1.33949e-12
616.169	2.90326e-11	616.215	5.33809e-11	616.498	4.4136e-11		616.169	6.83286e-14	616.498	6.19913e-14	616.215	4.95098e-14		616.169	2.04049e-12	616.75	1.02945e-12	616.215	1.34131e-12
616.669	2.88497e-11	616.715	5.34115e-11	616.998	4.37365e-11		616.669	6.71194e-14	616.998	6.05469e-14	616.715	4.81832e-14		616.669	2.0403e-12	617.25	1.07689e-12	616.715	1.33276e-12
617.169	2.88934e-11	617.215	5.36041e-11	617.498	4.37755e-11		617.169	6.61465e-14	617.498	5.97582e-14	617.215	4.74372e-14		617.169	2.03727e-12	617.75	1.04744e-12	617.215	1.32851e-12
617.669	2.89128e-11	617.715	5.35705e-11	617.998	4.3729e-11		617.669	6.54891e-14	617.998	5.97454e-14	617.715	4.743e-14		617.669	2.00781e-12	618.25	1.04684e-12	617.715	1.34218e-12
618.169	2.87691e-11	618.215	5.3579e-11	618.498	4.36602e-11		618.169	6.51092e-14	618.498	6.04833e-14	618.215	4.81864e-14		618.169	2.02658e-12	618.75	1.03316e-12	618.215	1.33634e-12
618.669	2.87248e-11	618.715	5.34466e-11	618.998	4.35042e-11		618.669	6.48631e-14	618.998	6.18138e-14	618.715	4.95964e-14		618.669	2.03306e-12	619.25	1.05216e-12	618.715	1.32735e-12
619.169	2.88301e-11	619.215	5.35519e-11	619.498	4.34784e-11		619.169	6.4539e-14	619.498	6.3483e-14	619.215	5.14458e-14		619.169	2.04022e-12	619.75	1.0065e-12	619.215	1.34116e-12
619.669	2.88205e-11	619.715	5.35988e-11	619.998	4.36878e-11		619.669	6.39118e-14	619.998	6.51952e-14	619.715	5.34695e-14		619.669	2.0152e-12	620.25	1.03022e-12	619.715	1.3269e-12
620.169	2.88359e-11	620.215	5.32352e-11	620.498	4.36843e-11		620.169	6.28023e-14	620.498	6.66742e-14	620.215	5.54119e-14		620.169	2.01416e-12	620.75	1.03609e-12	620.215	1.3218e-12
620.669	2.8672e-11	620.715	5.29907e-11	620.998	4.34786e-11		620.669	6.11258e-14	620.998	6.77177e-14	620.715	5.70787e-14		620.669	2.00065e-12	621.25	1.03185e-12	620.715	1.31378e-12
621.169	2.88461e-11	621.215	5.29596e-11	621.498	4.34341e-11		621.169	5.8918e-14	621.498	6.82342e-14	621.215	5.83688e-14		621.169	1.9906e-12	621.75	1.00357e-12	621.215	1.29838e-12
621.669	2.86303e-11	621.715	5.33217e-11	621.998	4.32532e-11		621.669	5.63324e-14	621.998	6.82555e-14	621.715	5.92781e-14		621.669	1.99674e-12	622.25	1.0371e-12	621.715	1.32068e-12
622.169	2.87882e-11	622.215	5.2967e-11	622.498	4.35005e-11		622.169	5.36092e-14	622.498	6.79219e-14	622.215	5.98793e-14		622.169	2.01297e-12	622.75	1.02282e-12	622.215	1.32498e-12
622.669	2.87212e-11	622.715	5.33973e-11	622.998	4.32843e-11		622.669	5.10239e-14	622.998	6.7444e-14	622.715	6.0284e-14		622.669	1.99217e-12	623.25	1.00962e-12	622.715	1.35133e-12
623.169	2.87043e-11	623.215	5.32508e-11	623.498	4.3324e-11		623.169	4.88282e-14	623.498	6.70503e-14	623.215	6.06011e-14		623.169	1.97363e-12	623.75	1.00933e-12	623.215	1.37103e-12
623.669	2.85927e-11	623.715	5.29243e-11	623.998	4.33081e-11		623.669	4.71978e-14	623.998	6.69325e-14	623.715	6.09023e-14		623.669	2.00571e-12	624.25	9.96811e-13	623.715	1.33894e-12
624.169	2.8637e-11	624.215	5.29505e-11	624.498	4.29648e-11		624.169	4.61987e-14	624.498	6.72e-14	624.215	6.12044e-14		624.169	1.98261e-12	624.75	1.00103e-12	624.215	1.34376e-12
624.669	2.8515e-11	624.715	5.29869e-11	624.998	4.32332e-11		624.669	4.57803e-14	624.998	6.78551e-14	624.715	6.14717e-14		624.669	1.95206e-12	625.25	9.87265e-13	624.715	1.328e-12
625.169	2.85467e-11	625.215	5.28715e-11	625.498	4.30091e-11		625.169	4.57961e-14	625.498	6.87929e-14	625.215	6.16352e-14		625.169	1.95267e-12	625.75	1.02094e-12	625.215	1.33275e-12
625.669	2.856e-11	625.715	5.29759e-11	625.998	4.2966e-11		625.669	4.60442e-14	625.998	6.98264e-14	625.715	6.16217e-14		625.669	1.96952e-12	626.25	1.00541e-12	625.715	1.31337e-12
626.169	2.85092e-11	626.215	5.2731e-11	626.498	4.30851e-11		626.169	4.63191e-14	626.498	7.07303e-14	626.215	6.13814e-14		626.169	1.95548e-12	626.75	1.00453e-12	626.215	1.31247e-12
626.669	2.86491e-11	626.715	5.26766e-11	626.998	4.29701e-11		626.669	4.64587e-14	626.998	7.12933e-14	626.715	6.09076e-14		626.669	1.93294e-12	627.25	9.98805e-13	626.715	1.31479e-12
627.169	2.83909e-11	627.215	5.25464e-11	627.498	4.2913e-11		627.169	4.63779e-14	627.498	7.13668e-14	627.215	6.02416e-14		627.169	1.96167e-12	627.75	1.00909e-12	627.215	1.30938e-12
627.669	2.84939e-11	627.715	5.25685e-11	627.998	4.2769e-11		627.669	4.60788e-14	627.998	7.08985e-14	627.715	5.94628e-14		627.669	1.9678e-12	628.25	9.94559e-13	627.715	1.33372e-12
628.169	2.84395e-11	628.215	5.24874e-11	628.498	4.29292e-11		628.169	4.56378e-14	628.498	6.99446e-14	628.215	5.86694e-14		628.169	1.97572e-12	628.75	9.74634e-13	628.215	1.32378e-12
628.669	2.83772e-11	628.715	5.24252e-11	628.998	4.25964e-11		628.669	4.51746e-14	628.998	6.86566e-14	628.715	5.79546e-14		628.669	1.94007e-12	629.25	9.76085e-13	628.715	1.31008e-12
629.169	2.83892e-11	629.215	5.26703e-11	629.498	4.27742e-11		629.169	4.48115e-14	629.498	6.72477e-14	629.215	5.73877e-14		629.169	1.96894e-12	629.75	9.71081e-13	629.215	1.2955e-12
629.669	2.84163e-11	629.715	5.24067e-11	629.998	4.25067e-11		629.669	4.46359e-14	629.998	6.59452e-14	629.715	5.70044e-14		629.669	1.92824e-12	630.25	9.80241e-13	629.715	1.31085e-12
630.169	2.83409e-11	630.215	5.26183e-11	630.498	4.25375e-11		630.169	4.46762e-14	630.498	6.4941e-14	630.215	5.68074e-14		630.169	1.90766e-12	630.75	9.94853e-13	630.215	1.28646e-12
630.669	2.82429e-11	630.715	5.25675e-11	630.998	4.24697e-11		630.669	4.48967e-14	630.998	6.43503e-14	630.715	5.67764e-14		630.669	1.92108e-12	631.25	1.00852e-12	630.715	1.30305e-12
631.169	2.82234e-11	631.215	5.23935e-11	631.498	4.24535e-11		631.169	4.52131e-14	631.498	6.41873e-14	631.215	5.68827e-14		631.169	1.93026e-12	631.75	9.92704e-13	631.215	1.3249e-12
631.669	2.8374e-11	631.715	5.23926e-11	631.998	4.24253e-11		631.669	4.55239e-14	631.998	6.43645e-14	631.715	5.71011e-14		631.669	1.92332e-12	632.25	9.92085e-13	631.715	1.33169e-12
632.169	2.82355e-11	632.215	5.23957e-11	632.498	4.2327e-11		632.169	4.57473e-14	632.498	6.47133e-14	632.215	5.74161e-14		632.169	1.944e-12	632.75	9.89933e-13	632.215	1.30885e-12
632.669	2.81627e-11	632.715	5.25402e-11	632.998	4.21121e-11		632.669	4.58545e-14	632.998	6.50224e-14	632.715	5.78203e-14		632.669	1.94e-12	633.25	9.66113e-13	632.715	1.32829e-12
633.169	2.82454e-11	633.215	5.22073e-11	633.498	4.2305e-11		633.169	4.58878e-14	633.498	6.50863e-14	633.215	5.83056e-14		633.169	1.94524e-12	633.75	9.59534e-13	633.215	1.30667e-12
633.669	2.81521e-11	633.715	5.26351e-11	633.998	4.22977e-11		633.669	4.59582e-14	633.998	6.47513e-14	633.715	5.88521e-14		633.669	1.91337e-12	634.25	9.81722e-13	633.715	1.30956e-12
634.169	2.80518e-11	634.215	5.24451e-11	634.498	4.21435e-11		634.169	4.62227e-14	634.498	6.39518e-14	634.215	5.94191e-14		634.169	1.90066e-12	634.75	9.67316e-13	634.215	1.30605e-12
634.669	2.82827e-11	634.715	5.20289e-11	634.998	4.19804e-11		634.669	4.68454e-14	634.998	6.27277e-14	634.715	5.9943e-14		634.669	1.88252e-12	635.25	9.75014e-13	634.715	1.33369e-12
635.169	2.82313e-11	635.215	5.2259e-11	635.498	4.20002e-11		635.169	4.7952e-14	635.498	6.12198e-14	635.215	6.03447e-14		635.169	1.90727e-12	635.75	9.73988e-13	635.215	1.3228e-12
635.669	2.8264e-11	635.715	5.22954e-11	635.998	4.20701e-11		635.669	4.95904e-14	635.998	5.96436e-14	635.715	6.05442e-14		635.669	1.89291e-12	636.25	9.88119e-13	635.715	1.34548e-12
636.169	2.8158e-11	636.215	5.22458e-11	636.498	4.1983e-11		636.169	5.17058e-14	636.498	5.82471e-14	636.215	6.04796e-14		636.169	1.91575e-12	636.75	9.71804e-13	636.215	1.31876e-12
636.669	2.81337e-11	636.715	5.2157e-11	636.998	4.21623e-11		636.669	5.41387e-14	636.998	5.72602e-14	636.715	6.01256e-14		636.669	1.9108e-12	637.25	9.71678e-13	636.715	1.3498e-12
637.169	2.81599e-11	637.215	5.18452e-11	637.498	4.20811e-11		637.169	5.66466e-14	637.498	5.68463e-14	637.215	5.95039e-14		637.169	1.90292e-12	637.75	9.74188e-13	637.215	1.29206e-12
637.669	2.82141e-11	637.715	5.20933e-11	637.998	4.18633e-11		637.669	5.89454e-14	637.998	5.70653e-14	637.715	5.86847e-14		637.669	1.90998e-12	638.25	9.62467e-13	637.715	1.29687e-12
638.169	2.80748e-11	638.215	5.19893e-11	638.498	4.18934e-11		638.169	6.07605e-14	638.498	5.78564e-14	638.215	5.77748e-14		638.169	1.884e-12	638.75	9.45816e-13	638.215	1.29904e-12
638.669	2.81902e-11	638.715	5.18411e-11	638.998	4.19152e-11		638.669	6.1878e-14	638.998	5.90438e-14	638.715	5.68979e-14		638.669	1.87253e-12	639.25	9.7674e-13	638.715	1.28108e-12
639.169	2.81354e-11	639.215	5.22262e-11	639.498	4.16969e-11		639.169	6.21832e-14	639.498	6.03662e-14	639.215	5.61689e-14		639.169	1.86813e-12	639.75	9.81925e-13	639.215	1.28938e-12
639.669	2.8158e-11	639.715	5.19452e-11	639.998	4.16096e-11		639.669	6.16792e-14	639.998	6.15235e-14	639.715	5.56695e-14		639.669	1.86297e-12	640.25	9.80464e-13	639.715	1.28991e-12
640.169	2.82832e-11	640.215	5.19788e-11	640.498	4.16368e-11		640.169	6.04813e-14	640.498	6.22346e-14	640.215	5.54306e-14		640.169	1.86492e-12	640.75	9.78683e-13	640.215	1.28549e-12
640.669	2.82173e-11	640.715	5.1759e-11	640.998	4.15618e-11		640.669	5.87909e-14	640.998	6.22934e-14	640.715	5.5426e-14		640.669	1.90496e-12	641.25	9.74521e-13	640.715	1.31331e-12
641.169	2.81394e-11	641.215	5.16719e-11	641.498	4.15551e-11		641.169	5.68537e-14	641.498	6.16131e-14	641.215	5.55775e-14		641.169	1.8811e-12	641.75	9.66045e-13	641.215	1.30693e-12
641.669	2.82013e-11	641.715	5.18646e-11	641.998	4.1403e-11		641.669	5.49137e-14	641.998	6.02505e-14	641.715	5.57731e-14		641.669	1.87608e-12	642.25	9.65071e-13	641.715	1.282e-12
642.169	2.82464e-11	642.215	5.15206e-11	642.498	4.1522e-11		642.169	5.31716e-14	642.498	5.84037e-14	642.215	5.58918e-14		642.169	1.8687e-12	642.75	9.58667e-13	642.215	1.28275e-12
642.669	2.82244e-11	642.715	5.16683e-11	642.998	4.13165e-11		642.669	5.17575e-14	642.998	5.63835e-14	642.715	5.58314e-14		642.669	1.85948e-12	643.25	9.6188e-13	642.715	1.2936e-12
643.169	2.823e-11	643.215	5.18315e-11	643.498	4.13769e-11		643.169	5.07217e-14	643.498	5.45632e-14	643.215	5.55338e-14		643.169	1.85359e-12	643.75	9.5986e-13	643.215	1.26806e-12
643.669	2.82724e-11	643.715	5.15724e-11	643.998	4.11929e-11		643.669	5.00426e-14	643.998	5.33147e-14	643.715	5.50007e-14		643.669	1.85944e-12	644.25	9.61751e-13	643.715	1.27498e-12
644.169	2.83275e-11	644.215	5.1767e-11	644.498	4.14318e-11		644.169	4.96501e-14	644.498	5.29433e-14	644.215	5.42978e-14		644.169	1.87287e-12	644.75	9.82493e-13	644.215	1.29674e-12
644.669	2.84628e-11	644.715	5.12354e-11	644.998	4.12439e-11		644.669	4.94547e-14	644.998	5.36322e-14	644.715	5.35448e-14		644.669	1.85276e-12	645.25	9.87039e-13	644.715	1.30099e-12
645.169	2.86259e-11	645.215	5.14531e-11	645.498	4.12657e-11		645.169	4.93758e-14	645.498	5.54077e-14	645.215	5.2893e-14		645.169	1.88107e-12	645.75	9.77634e-13	645.215	1.28577e-12
645.669	2.86719e-11	645.715	5.16735e-11	645.998	4.13265e-11		645.669	4.93623e-14	645.998	5.8131e-14	645.715	5.2493e-14		645.669	1.86936e-12	646.25	9.65535e-13	645.715	1.303e-12
646.169	2.86127e-11	646.215	5.17443e-11	646.498	4.11867e-11		646.169	4.94011e-14	646.498	6.15177e-14	646.215	5.24607e-14		646.169	1.87758e-12	646.75	9.60228e-13	646.215	1.28252e-12
646.669	2.89309e-11	646.715	5.12403e-11	646.998	4.13696e-11		646.669	4.9513e-14	646.998	6.51825e-14	646.715	5.28464e-14		646.669	1.88743e-12	647.25	9.35663e-13	646.715	1.28237e-12
647.169	2.88235e-11	647.215	5.12694e-11	647.498	4.09935e-11		647.169	4.9738e-14	647.498	6.87004e-14	647.215	5.36166e-14		647.169	1.8627e-12	647.75	9.40696e-13	647.215	1.26932e-12
647.669	2.90622e-11	647.715	5.1432e-11	647.998	4.10228e-11		647.669	5.01168e-14	647.998	7.1673e-14	647.715	5.4652e-14		647.669	1.89093e-12	648.25	9.56134e-13	647.715	1.28787e-12
648.169	2.92544e-11	648.215	5.13499e-11	648.498	4.10498e-11		648.169	5.06719e-14	648.498	7.37896e-14	648.215	5.5765e-14		648.169	1.84193e-12	648.75	9.48704e-13	648.215	1.27123e-12
648.669	2.93156e-11	648.715	5.11967e-11	648.998	4.10902e-11		648.669	5.13955e-14	648.998	7.4872e-14	648.715	5.6735e-14		648.669	1.87028e-12	649.25	9.37302e-13	648.715	1.28305e-12
649.169	2.97517e-11	649.215	5.10755e-11	649.498	4.07658e-11		649.169	5.22466e-14	649.498	7.48955e-14	649.215	5.73537e-14		649.169	1.86357e-12	649.75	9.49139e-13	649.215	1.27512e-12
649.669	2.9998e-11	649.715	5.12025e-11	649.998	4.09131e-11		649.669	5.3157e-14	649.998	7.39844e-14	649.715	5.74728e-14		649.669	1.87289e-12	650.25	9.61757e-13	649.715	1.28607e-12
650.169	3.01181e-11	650.215	5.12334e-11	650.498	4.08448e-11		650.169	5.40453e-14	650.498	7.23835e-14	650.215	5.70417e-14		650.169	1.88692e-12	650.75	9.46491e-13	650.215	1.2852e-12
650.669	3.03459e-11	650.715	5.13301e-11	650.998	4.08395e-11		650.669	5.48339e-14	650.998	7.04113e-14	650.715	5.61258e-14		650.669	1.91065e-12	651.25	9.60331e-13	650.715	1.27062e-12
651.169	3.06382e-11	651.215	5.11516e-11	651.498	4.06138e-11		651.169	5.54648e-14	651.498	6.84037e-14	651.215	5.48994e-14		651.169	1.89235e-12	651.75	9.29746e-13	651.215	1.28389e-12
651.669	3.1567e-11	651.715	5.12178e-11	651.998	4.08823e-11		651.669	5.59097e-14	651.998	6.66588e-14	651.715	5.36134e-14		651.669	1.8684e-12	652.25	9.39373e-13	651.715	1.25608e-12
652.169	3.1691e-11	652.215	5.07127e-11	652.498	4.0726e-11		652.169	5.61724e-14	652.498	6.53915e-14	652.215	5.25442e-14		652.169	1.90095e-12	652.75	9.61619e-13	652.215	1.2546e-12
652.669	3.19406e-11	652.715	5.13209e-11	652.998	4.04887e-11		652.669	5.62831e-14	652.998	6.47049e-14	652.715	5.1935e-14		652.669	1.90076e-12	653.25	9.51937e-13	652.715	1.29286e-12
653.169	3.27375e-11	653.215	5.08267e-11	653.498	4.04521e-11		653.169	5.62866e-14	653.498	6.45836e-14	653.215	5.19428e-14		653.169	1.8856e-12	653.75	9.55792e-13	653.215	1.28551e-12
653.669	3.34357e-11	653.715	5.09871e-11	653.998	4.0508e-11		653.669	5.62271e-14	653.998	6.49071e-14	653.715	5.26053e-14		653.669	1.90979e-12	654.25	9.44639e-13	653.715	1.28944e-12
654.169	3.39644e-11	654.215	5.09376e-11	654.498	4.04707e-11		654.169	5.61354e-14	654.498	6.54814e-14	654.215	5.38346e-14		654.169	1.92538e-12	654.75	9.4843e-13	654.215	1.27008e-12
654.669	3.45589e-11	654.715	5.09029e-11	654.998	4.05712e-11		654.669	5.60199e-14	654.998	6.60806e-14	654.715	5.544e-14		654.669	1.94587e-12	655.25	9.59906e-13	654.715	1.28249e-12
655.169	3.50841e-11	655.215	5.09652e-11	655.498	4.04484e-11		655.169	5.58663e-14	655.498	6.64924e-14	655.215	5.71741e-14		655.169	1.95665e-12	655.75	9.33589e-13	655.215	1.25968e-12
655.669	3.61658e-11	655.715	5.05693e-11	655.998	4.055e-11		655.669	5.56428e-14	655.998	6.65573e-14	655.715	5.87896e-14		655.669	1.96759e-12	656.25	9.28482e-13	655.715	1.24509e-12
656.169	3.72371e-11	656.215	5.07285e-11	656.498	4.01613e-11		656.169	5.53133e-14	656.498	6.61952e-14	656.215	6.0092e-14		656.169	1.98665e-12	656.75	9.29753e-13	656.215	1.27962e-12
656.669	3.80403e-11	656.715	5.07837e-11	656.998	4.04378e-11		656.669	5.48506e-14	656.998	6.54157e-14	656.715	6.09766e-14		656.669	1.98368e-12	657.25	9.18273e-13	656.715	1.28544e-12
657.169	3.95085e-11	657.215	5.07353e-11	657.498	4.00811e-11		657.169	5.42499e-14	657.498	6.43096e-14	657.215	6.14388e-14		657.169	2.04248e-12	657.75	9.29617e-13	657.215	1.26713e-12
657.669	4.07701e-11	657.715	5.04293e-11	657.998	4.03751e-11		657.669	5.35355e-14	657.998	6.30252e-14	657.715	6.15582e-14		657.669	2.02284e-12	658.25	9.47068e-13	657.715	1.2898e-12
658.169	4.22231e-11	658.215	5.04861e-11	658.498	4.02349e-11		658.169	5.27608e-14	658.498	6.17344e-14	658.215	6.14626e-14		658.169	2.06125e-12	658.75	9.40677e-13	658.215	1.27297e-12
658.669	4.40655e-11	658.715	5.06008e-11	658.998	4.01128e-11		658.669	5.19993e-14	658.998	6.05956e-14	658.715	6.12826e-14		658.669	2.10912e-12	659.25	9.38215e-13	658.715	1.27475e-12
659.169	4.55512e-11	659.215	5.06122e-11	659.498	3.99779e-11		659.169	5.13297e-14	659.498	5.97223e-14	659.215	6.11108e-14		659.169	2.15766e-12	659.75	9.31379e-13	659.215	1.27472e-12
659.669	4.75685e-11	659.715	5.04118e-11	659.998	3.99984e-11		659.669	5.08179e-14	659.998	5.91624e-14	659.715	6.09764e-14		659.669	2.1711e-12	660.25	9.41861e-13	659.715	1.26089e-12
660.169	5.02224e-11	660.215	5.06595e-11	660.498	4.00504e-11		660.169	5.04994e-14	660.498	5.88941e-14	660.215	6.08425e-14		660.169	2.18899e-12	660.75	9.18183e-13	660.215	1.24822e-12
660.669	5.28518e-11	660.715	5.05519e-11	660.998	4.01576e-11		660.669	5.0369e-14	660.998	5.88374e-14	660.715	6.06239e-14		660.669	2.27336e-12	661.25	9.12098e-13	660.715	1.26504e-12
661.169	5.57666e-11	661.215	5.03522e-11	661.498	3.98557e-11		661.169	5.03771e-14	661.498	5.88793e-14	661.215	6.02195e-14		661.169	2.33616e-12	661.75	9.07746e-13	661.215	1.29032e-12
661.669	5.91027e-11	661.715	5.0396e-11	661.998	3.9911e-11		661.669	5.04372e-14	661.998	5.89063e-14	661.715	5.95472e-14		661.669	2.38472e-12	662.25	9.32889e-13	661.715	1.26917e-12
662.169	6.32638e-11	662.215	5.02854e-11	662.498	3.99222e-11		662.169	5.04406e-14	662.498	5.88356e-14	662.215	5.85727e-14		662.169	2.44738e-12	662.75	9.39419e-13	662.215	1.27452e-12
662.669	6.76137e-11	662.715	5.04176e-11	662.998	3.98166e-11		662.669	5.0277e-14	662.998	5.86391e-14	662.715	5.73212e-14		662.669	2.49245e-12	663.25	9.31866e-13	662.715	1.28616e-12
663.169	7.19858e-11	663.215	5.0289e-11	663.498	3.97406e-11		663.169	4.98551e-14	663.498	5.83526e-14	663.215	5.5872e-14		663.169	2.5456e-12	663.75	9.3937e-13	663.215	1.27691e-12
663.669	7.68698e-11	663.715	5.04324e-11	663.998	3.98782e-11		663.669	4.91193e-14	663.998	5.80685e-14	663.715	5.43382e-14		663.669	2.67274e-12	664.25	9.37302e-13	663.715	1.25528e-12
664.169	8.31461e-11	664.215	5.06479e-11	664.498	3.97464e-11		664.169	4.80594e-14	664.498	5.79135e-14	664.215	5.28394e-14		664.169	2.76209e-12	664.75	9.08195e-13	664.215	1.24968e-12
664.669	8.96268e-11	664.715	5.02868e-11	664.998	3.97572e-11		664.669	4.67108e-14	664.998	5.80159e-14	664.715	5.14767e-14		664.669	2.87895e-12	665.25	8.98803e-13	664.715	1.26444e-12
665.169	9.63106e-11	665.215	5.02168e-11	665.498	3.97506e-11		665.169	4.51471e-14	665.498	5.84716e-14	665.215	5.03179e-14		665.169	2.991e-12	665.75	8.95228e-13	665.215	1.24873e-12
665.669	1.03905e-10	665.715	5.02301e-11	665.998	3.9447e-11		665.669	4.34669e-14	665.998	5.93143e-14	665.715	4.93958e-14		665.669	3.10693e-12	666.25	9.13841e-13	665.715	1.22878e-12
666.169	1.12438e-10	666.215	5.0013e-11	666.498	3.94753e-11		666.169	4.17791e-14	666.498	6.05016e-14	666.215	4.87199e-14		666.169	3.2217e-12	666.75	9.31876e-13	666.215	1.26549e-12
666.669	1.22171e-10	666.715	5.01686e-11	666.998	3.95789e-11		666.669	4.01901e-14	666.998	6.19163e-14	666.715	4.82932e-14		666.669	3.32158e-12	667.25	9.18073e-13	666.715	1.27012e-12
667.169	1.32339e-10	667.215	5.00682e-11	667.498	3.96846e-11		667.169	3.87953e-14	667.498	6.33866e-14	667.215	4.8129e-14		667.169	3.49681e-12	667.75	9.21958e-13	667.215	1.28847e-12
667.669	1.44319e-10	667.715	5.00814e-11	667.998	3.94119e-11		667.669	3.76763e-14	667.998	6.47185e-14	667.715	4.82582e-14		667.669	3.61245e-12	668.25	9.28982e-13	667.715	1.26439e-12
668.169	1.56988e-10	668.215	5.01116e-11	668.498	3.9257e-11		668.169	3.69005e-14	668.498	6.57344e-14	668.215	4.8726e-14		668.169	3.77067e-12	668.75	9.03616e-13	668.215	1.25129e-12
668.669	1.6863e-10	668.715	4.99103e-11	668.998	3.92885e-11		668.669	3.65237e-14	668.998	6.63075e-14	668.715	4.95756e-14		668.669	3.95672e-12	669.25	9.12828e-13	668.715	1.23031e-12
669.169	1.83692e-10	669.215	5.00176e-11	669.498	3.92225e-11		669.169	3.6589e-14	669.498	6.63855e-14	669.215	5.08262e-14		669.169	4.11522e-12	669.75	8.86833e-13	669.215	1.25282e-12
669.669	1.97129e-10	669.715	5.00093e-11	669.998	3.93564e-11		669.669	3.71229e-14	669.998	6.59968e-14	669.715	5.24525e-14		669.669	4.31397e-12	670.25	8.96819e-13	669.715	1.24314e-12
670.169	2.13631e-10	670.215	5.01468e-11	670.498	3.9187e-11		670.169	3.81274e-14	670.498	6.52395e-14	670.215	5.43718e-14		670.169	4.48046e-12	670.75	8.95906e-13	670.215	1.24725e-12
670.669	2.30132e-10	670.715	4.97327e-11	670.998	3.92379e-11		670.669	3.95694e-14	670.998	6.42565e-14	670.715	5.64463e-14		670.669	4.6824e-12	671.25	9.01894e-13	670.715	1.24432e-12
671.169	2.49135e-10	671.215	5.00527e-11	671.498	3.93288e-11		671.169	4.13721e-14	671.498	6.32027e-14	671.215	5.84982e-14		671.169	4.841e-12	671.75	9.0743e-13	671.215	1.26998e-12
671.669	2.67601e-10	671.715	4.9682e-11	671.998	3.90157e-11		671.669	4.34125e-14	671.998	6.22144e-14	671.715	6.03367e-14		671.669	5.07707e-12	672.25	9.02987e-13	671.715	1.27348e-12
672.169	2.87228e-10	672.215	4.98906e-11	672.498	3.89897e-11		672.169	4.55277e-14	672.498	6.1388e-14	672.215	6.17893e-14		672.169	5.25741e-12	672.75	9.07649e-13	672.215	1.26348e-12
672.669	3.06912e-10	672.715	4.98115e-11	672.998	3.90495e-11		672.669	4.75314e-14	672.998	6.0772e-14	672.715	6.27292e-14		672.669	5.44085e-12	673.25	9.2472e-13	672.715	1.24719e-12
673.169	3.28963e-10	673.215	4.96316e-11	673.498	3.89857e-11		673.169	4.92395e-14	673.498	6.0375e-14	673.215	6.30933e-14		673.169	5.66353e-12	673.75	9.08637e-13	673.215	1.24132e-12
673.669	3.51606e-10	673.715	4.96574e-11	673.998	3.9078e-11		673.669	5.04988e-14	673.998	6.01831e-14	673.715	6.28873e-14		673.669	5.84813e-12	674.25	8.76516e-13	673.715	1.232e-12
674.169	3.75491e-10	674.215	4.966e-11	674.498	3.91495e-11		674.169	5.1213e-14	674.498	6.01814e-14	674.215	6.21794e-14		674.169	6.07891e-12	674.75	8.8521e-13	674.215	1.23867e-12
674.669	3.99685e-10	674.715	4.99476e-11	674.998	3.90515e-11		674.669	5.13607e-14	674.998	6.03702e-14	674.715	6.10857e-14		674.669	6.27551e-12	675.25	8.85762e-13	674.715	1.24795e-12
675.169	4.24378e-10	675.215	4.96951e-11	675.498	3.89409e-11		675.169	5.09976e-14	675.498	6.07701e-14	675.215	5.9753e-14		675.169	6.49415e-12	675.75	8.81329e-13	675.215	1.25651e-12
675.669	4.52426e-10	675.715	4.97902e-11	675.998	3.88906e-11		675.669	5.02458e-14	675.998	6.14113e-14	675.715	5.83431e-14		675.669	6.64125e-12	676.25	9.1346e-13	675.715	1.23062e-12
676.169	4.79294e-10	676.215	4.96877e-11	676.498	3.88098e-11		676.169	4.92686e-14	676.498	6.23115e-14	676.215	5.70219e-14		676.169	7.02741e-12	676.75	8.93418e-13	676.215	1.23077e-12
676.669	5.04456e-10	676.715	4.95312e-11	676.998	3.87867e-11		676.669	4.82389e-14	676.998	6.34483e-14	676.715	5.59511e-14		676.669	9.26203e-12	677.25	8.92805e-13	676.715	1.25456e-12
677.169	5.20927e-10	677.215	4.96539e-11	677.498	3.88019e-11		677.169	4.73088e-14	677.498	6.47361e-14	677.215	5.52813e-14		677.169	9.98009e-12	677.75	8.93557e-13	677.215	1.25076e-12
677.669	5.27416e-10	677.715	4.972e-11	677.998	3.85511e-11		677.669	4.65856e-14	677.998	6.60179e-14	677.715	5.51424e-14		677.669	1.02391e-11	678.25	8.87733e-13	677.715	1.23342e-12
678.169	5.34495e-10	678.215	4.94751e-11	678.498	3.86979e-11		678.169	4.61214e-14	678.498	6.70785e-14	678.215	5.5629e-14		678.169	1.03946e-11	678.75	8.7919e-13	678.215	1.21243e-12
678.669	5.33934e-10	678.715	4.96257e-11	678.998	3.84214e-11		678.669	4.59158e-14	678.998	6.76814e-14	678.715	5.67816e-14		678.669	1.04053e-11	679.25	8.813e-13	678.715	1.21657e-12
679.169	5.42765e-10	679.215	4.96474e-11	679.498	3.866e-11		679.169	4.59294e-14	679.498	6.76212e-14	679.215	5.85675e-14		679.169	1.04536e-11	679.75	8.82052e-13	679.215	1.23322e-12
679.669	5.44224e-10	679.715	4.96045e-11	679.998	3.85112e-11		679.669	4.61037e-14	679.998	6.67819e-14	679.715	6.08682e-14		679.669	1.04671e-11	680.25	8.80739e-13	679.715	1.25113e-12
680.169	5.43219e-10	680.215	4.94154e-11	680.498	3.85265e-11		680.169	4.63783e-14	680.498	6.51831e-14	680.215	6.34786e-14		680.169	1.04718e-11	680.75	8.78106e-13	680.215	1.26439e-12
680.669	5.47843e-10	680.715	4.9371e-11	680.998	3.85843e-11		680.669	4.67036e-14	680.998	6.30022e-14	680.715	6.61247e-14		680.669	1.04405e-11	681.25	9.04284e-13	680.715	1.26143e-12
681.169	5.45659e-10	681.215	4.95309e-11	681.498	3.85629e-11		681.169	4.70426e-14	681.498	6.05595e-14	681.215	6.84989e-14		681.169	1.04423e-11	681.75	8.92454e-13	681.215	1.24814e-12
681.669	5.48087e-10	681.715	4.92363e-11	681.998	3.84368e-11		681.669	4.73661e-14	681.998	5.82675e-14	681.715	7.03086e-14		681.669	1.04419e-11	682.25	8.99396e-13	681.715	1.23422e-12
682.169	5.42782e-10	682.215	4.93072e-11	682.498	3.82901e-11		682.169	4.76433e-14	682.498	5.6551e-14	682.215	7.13301e-14		682.169	1.04217e-11	682.75	8.98803e-13	682.215	1.23779e-12
682.669	5.38846e-10	682.715	4.92614e-11	682.998	3.83847e-11		682.669	4.7834e-14	682.998	5.57548e-14	682.715	7.14542e-14		682.669	1.04444e-11	683.25	8.83097e-13	682.715	1.23092e-12
683.169	5.38205e-10	683.215	4.90694e-11	683.498	3.83625e-11		683.169	4.78885e-14	683.498	5.60607e-14	683.215	7.07129e-14		683.169	1.0442e-11	683.75	8.69644e-13	683.215	1.22188e-12
683.669	5.42037e-10	683.715	4.90676e-11	683.998	3.83555e-11		683.669	4.77556e-14	683.998	5.74348e-14	683.715	6.92792e-14		683.669	1.04228e-11	684.25	8.87343e-13	683.715	1.23133e-12
684.169	5.38026e-10	684.215	4.8974e-11	684.498	3.84266e-11		684.169	4.73992e-14	684.498	5.96199e-14	684.215	6.74374e-14		684.169	1.04199e-11	684.75	8.71889e-13	684.215	1.23432e-12
684.669	5.41256e-10	684.715	4.89043e-11	684.998	3.82741e-11		684.669	4.68178e-14	684.998	6.21785e-14	684.715	6.55293e-14		684.669	1.04209e-11	685.25	9.07698e-13	684.715	1.21995e-12
685.169	5.39106e-10	685.215	4.90443e-11	685.498	3.81749e-11		685.169	4.60599e-14	685.498	6.45786e-14	685.215	6.38867e-14		685.169	1.0385e-11	685.75	9.07504e-13	685.215	1.24667e-12
685.669	5.29474e-10	685.715	4.92274e-11	685.998	3.80364e-11		685.669	4.5229e-14	685.998	6.63052e-14	685.715	6.27652e-14		685.669	1.03911e-11	686.25	9.09224e-13	685.715	1.22991e-12
686.169	5.30311e-10	686.215	4.90196e-11	686.498	3.81939e-11		686.169	4.44739e-14	686.498	6.69716e-14	686.215	6.22947e-14		686.169	1.03682e-11	686.75	9.04481e-13	686.215	1.21768e-12
686.669	5.26857e-10	686.715	4.90773e-11	686.998	3.81099e-11		686.669	4.3963e-14	686.998	6.64056e-14	686.715	6.24567e-14		686.669	1.03191e-11	687.25	8.97251e-13	686.715	1.21313e-12
687.169	5.25529e-10	687.215	4.89699e-11	687.498	3.77974e-11		687.169	4.38499e-14	687.498	6.46895e-14	687.215	6.30941e-14		687.169	1.03409e-11	687.75	8.85168e-13	687.215	1.21591e-12
687.669	5.24411e-10	687.715	4.88826e-11	687.998	3.81071e-11		687.669	4.42363e-14	687.998	6.2145e-14	687.715	6.3951e-14		687.669	1.02429e-11	688.25	8.82245e-13	687.715	1.22295e-12
688.169	5.19233e-10	688.215	4.89377e-11	688.498	3.79347e-11		688.169	4.51429e-14	688.498	5.92656e-14	688.215	6.47337e-14		688.169	1.0225e-11	688.75	9.02355e-13	688.215	1.22129e-12
688.669	5.14877e-10	688.715	4.89589e-11	688.998	3.79629e-11		688.669	4.64971e-14	688.998	5.66115e-14	688.715	6.51774e-14		688.669	1.01647e-11	689.25	8.66956e-13	688.715	1.25141e-12
689.169	5.12501e-10	689.215	4.88972e-11	689.498	3.77327e-11		689.169	4.81407e-14	689.498	5.4693e-14	689.215	6.51046e-14		689.169	1.018e-11	689.75	8.9357e-13	689.215	1.22734e-12
689.669	5.11865e-10	689.715	4.8814e-11	689.998	3.78623e-11		689.669	4.98572e-14	689.998	5.38663e-14	689.715	6.44618e-14		689.669	1.01063e-11	690.25	9.07727e-13	689.715	1.21668e-12
690.169	5.05244e-10	690.215	4.87937e-11	690.498	3.7816e-11		690.169	5.14116e-14	690.498	5.4266e-14	690.215	6.33258e-14		690.169	1.01527e-11	690.75	9.07414e-13	690.215	1.23903e-12
690.669	5.06737e-10	690.715	4.85767e-11	690.998	3.78452e-11		690.669	5.25945e-14	690.998	5.5788e-14	690.715	6.1881e-14		690.669	1.00356e-11	691.25	9.04359e-13	690.715	1.22699e-12
691.169	5.00689e-10	691.215	4.86933e-11	691.498	3.78031e-11		691.169	5.32584e-14	691.498	5.81218e-14	691.215	6.03709e-14		691.169	1.00016e-11	691.75	9.07717e-13	691.215	1.2136e-12
691.669	4.98887e-10	691.715	4.87507e-11	691.998	3.77841e-11		691.669	5.33389e-14	691.998	6.08257e-14	691.715	5.90385e-14		691.669	9.93708e-12	692.25	8.99651e-13	691.715	1.18969e-12
692.169	4.91202e-10	692.215	4.87736e-11	692.498	3.75668e-11		692.169	5.28575e-14	692.498	6.34218e-14	692.215	5.80683e-14		692.169	9.94815e-12	692.75	8.98935e-13	692.215	1.22768e-12
692.669	4.93495e-10	692.715	4.86985e-11	692.998	3.77971e-11		692.669	5.19074e-14	692.998	6.54921e-14	692.715	5.75436e-14		692.669	9.91438e-12	693.25	8.97054e-13	692.715	1.2191e-12
693.169	4.86353e-10	693.215	4.84034e-11	693.498	3.77136e-11		693.169	5.0628e-14	693.498	6.67529e-14	693.215	5.74299e-14		693.169	9.84831e-12	693.75	8.98887e-13	693.215	1.22179e-12
693.669	4.86886e-10	693.715	4.87211e-11	693.998	3.75666e-11		693.669	4.9177e-14	693.998	6.70957e-14	693.715	5.75863e-14		693.669	9.81279e-12	694.25	9.14192e-13	693.715	1.2324e-12
694.169	4.81676e-10	694.215	4.85022e-11	694.498	3.7458e-11		694.169	4.77077e-14	694.498	6.65882e-14	694.215	5.78037e-14		694.169	9.79088e-12	694.75	9.28036e-13	694.215	1.22466e-12
694.669	4.76802e-10	694.715	4.85122e-11	694.998	3.76046e-11		694.669	4.63561e-14	694.998	6.54417e-14	694.715	5.78594e-14		694.669	9.74047e-12	695.25	9.23603e-13	694.715	1.21013e-12
695.169	4.74765e-10	695.215	4.85672e-11	695.498	3.75842e-11		695.169	4.52379e-14	695.498	6.39561e-14	695.215	5.75748e-14		695.169	9.6527e-12	695.75	9.23129e-13	695.215	1.20635e-12
695.669	4.72172e-10	695.715	4.83339e-11	695.998	3.7757e-11		695.669	4.44527e-14	695.998	6.2455e-14	695.715	5.68629e-14		695.669	9.59658e-12	696.25	9.32908e-13	695.715	1.20943e-12
696.169	4.66625e-10	696.215	4.84848e-11	696.498	3.75029e-11		696.169	4.40888e-14	696.498	6.12277e-14	696.215	5.57537e-14		696.169	9.58883e-12	696.75	9.33834e-13	696.215	1.20267e-12
696.669	4.63555e-10	696.715	4.84854e-11	696.998	3.7366e-11		696.669	4.42223e-14	696.998	6.0485e-14	696.715	5.43914e-14		696.669	9.56707e-12	697.25	9.49417e-13	696.715	1.21547e-12
697.169	4.60363e-10	697.215	4.83139e-11	697.498	3.74417e-11		697.169	4.49084e-14	697.498	6.03356e-14	697.215	5.30038e-14		697.169	9.48941e-12	697.75	9.32672e-13	697.215	1.20712e-12
697.669	4.58001e-10	697.715	4.83093e-11	697.998	3.73624e-11		697.669	4.61644e-14	697.998	6.07805e-14	697.715	5.18503e-14		697.669	9.4389e-12	698.25	9.38861e-13	697.715	1.20068e-12
698.169	4.54607e-10	698.215	4.83663e-11	698.498	3.7287e-11		698.169	4.79512e-14	698.498	6.1724e-14	698.215	5.11623e-14		698.169	9.40971e-12	698.75	9.4069e-13	698.215	1.21659e-12
698.669	4.52133e-10	698.715	4.8171e-11	698.998	3.73484e-11		698.669	5.01594e-14	698.998	6.29933e-14	698.715	5.1088e-14		698.669	9.41639e-12	699.25	9.43445e-13	698.715	1.23039e-12
699.169	4.48502e-10	699.215	4.82478e-11	699.498	3.72205e-11		699.169	5.26089e-14	699.498	6.43646e-14	699.215	5.16573e-14		699.169	9.30462e-12	699.75	9.53627e-13	699.215	1.2196e-12
699.669	4.45127e-10	699.715	4.81595e-11	699.998	3.73394e-11		699.669	5.5066e-14	699.998	6.55911e-14	699.715	5.27727e-14		699.669	9.239e-12	700.25	9.65103e-13	699.715	1.20143e-12
700.169	4.40121e-10	700.215	4.79406e-11	700.498	3.72156e-11		700.169	5.72784e-14	700.498	6.64319e-14	700.215	5.42309e-14		700.169	9.23246e-12	700.75	9.74801e-13	700.215	1.18377e-12
700.669	4.37465e-10	700.715	4.81627e-11	700.998	3.72024e-11		700.669	5.90207e-14	700.998	6.66815e-14	700.715	5.57677e-14		700.669	9.1208e-12	701.25	9.6408e-13	700.715	1.18818e-12
701.169	4.34407e-10	701.215	4.81507e-11	701.498	3.72285e-11		701.169	6.01406e-14	701.498	6.61978e-14	701.215	5.71165e-14		701.169	9.14403e-12	701.75	9.67013e-13	701.215	1.2133e-12
701.669	4.29628e-10	701.715	4.82239e-11	701.998	3.71763e-11		701.669	6.0594e-14	701.998	6.49264e-14	701.715	5.80667e-14		701.669	9.11717e-12	702.25	9.58892e-13	701.715	1.22441e-12
702.169	4.29062e-10	702.215	4.82123e-11	702.498	3.71467e-11		702.169	6.04567e-14	702.498	6.29167e-14	702.215	5.85065e-14		702.169	9.06679e-12	702.75	9.72391e-13	702.215	1.20547e-12
702.669	4.24074e-10	702.715	4.81156e-11	702.998	3.70084e-11		702.669	5.9909e-14	702.998	6.03259e-14	702.715	5.84411e-14		702.669	9.06851e-12	703.25	9.78128e-13	702.715	1.21473e-12
703.169	4.23329e-10	703.215	4.77052e-11	703.498	3.70862e-11		703.169	5.91957e-14	703.498	5.74059e-14	703.215	5.79828e-14		703.169	9.02961e-12	703.75	9.94507e-13	703.215	1.22098e-12
703.669	4.1795e-10	703.715	4.78691e-11	703.998	3.68367e-11		703.669	5.85692e-14	703.998	5.44738e-14	703.715	5.73155e-14		703.669	8.96987e-12	704.25	1.01384e-12	703.715	1.21673e-12
704.169	4.1685e-10	704.215	4.78518e-11	704.498	3.70493e-11		704.169	5.82307e-14	704.498	5.18675e-14	704.215	5.66432e-14		704.169	8.90897e-12	704.75	1.01507e-12	704.215	1.23066e-12
704.669	4.1213e-10	704.715	4.79952e-11	704.998	3.69859e-11		704.669	5.82852e-14	704.998	4.9894e-14	704.715	5.61369e-14		704.669	8.90142e-12	705.25	1.02296e-12	704.715	1.2289e-12
705.169	4.10317e-10	705.215	4.80579e-11	705.498	3.70454e-11		705.169	5.87218e-14	705.498	4.87799e-14	705.215	5.58923e-14		705.169	8.81431e-12	705.75	1.02357e-12	705.215	1.19286e-12
705.669	4.08423e-10	705.715	4.81137e-11	705.998	3.68804e-11		705.669	5.94256e-14	705.998	4.86338e-14	705.715	5.59097e-14		705.669	8.80516e-12	706.25	1.03935e-12	705.715	1.19023e-12
706.169	4.05695e-10	706.215	4.78835e-11	706.498	3.69199e-11		706.169	6.02191e-14	706.498	4.94289e-14	706.215	5.60997e-14		706.169	8.78318e-12	706.75	1.02997e-12	706.215	1.1969e-12
706.669	4.00694e-10	706.715	4.77686e-11	706.998	3.68275e-11		706.669	6.0921e-14	706.998	5.10103e-14	706.715	5.63141e-14		706.669	8.68405e-12	707.25	1.02855e-12	706.715	1.18725e-12
707.169	3.97641e-10	707.215	4.80023e-11	707.498	3.69961e-11		707.169	6.14102e-14	707.498	5.31248e-14	707.215	5.63919e-14		707.169	8.64166e-12	707.75	1.04977e-12	707.215	1.20771e-12
707.669	3.93322e-10	707.715	4.79853e-11	707.998	3.67563e-11		707.669	6.16748e-14	707.998	5.54677e-14	707.715	5.62095e-14		707.669	8.67251e-12	708.25	1.07031e-12	707.715	1.21441e-12
708.169	3.92394e-10	708.215	4.79288e-11	708.498	3.66668e-11		708.169	6.18357e-14	708.498	5.77358e-14	708.215	5.57209e-14		708.169	8.59149e-12	708.75	1.0852e-12	708.215	1.21958e-12
708.669	3.88281e-10	708.715	4.78689e-11	708.998	3.66324e-11		708.669	6.21376e-14	708.998	5.96766e-14	708.715	5.49788e-14		708.669	8.49522e-12	709.25	1.09963e-12	708.715	1.20148e-12
709.169	3.85066e-10	709.215	4.76883e-11	709.498	3.68816e-11		709.169	6.29086e-14	709.498	6.11234e-14	709.215	5.41296e-14		709.169	8.49934e-12	709.75	1.12107e-12	709.215	1.19389e-12
709.669	3.82685e-10	709.715	4.78283e-11	709.998	3.66348e-11		709.669	6.44994e-14	709.998	6.20117e-14	709.715	5.33846e-14		709.669	8.43319e-12	710.25	1.12958e-12	709.715	1.19238e-12
710.169	3.80381e-10	710.215	4.78068e-11	710.498	3.6633e-11		710.169	6.72171e-14	710.498	6.23749e-14	710.215	5.2973e-14		710.169	8.4111e-12	710.75	1.1176e-12	710.215	1.18491e-12
710.669	3.78033e-10	710.715	4.77183e-11	710.998	3.66039e-11		710.669	7.1268e-14	710.998	6.23232e-14	710.715	5.30894e-14		710.669	8.34076e-12	711.25	1.16798e-12	710.715	1.18217e-12
711.169	3.72881e-10	711.215	4.77e-11	711.498	3.66394e-11		711.169	7.67252e-14	711.498	6.20121e-14	711.215	5.38456e-14		711.169	8.31343e-12	711.75	1.1877e-12	711.215	1.16451e-12
711.669	3.71208e-10	711.715	4.75783e-11	711.998	3.67388e-11		711.669	8.35258e-14	711.998	6.16085e-14	711.715	5.52406e-14		711.669	8.32092e-12	712.25	1.22726e-12	711.715	1.185e-12
712.169	3.69264e-10	712.215	4.73714e-11	712.498	3.65053e-11		712.169	9.14983e-14	712.498	6.12598e-14	712.215	5.71527e-14		712.169	8.26705e-12	712.75	1.2348e-12	712.215	1.17507e-12
712.669	3.66525e-10	712.715	4.75341e-11	712.998	3.64807e-11		712.669	1.00411e-13	712.998	6.10729e-14	712.715	5.93579e-14		712.669	8.24266e-12	713.25	1.26549e-12	712.715	1.2057e-12
713.169	3.64044e-10	713.215	4.74266e-11	713.498	3.6537e-11		713.169	1.10033e-13	713.498	6.1103e-14	713.215	6.15693e-14		713.169	8.21183e-12	713.75	1.30879e-12	713.215	1.1945e-12
713.669	3.61256e-10	713.715	4.742e-11	713.998	3.64567e-11		713.669	1.20181e-13	713.998	6.13525e-14	713.715	6.3489e-14		713.669	8.1742e-12	714.25	1.32022e-12	713.715	1.18046e-12
714.169	3.58819e-10	714.215	4.73652e-11	714.498	3.63365e-11		714.169	1.30761e-13	714.498	6.17787e-14	714.215	6.48626e-14		714.169	8.08413e-12	714.75	1.3455e-12	714.215	1.20752e-12
714.669	3.5589e-10	714.715	4.73606e-11	714.998	3.63926e-11		714.669	1.41775e-13	714.998	6.23062e-14	714.715	6.5525e-14		714.669	8.06721e-12	715.25	1.35205e-12	714.715	1.17985e-12
715.169	3.53262e-10	715.215	4.75123e-11	715.498	3.63471e-11		715.169	1.53307e-13	715.498	6.28425e-14	715.215	6.5428e-14		715.169	7.98804e-12	715.75	1.38311e-12	715.215	1.19371e-12
715.669	3.50957e-10	715.715	4.76021e-11	715.998	3.64766e-11		715.669	1.65485e-13	715.998	6.32934e-14	715.715	6.46453e-14		715.669	7.96157e-12	716.25	1.38353e-12	715.715	1.18587e-12
716.169	3.47932e-10	716.215	4.71038e-11	716.498	3.63766e-11		716.169	1.78435e-13	716.498	6.35784e-14	716.215	6.33547e-14		716.169	7.93771e-12	716.75	1.41247e-12	716.215	1.20493e-12
716.669	3.46098e-10	716.715	4.75443e-11	716.998	3.63854e-11		716.669	1.92239e-13	716.998	6.36417e-14	716.715	6.1801e-14		716.669	7.93297e-12	717.25	1.45349e-12	716.715	1.2121e-12
717.169	3.42316e-10	717.215	4.75014e-11	717.498	3.63804e-11		717.169	2.06902e-13	717.498	6.34612e-14	717.215	6.02477e-14		717.169	7.85472e-12	717.75	1.49276e-12	717.215	1.19162e-12
717.669	3.4053e-10	717.715	4.74203e-11	717.998	3.63022e-11		717.669	2.22341e-13	717.998	6.305e-14	717.715	5.89272e-14		717.669	7.84834e-12	718.25	1.50895e-12	717.715	1.21445e-12
718.169	3.37137e-10	718.215	4.72149e-11	718.498	3.59347e-11		718.169	2.384e-13	718.498	6.24539e-14	718.215	5.79993e-14		718.169	7.76474e-12	718.75	1.57853e-12	718.215	1.20149e-12
718.669	3.34568e-10	718.715	4.71926e-11	718.998	3.61164e-11		718.669	2.54879e-13	718.998	6.17414e-14	718.715	5.75257e-14		718.669	7.7352e-12	719.25	1.60823e-12	718.715	1.18432e-12
719.169	3.33253e-10	719.215	4.73483e-11	719.498	3.62405e-11		719.169	2.7158e-13	719.498	6.09905e-14	719.215	5.74647e-14		719.169	7.75135e-12	719.75	1.64479e-12	719.215	1.18426e-12
719.669	3.30958e-10	719.715	4.7334e-11	719.998	3.61351e-11		719.669	2.88347e-13	719.998	6.02733e-14	719.715	5.76872e-14		719.669	7.68072e-12	720.25	1.68212e-12	719.715	1.16617e-12
720.169	3.27041e-10	720.215	4.73301e-11	720.498	3.60962e-11		720.169	3.05103e-13	720.498	5.96429e-14	720.215	5.80088e-14		720.169	7.66292e-12	720.75	1.71336e-12	720.215	1.17017e-12
720.669	3.27401e-10	720.715	4.7271e-11	720.998	3.60639e-11		720.669	3.21857e-13	720.998	5.9126e-14	720.715	5.82318e-14		720.669	7.61387e-12	721.25	1.73853e-12	720.715	1.18116e-12
721.169	3.23573e-10	721.215	4.72533e-11	721.498	3.60522e-11		721.169	3.38694e-13	721.498	5.87221e-14	721.215	5.81881e-14		721.169	7.59677e-12	721.75	1.81157e-12	721.215	1.17723e-12
721.669	3.20567e-10	721.715	4.71892e-11	721.998	3.60104e-11		721.669	3.55742e-13	721.998	5.84114e-14	721.715	5.77735e-14		721.669	7.54936e-12	722.25	1.83668e-12	721.715	1.17675e-12
722.169	3.18109e-10	722.215	4.73467e-11	722.498	3.58204e-11		722.169	3.73122e-13	722.498	5.8168e-14	722.215	5.69676e-14		722.169	7.51761e-12	722.75	1.90452e-12	722.215	1.17396e-12
722.669	3.16342e-10	722.715	4.70097e-11	722.998	3.58316e-11		722.669	3.90895e-13	722.998	5.79742e-14	722.715	5.58348e-14		722.669	7.50467e-12	723.25	1.94414e-12	722.715	1.1945e-12
723.169	3.13213e-10	723.215	4.70503e-11	723.498	3.58522e-11		723.169	4.09019e-13	723.498	5.78319e-14	723.215	5.45087e-14		723.169	7.49e-12	723.75	2.01002e-12	723.215	1.18651e-12
723.669	3.09896e-10	723.715	4.71758e-11	723.998	3.57369e-11		723.669	4.27328e-13	723.998	5.77675e-14	723.715	5.31628e-14		723.669	7.39803e-12	724.25	2.05795e-12	723.715	1.16705e-12
724.169	3.08007e-10	724.215	4.72048e-11	724.498	3.59003e-11		724.169	4.45538e-13	724.498	5.78265e-14	724.215	5.19755e-14		724.169	7.35764e-12	724.75	2.08332e-12	724.215	1.16237e-12
724.669	3.06067e-10	724.715	4.69695e-11	724.998	3.56804e-11		724.669	4.63284e-13	724.998	5.8061e-14	724.715	5.10962e-14		724.669	7.35062e-12	725.25	2.10838e-12	724.715	1.14818e-12
725.169	3.04354e-10	725.215	4.72091e-11	725.498	3.58505e-11		725.169	4.80177e-13	725.498	5.85113e-14	725.215	5.06208e-14		725.169	7.33459e-12	725.75	2.16583e-12	725.215	1.17516e-12
725.669	3.02281e-10	725.715	4.72374e-11	725.998	3.56042e-11		725.669	4.95877e-13	725.998	5.91887e-14	725.715	5.05787e-14		725.669	7.26593e-12	726.25	2.25441e-12	725.715	1.17853e-12
726.169	2.99764e-10	726.215	4.69058e-11	726.498	3.56819e-11		726.169	5.10155e-13	726.498	6.00626e-14	726.215	5.09356e-14		726.169	7.23705e-12	726.75	2.29757e-12	726.215	1.20328e-12
726.669	2.97458e-10	726.715	4.70667e-11	726.998	3.58272e-11		726.669	5.22936e-13	726.998	6.10575e-14	726.715	5.16059e-14		726.669	7.25206e-12	727.25	2.38833e-12	726.715	1.17501e-12
727.169	2.95389e-10	727.215	4.69025e-11	727.498	3.57365e-11		727.169	5.34309e-13	727.498	6.20596e-14	727.215	5.24748e-14		727.169	7.1823e-12	727.75	2.45673e-12	727.215	1.17646e-12
727.669	2.9561e-10	727.715	4.69856e-11	727.998	3.56528e-11		727.669	5.44501e-13	727.998	6.29327e-14	727.715	5.34208e-14		727.669	7.14726e-12	728.25	2.49767e-12	727.715	1.18353e-12
728.169	2.9094e-10	728.215	4.68237e-11	728.498	3.55626e-11		728.169	5.53808e-13	728.498	6.35383e-14	728.215	5.43365e-14		728.169	7.14528e-12	728.75	2.55901e-12	728.215	1.17682e-12
728.669	2.88937e-10	728.715	4.69201e-11	728.998	3.57021e-11		728.669	5.6252e-13	728.998	6.37568e-14	728.715	5.51427e-14		728.669	7.05592e-12	729.25	2.62216e-12	728.715	1.18191e-12
729.169	2.86922e-10	729.215	4.69678e-11	729.498	3.55492e-11		729.169	5.70834e-13	729.498	6.35047e-14	729.215	5.57951e-14		729.169	7.04168e-12	729.75	2.69415e-12	729.215	1.18391e-12
729.669	2.85122e-10	729.715	4.7014e-11	729.998	3.54553e-11		729.669	5.78788e-13	729.998	6.27458e-14	729.715	5.62844e-14		729.669	7.01215e-12	730.25	2.74034e-12	729.715	1.16694e-12
730.169	2.83413e-10	730.215	4.67637e-11	730.498	3.54618e-11		730.169	5.86234e-13	730.498	6.14957e-14	730.215	5.66304e-14		730.169	6.95768e-12	730.75	2.82795e-12	730.215	1.18794e-12
730.669	2.81727e-10	730.715	4.66676e-11	730.998	3.55059e-11		730.669	5.92857e-13	730.998	5.98207e-14	730.715	5.68745e-14		730.669	6.96277e-12	731.25	2.91926e-12	730.715	1.21239e-12
731.169	2.80347e-10	731.215	4.6604e-11	731.498	3.55614e-11		731.169	5.98228e-13	731.498	5.78329e-14	731.215	5.70703e-14		731.169	6.96196e-12	731.75	3.00699e-12	731.215	1.19356e-12
731.669	2.77401e-10	731.715	4.6487e-11	731.998	3.54421e-11		731.669	6.01903e-13	731.998	5.56819e-14	731.715	5.72752e-14		731.669	6.92423e-12	732.25	3.0939e-12	731.715	1.17445e-12
732.169	2.75162e-10	732.215	4.66242e-11	732.498	3.54129e-11		732.169	6.03519e-13	732.498	5.3545e-14	732.215	5.75421e-14		732.169	6.89572e-12	732.75	3.16666e-12	732.215	1.18359e-12
732.669	2.72942e-10	732.715	4.65592e-11	732.998	3.53647e-11		732.669	6.02889e-13	732.998	5.16122e-14	732.715	5.7913e-14		732.669	6.82397e-12	733.25	4.53158e-12	732.715	1.15261e-12
733.169	2.71059e-10	733.215	4.67455e-11	733.498	3.52878e-11		733.169	6.00057e-13	733.498	5.00681e-14	733.215	5.8413e-14		733.169	6.83483e-12	733.75	5.43632e-12	733.215	1.17094e-12
733.669	2.69343e-10	733.715	4.65668e-11	733.998	3.51539e-11		733.669	5.95304e-13	733.998	4.90691e-14	733.715	5.90455e-14		733.669	6.78792e-12	734.25	5.78636e-12	733.715	1.13108e-12
734.169	2.67336e-10	734.215	4.65727e-11	734.498	3.52501e-11		734.169	5.89108e-13	734.498	4.87183e-14	734.215	5.9791e-14		734.169	6.74834e-12	734.75	5.9914e-12	734.215	1.14784e-12
734.669	2.66601e-10	734.715	4.63475e-11	734.998	3.52338e-11		734.669	5.82063e-13	734.998	4.90432e-14	734.715	6.06086e-14		734.669	6.7207e-12	735.25	6.02674e-12	734.715	1.16277e-12
735.169	2.64058e-10	735.215	4.66317e-11	735.498	3.52712e-11		735.169	5.74771e-13	735.498	4.99822e-14	735.215	6.14413e-14		735.169	6.68851e-12	735.75	6.05901e-12	735.215	1.19155e-12
735.669	2.61052e-10	735.715	4.66031e-11	735.998	3.5197e-11		735.669	5.6774e-13	735.998	5.13854e-14	735.715	6.22257e-14		735.669	6.65849e-12	736.25	6.03815e-12	735.715	1.1894e-12
736.169	2.60493e-10	736.215	4.64476e-11	736.498	3.52006e-11		736.169	5.6131e-13	736.498	5.3034e-14	736.215	6.29031e-14		736.169	6.65155e-12	736.75	6.05705e-12	736.215	1.17739e-12
736.669	2.59585e-10	736.715	4.65889e-11	736.998	3.51026e-11		736.669	5.55608e-13	736.998	5.46759e-14	736.715	6.34301e-14		736.669	6.60614e-12	737.25	6.02827e-12	736.715	1.17738e-12
737.169	2.56088e-10	737.215	4.65793e-11	737.498	3.51608e-11		737.169	5.50566e-13	737.498	5.60732e-14	737.215	6.37867e-14		737.169	6.59175e-12	737.75	6.01412e-12	737.215	1.15633e-12
737.669	2.52782e-10	737.715	4.62838e-11	737.998	3.52496e-11		737.669	5.45968e-13	737.998	5.70486e-14	737.715	6.39779e-14		737.669	6.57171e-12	738.25	5.95534e-12	737.715	1.15446e-12
738.169	2.53731e-10	738.215	4.61803e-11	738.498	3.49696e-11		738.169	5.41532e-13	738.498	5.75208e-14	738.215	6.40305e-14		738.169	6.52078e-12	738.75	5.91543e-12	738.215	1.17057e-12
738.669	2.51394e-10	738.715	4.64302e-11	738.998	3.49535e-11		738.669	5.36994e-13	738.998	5.75166e-14	738.715	6.39841e-14		738.669	6.47289e-12	739.25	5.91157e-12	738.715	1.17315e-12
739.169	2.48508e-10	739.215	4.63298e-11	739.498	3.50138e-11		739.169	5.32173e-13	739.498	5.71549e-14	739.215	6.38796e-14		739.169	6.44136e-12	739.75	5.8995e-12	739.215	1.17597e-12
739.669	2.48078e-10	739.715	4.61744e-11	739.998	3.51592e-11		739.669	5.27014e-13	739.998	5.66064e-14	739.715	6.3749e-14		739.669	6.40819e-12	740.25	5.84478e-12	739.715	1.19119e-12
740.169	2.46917e-10	740.215	4.64766e-11	740.498	3.49462e-11		740.169	5.21581e-13	740.498	5.60368e-14	740.215	6.36092e-14		740.169	6.43214e-12	740.75	5.81061e-12	740.215	1.18742e-12
740.669	2.4572e-10	740.715	4.63485e-11	740.998	3.49449e-11		740.669	5.1603e-13	740.998	5.55521e-14	740.715	6.34605e-14		740.669	6.41757e-12	741.25	5.79642e-12	740.715	1.16455e-12
741.169	2.44572e-10	741.215	4.6122e-11	741.498	3.50306e-11		741.169	5.10543e-13	741.498	5.51603e-14	741.215	6.32919e-14		741.169	6.41438e-12	741.75	5.75201e-12	741.215	1.16476e-12
741.669	2.42023e-10	741.715	4.62204e-11	741.998	3.50005e-11		741.669	5.0527e-13	741.998	5.47643e-14	741.715	6.30881e-14		741.669	6.35743e-12	742.25	5.72036e-12	741.715	1.14757e-12
742.169	2.40135e-10	742.215	4.61594e-11	742.498	3.50069e-11		742.169	5.00278e-13	742.498	5.41897e-14	742.215	6.28375e-14		742.169	6.31691e-12	742.75	5.70445e-12	742.215	1.16453e-12
742.669	2.39084e-10	742.715	4.62615e-11	742.998	3.48888e-11		742.669	4.95525e-13	742.998	5.32428e-14	742.715	6.25352e-14		742.669	6.29671e-12	743.25	5.62533e-12	742.715	1.14435e-12
743.169	2.36081e-10	743.215	4.63063e-11	743.498	3.48801e-11		743.169	4.90871e-13	743.498	5.17815e-14	743.215	6.21823e-14		743.169	6.21334e-12	743.75	5.58572e-12	743.215	1.18867e-12
743.669	2.35648e-10	743.715	4.61853e-11	743.998	3.47141e-11		743.669	4.86113e-13	743.998	4.97807e-14	743.715	6.17787e-14		743.669	6.23943e-12	744.25	5.56716e-12	743.715	1.14345e-12
744.169	2.33827e-10	744.215	4.61683e-11	744.498	3.47153e-11		744.169	4.81039e-13	744.498	4.73707e-14	744.215	6.13144e-14		744.169	6.21392e-12	744.75	5.54804e-12	744.215	1.17522e-12
744.669	2.32127e-10	744.715	4.60183e-11	744.998	3.47414e-11		744.669	4.75485e-13	744.998	4.48336e-14	744.715	6.07628e-14		744.669	6.16346e-12	745.25	5.52323e-12	744.715	1.1783e-12
745.169	2.30608e-10	745.215	4.61738e-11	745.498	3.46241e-11		745.169	4.69386e-13	745.498	4.25564e-14	745.215	6.00796e-14		745.169	6.17141e-12	745.75	5.49075e-12	745.215	1.17618e-12
745.669	2.29212e-10	745.715	4.58607e-11	745.998	3.44913e-11		745.669	4.62789e-13	745.998	4.09502e-14	745.715	5.92101e-14		745.669	6.09679e-12	746.25	5.485e-12	745.715	1.17169e-12
746.169	2.28629e-10	746.215	4.59991e-11	746.498	3.48196e-11		746.169	4.55856e-13	746.498	4.03536e-14	746.215	5.81059e-14		746.169	6.14325e-12	746.75	5.43005e-12	746.215	1.17659e-12
746.669	2.25797e-10	746.715	4.60018e-11	746.998	3.46955e-11		746.669	4.48823e-13	746.998	4.09478e-14	746.715	5.67447e-14		746.669	6.07302e-12	747.25	5.38168e-12	746.715	1.1463e-12
747.169	2.2499e-10	747.215	4.60212e-11	747.498	3.44373e-11		747.169	4.41952e-13	747.498	4.27053e-14	747.215	5.515e-14		747.169	6.02024e-12	747.75	5.36165e-12	747.215	1.14421e-12
747.669	2.22941e-10	747.715	4.60205e-11	747.998	3.46521e-11		747.669	4.35474e-13	747.998	4.5386e-14	747.715	5.34025e-14		747.669	6.02058e-12	748.25	5.32992e-12	747.715	1.15487e-12
748.169	2.20755e-10	748.215	4.57418e-11	748.498	3.46113e-11		748.169	4.29538e-13	748.498	4.85847e-14	748.215	5.16387e-14		748.169	5.97646e-12	748.75	5.26898e-12	748.215	1.157e-12
748.669	2.20803e-10	748.715	4.57743e-11	748.998	3.46884e-11		748.669	4.24182e-13	748.998	5.18158e-14	748.715	5.00337e-14		748.669	5.9683e-12	749.25	5.25743e-12	748.715	1.17508e-12
749.169	2.18284e-10	749.215	4.58025e-11	749.498	3.46962e-11		749.169	4.19328e-13	749.498	5.4616e-14	749.215	4.87724e-14		749.169	5.95608e-12	749.75	5.23726e-12	749.215	1.16589e-12
749.669	2.18589e-10	749.715	4.57486e-11	749.998	3.45876e-11		749.669	4.148e-13	749.998	5.66374e-14	749.715	4.80136e-14		749.669	5.89297e-12	750.25	5.18262e-12	749.715	1.16893e-12
750.169	2.16461e-10	750.215	4.59628e-11	750.498	3.46104e-11		750.169	4.10364e-13	750.498	5.77095e-14	750.215	4.78565e-14		750.169	5.94627e-12	750.75	5.14966e-12	750.215	1.14939e-12
750.669	2.13659e-10	750.715	4.5829e-11	750.998	3.45109e-11		750.669	4.05774e-13	750.998	5.78554e-14	750.715	4.83183e-14		750.669	5.89074e-12	751.25	5.11374e-12	750.715	1.13072e-12
751.169	2.13712e-10	751.215	4.57655e-11	751.498	3.44748e-11		751.169	4.00823e-13	751.498	5.72626e-14	751.215	4.93287e-14		751.169	5.87724e-12	751.75	5.08805e-12	751.215	1.14484e-12
751.669	2.11939e-10	751.715	4.58483e-11	751.998	3.42678e-11		751.669	3.95382e-13	751.998	5.62189e-14	751.715	5.07434e-14		751.669	5.84053e-12	752.25	5.05041e-12	751.715	1.15467e-12
752.169	2.10874e-10	752.215	4.58653e-11	752.498	3.4328e-11		752.169	3.89423e-13	752.498	5.50326e-14	752.215	5.23729e-14		752.169	5.85505e-12	752.75	5.00779e-12	752.215	1.13792e-12
752.669	2.09722e-10	752.715	4.56837e-11	752.998	3.44179e-11		752.669	3.83018e-13	752.998	5.39604e-14	752.715	5.40193e-14		752.669	5.76495e-12	753.25	4.98986e-12	752.715	1.14249e-12
753.169	2.06671e-10	753.215	4.58638e-11	753.498	3.42266e-11		753.169	3.7633e-13	753.498	5.316e-14	753.215	5.5513e-14		753.169	5.74263e-12	753.75	4.97511e-12	753.215	1.15179e-12
753.669	2.05817e-10	753.715	4.55998e-11	753.998	3.43853e-11		753.669	3.69576e-13	753.998	5.26766e-14	753.715	5.67396e-14		753.669	5.74813e-12	754.25	4.95874e-12	753.715	1.16485e-12
754.169	2.05292e-10	754.215	4.55853e-11	754.498	3.42409e-11		754.169	3.62993e-13	754.498	5.24627e-14	754.215	5.76514e-14		754.169	5.73265e-12	754.75	4.92446e-12	754.215	1.16524e-12
754.669	2.04126e-10	754.715	4.56109e-11	754.998	3.41486e-11		754.669	3.56796e-13	754.998	5.24201e-14	754.715	5.82632e-14		754.669	5.71389e-12	755.25	4.87968e-12	754.715	1.1986e-12
755.169	2.03037e-10	755.215	4.55901e-11	755.498	3.42646e-11		755.169	3.51141e-13	755.498	5.24485e-14	755.215	5.86356e-14		755.169	5.66635e-12	755.75	4.86599e-12	755.215	1.14247e-12
755.669	2.01878e-10	755.715	4.54963e-11	755.998	3.42353e-11		755.669	3.46103e-13	755.998	5.2484e-14	755.715	5.88507e-14		755.669	5.68578e-12	756.25	4.84546e-12	755.715	1.1546e-12
756.169	2.00824e-10	756.215	4.56154e-11	756.498	3.4199e-11		756.169	3.41666e-13	756.498	5.25178e-14	756.215	5.89889e-14		756.169	5.6743e-12	756.75	4.77576e-12	756.215	1.16006e-12
756.669	2.00078e-10	756.715	4.55477e-11	756.998	3.42897e-11		756.669	3.37724e-13	756.998	5.25912e-14	756.715	5.91121e-14		756.669	5.6633e-12	757.25	4.75756e-12	756.715	1.15917e-12
757.169	1.97998e-10	757.215	4.55913e-11	757.498	3.406e-11		757.169	3.34105e-13	757.498	5.2771e-14	757.215	5.92551e-14		757.169	5.63733e-12	757.75	4.72556e-12	757.215	1.14585e-12
757.669	1.97769e-10	757.715	4.55644e-11	757.998	3.41309e-11		757.669	3.30598e-13	757.998	5.31177e-14	757.715	5.94266e-14		757.669	5.58293e-12	758.25	4.70005e-12	757.715	1.1643e-12
758.169	1.94679e-10	758.215	4.54432e-11	758.498	3.41107e-11		758.169	3.2699e-13	758.498	5.36561e-14	758.215	5.96148e-14		758.169	5.57311e-12	758.75	4.67505e-12	758.215	1.15872e-12
758.669	1.95074e-10	758.715	4.55061e-11	758.998	3.42476e-11		758.669	3.23104e-13	758.998	5.43614e-14	758.715	5.97941e-14		758.669	5.53544e-12	759.25	4.64889e-12	758.715	1.14654e-12
759.169	1.93502e-10	759.215	4.55606e-11	759.498	3.41477e-11		759.169	3.18824e-13	759.498	5.51617e-14	759.215	5.99303e-14		759.169	5.50099e-12	759.75	4.62247e-12	759.215	1.17705e-12
759.669	1.91662e-10	759.715	4.56013e-11	759.998	3.41033e-11		759.669	3.14119e-13	759.998	5.59586e-14	759.715	5.99811e-14		759.669	5.51196e-12	760.25	4.56721e-12	759.715	1.1515e-12
760.169	1.92104e-10	760.215	4.54508e-11	760.498	3.41013e-11		760.169	3.09045e-13	760.498	5.66563e-14	760.215	5.98961e-14		760.169	5.49306e-12	760.75	4.53739e-12	760.215	1.14688e-12
760.669	1.8993e-10	760.715	4.54663e-11	760.998	3.40847e-11		760.669	3.03728e-13	760.998	5.71897e-14	760.715	5.96167e-14		760.669	5.49614e-12	761.25	4.51895e-12	760.715	1.14308e-12
761.169	1.89465e-10	761.215	4.55139e-11	761.498	3.38406e-11		761.169	2.98347e-13	761.498	5.75438e-14	761.215	5.90818e-14		761.169	5.44595e-12	761.75	4.48939e-12	761.215	1.15833e-12
761.669	1.87827e-10	761.715	4.54268e-11	761.998	3.395e-11		761.669	2.93093e-13	761.998	5.7757e-14	761.715	5.82394e-14		761.669	5.4274e-12	762.25	4.4285e-12	761.715	1.14141e-12
762.169	1.85973e-10	762.215	4.52134e-11	762.498	3.39175e-11		762.169	2.88133e-13	762.498	5.791e-14	762.215	5.70641e-14		762.169	5.38852e-12	762.75	4.42307e-12	762.215	1.15457e-12
762.669	1.8525e-10	762.715	4.50976e-11	762.998	3.40066e-11		762.669	2.83586e-13	762.998	5.81026e-14	762.715	5.55764e-14		762.669	5.38606e-12	763.25	4.39757e-12	762.715	1.1401e-12
763.169	1.84e-10	763.215	4.53066e-11	763.498	3.38954e-11		763.169	2.79493e-13	763.498	5.84272e-14	763.215	5.38572e-14		763.169	5.33805e-12	763.75	4.35521e-12	763.215	1.16688e-12
763.669	1.82867e-10	763.715	4.51149e-11	763.998	3.393e-11		763.669	2.7582e-13	763.998	5.89458e-14	763.715	5.20516e-14		763.669	5.3287e-12	764.25	4.33557e-12	763.715	1.12251e-12
764.169	1.81446e-10	764.215	4.53035e-11	764.498	3.3852e-11		764.169	2.72459e-13	764.498	5.96766e-14	764.215	5.03578e-14		764.169	5.31038e-12	764.75	4.31669e-12	764.215	1.15196e-12
764.669	1.81165e-10	764.715	4.51386e-11	764.998	3.39508e-11		764.669	2.69256e-13	764.998	6.05923e-14	764.715	4.90003e-14		764.669	5.29961e-12	765.25	4.25395e-12	764.715	1.15652e-12
765.169	1.79633e-10	765.215	4.51567e-11	765.498	3.37412e-11		765.169	2.66036e-13	765.498	6.16288e-14	765.215	4.81928e-14		765.169	5.30468e-12	765.75	4.22722e-12	765.215	1.13471e-12
765.669	1.79002e-10	765.715	4.53565e-11	765.998	3.38256e-11		765.669	2.62638e-13	765.998	6.27005e-14	765.715	4.80981e-14		765.669	5.26424e-12	766.25	4.17387e-12	765.715	1.15303e-12
766.169	1.76714e-10	766.215	4.54013e-11	766.498	3.38572e-11		766.169	2.58936e-13	766.498	6.37177e-14	766.215	4.87945e-14		766.169	5.27569e-12	766.75	4.15e-12	766.215	1.15637e-12
766.669	1.77173e-10	766.715	4.51847e-11	766.998	3.36245e-11		766.669	2.54865e-13	766.998	6.46016e-14	766.715	5.02581e-14		766.669	5.22228e-12	767.25	4.11781e-12	766.715	1.13235e-12
767.169	1.74699e-10	767.215	4.54144e-11	767.498	3.37804e-11		767.169	2.50425e-13	767.498	6.52938e-14	767.215	5.23648e-14		767.169	5.21356e-12	767.75	4.09745e-12	767.215	1.17036e-12
767.669	1.74022e-10	767.715	4.53842e-11	767.998	3.36086e-11		767.669	2.4568e-13	767.998	6.57622e-14	767.715	5.49123e-14		767.669	5.21221e-12	768.25	4.06787e-12	767.715	1.14893e-12
768.169	1.73719e-10	768.215	4.50747e-11	768.498	3.36557e-11		768.169	2.40746e-13	768.498	6.6001e-14	768.215	5.76561e-14		768.169	5.201e-12	768.75	4.01701e-12	768.215	1.14351e-12
768.669	1.73364e-10	768.715	4.49903e-11	768.998	3.38293e-11		768.669	2.35773e-13	768.998	6.60295e-14	768.715	6.03504e-14		768.669	5.13165e-12	769.25	3.99998e-12	768.715	1.15328e-12
769.169	1.71534e-10	769.215	4.50562e-11	769.498	3.35841e-11		769.169	2.30923e-13	769.498	6.58874e-14	769.215	6.27848e-14		769.169	5.13063e-12	769.75	3.97001e-12	769.215	1.15558e-12
769.669	1.71058e-10	769.715	4.51941e-11	769.998	3.38431e-11		769.669	2.26341e-13	769.998	6.56301e-14	769.715	6.48066e-14		769.669	5.14874e-12	770.25	3.90643e-12	769.715	1.156e-12
770.169	1.70715e-10	770.215	4.50154e-11	770.498	3.37188e-11		770.169	2.22138e-13	770.498	6.53205e-14	770.215	6.63286e-14		770.169	5.12301e-12	770.75	3.90836e-12	770.215	1.15889e-12
770.669	1.67824e-10	770.715	4.50136e-11	770.998	3.36171e-11		770.669	2.18363e-13	770.998	6.50199e-14	770.715	6.73209e-14		770.669	5.08735e-12	771.25	3.87176e-12	770.715	1.13237e-12
771.169	1.67509e-10	771.215	4.50939e-11	771.498	3.35211e-11		771.169	2.14992e-13	771.498	6.4777e-14	771.215	6.77939e-14		771.169	5.08968e-12	771.75	3.8519e-12	771.215	1.16498e-12
771.669	1.65977e-10	771.715	4.49469e-11	771.998	3.36569e-11		771.669	2.11921e-13	771.998	6.46173e-14	771.715	6.77807e-14		771.669	5.06914e-12	772.25	3.8505e-12	771.715	1.15709e-12
772.169	1.65953e-10	772.215	4.50604e-11	772.498	3.36634e-11		772.169	2.08973e-13	772.498	6.45373e-14	772.215	6.73237e-14		772.169	5.02744e-12	772.75	3.83398e-12	772.215	1.15065e-12
772.669	1.64172e-10	772.715	4.5138e-11	772.998	3.34804e-11		772.669	2.05911e-13	772.998	6.45044e-14	772.715	6.64723e-14		772.669	5.03686e-12	773.25	3.79137e-12	772.715	1.15964e-12
773.169	1.64702e-10	773.215	4.47548e-11	773.498	3.36956e-11		773.169	2.02478e-13	773.498	6.44647e-14	773.215	6.52883e-14		773.169	4.97866e-12	773.75	3.74674e-12	773.215	1.15423e-12
773.669	1.6346e-10	773.715	4.48283e-11	773.998	3.35602e-11		773.669	1.98434e-13	773.998	6.43585e-14	773.715	6.38561e-14		773.669	5.00038e-12	774.25	3.71898e-12	773.715	1.14423e-12
774.169	1.61779e-10	774.215	4.46129e-11	774.498	3.36303e-11		774.169	1.936e-13	774.498	6.41388e-14	774.215	6.22904e-14		774.169	4.97822e-12	774.75	3.68373e-12	774.215	1.16043e-12
774.669	1.61601e-10	774.715	4.48714e-11	774.998	3.34815e-11		774.669	1.87908e-13	774.998	6.37867e-14	774.715	6.07349e-14		774.669	4.9855e-12	775.25	3.68024e-12	774.715	1.1568e-12
775.169	1.6079e-10	775.215	4.48035e-11	775.498	3.34855e-11		775.169	1.81418e-13	775.498	6.33195e-14	775.215	5.93496e-14		775.169	4.9433e-12	775.75	3.64197e-12	775.215	1.14769e-12
775.669	1.58732e-10	775.715	4.46026e-11	775.998	3.3175e-11		775.669	1.74337e-13	775.998	6.27859e-14	775.715	5.82864e-14		775.669	4.95366e-12	776.25	3.6547e-12	775.715	1.12724e-12
776.169	1.58076e-10	776.215	4.49458e-11	776.498	3.33745e-11		776.169	1.6699e-13	776.498	6.22489e-14	776.215	5.76601e-14		776.169	4.9321e-12	776.75	3.62468e-12	776.215	1.17547e-12
776.669	1.58708e-10	776.715	4.47263e-11	776.998	3.34292e-11		776.669	1.59782e-13	776.998	6.17603e-14	776.715	5.75216e-14		776.669	4.88763e-12	777.25	3.61097e-12	776.715	1.15656e-12
777.169	1.57038e-10	777.215	4.49136e-11	777.498	3.33096e-11		777.169	1.53142e-13	777.498	6.13347e-14	777.215	5.78431e-14		777.169	4.88309e-12	777.75	3.59775e-12	777.215	1.15358e-12
777.669	1.55983e-10	777.715	4.47301e-11	777.998	3.33383e-11		777.669	1.47449e-13	777.998	6.09335e-14	777.715	5.85198e-14		777.669	4.87057e-12	778.25	3.56254e-12	777.715	1.1292e-12
778.169	1.55997e-10	778.215	4.49448e-11	778.498	3.32315e-11		778.169	1.4298e-13	778.498	6.04652e-14	778.215	5.93894e-14		778.169	4.83878e-12	778.75	3.51878e-12	778.215	1.14284e-12
778.669	1.54358e-10	778.715	4.50733e-11	778.998	3.33879e-11		778.669	1.39869e-13	778.998	5.98065e-14	778.715	6.02648e-14		778.669	4.85532e-12	779.25	3.53283e-12	778.715	1.15807e-12
779.169	1.53423e-10	779.215	4.4748e-11	779.498	3.31301e-11		779.169	1.38093e-13	779.498	5.88413e-14	779.215	6.09722e-14		779.169	4.79919e-12	779.75	3.46138e-12	779.215	1.13496e-12
779.669	1.52813e-10	779.715	4.4875e-11	779.998	3.3307e-11		779.669	1.37492e-13	779.998	5.75071e-14	779.715	6.13838e-14		779.669	4.82459e-12	780.25	3.4489e-12	779.715	1.15367e-12
780.169	1.51703e-10	780.215	4.49257e-11	780.498	3.30805e-11		780.169	1.37802e-13	780.498	5.58368e-14	780.215	6.14364e-14		780.169	4.76295e-12	780.75	3.44574e-12	780.215	1.14779e-12
780.669	1.50122e-10	780.715	4.48031e-11	780.998	3.30506e-11		780.669	1.38708e-13	780.998	5.39796e-14	780.715	6.11331e-14		780.669	4.80602e-12	781.25	3.4207e-12	780.715	1.15347e-12
781.169	1.49648e-10	781.215	4.48447e-11	781.498	3.33591e-11		781.169	1.39893e-13	781.498	5.21935e-14	781.215	6.05281e-14		781.169	4.75391e-12	781.75	3.40296e-12	781.215	1.15551e-12
781.669	1.49834e-10	781.715	4.4755e-11	781.998	3.30829e-11		781.669	1.41076e-13	781.998	5.0804e-14	781.715	5.97011e-14		781.669	4.74569e-12	782.25	3.39824e-12	781.715	1.15049e-12
782.169	1.47732e-10	782.215	4.51019e-11	782.498	3.30822e-11		782.169	1.42029e-13	782.498	5.01379e-14	782.215	5.87298e-14		782.169	4.70811e-12	782.75	3.40098e-12	782.215	1.14886e-12
782.669	1.47793e-10	782.715	4.45713e-11	782.998	3.30538e-11		782.669	1.42584e-13	782.998	5.04453e-14	782.715	5.76702e-14		782.669	4.68427e-12	783.25	3.35674e-12	782.715	1.14663e-12
783.169	1.4617e-10	783.215	4.46043e-11	783.498	3.30842e-11		783.169	1.42615e-13	783.498	5.18302e-14	783.215	5.65497e-14		783.169	4.72406e-12	783.75	3.34317e-12	783.215	1.14635e-12
783.669	1.46415e-10	783.715	4.47472e-11	783.998	3.28933e-11		783.669	1.42033e-13	783.998	5.42081e-14	783.715	5.53736e-14		783.669	4.70044e-12	784.25	3.33472e-12	783.715	1.14042e-12
784.169	1.46013e-10	784.215	4.45461e-11	784.498	3.30028e-11		784.169	1.40775e-13	784.498	5.73045e-14	784.215	5.41412e-14		784.169	4.66153e-12	784.75	3.30412e-12	784.215	1.12672e-12
784.669	1.43967e-10	784.715	4.49694e-11	784.998	3.27198e-11		784.669	1.38808e-13	784.998	6.06973e-14	784.715	5.28644e-14		784.669	4.70345e-12	785.25	3.26111e-12	784.715	1.1297e-12
785.169	1.44458e-10	785.215	4.48212e-11	785.498	3.29284e-11		785.169	1.36151e-13	785.498	6.38951e-14	785.215	5.15795e-14		785.169	4.67188e-12	785.75	3.23658e-12	785.215	1.12001e-12
785.669	1.42101e-10	785.715	4.48017e-11	785.998	3.2984e-11		785.669	1.32893e-13	785.998	6.64345e-14	785.715	5.03474e-14		785.669	4.63007e-12	786.25	3.25191e-12	785.715	1.12832e-12
786.169	1.42266e-10	786.215	4.47985e-11	786.498	3.29374e-11		786.169	1.29209e-13	786.498	6.79736e-14	786.215	4.924e-14		786.169	4.61933e-12	786.75	3.24833e-12	786.215	1.15692e-12
786.669	1.41512e-10	786.715	4.4799e-11	786.998	3.28932e-11		786.669	1.25361e-13	786.998	6.8359e-14	786.715	4.83178e-14		786.669	4.61619e-12	787.25	3.23587e-12	786.715	1.13117e-12
787.169	1.40974e-10	787.215	4.44721e-11	787.498	3.27724e-11		787.169	1.21671e-13	787.498	6.76505e-14	787.215	4.76066e-14		787.169	4.56403e-12	787.75	3.177e-12	787.215	1.1186e-12
787.669	1.40248e-10	787.715	4.46586e-11	787.998	3.27861e-11		787.669	1.18474e-13	787.998	6.60991e-14	787.715	4.70818e-14		787.669	4.57288e-12	788.25	3.16824e-12	787.715	1.123e-12
788.169	1.39591e-10	788.215	4.4335e-11	788.498	3.30861e-11		788.169	1.16052e-13	788.498	6.40833e-14	788.215	4.66686e-14		788.169	4.56307e-12	788.75	3.15769e-12	788.215	1.11364e-12
788.669	1.37828e-10	788.715	4.45925e-11	788.998	3.28191e-11		788.669	1.1457e-13	788.998	6.20208e-14	788.715	4.62613e-14		788.669	4.53958e-12	789.25	3.14306e-12	788.715	1.1404e-12
789.169	1.37394e-10	789.215	4.45949e-11	789.498	3.28518e-11		789.169	1.14031e-13	789.498	6.0277e-14	789.215	4.5756e-14		789.169	4.5418e-12	789.75	3.12069e-12	789.215	1.11609e-12
789.669	1.371e-10	789.715	4.44067e-11	789.998	3.27862e-11		789.669	1.14262e-13	789.998	5.90921e-14	789.715	4.50903e-14		789.669	4.55329e-12	790.25	3.11671e-12	789.715	1.10444e-12
790.169	1.36911e-10	790.215	4.44156e-11	790.498	3.28488e-11		790.169	1.14946e-13	790.498	5.85423e-14	790.215	4.4276e-14		790.169	4.54556e-12	790.75	3.10784e-12	790.215	1.13221e-12
790.669	1.36132e-10	790.715	4.46248e-11	790.998	3.28573e-11		790.669	1.15682e-13	790.998	5.85409e-14	790.715	4.3414e-14		790.669	4.5282e-12	791.25	3.09239e-12	790.715	1.11915e-12
791.169	1.36121e-10	791.215	4.42514e-11	791.498	3.27346e-11		791.169	1.16084e-13	791.498	5.88774e-14	791.215	4.26839e-14		791.169	4.50376e-12	791.75	3.05711e-12	791.215	1.12332e-12
791.669	1.34383e-10	791.715	4.42621e-11	791.998	3.26262e-11		791.669	1.15865e-13	791.998	5.92791e-14	791.715	4.23073e-14		791.669	4.48197e-12	792.25	3.0475e-12	791.715	1.11132e-12
792.169	1.33681e-10	792.215	4.44267e-11	792.498	3.25876e-11		792.169	1.14909e-13	792.498	5.94813e-14	792.215	4.24938e-14		792.169	4.45567e-12	792.75	2.99974e-12	792.215	1.121e-12
792.669	1.3417e-10	792.715	4.44725e-11	792.998	3.2537e-11		792.669	1.13297e-13	792.998	5.92863e-14	792.715	4.33804e-14		792.669	4.44193e-12	793.25	2.99741e-12	792.715	1.1133e-12
793.169	1.3358e-10	793.215	4.45305e-11	793.498	3.27246e-11		793.169	1.11288e-13	793.498	5.86e-14	793.215	4.4982e-14		793.169	4.46313e-12	793.75	2.99439e-12	793.215	1.10374e-12
793.669	1.33039e-10	793.715	4.44627e-11	793.998	3.26733e-11		793.669	1.09245e-13	793.998	5.74413e-14	793.715	4.71664e-14		793.669	4.44793e-12	794.25	2.95518e-12	793.715	1.0996e-12
794.169	1.3165e-10	794.215	4.42997e-11	794.498	3.26424e-11		794.169	1.07543e-13	794.498	5.59244e-14	794.215	4.96619e-14		794.169	4.43837e-12	794.75	2.95223e-12	794.215	1.12296e-12
794.669	1.31052e-10	794.715	4.46032e-11	794.998	3.26818e-11		794.669	1.0647e-13	794.998	5.42246e-14	794.715	5.20993e-14		794.669	4.42271e-12	795.25	2.92507e-12	794.715	1.11395e-12
795.169	1.30192e-10	795.215	4.43729e-11	795.498	3.24786e-11		795.169	1.0615e-13	795.498	5.25368e-14	795.215	5.40787e-14		795.169	4.43352e-12	795.75	2.8978e-12	795.215	1.12278e-12
795.669	1.30445e-10	795.715	4.44547e-11	795.998	3.2559e-11		795.669	1.06514e-13	795.998	5.10384e-14	795.715	5.52471e-14		795.669	4.42011e-12	796.25	2.89967e-12	795.715	1.12939e-12
796.169	1.28981e-10	796.215	4.43842e-11	796.498	3.24228e-11		796.169	1.07313e-13	796.498	4.98632e-14	796.215	5.53704e-14		796.169	4.37204e-12	796.75	2.87841e-12	796.215	1.13031e-12
796.669	1.27932e-10	796.715	4.44468e-11	796.998	3.24349e-11		796.669	1.08189e-13	796.998	4.90897e-14	796.715	5.43816e-14		796.669	4.36421e-12	797.25	2.84029e-12	796.715	1.11476e-12
797.169	1.28147e-10	797.215	4.4371e-11	797.498	3.25282e-11		797.169	1.0876e-13	797.498	4.8741e-14	797.215	5.23959e-14		797.169	4.32777e-12	797.75	2.82567e-12	797.215	1.12567e-12
797.669	1.27003e-10	797.715	4.45232e-11	797.998	3.22007e-11		797.669	1.08714e-13	797.998	4.87929e-14	797.715	4.96901e-14		797.669	4.31745e-12	798.25	2.78654e-12	797.715	1.11849e-12
798.169	1.26053e-10	798.215	4.42123e-11	798.498	3.24049e-11		798.169	1.07876e-13	798.498	4.91848e-14	798.215	4.66495e-14		798.169	4.3206e-12	798.75	2.80805e-12	798.215	1.10755e-12
798.669	1.25918e-10	798.715	4.44398e-11	798.998	3.25656e-11		798.669	1.06239e-13	798.998	4.98299e-14	798.715	4.36964e-14		798.669	4.33385e-12	799.25	2.79317e-12	798.715	1.0834e-12
799.169	1.24788e-10	799.215	4.42893e-11	799.498	3.23704e-11		799.169	1.03945e-13	799.498	5.0623e-14	799.215	4.12147e-14		799.169	4.33666e-12	799.75	2.77835e-12	799.215	1.11993e-12
799.669	1.24692e-10	799.715	4.43478e-11	799.998	3.24182e-11		799.669	1.01234e-13	799.998	5.14486e-14	799.715	3.94857e-14		799.669	4.33267e-12	800.25	2.77559e-12	799.715	1.10003e-12
800.169	1.23242e-10	800.215	4.43713e-11	800.498	3.24758e-11		800.169	9.83699e-14	800.498	5.21896e-14	800.215	3.86473e-14		800.169	4.32231e-12	800.75	2.7506e-12	800.215	1.11206e-12
800.669	1.23259e-10	800.715	4.42222e-11	800.998	3.25042e-11		800.669	9.55725e-14	800.998	5.27402e-14	800.715	3.86838e-14		800.669	4.3119e-12	801.25	2.71671e-12	800.715	1.09792e-12
801.169	1.22494e-10	801.215	4.43149e-11	801.498	3.2217e-11		801.169	9.29722e-14	801.498	5.3022e-14	801.215	3.9444e-14		801.169	4.23733e-12	801.75	2.71124e-12	801.215	1.11163e-12
801.669	1.21383e-10	801.715	4.43576e-11	801.998	3.22906e-11		801.669	9.05976e-14	801.998	5.30003e-14	801.715	4.06826e-14		801.669	4.24336e-12	802.25	2.72009e-12	801.715	1.11969e-12
802.169	1.21581e-10	802.215	4.43792e-11	802.498	3.22936e-11		802.169	8.8399e-14	802.498	5.26966e-14	802.215	4.21153e-14		802.169	4.25111e-12	802.75	2.65507e-12	802.215	1.10985e-12
802.669	1.20507e-10	802.715	4.41677e-11	802.998	3.22911e-11		802.669	8.62959e-14	802.998	5.21918e-14	802.715	4.34743e-14		802.669	4.23068e-12	803.25	2.6458e-12	802.715	1.10205e-12
803.169	1.20048e-10	803.215	4.44098e-11	803.498	3.22351e-11		803.169	8.42292e-14	803.498	5.16157e-14	803.215	4.45549e-14		803.169	4.25941e-12	803.75	2.65547e-12	803.215	1.10877e-12
803.669	1.19333e-10	803.715	4.4028e-11	803.998	3.2329e-11		803.669	8.22025e-14	803.998	5.11229e-14	803.715	4.52454e-14		803.669	4.23963e-12	804.25	2.61802e-12	803.715	1.09993e-12
804.169	1.18878e-10	804.215	4.40868e-11	804.498	3.20378e-11		804.169	8.02946e-14	804.498	5.08585e-14	804.215	4.55354e-14		804.169	4.23668e-12	804.75	2.61088e-12	804.215	1.11333e-12
804.669	1.18512e-10	804.715	4.4158e-11	804.998	3.23254e-11		804.669	7.8643e-14	804.998	5.09213e-14	804.715	4.55048e-14		804.669	4.23812e-12	805.25	2.60692e-12	804.715	1.11132e-12
805.169	1.17251e-10	805.215	4.42189e-11	805.498	3.2201e-11		805.169	7.74001e-14	805.498	5.13335e-14	805.215	4.52958e-14		805.169	4.18985e-12	805.75	2.6027e-12	805.215	1.12484e-12
805.669	1.18055e-10	805.715	4.40473e-11	805.998	3.21606e-11		805.669	7.66795e-14	805.998	5.2026e-14	805.715	4.50757e-14		805.669	4.20984e-12	806.25	2.55453e-12	805.715	1.12008e-12
806.169	1.16921e-10	806.215	4.40783e-11	806.498	3.23391e-11		806.169	7.65082e-14	806.498	5.28453e-14	806.215	4.49979e-14		806.169	4.17197e-12	806.75	2.55845e-12	806.215	1.10208e-12
806.669	1.15993e-10	806.715	4.39962e-11	806.998	3.24824e-11		806.669	7.68028e-14	806.998	5.35811e-14	806.715	4.51695e-14		806.669	4.14559e-12	807.25	2.51471e-12	806.715	1.13994e-12
807.169	1.15898e-10	807.215	4.399e-11	807.498	3.21876e-11		807.169	7.73768e-14	807.498	5.40115e-14	807.215	4.56304e-14		807.169	4.15227e-12	807.75	2.52357e-12	807.215	1.08472e-12
807.669	1.16229e-10	807.715	4.40281e-11	807.998	3.20943e-11		807.669	7.79803e-14	807.998	5.39526e-14	807.715	4.63487e-14		807.669	4.14651e-12	808.25	2.50217e-12	807.715	1.10107e-12
808.169	1.15126e-10	808.215	4.39499e-11	808.498	3.22387e-11		808.169	7.8361e-14	808.498	5.33037e-14	808.215	4.7232e-14		808.169	4.15352e-12	808.75	2.50677e-12	808.215	1.09766e-12
808.669	1.14671e-10	808.715	4.42289e-11	808.998	3.21036e-11		808.669	7.83292e-14	808.998	5.20745e-14	808.715	4.81529e-14		808.669	4.11644e-12	809.25	2.50858e-12	808.715	1.08629e-12
809.169	1.13249e-10	809.215	4.3946e-11	809.498	3.21288e-11		809.169	7.78103e-14	809.498	5.03884e-14	809.215	4.89812e-14		809.169	4.14689e-12	809.75	2.50251e-12	809.215	1.08755e-12
809.669	1.13062e-10	809.715	4.40337e-11	809.998	3.21691e-11		809.669	7.68677e-14	809.998	4.8461e-14	809.715	4.96175e-14		809.669	4.12354e-12	810.25	2.47297e-12	809.715	1.14877e-12
810.169	1.12262e-10	810.215	4.42259e-11	810.498	3.2087e-11		810.169	7.56914e-14	810.498	4.6558e-14	810.215	5.00188e-14		810.169	4.09082e-12	810.75	2.46352e-12	810.215	1.12093e-12
810.669	1.12099e-10	810.715	4.37218e-11	810.998	3.23058e-11		810.669	7.45537e-14	810.998	4.49443e-14	810.715	5.02112e-14		810.669	4.09663e-12	811.25	2.44548e-12	810.715	1.10861e-12
811.169	1.12185e-10	811.215	4.41199e-11	811.498	3.2005e-11		811.169	7.37426e-14	811.498	4.38347e-14	811.215	5.02852e-14		811.169	4.08019e-12	811.75	2.41805e-12	811.215	1.10521e-12
811.669	1.11052e-10	811.715	4.40216e-11	811.998	3.19807e-11		811.669	7.34915e-14	811.998	4.33583e-14	811.715	5.03743e-14		811.669	4.05601e-12	812.25	2.38923e-12	811.715	1.13176e-12
812.169	1.11143e-10	812.215	4.4084e-11	812.498	3.21223e-11		812.169	7.392e-14	812.498	4.35431e-14	812.215	5.06222e-14		812.169	4.0593e-12	812.75	2.41465e-12	812.215	1.11579e-12
812.669	1.1055e-10	812.715	4.39923e-11	812.998	3.19864e-11		812.669	7.50018e-14	812.998	4.43226e-14	812.715	5.11441e-14		812.669	4.04528e-12	813.25	2.41097e-12	812.715	1.09778e-12
813.169	1.10594e-10	813.215	4.42311e-11	813.498	3.21483e-11		813.169	7.65651e-14	813.498	4.55612e-14	813.215	5.19935e-14		813.169	4.01148e-12	813.75	2.40388e-12	813.215	1.13017e-12
813.669	1.08977e-10	813.715	4.39097e-11	813.998	3.19488e-11		813.669	7.83252e-14	813.998	4.70883e-14	813.715	5.31406e-14		813.669	4.01494e-12	814.25	2.38838e-12	813.715	1.13132e-12
814.169	1.08913e-10	814.215	4.43733e-11	814.498	3.18619e-11		814.169	7.99408e-14	814.498	4.8734e-14	814.215	5.44702e-14		814.169	4.04101e-12	814.75	2.38396e-12	814.215	1.13382e-12
814.669	1.07841e-10	814.715	4.41372e-11	814.998	3.17315e-11		814.669	8.10811e-14	814.998	5.03572e-14	814.715	5.57984e-14		814.669	3.99456e-12	815.25	2.34761e-12	814.715	1.14075e-12
815.169	1.08161e-10	815.215	4.42933e-11	815.498	3.21584e-11		815.169	8.14895e-14	815.498	5.18606e-14	815.215	5.69077e-14		815.169	4.01788e-12	815.75	2.36292e-12	815.215	1.16028e-12
815.669	1.07227e-10	815.715	4.43204e-11	815.998	3.17097e-11		815.669	8.10313e-14	815.998	5.31927e-14	815.715	5.75911e-14		815.669	3.98718e-12	816.25	2.33805e-12	815.715	1.15888e-12
816.169	1.07383e-10	816.215	4.43992e-11	816.498	3.19051e-11		816.169	7.97174e-14	816.498	5.43384e-14	816.215	5.76967e-14		816.169	3.98105e-12	816.75	2.32666e-12	816.215	1.1334e-12
816.669	1.0641e-10	816.715	4.41678e-11	816.998	3.16822e-11		816.669	7.77014e-14	816.998	5.53051e-14	816.715	5.71634e-14		816.669	3.94717e-12	817.25	2.31027e-12	816.715	1.15461e-12
817.169	1.06283e-10	817.215	4.4546e-11	817.498	3.18649e-11		817.169	7.52517e-14	817.498	5.61074e-14	817.215	5.60399e-14		817.169	3.945e-12	817.75	2.31394e-12	817.215	1.15603e-12
817.669	1.05502e-10	817.715	4.41692e-11	817.998	3.17464e-11		817.669	7.27057e-14	817.998	5.67562e-14	817.715	5.44821e-14		817.669	3.917e-12	818.25	2.31252e-12	817.715	1.13554e-12
818.169	1.05566e-10	818.215	4.45493e-11	818.498	3.18442e-11		818.169	7.0414e-14	818.498	5.72532e-14	818.215	5.27313e-14		818.169	3.96018e-12	818.75	2.29738e-12	818.215	1.17569e-12
818.669	1.05144e-10	818.715	4.45595e-11	818.998	3.17981e-11		818.669	6.86854e-14	818.998	5.75899e-14	818.715	5.10761e-14		818.669	3.9426e-12	819.25	2.29131e-12	818.715	1.16652e-12
819.169	1.04777e-10	819.215	4.4787e-11	819.498	3.14665e-11		819.169	6.77396e-14	819.498	5.77505e-14	819.215	4.98064e-14		819.169	3.95832e-12	819.75	2.26718e-12	819.215	1.16543e-12
819.669	1.04095e-10	819.715	4.46801e-11	819.998	3.16794e-11		819.669	6.76761e-14	819.998	5.77151e-14	819.715	4.91694e-14		819.669	3.96152e-12	820.25	2.2595e-12	819.715	1.18363e-12
820.169	1.03667e-10	820.215	4.49285e-11	820.498	3.17793e-11		820.169	6.84628e-14	820.498	5.74627e-14	820.215	4.93324e-14		820.169	3.95475e-12	820.75	2.26485e-12	820.215	1.17995e-12
820.669	1.03235e-10	820.715	4.52256e-11	820.998	3.17297e-11		820.669	6.99457e-14	820.998	5.69748e-14	820.715	5.03615e-14		820.669	3.95541e-12	821.25	2.24129e-12	820.715	1.16311e-12
821.169	1.03347e-10	821.215	4.53467e-11	821.498	3.16039e-11		821.169	7.18778e-14	821.498	5.6239e-14	821.215	5.2216e-14		821.169	3.89541e-12	821.75	2.24167e-12	821.215	1.1799e-12
821.669	1.02562e-10	821.715	4.60003e-11	821.998	3.18271e-11		821.669	7.39622e-14	821.998	5.52557e-14	821.715	5.47597e-14		821.669	3.88975e-12	822.25	2.21131e-12	821.715	1.16284e-12
822.169	1.024e-10	822.215	4.62373e-11	822.498	3.18804e-11		822.169	7.59013e-14	822.498	5.40459e-14	822.215	5.77844e-14		822.169	3.87518e-12	822.75	2.23111e-12	822.215	1.20055e-12
822.669	1.01093e-10	822.715	4.65721e-11	822.998	3.21182e-11		822.669	7.74449e-14	822.998	5.266e-14	822.715	6.10425e-14		822.669	3.85815e-12	823.25	2.20127e-12	822.715	1.21994e-12
823.169	1.01067e-10	823.215	4.71167e-11	823.498	3.16757e-11		823.169	7.84266e-14	823.498	5.11829e-14	823.215	6.4283e-14		823.169	3.85813e-12	823.75	2.22232e-12	823.215	1.2542e-12
823.669	1.00562e-10	823.715	4.73319e-11	823.998	3.17599e-11		823.669	7.87841e-14	823.998	4.97324e-14	823.715	6.7286e-14		823.669	3.87108e-12	824.25	2.20218e-12	823.715	1.23497e-12
824.169	1.00691e-10	824.215	4.8311e-11	824.498	3.13968e-11		824.169	7.85577e-14	824.498	4.84476e-14	824.215	6.98909e-14		824.169	3.84145e-12	824.75	2.17459e-12	824.215	1.23844e-12
824.669	1.00471e-10	824.715	4.86423e-11	824.998	3.16726e-11		824.669	7.78711e-14	824.998	4.74662e-14	824.715	7.2017e-14		824.669	3.8364e-12	825.25	2.16911e-12	824.715	1.27877e-12
825.169	9.96013e-11	825.215	5.00506e-11	825.498	3.16914e-11		825.169	7.68967e-14	825.498	4.68964e-14	825.215	7.36726e-14		825.169	3.79415e-12	825.75	2.14817e-12	825.215	1.28787e-12
825.669	9.92345e-11	825.715	5.05755e-11	825.998	3.15307e-11		825.669	7.58162e-14	825.998	4.67877e-14	825.715	7.49515e-14		825.669	3.79537e-12	826.25	2.14519e-12	825.715	1.28395e-12
826.169	9.87058e-11	826.215	5.16182e-11	826.498	3.15633e-11		826.169	7.47841e-14	826.498	4.71114e-14	826.215	7.60187e-14		826.169	3.82769e-12	826.75	2.12053e-12	826.215	1.31553e-12
826.669	9.86554e-11	826.715	5.30202e-11	826.998	3.15393e-11		826.669	7.39032e-14	826.998	4.77565e-14	826.715	7.70855e-14		826.669	3.76293e-12	827.25	2.14094e-12	826.715	1.31367e-12
827.169	9.85214e-11	827.215	5.45477e-11	827.498	3.16755e-11		827.169	7.32156e-14	827.498	4.85478e-14	827.215	7.8378e-14		827.169	3.77343e-12	827.75	2.12218e-12	827.215	1.34807e-12
827.669	9.80789e-11	827.715	5.62302e-11	827.998	3.16707e-11		827.669	7.27114e-14	827.998	4.92826e-14	827.715	8.01041e-14		827.669	3.77259e-12	828.25	2.11911e-12	827.715	1.40222e-12
828.169	9.76503e-11	828.215	5.82068e-11	828.498	3.13833e-11		828.169	7.2348e-14	828.498	4.97793e-14	828.215	8.24244e-14		828.169	3.76985e-12	828.75	2.11942e-12	828.215	1.428e-12
828.669	9.66497e-11	828.715	6.04865e-11	828.998	3.14233e-11		828.669	7.20753e-14	828.998	4.9926e-14	828.715	8.5433e-14		828.669	3.79166e-12	829.25	2.09505e-12	828.715	1.45455e-12
829.169	9.67186e-11	829.215	6.31434e-11	829.498	3.12743e-11		829.169	7.18568e-14	829.498	4.97148e-14	829.215	8.91521e-14		829.169	3.79609e-12	829.75	2.0806e-12	829.215	1.48797e-12
829.669	9.61817e-11	829.715	6.58689e-11	829.998	3.09416e-11		829.669	7.16805e-14	829.998	4.92512e-14	829.715	9.35428e-14		829.669	3.75711e-12	830.25	2.05961e-12	829.715	1.54648e-12
830.169	9.56548e-11	830.215	6.86653e-11	830.498	3.08608e-11		830.169	7.15565e-14	830.498	4.87328e-14	830.215	9.8528e-14		830.169	3.75944e-12	830.75	2.08212e-12	830.215	1.57346e-12
830.669	9.56786e-11	830.715	7.22012e-11	830.998	3.17037e-11		830.669	7.15029e-14	830.998	4.84024e-14	830.715	1.04025e-13		830.669	3.73912e-12	831.25	2.08969e-12	830.715	1.60268e-12
831.169	9.52221e-11	831.215	7.61252e-11	831.498	3.15533e-11		831.169	7.15245e-14	831.498	4.8485e-14	831.215	1.09975e-13		831.169	3.70773e-12	831.75	2.08688e-12	831.215	1.65992e-12
831.669	9.45767e-11	831.715	8.00799e-11	831.998	3.13394e-11		831.669	7.1593e-14	831.998	4.91261e-14	831.715	1.16371e-13		831.669	3.71157e-12	832.25	2.06439e-12	831.715	1.72146e-12
832.169	9.44381e-11	832.215	8.43044e-11	832.498	3.14878e-11		832.169	7.16362e-14	832.498	5.03493e-14	832.215	1.23259e-13		832.169	3.69904e-12	832.75	2.04383e-12	832.215	1.77778e-12
832.669	9.44445e-11	832.715	8.89785e-11	832.998	3.10226e-11		832.669	7.15408e-14	832.998	5.2044e-14	832.715	1.30728e-13		832.669	3.73502e-12	833.25	2.07052e-12	832.715	1.85458e-12
833.169	9.36606e-11	833.215	9.40485e-11	833.498	3.08735e-11		833.169	7.11713e-14	833.498	5.39898e-14	833.215	1.3888e-13		833.169	3.7207e-12	833.75	2.02002e-12	833.215	1.90811e-12
833.669	9.25749e-11	833.715	9.90305e-11	833.998	3.15655e-11		833.669	7.04006e-14	833.998	5.59094e-14	833.715	1.47782e-13		833.669	3.6988e-12	834.25	2.01747e-12	833.715	1.95193e-12
834.169	9.26426e-11	834.215	1.05072e-10	834.498	3.09043e-11		834.169	6.91453e-14	834.498	5.75377e-14	834.215	1.57425e-13		834.169	3.71538e-12	834.75	2.00677e-12	834.215	2.0118e-12
834.669	9.23723e-11	834.715	1.11229e-10	834.998	3.16324e-11		834.669	6.73972e-14	834.998	5.86868e-14	834.715	1.67682e-13		834.669	3.71632e-12	835.25	2.00005e-12	834.715	2.08992e-12
835.169	9.21373e-11	835.215	1.17085e-10	835.498	3.1751e-11		835.169	6.52417e-14	835.498	5.92878e-14	835.215	1.78295e-13		835.169	3.69864e-12	835.75	1.99566e-12	835.215	2.16492e-12
835.669	9.22119e-11	835.715	1.2592e-10	835.998	3.08418e-11		835.669	6.28579e-14	835.998	5.93998e-14	835.715	1.88884e-13		835.669	3.66022e-12	836.25	1.97706e-12	835.715	2.21669e-12
836.169	9.13985e-11	836.215	1.34954e-10	836.498	3.09146e-11		836.169	6.04974e-14	836.498	5.91817e-14	836.215	1.9898e-13		836.169	3.6534e-12	836.75	1.9847e-12	836.215	2.31506e-12
836.669	9.11883e-11	836.715	1.42462e-10	836.998	3.07651e-11		836.669	5.84469e-14	836.998	5.88366e-14	836.715	2.08088e-13		836.669	3.62932e-12	837.25	1.97829e-12	836.715	2.38991e-12
837.169	9.05049e-11	837.215	1.51441e-10	837.498	3.08019e-11		837.169	5.69792e-14	837.498	5.85459e-14	837.215	2.15751e-13		837.169	3.63276e-12	837.75	1.94917e-12	837.215	2.4699e-12
837.669	9.01398e-11	837.715	1.60984e-10	837.998	3.08717e-11		837.669	5.63042e-14	837.998	5.84128e-14	837.715	2.21617e-13		837.669	3.63538e-12	838.25	1.93937e-12	837.715	2.58523e-12
838.169	8.99089e-11	838.215	1.71559e-10	838.498	3.07444e-11		838.169	5.65272e-14	838.498	5.84324e-14	838.215	2.25488e-13		838.169	3.62365e-12	838.75	1.96085e-12	838.215	2.67953e-12
838.669	8.95115e-11	838.715	1.82321e-10	838.998	3.07446e-11		838.669	5.76253e-14	838.998	5.84969e-14	838.715	2.27338e-13		838.669	3.64724e-12	839.25	1.934e-12	838.715	3.27051e-12
839.169	8.93688e-11	839.215	1.9165e-10	839.498	3.08188e-11		839.169	5.94443e-14	839.498	5.84357e-14	839.215	2.2731e-13		839.169	3.63532e-12	839.75	1.93502e-12	839.215	4.58588e-12
839.669	8.90311e-11	839.715	1.99749e-10	839.998	3.07099e-11		839.669	6.17182e-14	839.998	5.80762e-14	839.715	2.25674e-13		839.669	3.6224e-12	840.25	1.92506e-12	839.715	4.9747e-12
840.169	8.8377e-11	840.215	2.06549e-10	840.498	3.07918e-11		840.169	6.41086e-14	840.498	5.73084e-14	840.215	2.2278e-13		840.169	3.60601e-12	840.75	1.94407e-12	840.215	5.1135e-12
840.669	8.8124e-11	840.715	2.12951e-10	840.998	3.07217e-11		840.669	6.6257e-14	840.998	5.61317e-14	840.715	2.18989e-13		840.669	3.57712e-12	841.25	1.92834e-12	840.715	5.15803e-12
841.169	8.80783e-11	841.215	2.15934e-10	841.498	3.0697e-11		841.169	6.78408e-14	841.498	5.4671e-14	841.215	2.14625e-13		841.169	3.61921e-12	841.75	1.93662e-12	841.215	5.19651e-12
841.669	8.77943e-11	841.715	2.2184e-10	841.998	3.07391e-11		841.669	6.86249e-14	841.998	5.3155e-14	841.715	2.09936e-13		841.669	3.56497e-12	842.25	1.90792e-12	841.715	5.25789e-12
842.169	8.72898e-11	842.215	2.23823e-10	842.498	3.05537e-11		842.169	6.84993e-14	842.498	5.1863e-14	842.215	2.05077e-13		842.169	3.55272e-12	842.75	1.91326e-12	842.215	5.27176e-12
842.669	8.67384e-11	842.715	2.28023e-10	842.998	3.06591e-11		842.669	6.74964e-14	842.998	5.10553e-14	842.715	2.00124e-13		842.669	3.56673e-12	843.25	1.90489e-12	842.715	5.24703e-12
843.169	8.66046e-11	843.215	2.30916e-10	843.498	3.05766e-11		843.169	6.57846e-14	843.498	5.0906e-14	843.215	1.95094e-13		843.169	3.60135e-12	843.75	1.88425e-12	843.215	5.28562e-12
843.669	8.60411e-11	843.715	2.34327e-10	843.998	3.05889e-11		843.669	6.36394e-14	843.998	5.14568e-14	843.715	1.89985e-13		843.669	3.56819e-12	844.25	1.87609e-12	843.715	5.25483e-12
844.169	8.59774e-11	844.215	2.35415e-10	844.498	3.06283e-11		844.169	6.13956e-14	844.498	5.26049e-14	844.215	1.84803e-13		844.169	3.5614e-12	844.75	1.87896e-12	844.215	5.22975e-12
844.669	8.58324e-11	844.715	2.36694e-10	844.998	3.06215e-11		844.669	5.93901e-14	844.998	5.41264e-14	844.715	1.79589e-13		844.669	3.5607e-12	845.25	1.87521e-12	844.715	5.2549e-12
845.169	8.50914e-11	845.215	2.38482e-10	845.498	3.06296e-11		845.169	5.7904e-14	845.498	5.57292e-14	845.215	1.74421e-13		845.169	3.53038e-12	845.75	1.86886e-12	845.215	5.20129e-12
845.669	8.53456e-11	845.715	2.39324e-10	845.998	3.06003e-11		845.669	5.71153e-14	845.998	5.71196e-14	845.715	1.6941e-13		845.669	3.5364e-12	846.25	1.87826e-12	845.715	5.21425e-12
846.169	8.47012e-11	846.215	2.39817e-10	846.498	3.05185e-11		846.169	5.70708e-14	846.498	5.80653e-14	846.215	1.64675e-13		846.169	3.54904e-12	846.75	1.87148e-12	846.215	5.21191e-12
846.669	8.46466e-11	846.715	2.42202e-10	846.998	3.0482e-11		846.669	5.7682e-14	846.998	5.84405e-14	846.715	1.60322e-13		846.669	3.52017e-12	847.25	1.86721e-12	846.715	5.19321e-12
847.169	8.39351e-11	847.215	2.42475e-10	847.498	3.04414e-11		847.169	5.8745e-14	847.498	5.82416e-14	847.215	1.56419e-13		847.169	3.50647e-12	847.75	1.85731e-12	847.215	5.17285e-12
847.669	8.44893e-11	847.715	2.42493e-10	847.998	3.05051e-11		847.669	5.99811e-14	847.998	5.75756e-14	847.715	1.52984e-13		847.669	3.50968e-12	848.25	1.83945e-12	847.715	5.13824e-12
848.169	8.37773e-11	848.215	2.44404e-10	848.498	3.0575e-11		848.169	6.10888e-14	848.498	5.66255e-14	848.215	1.49979e-13		848.169	3.49413e-12	848.75	1.82008e-12	848.215	5.14604e-12
848.669	8.32122e-11	848.715	2.45164e-10	848.998	3.05035e-11		848.669	6.17968e-14	848.998	5.56052e-14	848.715	1.47324e-13		848.669	3.48225e-12	849.25	1.82974e-12	848.715	5.14002e-12
849.169	8.3232e-11	849.215	2.45861e-10	849.498	3.04343e-11		849.169	6.19099e-14	849.498	5.47169e-14	849.215	1.44909e-13		849.169	3.46793e-12	849.75	1.83628e-12	849.215	5.11205e-12
849.669	8.30604e-11	849.715	2.44495e-10	849.998	3.04711e-11		849.669	6.13366e-14	849.998	5.41189e-14	849.715	1.42616e-13		849.669	3.51022e-12	850.25	1.82289e-12	849.715	5.05026e-12
850.169	8.27126e-11	850.215	2.44438e-10	850.498	3.04029e-11		850.169	6.00996e-14	850.498	5.39095e-14	850.215	1.40341e-13		850.169	3.46514e-12	850.75	1.80961e-12	850.215	5.06162e-12
850.669	8.19885e-11	850.715	2.45781e-10	850.998	3.02746e-11		850.669	5.83256e-14	850.998	5.41264e-14	850.715	1.37998e-13		850.669	3.47951e-12	851.25	1.79921e-12	850.715	5.06339e-12
851.169	8.16178e-11	851.215	2.44959e-10	851.498	3.04683e-11		851.169	5.62213e-14	851.498	5.47552e-14	851.215	1.35535e-13		851.169	3.41584e-12	851.75	1.80064e-12	851.215	5.00841e-12
851.669	8.15698e-11	851.715	2.45994e-10	851.998	3.0512e-11		851.669	5.40417e-14	851.998	5.57411e-14	851.715	1.32927e-13		851.669	3.42415e-12	852.25	1.79374e-12	851.715	5.02645e-12
852.169	8.17324e-11	852.215	2.4666e-10	852.498	3.04569e-11		852.169	5.20551e-14	852.498	5.69999e-14	852.215	1.30173e-13		852.169	3.41296e-12	852.75	1.77406e-12	852.215	4.97807e-12
852.669	8.12414e-11	852.715	2.46233e-10	852.998	3.03575e-11		852.669	5.05121e-14	852.998	5.84242e-14	852.715	1.27295e-13		852.669	3.46961e-12	853.25	1.77924e-12	852.715	4.96099e-12
853.169	8.07935e-11	853.215	2.46359e-10	853.498	3.03931e-11		853.169	4.9619e-14	853.498	5.98872e-14	853.215	1.24329e-13		853.169	3.44858e-12	853.75	1.7882e-12	853.215	4.92286e-12
853.669	8.07515e-11	853.715	2.44779e-10	853.998	3.04268e-11		853.669	4.95175e-14	853.998	6.12488e-14	853.715	1.21332e-13		853.669	3.45983e-12	854.25	1.77049e-12	853.715	4.97829e-12
854.169	8.0547e-11	854.215	2.45037e-10	854.498	3.02597e-11		854.169	5.02687e-14	854.498	6.23644e-14	854.215	1.18375e-13		854.169	3.41218e-12	854.75	1.77928e-12	854.215	4.91828e-12
854.669	8.04104e-11	854.715	2.44316e-10	854.998	3.05288e-11		854.669	5.18424e-14	854.998	6.3102e-14	854.715	1.15546e-13		854.669	3.44653e-12	855.25	1.78888e-12	854.715	4.91434e-12
855.169	7.99998e-11	855.215	2.43001e-10	855.498	3.02947e-11		855.169	5.41125e-14	855.498	6.33632e-14	855.215	1.1294e-13		855.169	3.38848e-12	855.75	1.77692e-12	855.215	4.84904e-12
855.669	7.95927e-11	855.715	2.44038e-10	855.998	3.03549e-11		855.669	5.68602e-14	855.998	6.31046e-14	855.715	1.10654e-13		855.669	3.43384e-12	856.25	1.73423e-12	855.715	4.84365e-12
856.169	7.95336e-11	856.215	2.42266e-10	856.498	3.01554e-11		856.169	5.97899e-14	856.498	6.23528e-14	856.215	1.08768e-13		856.169	3.42436e-12	856.75	1.74619e-12	856.215	4.80293e-12
856.669	7.9718e-11	856.715	2.42848e-10	856.998	3.02386e-11		856.669	6.25592e-14	856.998	6.12061e-14	856.715	1.07331e-13		856.669	3.40668e-12	857.25	1.73371e-12	856.715	4.80857e-12
857.169	7.90517e-11	857.215	2.41153e-10	857.498	3.04639e-11		857.169	6.48224e-14	857.498	5.98215e-14	857.215	1.06342e-13		857.169	3.41501e-12	857.75	1.72545e-12	857.215	4.77189e-12
857.669	7.88688e-11	857.715	2.4136e-10	857.998	3.02246e-11		857.669	6.62845e-14	857.998	5.83868e-14	857.715	1.05746e-13		857.669	3.34666e-12	858.25	1.71913e-12	857.715	4.75724e-12
858.169	7.87023e-11	858.215	2.41091e-10	858.498	3.02964e-11		858.169	6.67546e-14	858.498	5.7084e-14	858.215	1.05437e-13		858.169	3.36349e-12	858.75	1.73121e-12	858.215	4.75848e-12
858.669	7.81649e-11	858.715	2.40124e-10	858.998	3.01819e-11		858.669	6.61892e-14	858.998	5.60529e-14	858.715	1.05272e-13		858.669	3.38442e-12	859.25	1.74532e-12	858.715	4.74333e-12
859.169	7.7935e-11	859.215	2.37932e-10	859.498	3.03478e-11		859.169	6.47113e-14	859.498	5.53655e-14	859.215	1.05091e-13		859.169	3.3514e-12	859.75	1.75002e-12	859.215	4.68365e-12
859.669	7.76538e-11	859.715	2.37664e-10	859.998	3.02565e-11		859.669	6.25998e-14	859.998	5.50155e-14	859.715	1.0475e-13		859.669	3.35426e-12	860.25	1.73918e-12	859.715	4.65997e-12
860.169	7.74311e-11	860.215	2.37971e-10	860.498	3.02083e-11		860.169	6.02445e-14	860.498	5.49284e-14	860.215	1.04143e-13		860.169	3.36531e-12	860.75	1.71655e-12	860.215	4.65396e-12
860.669	7.73471e-11	860.715	2.37615e-10	860.998	3.03618e-11		860.669	5.80748e-14	860.998	5.49872e-14	860.715	1.03219e-13		860.669	3.33956e-12	861.25	1.71878e-12	860.715	4.57811e-12
861.169	7.75068e-11	861.215	2.35133e-10	861.498	3.03334e-11		861.169	5.64744e-14	861.498	5.50672e-14	861.215	1.01988e-13		861.169	3.33376e-12	861.75	1.70168e-12	861.215	4.62891e-12
861.669	7.67249e-11	861.715	2.36782e-10	861.998	3.04264e-11		861.669	5.57029e-14	861.998	5.50697e-14	861.715	1.00515e-13		861.669	3.31992e-12	862.25	1.70188e-12	861.715	4.58633e-12
862.169	7.63905e-11	862.215	2.36832e-10	862.498	3.03344e-11		862.169	5.58397e-14	862.498	5.49468e-14	862.215	9.88938e-14		862.169	3.30737e-12	862.75	1.68149e-12	862.215	4.5769e-12
862.669	7.644e-11	862.715	2.35811e-10	862.998	3.04654e-11		862.669	5.67685e-14	862.998	5.47098e-14	862.715	9.72298e-14		862.669	3.31236e-12	863.25	1.70639e-12	862.715	4.54254e-12
863.169	7.62007e-11	863.215	2.35234e-10	863.498	3.04586e-11		863.169	5.82041e-14	863.498	5.4422e-14	863.215	9.56133e-14		863.169	3.32864e-12	863.75	1.70981e-12	863.215	4.54568e-12
863.669	7.62357e-11	863.715	2.33262e-10	863.998	3.04038e-11		863.669	5.97589e-14	863.998	5.41791e-14	863.715	9.4105e-14		863.669	3.2852e-12	864.25	1.69414e-12	863.715	4.506e-12
864.169	7.56398e-11	864.215	2.32797e-10	864.498	3.05386e-11		864.169	6.10322e-14	864.498	5.40845e-14	864.215	9.27318e-14		864.169	3.32389e-12	864.75	1.6861e-12	864.215	4.47067e-12
864.669	7.55619e-11	864.715	2.30173e-10	864.998	3.05348e-11		864.669	6.17017e-14	864.998	5.42267e-14	864.715	9.14921e-14		864.669	3.28801e-12	865.25	1.68241e-12	864.715	4.4438e-12
865.169	7.5275e-11	865.215	2.31841e-10	865.498	3.05534e-11		865.169	6.15949e-14	865.498	5.46667e-14	865.215	9.03691e-14		865.169	3.29175e-12	865.75	1.68852e-12	865.215	4.45487e-12
865.669	7.53522e-11	865.715	2.30456e-10	865.998	3.06796e-11		865.669	6.07219e-14	865.998	5.54352e-14	865.715	8.93456e-14		865.669	3.29029e-12	866.25	1.66012e-12	865.715	4.41989e-12
866.169	7.44868e-11	866.215	2.30697e-10	866.498	3.06987e-11		866.169	5.92647e-14	866.498	5.65402e-14	866.215	8.84146e-14		866.169	3.27281e-12	866.75	1.67827e-12	866.215	4.42779e-12
866.669	7.45514e-11	866.715	2.28017e-10	866.998	3.08599e-11		866.669	5.75246e-14	866.998	5.79782e-14	866.715	8.75814e-14		866.669	3.29324e-12	867.25	1.6491e-12	866.715	4.38914e-12
867.169	7.41514e-11	867.215	2.29451e-10	867.498	3.21026e-11		867.169	5.58438e-14	867.498	5.97436e-14	867.215	8.68578e-14		867.169	3.27095e-12	867.75	1.66137e-12	867.215	4.3669e-12
867.669	7.40006e-11	867.715	2.28023e-10	867.998	3.16506e-11		867.669	5.45226e-14	867.998	6.18326e-14	867.715	8.62482e-14		867.669	3.26712e-12	868.25	1.66359e-12	867.715	4.34879e-12
868.169	7.37719e-11	868.215	2.27468e-10	868.498	3.1677e-11		868.169	5.37525e-14	868.498	6.4237e-14	868.215	8.57362e-14		868.169	3.28916e-12	868.75	1.65959e-12	868.215	4.32409e-12
868.669	7.36596e-11	868.715	2.26307e-10	868.998	3.19335e-11		868.669	5.3583e-14	868.998	6.69342e-14	868.715	8.52752e-14		868.669	3.26677e-12	869.25	1.67664e-12	868.715	4.33732e-12
869.169	7.37011e-11	869.215	2.2576e-10	869.498	3.22238e-11		869.169	5.39287e-14	869.498	6.98751e-14	869.215	8.47891e-14		869.169	3.24713e-12	869.75	1.64056e-12	869.215	4.29782e-12
869.669	7.32583e-11	869.715	2.25942e-10	869.998	3.25797e-11		869.669	5.46106e-14	869.998	7.29784e-14	869.715	8.41851e-14		869.669	3.23296e-12	870.25	1.62952e-12	869.715	4.25245e-12
870.169	7.26837e-11	870.215	2.24968e-10	870.498	3.27644e-11		870.169	5.54201e-14	870.498	7.61373e-14	870.215	8.33759e-14		870.169	3.22277e-12	870.75	1.64549e-12	870.215	4.25402e-12
870.669	7.24635e-11	870.715	2.23533e-10	870.998	3.33739e-11		870.669	5.61836e-14	870.998	7.92384e-14	870.715	8.23061e-14		870.669	3.24366e-12	871.25	1.62199e-12	870.715	4.2139e-12
871.169	7.22202e-11	871.215	2.22364e-10	871.498	3.41689e-11		871.169	5.68108e-14	871.498	8.2192e-14	871.215	8.09744e-14		871.169	3.17878e-12	871.75	1.62485e-12	871.215	4.22357e-12
871.669	7.24077e-11	871.715	2.22601e-10	871.998	3.50944e-11		871.669	5.7312e-14	871.998	8.4965e-14	871.715	7.94448e-14		871.669	3.23809e-12	872.25	1.63472e-12	871.715	4.22673e-12
872.169	7.20067e-11	872.215	2.20481e-10	872.498	3.60453e-11		872.169	5.77814e-14	872.498	8.76082e-14	872.215	7.78416e-14		872.169	3.23529e-12	872.75	1.63708e-12	872.215	4.15843e-12
872.669	7.23644e-11	872.715	2.20169e-10	872.998	3.69901e-11		872.669	5.83537e-14	872.998	9.02663e-14	872.715	7.63273e-14		872.669	3.20187e-12	873.25	1.62947e-12	872.715	4.15538e-12
873.169	7.16799e-11	873.215	2.19834e-10	873.498	3.83504e-11		873.169	5.91473e-14	873.498	9.31667e-14	873.215	7.50684e-14		873.169	3.21164e-12	873.75	1.63765e-12	873.215	4.16508e-12
873.669	7.15161e-11	873.715	2.18926e-10	873.998	3.99406e-11		873.669	6.02128e-14	873.998	9.65844e-14	873.715	7.41965e-14		873.669	3.1884e-12	874.25	1.60987e-12	873.715	4.108e-12
874.169	7.06167e-11	874.215	2.18536e-10	874.498	4.17443e-11		874.169	6.1504e-14	874.498	1.00789e-13	874.215	7.37751e-14		874.169	3.19028e-12	874.75	1.62096e-12	874.215	4.09068e-12
874.669	7.10801e-11	874.715	2.18333e-10	874.998	4.36481e-11		874.669	6.28797e-14	874.998	1.05986e-13	874.715	7.37814e-14		874.669	3.1597e-12	875.25	1.60308e-12	874.715	4.11441e-12
875.169	7.08923e-11	875.215	2.18292e-10	875.498	4.60795e-11		875.169	6.41362e-14	875.498	1.12266e-13	875.215	7.41074e-14		875.169	3.18228e-12	875.75	1.59357e-12	875.215	4.0651e-12
875.669	7.02708e-11	875.715	2.17414e-10	875.998	4.8983e-11		875.669	6.50628e-14	875.998	1.19569e-13	875.715	7.45823e-14		875.669	3.15813e-12	876.25	1.57484e-12	875.715	4.07076e-12
876.169	7.00306e-11	876.215	2.14984e-10	876.498	5.19185e-11		876.169	6.55021e-14	876.498	1.27688e-13	876.215	7.50098e-14		876.169	3.13982e-12	876.75	1.59365e-12	876.215	4.02366e-12
876.669	7.03887e-11	876.715	2.14344e-10	876.998	5.52001e-11		876.669	6.53987e-14	876.998	1.36297e-13	876.715	7.5213e-14		876.669	3.15044e-12	877.25	1.61325e-12	876.715	4.03402e-12
877.169	7.01579e-11	877.215	2.14994e-10	877.498	6.00162e-11		877.169	6.4821e-14	877.498	1.45009e-13	877.215	7.50746e-14		877.169	3.18134e-12	877.75	1.60342e-12	877.215	4.05389e-12
877.669	6.99103e-11	877.715	2.14807e-10	877.998	6.53137e-11		877.669	6.39489e-14	877.998	1.53447e-13	877.715	7.45631e-14		877.669	3.17975e-12	878.25	1.59833e-12	877.715	3.99725e-12
878.169	6.98129e-11	878.215	2.13392e-10	878.498	7.1016e-11		878.169	6.30303e-14	878.498	1.61316e-13	878.215	7.37394e-14		878.169	3.16184e-12	878.75	1.58657e-12	878.215	3.98823e-12
878.669	6.94424e-11	878.715	2.13726e-10	878.998	7.66368e-11		878.669	6.2317e-14	878.998	1.68453e-13	878.715	7.27412e-14		878.669	3.15727e-12	879.25	1.59658e-12	878.715	3.97524e-12
879.169	6.91539e-11	879.215	2.12797e-10	879.498	8.42732e-11		879.169	6.19979e-14	879.498	1.74847e-13	879.215	7.17495e-14		879.169	3.13843e-12	879.75	1.57868e-12	879.215	3.94696e-12
879.669	6.83978e-11	879.715	2.12936e-10	879.998	9.24422e-11		879.669	6.21472e-14	879.998	1.80623e-13	879.715	7.09449e-14		879.669	3.15515e-12	880.25	1.56862e-12	879.715	3.92811e-12
880.169	6.85969e-11	880.215	2.11286e-10	880.498	1.02061e-10		880.169	6.27015e-14	880.498	1.85993e-13	880.215	7.04637e-14		880.169	3.11861e-12	880.75	1.56737e-12	880.215	3.91646e-12
880.669	6.86273e-11	880.715	2.10529e-10	880.998	1.13456e-10		880.669	6.34725e-14	880.998	1.91178e-13	880.715	7.03634e-14		880.669	3.12242e-12	881.25	1.56536e-12	880.715	3.9063e-12
881.169	6.83063e-11	881.215	2.09521e-10	881.498	1.26423e-10		881.169	6.41921e-14	881.498	1.96334e-13	881.215	7.06047e-14		881.169	3.12958e-12	881.75	1.56195e-12	881.215	3.901e-12
881.669	6.88321e-11	881.715	2.09239e-10	881.998	1.41404e-10		881.669	6.45788e-14	881.998	2.01486e-13	881.715	7.10542e-14		881.669	3.08347e-12	882.25	1.57427e-12	881.715	3.91858e-12
882.169	6.81312e-11	882.215	2.07637e-10	882.498	1.57694e-10		882.169	6.44077e-14	882.498	2.06495e-13	882.215	7.15068e-14		882.169	3.10839e-12	882.75	1.56475e-12	882.215	3.90473e-12
882.669	6.81362e-11	882.715	2.07354e-10	882.998	1.7454e-10		882.669	6.35673e-14	882.998	2.1106e-13	882.715	7.17224e-14		882.669	3.11612e-12	883.25	1.55498e-12	882.715	3.86982e-12
883.169	6.82377e-11	883.215	2.0741e-10	883.498	1.96896e-10		883.169	6.20886e-14	883.498	2.14769e-13	883.215	7.14718e-14		883.169	3.13039e-12	883.75	1.54623e-12	883.215	3.84402e-12
883.669	6.75961e-11	883.715	2.07664e-10	883.998	2.1912e-10		883.669	6.0141e-14	883.998	2.17175e-13	883.715	7.0582e-14		883.669	3.08686e-12	884.25	1.538e-12	883.715	3.83168e-12
884.169	6.74669e-11	884.215	2.05671e-10	884.498	2.38912e-10		884.169	5.79956e-14	884.498	2.17892e-13	884.215	6.89737e-14		884.169	3.09961e-12	884.75	1.51276e-12	884.215	3.80712e-12
884.669	6.71826e-11	884.715	2.06986e-10	884.998	2.53055e-10		884.669	5.59674e-14	884.998	2.1668e-13	884.715	6.66839e-14		884.669	3.09627e-12	885.25	1.50742e-12	884.715	3.81542e-12
885.169	6.71539e-11	885.215	2.04381e-10	885.498	2.62295e-10		885.169	5.43505e-14	885.498	2.13509e-13	885.215	6.38707e-14		885.169	3.0673e-12	885.75	1.53937e-12	885.215	3.77517e-12
885.669	6.71662e-11	885.715	2.05078e-10	885.998	2.67971e-10		885.669	5.33615e-14	885.998	2.08581e-13	885.715	6.07972e-14		885.669	3.06149e-12	886.25	1.54209e-12	885.715	3.8078e-12
886.169	6.67039e-11	886.215	2.03429e-10	886.498	2.72429e-10		886.169	5.31053e-14	886.498	2.02308e-13	886.215	5.77977e-14		886.169	3.07349e-12	886.75	1.53647e-12	886.215	3.73905e-12
886.669	6.69027e-11	886.715	2.03385e-10	886.998	2.76897e-10		886.669	5.35674e-14	886.998	1.95249e-13	886.715	5.52297e-14		886.669	3.06036e-12	887.25	1.52785e-12	886.715	3.73742e-12
887.169	6.64047e-11	887.215	2.02856e-10	887.498	2.78411e-10		887.169	5.46332e-14	887.498	1.88022e-13	887.215	5.3419e-14		887.169	3.07691e-12	887.75	1.52376e-12	887.215	3.73028e-12
887.669	6.56175e-11	887.715	2.01905e-10	887.998	2.81014e-10		887.669	5.61262e-14	887.998	1.81203e-13	887.715	5.26059e-14		887.669	3.08495e-12	888.25	1.51171e-12	887.715	3.72011e-12
888.169	6.57051e-11	888.215	2.01481e-10	888.498	2.81808e-10		888.169	5.78531e-14	888.498	1.75248e-13	888.215	5.29029e-14		888.169	3.04613e-12	888.75	1.49299e-12	888.215	3.69646e-12
888.669	6.57963e-11	888.715	2.01235e-10	888.998	2.83138e-10		888.669	5.96432e-14	888.998	1.70434e-13	888.715	5.42701e-14		888.669	3.05651e-12	889.25	1.49289e-12	888.715	3.68501e-12
889.169	6.59751e-11	889.215	1.9997e-10	889.498	2.82852e-10		889.169	6.13739e-14	889.498	1.66847e-13	889.215	5.65165e-14		889.169	3.05172e-12	889.75	1.51527e-12	889.215	3.66519e-12
889.669	6.53235e-11	889.715	1.9909e-10	889.998	2.84526e-10		889.669	6.29762e-14	889.998	1.64401e-13	889.715	5.93263e-14		889.669	3.01055e-12	890.25	1.48708e-12	889.715	3.6528e-12
890.169	6.53591e-11	890.215	1.97256e-10	890.498	2.84057e-10		890.169	6.44226e-14	890.498	1.62894e-13	890.215	6.23094e-14		890.169	3.06178e-12	890.75	1.52117e-12	890.215	3.67196e-12
890.669	6.58123e-11	890.715	1.98563e-10	890.998	2.83431e-10		890.669	6.57043e-14	890.998	1.62068e-13	890.715	6.50661e-14		890.669	3.03322e-12	891.25	1.53514e-12	890.715	3.66469e-12
891.169	6.55377e-11	891.215	1.96771e-10	891.498	2.82449e-10		891.169	6.68057e-14	891.498	1.61667e-13	891.215	6.72556e-14		891.169	3.04402e-12	891.75	1.50877e-12	891.215	3.59305e-12
891.669	6.44928e-11	891.715	1.97558e-10	891.998	2.83131e-10		891.669	6.76871e-14	891.998	1.61489e-13	891.715	6.86531e-14		891.669	3.00687e-12	892.25	1.49493e-12	891.715	3.64424e-12
892.169	6.47241e-11	892.215	1.96513e-10	892.498	2.80274e-10		892.169	6.828e-14	892.498	1.61391e-13	892.215	6.91861e-14		892.169	3.0347e-12	892.75	1.52232e-12	892.215	3.59843e-12
892.669	6.48103e-11	892.715	1.95903e-10	892.998	2.80932e-10		892.669	6.84973e-14	892.998	1.61294e-13	892.715	6.89391e-14		892.669	3.02545e-12	893.25	1.48838e-12	892.715	3.60759e-12
893.169	6.48331e-11	893.215	1.94765e-10	893.498	2.82002e-10		893.169	6.82556e-14	893.498	1.61149e-13	893.215	6.81273e-14		893.169	3.04898e-12	893.75	1.48194e-12	893.215	3.55887e-12
893.669	6.38807e-11	893.715	1.94869e-10	893.998	2.79707e-10		893.669	6.75015e-14	893.998	1.60912e-13	893.715	6.70429e-14		893.669	3.02168e-12	894.25	1.49641e-12	893.715	3.58806e-12
894.169	6.48954e-11	894.215	1.93797e-10	894.498	2.79188e-10		894.169	6.62344e-14	894.498	1.60519e-13	894.215	6.5988e-14		894.169	2.99283e-12	894.75	1.49464e-12	894.215	3.5441e-12
894.669	6.34181e-11	894.715	1.93546e-10	894.998	2.77364e-10		894.669	6.45171e-14	894.998	1.59881e-13	894.715	6.52063e-14		894.669	2.99066e-12	895.25	1.48586e-12	894.715	3.51732e-12
895.169	6.33894e-11	895.215	1.93167e-10	895.498	2.76398e-10		895.169	6.24727e-14	895.498	1.58892e-13	895.215	6.48316e-14		895.169	2.97809e-12	895.75	1.49809e-12	895.215	3.50346e-12
895.669	6.39723e-11	895.715	1.91845e-10	895.998	2.75344e-10		895.669	6.02657e-14	895.998	1.57458e-13	895.715	6.48636e-14		895.669	2.97178e-12	896.25	1.48818e-12	895.715	3.51879e-12
896.169	6.23412e-11	896.215	1.9118e-10	896.498	2.74832e-10		896.169	5.80735e-14	896.498	1.55526e-13	896.215	6.51756e-14		896.169	2.96716e-12	896.75	1.48627e-12	896.215	3.48884e-12
896.669	6.29112e-11	896.715	1.90278e-10	896.998	2.72684e-10		896.669	5.60554e-14	896.998	1.53111e-13	896.715	6.55531e-14		896.669	2.97322e-12	897.25	1.4694e-12	896.715	3.46858e-12
897.169	6.32005e-11	897.215	1.89354e-10	897.498	2.72205e-10		897.169	5.43278e-14	897.498	1.50298e-13	897.215	6.57516e-14		897.169	2.94374e-12	897.75	1.45122e-12	897.215	3.48959e-12
897.669	6.25563e-11	897.715	1.90175e-10	897.998	2.72034e-10		897.669	5.29494e-14	897.998	1.4724e-13	897.715	6.55603e-14		897.669	2.97503e-12	898.25	1.43668e-12	897.715	3.48808e-12
898.169	6.32339e-11	898.215	1.89499e-10	898.498	2.69152e-10		898.169	5.19228e-14	898.498	1.44117e-13	898.215	6.48556e-14		898.169	2.96896e-12	898.75	1.43674e-12	898.215	3.46966e-12
898.669	6.21593e-11	898.715	1.89804e-10	898.998	2.67394e-10		898.669	5.12071e-14	898.998	1.41098e-13	898.715	6.36316e-14		898.669	2.96045e-12	899.25	1.47365e-12	898.715	3.46255e-12
899.169	6.26449e-11	899.215	1.89276e-10	899.498	2.65518e-10		899.169	5.0739e-14	899.498	1.38298e-13	899.215	6.20023e-14		899.169	2.96696e-12	899.75	1.4735e-12	899.215	3.44836e-12
899.669	6.14346e-11	899.715	1.88583e-10	899.998	2.66824e-10		899.669	5.04551e-14	899.998	1.35751e-13	899.715	6.01743e-14		899.669	2.9123e-12	900.25	1.45788e-12	899.715	3.44012e-12
900.169	6.12148e-11	900.215	1.86467e-10	900.498	2.64273e-10		900.169	5.03075e-14	900.498	1.33407e-13	900.215	5.84003e-14		900.169	2.94163e-12	900.75	1.46676e-12	900.215	3.37502e-12
900.669	6.14047e-11	900.715	1.85581e-10	900.998	2.62343e-10		900.669	5.02716e-14	900.998	1.31146e-13	900.715	5.69243e-14		900.669	2.94971e-12	901.25	1.45484e-12	900.715	3.43599e-12
901.169	6.07923e-11	901.215	1.85879e-10	901.498	2.59824e-10		901.169	5.03413e-14	901.498	1.28824e-13	901.215	5.5933e-14		901.169	2.92429e-12	901.75	1.45425e-12	901.215	3.37999e-12
901.669	6.09829e-11	901.715	1.8427e-10	901.998	2.60887e-10		901.669	5.05185e-14	901.998	1.26322e-13	901.715	5.55232e-14		901.669	2.90373e-12	902.25	1.44483e-12	901.715	3.39757e-12
902.169	6.09631e-11	902.215	1.83518e-10	902.498	2.58082e-10		902.169	5.07992e-14	902.498	1.23587e-13	902.215	5.56924e-14		902.169	2.91974e-12	902.75	1.44359e-12	902.215	3.36507e-12
902.669	6.0528e-11	902.715	1.83534e-10	902.998	2.57828e-10		902.669	5.1163e-14	902.998	1.20668e-13	902.715	5.63512e-14		902.669	2.89878e-12	903.25	1.43943e-12	902.715	3.34464e-12
903.169	6.01802e-11	903.215	1.8337e-10	903.498	2.56929e-10		903.169	5.15706e-14	903.498	1.17713e-13	903.215	5.73514e-14		903.169	2.91645e-12	903.75	1.42678e-12	903.215	3.33833e-12
903.669	6.04284e-11	903.715	1.82813e-10	903.998	2.5492e-10		903.669	5.19707e-14	903.998	1.14944e-13	903.715	5.85208e-14		903.669	2.92829e-12	904.25	1.44518e-12	903.715	3.35832e-12
904.169	6.02544e-11	904.215	1.81828e-10	904.498	2.53105e-10		904.169	5.23139e-14	904.498	1.1261e-13	904.215	5.96947e-14		904.169	2.87569e-12	904.75	1.45979e-12	904.215	3.32593e-12
904.669	5.98568e-11	904.715	1.8189e-10	904.998	2.52468e-10		904.669	5.25703e-14	904.998	1.1093e-13	904.715	6.07378e-14		904.669	2.86786e-12	905.25	1.45963e-12	904.715	3.27456e-12
905.169	6.00152e-11	905.215	1.81651e-10	905.498	2.50272e-10		905.169	5.27427e-14	905.498	1.10043e-13	905.215	6.1552e-14		905.169	2.88598e-12	905.75	1.44755e-12	905.215	3.30724e-12
905.669	5.95922e-11	905.715	1.80669e-10	905.998	2.48884e-10		905.669	5.28719e-14	905.998	1.09963e-13	905.715	6.20747e-14		905.669	2.86873e-12	906.25	1.43635e-12	905.715	3.3125e-12
906.169	5.91258e-11	906.215	1.80019e-10	906.498	2.482e-10		906.169	5.30299e-14	906.498	1.1058e-13	906.215	6.22702e-14		906.169	2.86375e-12	906.75	1.42247e-12	906.215	3.29683e-12
906.669	5.94544e-11	906.715	1.79232e-10	906.998	2.45398e-10		906.669	5.33022e-14	906.998	1.11673e-13	906.715	6.21223e-14		906.669	2.86694e-12	907.25	1.42126e-12	906.715	3.2979e-12
907.169	5.95017e-11	907.215	1.7911e-10	907.498	2.44795e-10		907.169	5.37625e-14	907.498	1.12953e-13	907.215	6.1632e-14		907.169	2.86832e-12	907.75	1.42703e-12	907.215	3.27744e-12
907.669	5.98608e-11	907.715	1.78865e-10	907.998	2.43953e-10		907.669	5.44481e-14	907.998	1.14118e-13	907.715	6.08222e-14		907.669	2.85961e-12	908.25	1.41039e-12	907.715	3.25338e-12
908.169	5.93194e-11	908.215	1.77382e-10	908.498	2.4238e-10		908.169	5.53404e-14	908.498	1.14912e-13	908.215	5.97471e-14		908.169	2.86955e-12	908.75	1.43958e-12	908.215	3.2612e-12
908.669	5.88845e-11	908.715	1.77286e-10	908.998	2.41217e-10		908.669	5.63598e-14	908.998	1.15165e-13	908.715	5.85004e-14		908.669	2.87382e-12	909.25	1.42964e-12	908.715	3.26412e-12
909.169	5.9183e-11	909.215	1.7658e-10	909.498	2.38529e-10		909.169	5.73745e-14	909.498	1.14818e-13	909.215	5.72165e-14		909.169	2.86932e-12	909.75	1.43608e-12	909.215	3.21571e-12
909.669	5.88877e-11	909.715	1.76663e-10	909.998	2.3749e-10		909.669	5.82234e-14	909.998	1.13928e-13	909.715	5.6059e-14		909.669	2.85951e-12	910.25	1.40843e-12	909.715	3.25258e-12
910.169	5.78135e-11	910.215	1.755e-10	910.498	2.35646e-10		910.169	5.87482e-14	910.498	1.1264e-13	910.215	5.51975e-14		910.169	2.83737e-12	910.75	1.41329e-12	910.215	3.17646e-12
910.669	5.82582e-11	910.715	1.75302e-10	910.998	2.34727e-10		910.669	5.88256e-14	910.998	1.11155e-13	910.715	5.47735e-14		910.669	2.81959e-12	911.25	1.39821e-12	910.715	3.21007e-12
911.169	5.88637e-11	911.215	1.73999e-10	911.498	2.3449e-10		911.169	5.83944e-14	911.498	1.09687e-13	911.215	5.48658e-14		911.169	2.83294e-12	911.75	1.42252e-12	911.215	3.19987e-12
911.669	5.81485e-11	911.715	1.7414e-10	911.998	2.30917e-10		911.669	5.74682e-14	911.998	1.08421e-13	911.715	5.54639e-14		911.669	2.81517e-12	912.25	1.41076e-12	911.715	3.2003e-12
912.169	5.82079e-11	912.215	1.7413e-10	912.498	2.2999e-10		912.169	5.61332e-14	912.498	1.07481e-13	912.215	5.64582e-14		912.169	2.83727e-12	912.75	1.41392e-12	912.215	3.17802e-12
912.669	5.73646e-11	912.715	1.72357e-10	912.998	2.29639e-10		912.669	5.45318e-14	912.998	1.06918e-13	912.715	5.76534e-14		912.669	2.84188e-12	913.25	1.41377e-12	912.715	3.18311e-12
913.169	5.80049e-11	913.215	1.72962e-10	913.498	2.27976e-10		913.169	5.28352e-14	913.498	1.067e-13	913.215	5.88031e-14		913.169	2.85411e-12	913.75	1.39416e-12	913.215	3.15505e-12
913.669	5.71528e-11	913.715	1.71737e-10	913.998	2.26904e-10		913.669	5.12137e-14	913.998	1.0673e-13	913.715	5.96599e-14		913.669	2.85149e-12	914.25	1.39628e-12	913.715	3.17727e-12
914.169	5.69916e-11	914.215	1.71879e-10	914.498	2.2552e-10		914.169	4.98103e-14	914.498	1.06866e-13	914.215	6.00287e-14		914.169	2.82981e-12	914.75	1.41316e-12	914.215	3.14521e-12
914.669	5.74265e-11	914.715	1.71346e-10	914.998	2.23603e-10		914.669	4.8724e-14	914.998	1.06948e-13	914.715	5.98108e-14		914.669	2.83993e-12	915.25	1.38036e-12	914.715	3.14739e-12
915.169	5.67767e-11	915.215	1.70224e-10	915.498	2.23209e-10		915.169	4.80041e-14	915.498	1.06826e-13	915.215	5.90281e-14		915.169	2.84785e-12	915.75	1.39588e-12	915.215	3.1196e-12
915.669	5.72753e-11	915.715	1.69975e-10	915.998	2.21666e-10		915.669	4.7656e-14	915.998	1.06387e-13	915.715	5.78189e-14		915.669	2.79457e-12	916.25	1.34829e-12	915.715	3.13836e-12
916.169	5.70685e-11	916.215	1.68768e-10	916.498	2.19883e-10		916.169	4.76544e-14	916.498	1.05576e-13	916.215	5.64082e-14		916.169	2.8022e-12	916.75	1.37508e-12	916.215	3.12461e-12
916.669	5.70151e-11	916.715	1.68447e-10	916.998	2.18548e-10		916.669	4.79572e-14	916.998	1.04396e-13	916.715	5.50576e-14		916.669	2.8205e-12	917.25	1.37443e-12	916.715	3.14448e-12
917.169	5.64124e-11	917.215	1.68881e-10	917.498	2.17792e-10		917.169	4.8518e-14	917.498	1.02918e-13	917.215	5.4008e-14		917.169	2.78908e-12	917.75	1.36918e-12	917.215	3.13939e-12
917.669	5.64933e-11	917.715	1.68431e-10	917.998	2.15773e-10		917.669	4.92905e-14	917.998	1.01257e-13	917.715	5.34281e-14		917.669	2.78754e-12	918.25	1.37775e-12	917.715	3.09844e-12
918.169	5.65334e-11	918.215	1.67606e-10	918.498	2.13685e-10		918.169	5.02264e-14	918.498	9.9557e-14	918.215	5.33798e-14		918.169	2.81111e-12	918.75	1.36906e-12	918.215	3.11596e-12
918.669	5.58941e-11	918.715	1.67261e-10	918.998	2.13452e-10		918.669	5.12679e-14	918.998	9.79621e-14	918.715	5.3809e-14		918.669	2.78933e-12	919.25	1.37908e-12	918.715	3.08033e-12
919.169	5.61103e-11	919.215	1.6643e-10	919.498	2.12194e-10		919.169	5.2339e-14	919.498	9.65876e-14	919.215	5.45611e-14		919.169	2.79192e-12	919.75	1.36871e-12	919.215	3.07575e-12
919.669	5.58298e-11	919.715	1.66337e-10	919.998	2.09867e-10		919.669	5.33406e-14	919.998	9.54996e-14	919.715	5.54161e-14		919.669	2.78348e-12	920.25	1.35088e-12	919.715	3.08979e-12
920.169	5.55988e-11	920.215	1.65882e-10	920.498	2.0957e-10		920.169	5.41532e-14	920.498	9.47032e-14	920.215	5.61344e-14		920.169	2.79163e-12	920.75	1.36654e-12	920.215	3.07756e-12
920.669	5.53828e-11	920.715	1.65708e-10	920.998	2.08386e-10		920.669	5.46493e-14	920.998	9.41439e-14	920.715	5.65015e-14		920.669	2.74859e-12	921.25	1.35778e-12	920.715	3.06519e-12
921.169	5.56536e-11	921.215	1.63833e-10	921.498	2.0644e-10		921.169	5.47141e-14	921.498	9.37224e-14	921.215	5.63638e-14		921.169	2.76028e-12	921.75	1.3574e-12	921.215	3.06784e-12
921.669	5.56423e-11	921.715	1.64254e-10	921.998	2.04703e-10		921.669	5.42695e-14	921.998	9.33191e-14	921.715	5.56482e-14		921.669	2.73984e-12	922.25	1.36817e-12	921.715	3.07697e-12
922.169	5.55254e-11	922.215	1.63325e-10	922.498	2.03616e-10		922.169	5.32977e-14	922.498	9.28229e-14	922.215	5.43656e-14		922.169	2.72315e-12	922.75	1.38477e-12	922.215	3.06786e-12
922.669	5.52413e-11	922.715	1.64114e-10	922.998	2.03355e-10		922.669	5.18561e-14	922.998	9.21573e-14	922.715	5.2601e-14		922.669	2.76388e-12	923.25	1.37142e-12	922.715	3.04204e-12
923.169	5.55765e-11	923.215	1.61509e-10	923.498	2.01987e-10		923.169	5.00793e-14	923.498	9.12958e-14	923.215	5.04941e-14		923.169	2.70579e-12	923.75	1.39061e-12	923.215	3.02181e-12
923.669	5.51192e-11	923.715	1.61905e-10	923.998	2.01431e-10		923.669	4.81665e-14	923.998	9.02649e-14	923.715	4.82177e-14		923.669	2.68917e-12	924.25	1.34213e-12	923.715	3.02436e-12
924.169	5.48022e-11	924.215	1.62288e-10	924.498	1.99971e-10		924.169	4.63561e-14	924.498	8.91309e-14	924.215	4.59562e-14		924.169	2.70192e-12	924.75	1.35911e-12	924.215	3.01851e-12
924.669	5.49922e-11	924.715	1.62174e-10	924.998	1.98939e-10		924.669	4.48905e-14	924.998	8.79772e-14	924.715	4.38875e-14		924.669	2.68375e-12	925.25	1.3401e-12	924.715	3.00996e-12
925.169	5.46485e-11	925.215	1.60916e-10	925.498	1.98116e-10		925.169	4.39798e-14	925.498	8.68755e-14	925.215	4.21677e-14		925.169	2.65218e-12	925.75	1.33376e-12	925.215	2.98224e-12
925.669	5.44112e-11	925.715	1.61131e-10	925.998	1.96619e-10		925.669	4.37704e-14	925.998	8.58621e-14	925.715	4.0918e-14		925.669	2.66709e-12	926.25	1.33151e-12	925.715	3.00084e-12
926.169	5.44364e-11	926.215	1.59993e-10	926.498	1.95518e-10		926.169	4.43255e-14	926.498	8.49235e-14	926.215	4.02134e-14		926.169	2.6838e-12	926.75	1.34938e-12	926.215	2.96829e-12
926.669	5.41297e-11	926.715	1.59791e-10	926.998	1.95013e-10		926.669	4.56198e-14	926.998	8.39981e-14	926.715	4.00742e-14		926.669	2.65144e-12	927.25	1.3553e-12	926.715	2.98639e-12
927.169	5.41914e-11	927.215	1.59544e-10	927.498	1.93538e-10		927.169	4.75485e-14	927.498	8.29938e-14	927.215	4.04615e-14		927.169	2.61953e-12	927.75	1.34269e-12	927.215	2.97137e-12
927.669	5.40825e-11	927.715	1.59877e-10	927.998	1.92332e-10		927.669	4.9948e-14	927.998	8.18154e-14	927.715	4.12804e-14		927.669	2.64404e-12	928.25	1.34382e-12	927.715	2.99665e-12
928.169	5.41925e-11	928.215	1.58908e-10	928.498	1.90459e-10		928.169	5.26222e-14	928.498	8.03962e-14	928.215	4.23933e-14		928.169	2.61825e-12	928.75	1.34237e-12	928.215	2.98501e-12
928.669	5.36455e-11	928.715	1.583e-10	928.998	1.91031e-10		928.669	5.53679e-14	928.998	7.87236e-14	928.715	4.36415e-14		928.669	2.62761e-12	929.25	1.32355e-12	928.715	2.93708e-12
929.169	5.37842e-11	929.215	1.57907e-10	929.498	1.88894e-10		929.169	5.7996e-14	929.498	7.68508e-14	929.215	4.48741e-14		929.169	2.61476e-12	929.75	1.31948e-12	929.215	2.91948e-12
929.669	5.35375e-11	929.715	1.57202e-10	929.998	1.88821e-10		929.669	6.03446e-14	929.998	7.48913e-14	929.715	4.59775e-14		929.669	2.58215e-12	930.25	1.28992e-12	929.715	2.95423e-12
930.169	5.34206e-11	930.215	1.56655e-10	930.498	1.86149e-10		930.169	6.22846e-14	930.498	7.29951e-14	930.215	4.68983e-14		930.169	2.60317e-12	930.75	1.32514e-12	930.215	2.92829e-12
930.669	5.32114e-11	930.715	1.55984e-10	930.998	1.84334e-10		930.669	6.37212e-14	930.998	7.13146e-14	930.715	4.76529e-14		930.669	2.59244e-12	931.25	1.30671e-12	930.715	2.96736e-12
931.169	5.351e-11	931.215	1.55823e-10	931.498	1.84749e-10		931.169	6.45926e-14	931.498	6.99669e-14	931.215	4.832e-14		931.169	2.57357e-12	931.75	1.33204e-12	931.215	2.90099e-12
931.669	5.33395e-11	931.715	1.54815e-10	931.998	1.83381e-10		931.669	6.48713e-14	931.998	6.90045e-14	931.715	4.90164e-14		931.669	2.58621e-12	932.25	1.32288e-12	931.715	2.93176e-12
932.169	5.31237e-11	932.215	1.55201e-10	932.498	1.82752e-10		932.169	6.45685e-14	932.498	6.8402e-14	932.215	4.9862e-14		932.169	2.57445e-12	932.75	1.33251e-12	932.215	2.91362e-12
932.669	5.30345e-11	932.715	1.5401e-10	932.998	1.80565e-10		932.669	6.37393e-14	932.998	6.80637e-14	932.715	5.09423e-14		932.669	2.54632e-12	933.25	1.33052e-12	932.715	2.93631e-12
933.169	5.28342e-11	933.215	1.54585e-10	933.498	1.79528e-10		933.169	6.24872e-14	933.498	6.78513e-14	933.215	5.22792e-14		933.169	2.55236e-12	933.75	1.31872e-12	933.215	2.93162e-12
933.669	5.3198e-11	933.715	1.53469e-10	933.998	1.7897e-10		933.669	6.09635e-14	933.998	6.76242e-14	933.715	5.38182e-14		933.669	2.55151e-12	934.25	1.30525e-12	933.715	2.91874e-12
934.169	5.30687e-11	934.215	1.53323e-10	934.498	1.79275e-10		934.169	5.93567e-14	934.498	6.7283e-14	934.215	5.54366e-14		934.169	2.52065e-12	934.75	1.30713e-12	934.215	2.91993e-12
934.669	5.27976e-11	934.715	1.51955e-10	934.998	1.76091e-10		934.669	5.78716e-14	934.998	6.68038e-14	934.715	5.69714e-14		934.669	2.50367e-12	935.25	1.28801e-12	934.715	2.88797e-12
935.169	5.26639e-11	935.215	1.5256e-10	935.498	1.75671e-10		935.169	5.67009e-14	935.498	6.62539e-14	935.215	5.82571e-14		935.169	2.51097e-12	935.75	1.31628e-12	935.215	2.89569e-12
935.669	5.27116e-11	935.715	1.52173e-10	935.998	1.76033e-10		935.669	5.59918e-14	935.998	6.57828e-14	935.715	5.9166e-14		935.669	2.48011e-12	936.25	1.30239e-12	935.715	2.90444e-12
936.169	5.24297e-11	936.215	1.51724e-10	936.498	1.74571e-10		936.169	5.58182e-14	936.498	6.55894e-14	936.215	5.96368e-14		936.169	2.48296e-12	936.75	1.30089e-12	936.215	2.91959e-12
936.669	5.23526e-11	936.715	1.51755e-10	936.998	1.73327e-10		936.669	5.61631e-14	936.998	6.58719e-14	936.715	5.96843e-14		936.669	2.45412e-12	937.25	1.31134e-12	936.715	2.91793e-12
937.169	5.2233e-11	937.215	1.50344e-10	937.498	1.73464e-10		937.169	5.69195e-14	937.498	6.67729e-14	937.215	5.93876e-14		937.169	2.44965e-12	937.75	1.29398e-12	937.215	2.90254e-12
937.669	5.23133e-11	937.715	1.49927e-10	937.998	1.71866e-10		937.669	5.79087e-14	937.998	6.83317e-14	937.715	5.886e-14		937.669	2.4497e-12	938.25	1.29579e-12	937.715	2.87222e-12
938.169	5.17911e-11	938.215	1.50165e-10	938.498	1.70578e-10		938.169	5.89154e-14	938.498	7.04582e-14	938.215	5.82106e-14		938.169	2.47356e-12	938.75	1.29992e-12	938.215	2.90175e-12
938.669	5.19729e-11	938.715	1.49738e-10	938.998	1.69702e-10		938.669	5.97309e-14	938.998	7.2935e-14	938.715	5.7509e-14		938.669	2.44455e-12	939.25	1.28202e-12	938.715	2.90849e-12
939.169	5.1795e-11	939.215	1.48631e-10	939.498	1.68865e-10		939.169	6.01936e-14	939.498	7.54506e-14	939.215	5.67638e-14		939.169	2.43899e-12	939.75	1.28299e-12	939.215	2.86345e-12
939.669	5.18382e-11	939.715	1.48664e-10	939.998	1.68742e-10		939.669	6.02195e-14	939.998	7.76564e-14	939.715	5.59228e-14		939.669	2.44898e-12	940.25	1.28997e-12	939.715	2.88101e-12
940.169	5.15064e-11	940.215	1.48754e-10	940.498	1.68192e-10		940.169	5.9812e-14	940.498	7.92386e-14	940.215	5.48944e-14		940.169	2.42165e-12	940.75	1.29257e-12	940.215	2.86149e-12
940.669	5.15417e-11	940.715	1.48712e-10	940.998	1.66634e-10		940.669	5.90522e-14	940.998	7.99859e-14	940.715	5.3584e-14		940.669	2.40376e-12	941.25	1.29929e-12	940.715	2.85749e-12
941.169	5.1481e-11	941.215	1.47882e-10	941.498	1.6576e-10		941.169	5.80706e-14	941.498	7.984e-14	941.215	5.19355e-14		941.169	2.40294e-12	941.75	1.30171e-12	941.215	2.88007e-12
941.669	5.12319e-11	941.715	1.4741e-10	941.998	1.64618e-10		941.669	5.70083e-14	941.998	7.89156e-14	941.715	4.99642e-14		941.669	2.42278e-12	942.25	1.29732e-12	941.715	2.87213e-12
942.169	5.1328e-11	942.215	1.47209e-10	942.498	1.63874e-10		942.169	5.59804e-14	942.498	7.74827e-14	942.215	4.77719e-14		942.169	2.38882e-12	942.75	1.27125e-12	942.215	2.86747e-12
942.669	5.11749e-11	942.715	1.45618e-10	942.998	1.6293e-10		942.669	5.50483e-14	942.998	7.59154e-14	942.715	4.55392e-14		942.669	2.41111e-12	943.25	1.26941e-12	942.715	2.85294e-12
943.169	5.09961e-11	943.215	1.46412e-10	943.498	1.62117e-10		943.169	5.42116e-14	943.498	7.4615e-14	943.215	4.34943e-14		943.169	2.38019e-12	943.75	1.26396e-12	943.215	2.85097e-12
943.669	5.10875e-11	943.715	1.45968e-10	943.998	1.61712e-10		943.669	5.34181e-14	943.998	7.39248e-14	943.715	4.18691e-14		943.669	2.40029e-12	944.25	1.26445e-12	943.715	2.82953e-12
944.169	5.11022e-11	944.215	1.45947e-10	944.498	1.6133e-10		944.169	5.25907e-14	944.498	7.4055e-14	944.215	4.08508e-14		944.169	2.3764e-12	944.75	1.26442e-12	944.215	2.83873e-12
944.669	5.07688e-11	944.715	1.45407e-10	944.998	1.5864e-10		944.669	5.16621e-14	944.998	7.50331e-14	944.715	4.05427e-14		944.669	2.37326e-12	945.25	1.28318e-12	944.715	2.79194e-12
945.169	5.04725e-11	945.215	1.44253e-10	945.498	1.58432e-10		945.169	5.06062e-14	945.498	7.66944e-14	945.215	4.09436e-14		945.169	2.34878e-12	945.75	1.27045e-12	945.215	2.83436e-12
945.669	5.09823e-11	945.715	1.44737e-10	945.998	1.59107e-10		945.669	4.94585e-14	945.998	7.87131e-14	945.715	4.19493e-14		945.669	2.32844e-12	946.25	1.2707e-12	945.715	2.80149e-12
946.169	5.06586e-11	946.215	1.44095e-10	946.498	1.58491e-10		946.169	4.83186e-14	946.498	8.06693e-14	946.215	4.3376e-14		946.169	2.35835e-12	946.75	1.28388e-12	946.215	2.83161e-12
946.669	5.02851e-11	946.715	1.42877e-10	946.998	1.55626e-10		946.669	4.73332e-14	946.998	8.21373e-14	946.715	4.49978e-14		946.669	2.35073e-12	947.25	1.26811e-12	946.715	2.83851e-12
947.169	5.01134e-11	947.215	1.43133e-10	947.498	1.56117e-10		947.169	4.66652e-14	947.498	8.27769e-14	947.215	4.65908e-14		947.169	2.35086e-12	947.75	1.27257e-12	947.215	2.81784e-12
947.669	5.01984e-11	947.715	1.43796e-10	947.998	1.54126e-10		947.669	4.6455e-14	947.998	8.24056e-14	947.715	4.79716e-14		947.669	2.32579e-12	948.25	1.25571e-12	947.715	2.78833e-12
948.169	5.02399e-11	948.215	1.42374e-10	948.498	1.54104e-10		948.169	4.67856e-14	948.498	8.10371e-14	948.215	4.90248e-14		948.169	2.33174e-12	948.75	1.25114e-12	948.215	2.82732e-12
948.669	5.03055e-11	948.715	1.41564e-10	948.998	1.53453e-10		948.669	4.76586e-14	948.998	7.88775e-14	948.715	4.97138e-14		948.669	2.34862e-12	949.25	1.26078e-12	948.715	2.80525e-12
949.169	5.00727e-11	949.215	1.41496e-10	949.498	1.52866e-10		949.169	4.89869e-14	949.498	7.62785e-14	949.215	5.00758e-14		949.169	2.27592e-12	949.75	1.2841e-12	949.215	2.79554e-12
949.669	5.02248e-11	949.715	1.42031e-10	949.998	1.50677e-10		949.669	5.06067e-14	949.998	7.36607e-14	949.715	5.02041e-14		949.669	2.29954e-12	950.25	1.26846e-12	949.715	2.82982e-12
950.169	5.00098e-11	950.215	1.4096e-10	950.498	1.50402e-10		950.169	5.23042e-14	950.498	7.14236e-14	950.215	5.02233e-14		950.169	2.26708e-12	950.75	1.25615e-12	950.215	2.80544e-12
950.669	4.97679e-11	950.715	1.40451e-10	950.998	1.50394e-10		950.669	5.38531e-14	950.998	6.98624e-14	950.715	5.02625e-14		950.669	2.27551e-12	951.25	1.28103e-12	950.715	2.79073e-12
951.169	4.99292e-11	951.215	1.40531e-10	951.498	1.48813e-10		951.169	5.50531e-14	951.498	6.91119e-14	951.215	5.04316e-14		951.169	2.25095e-12	951.75	1.26179e-12	951.215	2.81337e-12
951.669	4.97966e-11	951.715	1.39533e-10	951.998	1.47941e-10		951.669	5.57642e-14	951.998	6.91275e-14	951.715	5.08041e-14		951.669	2.24602e-12	952.25	1.24094e-12	951.715	2.8223e-12
952.169	4.96336e-11	952.215	1.40398e-10	952.498	1.47918e-10		952.169	5.59292e-14	952.498	6.97081e-14	952.215	5.14069e-14		952.169	2.28189e-12	952.75	1.23951e-12	952.215	2.78842e-12
952.669	4.93179e-11	952.715	1.3962e-10	952.998	1.46759e-10		952.669	5.5583e-14	952.998	7.05528e-14	952.715	5.22185e-14		952.669	2.26838e-12	953.25	1.25684e-12	952.715	2.80014e-12
953.169	4.9675e-11	953.215	1.38838e-10	953.498	1.46043e-10		953.169	5.48451e-14	953.498	7.13363e-14	953.215	5.31738e-14		953.169	2.27026e-12	953.75	1.24749e-12	953.215	2.79863e-12
953.669	4.98081e-11	953.715	1.39261e-10	953.998	1.45331e-10		953.669	5.38998e-14	953.998	7.17856e-14	953.715	5.41761e-14		953.669	2.25625e-12	954.25	1.25146e-12	953.715	2.77953e-12
954.169	4.94681e-11	954.215	1.38236e-10	954.498	1.44735e-10		954.169	5.29648e-14	954.498	7.17391e-14	954.215	5.51124e-14		954.169	2.24505e-12	954.75	1.25195e-12	954.215	2.79112e-12
954.669	4.93931e-11	954.715	1.37499e-10	954.998	1.43991e-10		954.669	5.22536e-14	954.998	7.11741e-14	954.715	5.58734e-14		954.669	2.24409e-12	955.25	1.26274e-12	954.715	2.76873e-12
955.169	4.95087e-11	955.215	1.36466e-10	955.498	1.43753e-10		955.169	5.19373e-14	955.498	7.02006e-14	955.215	5.63723e-14		955.169	2.23472e-12	955.75	1.23697e-12	955.215	2.78289e-12
955.669	4.94806e-11	955.715	1.36791e-10	955.998	1.42824e-10		955.669	5.21106e-14	955.998	6.90235e-14	955.715	5.65617e-14		955.669	2.21916e-12	956.25	1.23122e-12	955.715	2.77215e-12
956.169	4.9518e-11	956.215	1.36282e-10	956.498	1.42007e-10		956.169	5.27688e-14	956.498	6.78844e-14	956.215	5.64438e-14		956.169	2.22394e-12	956.75	1.2333e-12	956.215	2.81699e-12
956.669	4.96271e-11	956.715	1.3507e-10	956.998	1.41296e-10		956.669	5.38004e-14	956.998	6.70005e-14	956.715	5.60709e-14		956.669	2.22163e-12	957.25	1.24113e-12	956.715	2.80853e-12
957.169	4.93002e-11	957.215	1.35847e-10	957.498	1.41971e-10		957.169	5.49986e-14	957.498	6.65142e-14	957.215	5.55367e-14		957.169	2.223e-12	957.75	1.25136e-12	957.215	2.81462e-12
957.669	4.95244e-11	957.715	1.35428e-10	957.998	1.39821e-10		957.669	5.60916e-14	957.998	6.64648e-14	957.715	5.49571e-14		957.669	2.23222e-12	958.25	1.23018e-12	957.715	2.80803e-12
958.169	4.97819e-11	958.215	1.35164e-10	958.498	1.38865e-10		958.169	5.67889e-14	958.498	6.67875e-14	958.215	5.44457e-14		958.169	2.22761e-12	958.75	1.2231e-12	958.215	2.77651e-12
958.669	4.94634e-11	958.715	1.35015e-10	958.998	1.3896e-10		958.669	5.68358e-14	958.998	6.73374e-14	958.715	5.40894e-14		958.669	2.20188e-12	959.25	1.26146e-12	958.715	2.78e-12
959.169	4.95986e-11	959.215	1.34479e-10	959.498	1.38796e-10		959.169	5.60668e-14	959.498	6.79291e-14	959.215	5.39288e-14		959.169	2.19892e-12	959.75	1.25485e-12	959.215	2.78096e-12
959.669	4.98344e-11	959.715	1.3497e-10	959.998	1.36841e-10		959.669	5.4445e-14	959.998	6.83814e-14	959.715	5.395e-14		959.669	2.17842e-12	960.25	1.22213e-12	959.715	2.7633e-12
960.169	4.96942e-11	960.215	1.33545e-10	960.498	1.37973e-10		960.169	5.20801e-14	960.498	6.85557e-14	960.215	5.40894e-14		960.169	2.16876e-12	960.75	1.22996e-12	960.215	2.79537e-12
960.669	4.98202e-11	960.715	1.34098e-10	960.998	1.3562e-10		960.669	4.92178e-14	960.998	6.83805e-14	960.715	5.42512e-14		960.669	2.16743e-12	961.25	1.22391e-12	960.715	2.74796e-12
961.169	4.96631e-11	961.215	1.34109e-10	961.498	1.36328e-10		961.169	4.62011e-14	961.498	6.78582e-14	961.215	5.43325e-14		961.169	2.18384e-12	961.75	1.2165e-12	961.215	2.78967e-12
961.669	4.9804e-11	961.715	1.33081e-10	961.998	1.35042e-10		961.669	4.34116e-14	961.998	6.70565e-14	961.715	5.42506e-14		961.669	2.17723e-12	962.25	1.20073e-12	961.715	2.79207e-12
962.169	5.02263e-11	962.215	1.32381e-10	962.498	1.34642e-10		962.169	4.1201e-14	962.498	6.60902e-14	962.215	5.39642e-14		962.169	2.16898e-12	962.75	1.23221e-12	962.215	2.76582e-12
962.669	5.00638e-11	962.715	1.32677e-10	962.998	1.3388e-10		962.669	3.98288e-14	962.998	6.50978e-14	962.715	5.3483e-14		962.669	2.18197e-12	963.25	1.23218e-12	962.715	2.75857e-12
963.169	5.06814e-11	963.215	1.32125e-10	963.498	1.32974e-10		963.169	3.94196e-14	963.498	6.42217e-14	963.215	5.28634e-14		963.169	2.17381e-12	963.75	1.24075e-12	963.215	2.77739e-12
963.669	5.07703e-11	963.715	1.32576e-10	963.998	1.33273e-10		963.669	3.99483e-14	963.998	6.35922e-14	963.715	5.2192e-14		963.669	2.1952e-12	964.25	1.2342e-12	963.715	2.77297e-12
964.169	5.11995e-11	964.215	1.32049e-10	964.498	1.32865e-10		964.169	4.12569e-14	964.498	6.33171e-14	964.215	5.1561e-14		964.169	2.17244e-12	964.75	1.21401e-12	964.215	2.7728e-12
964.669	5.11818e-11	964.715	1.31625e-10	964.998	1.31663e-10		964.669	4.30958e-14	964.998	6.34745e-14	964.715	5.10431e-14		964.669	2.1865e-12	965.25	1.22481e-12	964.715	2.78224e-12
965.169	5.15314e-11	965.215	1.31448e-10	965.498	1.3162e-10		965.169	4.51802e-14	965.498	6.41056e-14	965.215	5.06735e-14		965.169	2.16023e-12	965.75	1.20276e-12	965.215	2.72883e-12
965.669	5.2167e-11	965.715	1.29468e-10	965.998	1.30916e-10		965.669	4.72452e-14	965.998	6.52075e-14	965.715	5.04438e-14		965.669	2.15751e-12	966.25	1.21669e-12	965.715	2.77798e-12
966.169	5.22497e-11	966.215	1.30798e-10	966.498	1.30595e-10		966.169	4.9089e-14	966.498	6.67245e-14	966.215	5.03094e-14		966.169	2.18377e-12	966.75	1.21222e-12	966.215	2.75997e-12
966.669	5.29409e-11	966.715	1.30373e-10	966.998	1.30189e-10		966.669	5.05928e-14	966.998	6.85432e-14	966.715	5.02082e-14		966.669	2.15696e-12	967.25	1.24199e-12	966.715	2.79314e-12
967.169	5.35842e-11	967.215	1.30894e-10	967.498	1.29064e-10		967.169	5.17178e-14	967.498	7.04936e-14	967.215	5.00845e-14		967.169	2.19094e-12	967.75	1.22439e-12	967.215	2.79285e-12
967.669	5.38604e-11	967.715	1.2982e-10	967.998	1.28812e-10		967.669	5.2483e-14	967.998	7.23624e-14	967.715	4.99112e-14		967.669	2.20196e-12	968.25	1.22269e-12	967.715	2.79372e-12
968.169	5.49356e-11	968.215	1.30633e-10	968.498	1.27476e-10		968.169	5.29345e-14	968.498	7.39181e-14	968.215	4.97027e-14		968.169	2.22602e-12	968.75	1.21842e-12	968.215	2.76287e-12
968.669	5.55361e-11	968.715	1.28861e-10	968.998	1.26652e-10		968.669	5.31171e-14	968.998	7.49478e-14	968.715	4.95137e-14		968.669	2.22314e-12	969.25	1.22107e-12	968.715	2.75737e-12
969.169	5.61887e-11	969.215	1.28226e-10	969.498	1.26064e-10		969.169	5.30586e-14	969.498	7.52971e-14	969.215	4.94249e-14		969.169	2.18566e-12	969.75	1.19672e-12	969.215	2.75503e-12
969.669	5.68909e-11	969.715	1.26775e-10	969.998	1.25804e-10		969.669	5.277e-14	969.998	7.49082e-14	969.715	4.95183e-14		969.669	2.21491e-12	970.25	1.18377e-12	969.715	2.73888e-12
970.169	5.8056e-11	970.215	1.28461e-10	970.498	1.2524e-10		970.169	5.22613e-14	970.498	7.38415e-14	970.215	4.9848e-14		970.169	2.2394e-12	970.75	1.21652e-12	970.215	2.76339e-12
970.669	5.93025e-11	970.715	1.30473e-10	970.998	1.2433e-10		970.669	5.15636e-14	970.998	7.22779e-14	970.715	5.04174e-14		970.669	2.25062e-12	971.25	1.18755e-12	970.715	2.76064e-12
971.169	6.01972e-11	971.215	1.26805e-10	971.498	1.24737e-10		971.169	5.07493e-14	971.498	7.04953e-14	971.215	5.11672e-14		971.169	2.27087e-12	971.75	1.20841e-12	971.215	2.76717e-12
971.669	6.161e-11	971.715	1.28789e-10	971.998	1.23192e-10		971.669	4.99389e-14	971.998	6.88227e-14	971.715	5.19808e-14		971.669	2.2908e-12	972.25	1.20462e-12	971.715	2.79171e-12
972.169	6.25321e-11	972.215	1.26117e-10	972.498	1.2221e-10		972.169	4.92912e-14	972.498	6.75811e-14	972.215	5.27051e-14		972.169	2.3237e-12	972.75	1.20488e-12	972.215	2.75422e-12
972.669	6.52259e-11	972.715	1.2692e-10	972.998	1.22187e-10		972.669	4.89748e-14	972.998	6.70211e-14	972.715	5.31845e-14		972.669	2.32713e-12	973.25	1.2214e-12	972.715	2.78101e-12
973.169	6.6584e-11	973.215	1.25382e-10	973.498	1.21502e-10		973.169	4.91296e-14	973.498	6.72731e-14	973.215	5.32981e-14		973.169	2.33043e-12	973.75	1.19882e-12	973.215	2.76385e-12
973.669	6.88206e-11	973.715	1.25809e-10	973.998	1.20916e-10		973.669	4.98273e-14	973.998	6.83192e-14	973.715	5.29914e-14		973.669	2.35313e-12	974.25	1.18418e-12	973.715	2.7335e-12
974.169	7.02233e-11	974.215	1.24861e-10	974.498	1.20525e-10		974.169	5.10442e-14	974.498	6.9994e-14	974.215	5.22945e-14		974.169	2.35031e-12	974.75	1.19226e-12	974.215	2.74283e-12
974.669	7.26794e-11	974.715	1.26183e-10	974.998	1.20046e-10		974.669	5.26528e-14	974.998	7.20149e-14	974.715	5.13203e-14		974.669	2.40244e-12	975.25	1.17566e-12	974.715	2.72437e-12
975.169	7.52651e-11	975.215	1.24859e-10	975.498	1.19567e-10		975.169	5.44388e-14	975.498	7.40348e-14	975.215	5.02424e-14		975.169	2.44613e-12	975.75	1.18315e-12	975.215	2.76381e-12
975.669	7.74317e-11	975.715	1.2332e-10	975.998	1.18664e-10		975.669	5.61384e-14	975.998	7.57062e-14	975.715	4.9257e-14		975.669	2.46329e-12	976.25	1.19901e-12	975.715	2.75321e-12
976.169	8.02241e-11	976.215	1.23318e-10	976.498	1.19072e-10		976.169	5.74873e-14	976.498	7.67441e-14	976.215	4.8538e-14		976.169	2.51157e-12	976.75	1.19613e-12	976.215	2.76385e-12
976.669	8.31901e-11	976.715	1.2251e-10	976.998	1.17602e-10		976.669	5.82717e-14	976.998	7.69743e-14	976.715	4.81954e-14		976.669	2.59458e-12	977.25	1.1833e-12	976.715	2.7466e-12
977.169	8.68431e-11	977.215	1.22464e-10	977.498	1.17746e-10		977.169	5.83668e-14	977.498	7.6359e-14	977.215	4.82485e-14		977.169	2.6174e-12	977.75	1.18219e-12	977.215	2.75692e-12
977.669	9.08606e-11	977.715	1.22295e-10	977.998	1.16169e-10		977.669	5.77563e-14	977.998	7.49959e-14	977.715	4.86204e-14		977.669	2.69741e-12	978.25	1.193e-12	977.715	2.75965e-12
978.169	9.53407e-11	978.215	1.22625e-10	978.498	1.17034e-10		978.169	5.65287e-14	978.498	7.30918e-14	978.215	4.91578e-14		978.169	2.74204e-12	978.75	1.17494e-12	978.215	2.74375e-12
978.669	9.96973e-11	978.715	1.22209e-10	978.998	1.15715e-10		978.669	5.48547e-14	978.998	7.09198e-14	978.715	4.96693e-14		978.669	2.76715e-12	979.25	1.15969e-12	978.715	2.73848e-12
979.169	1.04712e-10	979.215	1.2101e-10	979.498	1.14368e-10		979.169	5.29505e-14	979.498	6.87673e-14	979.215	4.99771e-14		979.169	2.85662e-12	979.75	1.15186e-12	979.215	2.73291e-12
979.669	1.09653e-10	979.715	1.21669e-10	979.998	1.15153e-10		979.669	5.10389e-14	979.998	6.68866e-14	979.715	4.99651e-14		979.669	2.8997e-12	980.25	1.18007e-12	979.715	2.72334e-12
980.169	1.16506e-10	980.215	1.21226e-10	980.498	1.13652e-10		980.169	4.9316e-14	980.498	6.54569e-14	980.215	4.96142e-14		980.169	3.03564e-12	980.75	1.17445e-12	980.215	2.74626e-12
980.669	1.2255e-10	980.715	1.2113e-10	980.998	1.12874e-10		980.669	4.79282e-14	980.998	6.45627e-14	980.715	4.90129e-14		980.669	3.09379e-12	981.25	1.16547e-12	980.715	2.748e-12
981.169	1.31241e-10	981.215	1.20883e-10	981.498	1.132e-10		981.169	4.6964e-14	981.498	6.4192e-14	981.215	4.83403e-14		981.169	3.23421e-12	981.75	1.18875e-12	981.215	2.71905e-12
981.669	1.38159e-10	981.715	1.20188e-10	981.998	1.133e-10		981.669	4.64561e-14	981.998	6.42515e-14	981.715	4.78235e-14		981.669	3.29522e-12	982.25	1.20097e-12	981.715	2.76656e-12
982.169	1.47137e-10	982.215	1.19984e-10	982.498	1.12651e-10		982.169	4.63908e-14	982.498	6.45945e-14	982.215	4.76808e-14		982.169	3.39723e-12	982.75	1.17869e-12	982.215	2.76397e-12
982.669	1.57302e-10	982.715	1.19852e-10	982.998	1.12163e-10		982.669	4.67199e-14	982.998	6.50554e-14	982.715	4.80633e-14		982.669	3.51234e-12	983.25	1.17155e-12	982.715	2.74564e-12
983.169	1.66222e-10	983.215	1.19258e-10	983.498	1.12471e-10		983.169	4.73709e-14	983.498	6.54833e-14	983.215	4.90107e-14		983.169	3.61664e-12	983.75	1.15267e-12	983.215	2.73674e-12
983.669	1.77233e-10	983.715	1.19544e-10	983.998	1.11578e-10		983.669	4.82551e-14	983.998	6.57693e-14	983.715	5.04329e-14		983.669	3.75553e-12	984.25	1.13802e-12	983.715	2.74389e-12
984.169	1.89047e-10	984.215	1.19033e-10	984.498	1.10905e-10		984.169	4.92728e-14	984.498	6.5862e-14	984.215	5.21228e-14		984.169	3.8835e-12	984.75	1.1532e-12	984.215	2.72401e-12
984.669	2.01445e-10	984.715	1.19091e-10	984.998	1.10347e-10		984.669	5.0319e-14	984.998	6.57705e-14	984.715	5.37984e-14		984.669	4.02482e-12	985.25	1.14861e-12	984.715	2.72325e-12
985.169	2.15603e-10	985.215	1.1852e-10	985.498	1.10106e-10		985.169	5.12909e-14	985.498	6.55542e-14	985.215	5.5163e-14		985.169	4.16675e-12	985.75	1.15914e-12	985.215	2.73082e-12
985.669	2.28689e-10	985.715	1.17941e-10	985.998	1.09546e-10		985.669	5.20977e-14	985.998	6.53032e-14	985.715	5.59705e-14		985.669	4.2947e-12	986.25	1.14715e-12	985.715	2.71761e-12
986.169	2.42736e-10	986.215	1.18388e-10	986.498	1.09182e-10		986.169	5.26723e-14	986.498	6.51137e-14	986.215	5.60778e-14		986.169	4.46292e-12	986.75	1.13839e-12	986.215	2.73936e-12
986.669	2.60575e-10	986.715	1.18203e-10	986.998	1.08774e-10		986.669	5.29814e-14	986.998	6.5064e-14	986.715	5.54735e-14		986.669	4.615e-12	987.25	1.13028e-12	986.715	2.74585e-12
987.169	2.7549e-10	987.215	1.17903e-10	987.498	1.08452e-10		987.169	5.30311e-14	987.498	6.51967e-14	987.215	5.42748e-14		987.169	4.77734e-12	987.75	1.13725e-12	987.215	2.73584e-12
987.669	2.93595e-10	987.715	1.1796e-10	987.998	1.07907e-10		987.669	5.28652e-14	987.998	6.55098e-14	987.715	5.26962e-14		987.669	4.92236e-12	988.25	1.12905e-12	987.715	2.73139e-12
988.169	3.12494e-10	988.215	1.15531e-10	988.498	1.07625e-10		988.169	5.25558e-14	988.498	6.59613e-14	988.215	5.09974e-14		988.169	5.07761e-12	988.75	1.13377e-12	988.215	2.71218e-12
988.669	3.30234e-10	988.715	1.15074e-10	988.998	1.0665e-10		988.669	5.21873e-14	988.998	6.64826e-14	988.715	4.9426e-14		988.669	5.24077e-12	989.25	1.12308e-12	988.715	2.73278e-12
989.169	3.49942e-10	989.215	1.16248e-10	989.498	1.06391e-10		989.169	5.18371e-14	989.498	6.69995e-14	989.215	4.81673e-14		989.169	5.3798e-12	989.75	1.13176e-12	989.215	2.74364e-12
989.669	3.69861e-10	989.715	1.15463e-10	989.998	1.06035e-10		989.669	5.15585e-14	989.998	6.74548e-14	989.715	4.73152e-14		989.669	5.57847e-12	990.25	1.13752e-12	989.715	2.71449e-12
990.169	3.91657e-10	990.215	1.15225e-10	990.498	1.0594e-10		990.169	5.13694e-14	990.498	6.78259e-14	990.215	4.68667e-14		990.169	5.76657e-12	990.75	1.15462e-12	990.215	2.74074e-12
990.669	4.11507e-10	990.715	1.15783e-10	990.998	1.05572e-10		990.669	5.12497e-14	990.998	6.81323e-14	990.715	4.674e-14		990.669	5.88503e-12	991.25	1.13816e-12	990.715	2.72196e-12
991.169	4.35153e-10	991.215	1.14261e-10	991.498	1.0467e-10		991.169	5.11477e-14	991.498	6.84308e-14	991.215	4.68075e-14		991.169	6.08298e-12	991.75	1.1404e-12	991.215	2.7459e-12
991.669	4.58903e-10	991.715	1.16174e-10	991.998	1.04848e-10		991.669	5.09946e-14	991.998	6.87978e-14	991.715	4.69333e-14		991.669	6.19911e-12	992.25	1.13204e-12	991.715	2.73494e-12
992.169	4.83858e-10	992.215	1.14944e-10	992.498	1.04093e-10		992.169	5.07208e-14	992.498	6.93042e-14	992.215	4.70052e-14		992.169	6.38882e-12	992.75	1.11523e-12	992.215	2.75647e-12
992.669	5.15153e-10	992.715	1.14855e-10	992.998	1.03591e-10		992.669	5.02739e-14	992.998	6.99875e-14	992.715	4.69531e-14		992.669	6.51197e-12	993.25	1.12098e-12	992.715	2.7325e-12
993.169	5.39615e-10	993.215	1.14402e-10	993.498	1.03664e-10		993.169	4.96305e-14	993.498	7.08288e-14	993.215	4.6754e-14		993.169	6.6638e-12	993.75	1.1366e-12	993.215	2.75507e-12
993.669	5.62783e-10	993.715	1.1478e-10	993.998	1.033e-10		993.669	4.88039e-14	993.998	7.17436e-14	993.715	4.64238e-14		993.669	8.15954e-12	994.25	1.1545e-12	993.715	2.74532e-12
994.169	5.7946e-10	994.215	1.14294e-10	994.498	1.02559e-10		994.169	4.78442e-14	994.498	7.25867e-14	994.215	4.60055e-14		994.169	8.87936e-12	994.75	1.1614e-12	994.215	2.7175e-12
994.669	5.87193e-10	994.715	1.13822e-10	994.998	1.02437e-10		994.669	4.68335e-14	994.998	7.31756e-14	994.715	4.55572e-14		994.669	9.16511e-12	995.25	1.15058e-12	994.715	2.69652e-12
995.169	6.00454e-10	995.215	1.13102e-10	995.498	1.01476e-10		995.169	4.58771e-14	995.498	7.3325e-14	995.215	4.5146e-14		995.169	9.30092e-12	995.75	1.11552e-12	995.215	2.72058e-12
995.669	6.02155e-10	995.715	1.12675e-10	995.998	1.01272e-10		995.669	4.50916e-14	995.998	7.28878e-14	995.715	4.48468e-14		995.669	9.32741e-12	996.25	1.13193e-12	995.715	2.69641e-12
996.169	6.09445e-10	996.215	1.13336e-10	996.498	1.00832e-10		996.169	4.45919e-14	996.498	7.17917e-14	996.215	4.47444e-14		996.169	9.33211e-12	996.75	1.11506e-12	996.215	2.70759e-12
996.669	6.04094e-10	996.715	1.13361e-10	996.998	1.00886e-10		996.669	4.44766e-14	996.998	7.00634e-14	996.715	4.49316e-14		996.669	9.40784e-12	997.25	1.11089e-12	996.715	2.69867e-12
997.169	6.08833e-10	997.215	1.12317e-10	997.498	1.00567e-10		997.169	4.48123e-14	997.498	6.78342e-14	997.215	4.55001e-14		997.169	9.35298e-12	997.75	1.09223e-12	997.215	2.71044e-12
997.669	6.09551e-10	997.715	1.11644e-10	997.998	1.00043e-10		997.669	4.56197e-14	997.998	6.53239e-14	997.715	4.65214e-14		997.669	9.35016e-12	998.25	1.0961e-12	997.715	2.68854e-12
998.169	6.1702e-10	998.215	1.12145e-10	998.498	9.95569e-11		998.169	4.68612e-14	998.498	6.28064e-14	998.215	4.80219e-14		998.169	9.41519e-12	998.75	1.09747e-12	998.215	2.68753e-12
998.669	6.15225e-10	998.715	1.1175e-10	998.998	9.85386e-11		998.669	4.84358e-14	998.998	6.05626e-14	998.715	4.99576e-14		998.669	9.38713e-12	999.25	1.1176e-12	998.715	2.71849e-12
999.169	6.184e-10	999.215	1.12298e-10	999.498	9.86889e-11		999.169	5.01823e-14	999.498	5.88315e-14	999.215	5.2199e-14		999.169	9.39054e-12	999.75	1.12506e-12	999.215	2.68145e-12
999.669	6.14889e-10	999.715	1.11916e-10	999.998	9.84011e-11		999.669	5.18943e-14	999.998	5.77687e-14	999.715	5.45339e-14		999.669	9.35713e-12	1000.25	1.111e-12	999.715	2.70621e-12
1000.17	6.12573e-10	1000.22	1.105e-10	1000.5	9.7901e-11		1000.17	5.33455e-14	1000.5	5.74208e-14	1000.22	5.66928e-14		1000.17	9.36191e-12	1000.75	1.11103e-12	1000.22	2.66344e-12
1000.67	6.10931e-10	1000.72	1.11902e-10	1001	9.81735e-11		1000.67	5.43238e-14	1001	5.77219e-14	1000.72	5.83941e-14		1000.67	9.32083e-12	1001.25	1.0929e-12	1000.72	2.68011e-12
1001.17	6.17087e-10	1001.22	1.10992e-10	1001.5	9.75172e-11		1001.17	5.46667e-14	1001.5	5.85108e-14	1001.22	5.94013e-14		1001.17	9.29864e-12	1001.75	1.10454e-12	1001.22	2.66919e-12
1001.67	6.06055e-10	1001.72	1.10319e-10	1002	9.73361e-11		1001.67	5.42914e-14	1002	5.95654e-14	1001.72	5.95785e-14		1001.67	9.31882e-12	1002.25	1.09599e-12	1001.72	2.69615e-12
1002.17	6.08882e-10	1002.22	1.10634e-10	1002.5	9.69212e-11		1002.17	5.32129e-14	1002.5	6.06461e-14	1002.22	5.89287e-14		1002.17	9.259e-12	1002.75	1.09586e-12	1002.22	2.66242e-12
1002.67	6.01368e-10	1002.72	1.10133e-10	1003	9.60453e-11		1002.67	5.15437e-14	1003	6.15385e-14	1002.72	5.76056e-14		1002.67	9.24687e-12	1003.25	1.10217e-12	1002.72	2.65153e-12
1003.17	5.97796e-10	1003.22	1.09667e-10	1003.5	9.62592e-11		1003.17	4.94754e-14	1003.5	6.20868e-14	1003.22	5.58914e-14		1003.17	9.22279e-12	1003.75	1.11503e-12	1003.22	2.66861e-12
1003.67	6.00316e-10	1003.72	1.09121e-10	1004	9.49876e-11		1003.67	4.72456e-14	1004	6.2211e-14	1003.72	5.4146e-14		1003.67	9.20078e-12	1004.25	1.11001e-12	1003.72	2.66132e-12
1004.17	5.96562e-10	1004.22	1.08495e-10	1004.5	9.48036e-11		1004.17	4.50964e-14	1004.5	6.19068e-14	1004.22	5.27373e-14		1004.17	9.16933e-12	1004.75	1.11347e-12	1004.22	2.63528e-12
1004.67	6.01722e-10	1004.72	1.09628e-10	1005	9.48484e-11		1004.67	4.32351e-14	1005	6.12299e-14	1004.72	5.19678e-14		1004.67	9.15725e-12	1005.25	1.10337e-12	1004.72	2.65978e-12
1005.17	5.91108e-10	1005.22	1.09482e-10	1005.5	9.47857e-11		1005.17	4.18048e-14	1005.5	6.02709e-14	1005.22	5.2016e-14		1005.17	9.10241e-12	1005.75	1.10078e-12	1005.22	2.64961e-12
1005.67	5.94513e-10	1005.72	1.08173e-10	1006	9.43176e-11		1005.67	4.08716e-14	1006	5.9128e-14	1005.72	5.29034e-14		1005.67	9.06994e-12	1006.25	1.09089e-12	1005.72	2.6561e-12
1006.17	5.86699e-10	1006.22	1.09078e-10	1006.5	9.43133e-11		1006.17	4.04299e-14	1006.5	5.78853e-14	1006.22	5.44934e-14		1006.17	9.01048e-12	1006.75	1.11146e-12	1006.22	2.65344e-12
[truncated: 5,822 more rows]
